# Supplementary material for: Parallel evolution of storage roots in morning glories (Convolvulaceae)
Source: BMC Plant Biol. 2018 May 29;18:95. doi: 10.1186/s12870-018-1307-4 (PMC5975488; doi:10.1186/s12870-018-1307-4)
Supplement: Supplementary file 1 — Table S1. Accession information for the plant material used in this experiment. (XLSX 10 kb) [file 12870_2018_1307_MOESM1_ESM.xlsx]

## Sheet: Sheet1
Table S1. Accession information for the plant material used in this experiment.
Accession#	Genus	Species	Authority	Cultivar	Country	State	Source Location	GPS Coord	Germplasm Source	Collector	Collection No.	Coll. Date
PI153655	Ipomoea	batatas	(L.) Lam.	Tinian					GRIN		PI153655
PI531122	Ipomoea	batatas	(L.) Lam.	Jewel					GRIN		PI531122
PI566613	Ipomoea	batatas	(L.) Lam.	Beauregard					GRIN		PI566613
5	Distimake	dissectus	(Jacq.) A.R.Simões & Staples		United States	Texas	San Antonio		Joshua Ekrut	Joshua Ekrut		2012
51	Distimake	dissectus	(Jacq.) A.R.Simões & Staples		Mexico	San Luis Potosí	Rio Verde on Hwy 70		R.E. Miller- REM 305	J. Zoller	JAZ 1
52	Distimake	dissectus	(Jacq.) A.R.Simões & Staples		Mexico	Morelos	Near Cuernavaca	N18 01' 114" W99 16' 549"	R.E. Miller- REM 530	M.T. Clegg	MTC 51
21	Ipomoea	trifida	(Kunth) G. Don		Venezuela				GRIN	F. de La Puente	PI561544	02-Oct-1990
23	Ipomoea	trifida	(Kunth) G. Don		Mexico	Michoacan	Los Reyes D Salgado, East Michoacan	19.35 N, -102.26 W	GRIN		PI618966	November 1990
54	Distimake	quinquefolius	(L.) A.R.Simões & Staples		Mexico	Nayarit	on road to El Capomo		R.E. Miller- REM 415	R.E. Miller	MX05-12	03 June 2005
55	Distimake	quinquefolius	(L.) A.R.Simões & Staples		Mexico	Yucatan	Dziuche	N 19 53' 611'', W 88 47' 970''	R.E. Miller- REM 587	M.T. Clegg	MTC 110
56	Distimake	quinquefolius	(L.) A.R.Simões & Staples		Mexico	Jalisco	north of Melaque, San Patricio		R.E. Miller- REM 389	R.E. Miller	MX04-27	22 November 2004
15	Ipomoea	lindheimeri	A. Gray		United States	Texas			GRIN	G. Lowe	PI553011
62	Ipomoea	lindheimeri	A. Gray						Chiltern Seed Co
75	Ipomoea	lindheimeri	A. Gray						B&T World Seeds	B&T World Seeds	B&T 525207	01 July 2013
42	Ipomoea	nil	(L.) Roth		Mexico	Jalisco	near Autlan de Navarro		R.E. Miller- REM 388	R.E. Miller	MX04-26	22 November 2004
43	Ipomoea	nil	(L.) Roth		Mexico	Oaxaca	near Puerto Escondido	15 44.302N 96 46.202W	R.E. Miller- REM 459	R.E. Miller	MX05-52	2005
44	Ipomoea	nil	(L.) Roth		Costa Rica	Guanacaste	N. of Ostional, Peninsula de Nicoya	10 01'031N 85 43' 26W	R.E. Miller- REM 758	R.E. Miller	CR08-09	2009
