# Supplementary material for: Parallel evolution of storage roots in morning glories (Convolvulaceae)
Source: BMC Plant Biol. 2018 May 29;18:95. doi: 10.1186/s12870-018-1307-4 (PMC5975488; doi:10.1186/s12870-018-1307-4)
Supplement: Supplementary file 2 — Table S2. TMM-normalized FPKM values for fine root samples in Ipomoea batatas. Statistics were output from edgeR analysis. (XLSX 4456 kb) [file 12870_2018_1307_MOESM2_ESM.xlsx]

## Sheet: Sheet1
Table S2. TMM-normalized FPKM values for fine root samples in Ipomoea batatas.
Transcript ID	153655_stor_S1_deconseq	531122_stor_S3_deconseq	566613_stor_S2_deconseq	153655_fine_S4_deconseq	531122_fine_S6_deconseq	566613_fine_S5_deconseq
c51581_g1_i1	2.414	0	0	6.544	0	9.857
c19380_g1_i1	0	13.958	0	0	37.194	0
c171067_g1_i1	466.412	327.31	237.815	552.791	1160.05	441.618
c14898_g1_i1	0	0	0	0	14.044	0
c4832_g1_i1	39.097	7.829	8.293	0	0	16.244
c162290_g1_i1	0	0	0	0	0	19.197
c149696_g1_i1	137.483	135.108	118.314	47.326	8.567	40.289
c78717_g1_i1	35.846	0	0	44.034	0	0
c166854_g1_i1	5.73	0	0	0	0	0
c83405_g3_i1	1.276	0	0	0	7.177	0
c69251_g1_i2	0.317	1.69	0	2.95	11.723	1.245
c557_g1_i1	279.883	246.792	130.035	200.017	48.985	71.514
c136748_g1_i1	134.117	109.442	25.309	440.62	1201.61	152.929
c85236_g3_i1	3.893	0	0	0	0	0
c100065_g1_i1	51.794	57.611	36.932	44.808	45.787	62.511
c140324_g1_i1	0	0	0	10.425	0	0
c128054_g1_i1	0	0	0	0	7.123	0
c117391_g1_i1	15444.4	12354.1	11374.9	9544.01	11053.5	5169.57
c105684_g1_i1	10.77	13.074	7.267	5.272	7.609	1.806
c90600_g1_i1	8.624	11.086	5.99	7.488	5.315	9.892
c34756_g1_i2	18.321	46.209	42.11	36.298	12.897	9.243
c104695_g1_i1	0	5.298	2.901	0	0	0
c14740_g1_i1	0	2.951	0	0	8.027	0
c135838_g1_i1	0	13.958	0	0	0	0
c26988_g1_i1	0	0	0	0	10.523	0
c13819_g1_i1	0	0	9.695	0	0	0
c103986_g1_i1	0	9.414	0	0	0	0
c59970_g1_i3	0	11.393	0	0	30.462	0
c65269_g1_i1	7.486	3.87	2.866	0	0	0
c146262_g1_i1	10.754	32.453	11.606	41.084	204.883	99.945
c90110_g2_i1	10.868	15.412	10.873	30.908	3.818	5.498
c114829_g1_i1	0	0	3.937	0	0	0
c75315_g1_i1	0	10.175	16.408	0	0	0
c28466_g1_i1	112.098	55.851	72.258	0	37.194	0
c70753_g1_i1	0	0	5.669	20.575	0	0
c101693_g3_i1	0	0	0	0	0	14.287
c119165_g1_i1	0	0	6.356	0	0	0
c83029_g1_i1	7.169	0	0	18.844	0	7.366
c95243_g3_i1	36.577	48.644	37.959	29.374	129.902	25.487
c114990_g1_i1	0	4.624	0	0	0	9.447
c86537_g2_i1	17.216	5.298	0	4.799	0	20.994
c89037_g3_i1	0	0	10.856	0	0	0
c85688_g1_i1	4.95	4.737	8.597	1.626	0	0
c78119_g1_i2	3.121	20.99	19.676	9.402	21.275	99.58
c153563_g1_i1	7.819	0	0	0	21.072	0
c85029_g2_i1	25.507	18.871	39.012	63.206	24.202	16.004
c116238_g1_i1	52.216	39.038	270.123	31.328	0	0
c160045_g1_i1	290.385	591.186	1599.52	336.225	131.143	83.71
c12812_g1_i1	54.614	19.545	35.513	51.103	53.167	13.175
c45291_g1_i1	0	0	0	0	24.742	0
c138370_g1_i1	10.266	2.268	0.5	6.57	0	2.535
c25156_g1_i1	0	2.583	2.83	0	14.071	5.186
c105535_g1_i1	0	0	0	0	60.91	0
c36656_g1_i1	5.129	0.42	0	2.426	1.12	1.557
c92285_g2_i1	0.902	0	0	18.542	2.55	0
c83501_g3_i1	0	0	3.633	0	0	6.485
c73443_g2_i1	7.202	3.87	1.741	0.525	1.403	0.961
c92524_g1_i2	21.028	16.787	15.801	18.568	25.443	7.864
c142000_g1_i1	0	0	24.514	0	0	0
c102615_g2_i1	6.356	9.098	10.257	14.228	17.255	7.25
c117807_g1_i1	0	4.072	0	0	0	0
c86950_g1_i1	15.338	13.617	9.793	38.684	13.018	13.806
c25211_g1_i1	0	0	0	0	0	11.867
c136376_g1_i1	0	0	14.043	0	0	0
c102763_g1_i1	30.644	6.156	19.72	15.461	0	12.686
c70007_g1_i1	33.903	228.989	438.484	167.234	205.139	211.455
c11201_g1_i1	6.267	6.296	0	0	0	25.967
c24932_g1_i1	1.642	3.371	3.732	0	0	0
c144037_g1_i1	0	0	2.767	0	0	15.167
c90256_g2_i1	101.734	102.752	50.529	88.921	2.685	11.467
c86517_g2_i1	6.299	64.143	144.685	3.79	7.15	136.818
c125592_g1_i1	1983.98	2584.28	2050.4	3233.21	4518.69	2762.99
c101691_g1_i1	9.713	14.676	31.594	24.928	0	10.017
c48071_g1_i1	0	0	6.294	14.831	15.919	12.116
c78985_g1_i1	40.008	65.273	53.323	88.541	114.806	116.047
c104525_g1_i1	6.43	0	2.41	0	0	4.368
c96895_g2_i1	4.763	9.597	5.169	0	13.005	0
c134797_g1_i1	0	0	0	0	9.187	0
c97359_g2_i1	55.622	60.308	96.915	51.05	33.794	45.965
c86511_g3_i2	21.914	21.174	7.829	42.815	49.996	152.537
c85608_g1_i1	1.813	4.606	14.953	2.137	0.648	15.505
c103052_g1_i1	327.027	456.717	434.502	485.349	711.107	359.286
c158208_g1_i1	0	0	19.301	0	0	0
c98897_g3_i1	9.323	9.142	15.168	12.156	18.455	22.044
c95812_g2_i1	23.434	0	6.294	0	0	12.116
c77779_g3_i1	0	3.599	0	50.132	42.496	25.78
c166131_g1_i1	7.819	0	0	0	0	0
c109730_g1_i1	16.346	15.587	12.971	21.584	7.069	71.185
c99619_g1_i1	19.711	7.163	3.41	5.744	0	13.886
c146089_g1_i1	4.584	0	0	0	0	0
c83105_g1_i1	28.539	22.041	26.059	52.532	84.087	11.565
c76547_g2_i1	0	0	0	0	32.472	0
c170110_g1_i1	0	0	0	9.704	10.172	0
c35728_g1_i1	16.419	24.869	4.49	0	0	0
c2241_g1_i1	2.861	0	0	0	0	5.862
c1189_g1_i1	1.382	0	0	19.604	0	0
c80_g1_i1	0	11.769	0	0	0	0
c98314_g2_i1	11.168	30.587	20.113	29.321	29.922	67.609
c112016_g1_i1	0	0	4.383	0	0	3.959
c145788_g1_i1	0	0	0	30.318	0	0
c76011_g1_i1	31.034	34.405	18.828	22.686	7.811	17.329
c32889_g1_i1	15.639	7.829	0	19.395	0	0
c100420_g2_i1	45.551	43.871	63.393	97.694	229.382	39.658
c83031_g1_i3	14.078	15.692	10.008	15.264	11.197	60.51
c107195_g1_i1	0	0	8.008	0	20.034	0
c102120_g2_i1	88.387	87.34	98.361	68.504	40.283	96.538
c21306_g1_i1	3.113	7.995	14.159	4.38	52.276	3.158
c117569_g1_i1	151.098	184.592	84.265	577.352	302.434	258.603
c130024_g1_i1	1184.69	727.52	489.36	4076.87	1553.01	1583.4
c122385_g1_i1	0	0	13.07	0	0	0
c46360_g1_i1	0	0	0	7.881	9.012	0
c127590_g1_i1	0	8.293	0	0	0	8.451
c82921_g1_i2	145.708	173.244	184.617	208.082	368.309	241.265
c19277_g1_i1	0	0	0	27.433	0	0
c156442_g1_i1	4.877	0	3.696	0	0	0
c172063_g1_i1	0	8.958	0	0	0	0
c131530_g1_i1	0	24.318	25.309	0	0	0
c170442_g1_i1	0	0	0	0	12.29	0
c30471_g1_i1	0	0	3.5	8.406	8.728	0
c11519_g1_i2	6.82	8.748	0	9.52	4.776	10.399
c7733_g1_i1	0	0	0	0	0	10.568
c11572_g1_i1	0.967	0	0	0	0	5.845
c99558_g3_i1	0	0	0	14.385	14.813	0
c862_g1_i1	19.809	4.991	32.201	12.694	27.022	0
c49233_g1_i1	0	3.258	0	8.524	0	6.592
c10585_g1_i1	67.083	85.886	33.719	56.807	72.85	72.065
c164788_g1_i1	22.889	66.858	38.146	38.291	31.649	70.313
c163041_g1_i1	17.013	0	4.642	0	0	0
c121109_g1_i1	11.412	0	0	0	0	0
c25193_g1_i1	30.327	91.806	37.789	22.437	0	17.845
c92233_g1_i2	51.607	214.654	559.949	548.555	286.34	76.024
c157875_g1_i1	3.828	0	0	0	0	0
c80234_g1_i1	4609.23	4774.04	5779.67	46796.6	16844.7	8274.95
c38227_g1_i1	0	0	4.214	0	0	15.167
c88004_g3_i4	0.805	0.841	3.741	0	0	0
c74486_g1_i1	15.647	7.399	12.668	3.239	6.934	7.526
c101569_g1_i1	53.614	61.542	28.032	200.345	293.975	183.077
c150642_g1_i1	19.955	23.827	12.668	20.339	14.084	24.099
c165427_g1_i1	6.267	0	6.713	0	0	0
c107527_g1_i1	0	8.713	0	0	23.42	0
c27061_g1_i1	1482.7	1767.29	1902.48	1911	2877.39	1613.41
c29530_g1_i1	84.648	43.013	40.789	83.165	15.609	40.441
c135747_g1_i1	2.642	16.104	20.586	92.383	29.248	91.734
c62859_g1_i1	13.517	0	13.962	0	0	28.316
c107645_g1_i1	0	0	5.687	0	0	0
c779_g1_i1	0	11.042	17.756	41.897	0	0
c162410_g1_i1	4.438	2.268	0	0	0	0
c93175_g1_i1	18.711	18.284	7.472	4.629	4.263	7.375
c132462_g1_i1	38.154	2.294	0	6.124	37.464	13.744
c79195_g1_i1	25.06	39.108	37.602	48.191	65.902	39.409
c105588_g1_i1	0	0	0	0	16.27	0
c102995_g1_i1	41.227	48.232	24.952	9.009	3.224	4.572
c76238_g1_i1	6.234	7.443	1.375	0	0	0
c48796_g1_i1	0	1.103	0	108.447	59.615	3.122
c92644_g1_i1	21.223	17.233	4.562	2.334	13.342	45.636
c85199_g1_i1	42.397	26.445	18.015	0	0	0
c96461_g2_i1	0	0	4.339	0	0	0
c82695_g4_i1	0.74	5.403	0	4.393	2.091	0
c149428_g1_i1	42.121	23.398	15.908	14.661	9.808	7.134
c72484_g1_i1	39.374	40.246	85.917	29.846	9.511	21.217
c71651_g1_i1	1.845	3.783	4.169	0	0	3.754
c22822_g1_i1	0	4.221	0	0	0	43.003
c161187_g1_i1	0	5.508	2.027	0	0	7.286
c65160_g1_i1	2.983	5.639	0.696	10.792	42.28	41.499
c62125_g1_i1	1.739	0	0	0	0	7.063
c82862_g1_i1	9.218	6.795	13.561	33.78	14.799	26.643
c155575_g1_i1	0	1.226	4.08	0	0	0
c70247_g1_i1	0	2.618	8.606	222.021	0	5.257
c52746_g1_i2	6.73	0	0	0	18.212	0
c30971_g1_i1	82.86	228.394	53.618	503.537	2080.94	388.296
c85537_g2_i1	10.965	4.475	4.928	0	0	0
c16072_g1_i1	14.94	15.683	7.981	3.75	1.767	1.237
c83414_g1_i1	6.519	4.921	3.821	1.429	3.966	0
c11035_g1_i1	0	0	5.472	25.873	0	0
c23794_g1_i1	3.967	0	0	0	0	4.039
c109051_g1_i1	28.36	52.698	46.181	14.792	34.685	97.321
c62422_g1_i1	24.125	7.373	0	0	0	0
c90711_g1_i1	15.793	15.894	5.687	0	0	0
c111568_g1_i1	0	0	0	0	7.757	0
c97515_g4_i1	3.503	14.571	4.856	1.941	2.941	6.441
c93182_g2_i1	1.691	4.151	2.634	20.457	35.17	10.07
c77954_g1_i1	22.881	8.853	13.409	12.143	3.75	14.785
c58542_g1_i2	114.398	33.293	50.841	4.721	27.939	7.188
c94762_g2_i2	6.527	9.939	9.99	20.208	36.722	33.564
c59092_g1_i2	2.325	0	0	0	0	19.002
c153246_g1_i1	0	0	0	0	59.049	23.076
c125234_g1_i1	0	3.459	3.767	0	0	0
c103645_g2_i1	5.178	8.135	7.392	13.048	4.924	10.266
c155347_g1_i1	0	0	0	0	12.223	0
c130894_g1_i1	28.026	23.538	0	12.025	25.524	38.519
c148962_g1_i1	0	5.639	6.044	0	0	0
c77859_g2_i1	593.263	175.231	247.957	358.491	287.837	120.21
c138052_g1_i1	9.648	0	0	0	0	0
c134140_g1_i1	0	6.515	0	0	0	0
c7925_g1_i1	202.802	13.477	125.697	97.117	287.351	56.622
c96786_g2_i1	6.438	4.562	4.615	12.169	20.357	5.631
c99536_g2_i1	37.715	14.738	22.55	7.75	80.229	35.655
c70735_g1_i1	24.239	10.018	12.516	10.425	3.413	2.446
c153645_g1_i1	8.25	0	0	0	0	0
c159614_g1_i1	0	0	3.767	0	0	0
c29263_g1_i1	8.453	1.095	0	12.248	2.981	0
c140103_g1_i1	0	0	0	0	60.91	0
c116449_g1_i1	47.177	0	49.038	56.951	0	0
c90798_g3_i1	18.468	19.204	18.149	0	23.474	7.419
c80945_g1_i1	25.751	20.613	13.587	1.154	9.565	13.237
c58723_g1_i1	5.308	1.366	1.518	0	7.46	2.687
c54876_g1_i1	0	2.723	0	0	0	10.942
c25911_g1_i1	0	0	4.723	0	0	0
c20123_g1_i1	3.585	3.625	0	0	0	0
c108666_g1_i1	362.361	402.916	145.194	594.098	1506.98	561.054
c21363_g1_i2	2.902	2.951	0	0	0	5.942
c94216_g2_i1	26.58	36.63	41.967	10.582	40.701	16.671
c80928_g1_i1	87.477	52.628	53.957	293.554	3.642	123.065
c130097_g1_i1	0	8.258	8.722	0	0	0
c8275_g1_i1	10.25	3.459	0	9.009	0	7.01
c152288_g1_i1	0	0	0	0	0	6.734
c168330_g1_i1	0	0	0	5.062	9.713	0
c158583_g1_i1	0	0	6.785	0	0	0
c33756_g1_i1	0	0	7.106	0	0	0
c161406_g1_i1	0	14.519	0	0	0	0
c7893_g1_i1	16.265	18.38	49.922	136.772	127.527	46.259
c134633_g1_i1	0	13.958	0	0	0	0
c171337_g1_i1	0	0	0	0	24.742	0
c13897_g1_i1	25.222	12.575	0	0	0	0
c83702_g3_i1	11.485	7.741	0	0	10.523	0
c92279_g2_i1	28.197	5.622	3.749	9.415	12.223	28.422
c83016_g1_i3	51.339	26.673	3.294	36.127	120.795	17.205
c71452_g1_i2	0	14.676	31.594	37.399	13.248	70.117
c71289_g1_i1	39.105	84.914	51.743	39.405	8.85	12.525
c81180_g1_i1	2.617	35.658	10.668	251.12	29.666	73.026
c149984_g1_i1	18.655	12.706	21.006	11.395	0	0
c81160_g2_i1	37.748	30.973	22.05	13.454	36.249	48.518
c150766_g1_i1	25.263	40.482	16.033	11.946	0	48.331
c99968_g2_i1	28.994	36.533	27.327	13.625	12.789	11.271
c144764_g1_i1	0	0	0	0	15.932	0
c92619_g1_i2	98.361	386.567	234.539	7.816	1.578	1.637
c135211_g1_i1	0	0	0	66.97	0	0
c69821_g2_i1	26.068	21.384	27.862	2.098	7.986	28.138
c34075_g1_i1	15.306	8.941	16.569	0	13.504	24.997
c78543_g1_i1	2.032	2.881	2.384	10.504	3.858	1.334
c113713_g1_i1	0	0	9.436	0	0	0
c78931_g3_i1	183.676	207.623	204.097	209.091	391.472	244.112
c69259_g1_i1	3.552	2.977	4.964	0	0	0
c116276_g1_i1	10.038	5.079	3.58	8.038	11.17	6.031
c106563_g1_i1	144.229	145.362	136.258	249.153	13.747	19.482
c133287_g1_i1	0	0	0	0	33.565	0
c84505_g1_i1	4.495	4.764	1.937	11.238	3.035	6.352
c83519_g1_i1	14.964	13.976	46.422	17.546	26.28	12.178
c123249_g1_i1	0	0	0	0	0	63.285
c107674_g1_i1	26.604	42.453	27.13	23.788	63.487	10.301
c95855_g1_i1	0	0	0	0	14.934	0
c63121_g1_i1	12.835	6.445	0	0	17.389	13.29
c161295_g1_i1	0	3.914	0.866	6.675	0	14.972
c142479_g1_i1	22.133	3.853	2.571	2.19	0	2.953
c77799_g1_i1	218.685	232.588	353.022	36.652	48.445	11.662
c103406_g3_i1	75.675	12.575	0	0	33.565	0
c118329_g1_i1	0	0	0	0	0	6.325
c152263_g1_i1	0	0	0	0	26.199	0
c97208_g1_i1	38.805	100.002	301.271	87.571	197.949	165.143
c43699_g1_i1	0	0	12.257	0	0	0
c47756_g1_i1	3.967	0	0	0	0	0
c131723_g1_i1	0	10.692	78.293	0	0	0
c124296_g1_i1	13.054	0	0	0	0	27.319
c109658_g1_i1	0	13.958	0	0	0	29.356
c103101_g1_i1	29.888	32.531	27.139	28.076	27.764	56.409
c130662_g1_i1	36.577	48.644	63.268	0	0	25.487
c38939_g1_i1	3.731	2.128	2.348	0	0	2.927
c10712_g1_i1	0	0	0	40.048	44.762	0
c87622_g2_i1	0	3.687	8.008	0	0	67.36
c156131_g1_i1	3.528	0	0	0	0	0
c125216_g1_i1	0	0	0	0	71.838	0
c78644_g2_i1	1.902	1.997	2.223	1.915	3.602	12.659
c78362_g1_i1	1.089	4.904	4.107	19.185	59.629	6.814
c11336_g1_i1	0	0	0	42.894	0	0
c133442_g1_i1	41.91	43.057	21.988	13.559	22.57	9.821
c161553_g1_i1	0	0	0	0	9.862	0
c79449_g1_i1	6.69	0	0	0	0	0
c149800_g1_i1	0	0	0	0	62.88	0
c76973_g1_i1	28.522	18.223	23.131	18.66	1.754	13.584
c2792_g1_i1	0	0	0	13.179	0	0
c82287_g2_i1	41.243	29.852	15.659	21.519	59.953	40.289
c6357_g1_i1	9.778	0	0	0	26.185	0
c113960_g1_i1	9.218	0	0	0	8.486	0
c67217_g1_i3	1.691	1.734	1.919	0	4.722	10.293
c150109_g1_i1	0	0	0	0	0	25.487
c90121_g1_i1	20.955	44.975	28.309	5.757	17.511	17.089
c153101_g1_i1	0	0	0	0	0	9.261
c88740_g1_i2	0	0	13.962	0	0	0
c86839_g2_i2	399.483	382.206	331.972	240.59	293.058	409.192
c154585_g1_i1	40.999	16.76	27.71	22.555	0	4.181
c99124_g2_i1	19.077	23.818	19.078	11.618	0	21.608
c155348_g1_i1	0	0	0	36.075	0	0
c91242_g1_i1	13.509	15.447	13.686	16.942	46.3	12.178
c161522_g1_i1	217.831	63.443	20.39	58.774	128.337	37.985
c17091_g1_i1	34.245	11.393	11.882	27.617	0	0
c146237_g1_i1	0	0	0	0	34.347	0
c133539_g1_i1	4.032	0	0	10.504	0	0
c107120_g1_i1	0	0	5.803	0	0	0
c99405_g3_i1	12.258	0	0	0	16.621	0
c82783_g1_i1	5.73	5.237	5.08	14.543	19.211	4.181
c58446_g1_i1	30.164	15.018	0	0	0	31.643
c32412_g1_i1	0	4.387	2.437	0	0	0
c74389_g1_i2	4.243	4.466	4.339	0	3.008	0
c168450_g1_i1	0	0	5.267	0	0	0
c160837_g1_i1	0	0	0	8.143	12.115	0
c13087_g1_i1	0	14.168	0	0	0	58.597
c81844_g1_i1	18.801	14.79	9.061	40.31	7.906	16.947
c32451_g1_i1	5.056	0	0	0	0	0
c98167_g4_i1	171.199	319.648	309.546	677.105	1497.91	929.307
c134747_g1_i1	3.772	1.296	5.767	0	0	10.168
c88061_g1_i1	20.654	10.596	7.811	4.799	4.816	0
c169486_g1_i1	0	0	0	0	13.774	0
c46684_g1_i1	7.307	1.874	8.267	0	0	0
c89430_g4_i2	4.487	1.165	2.58	0	9.484	2.26
c109344_g1_i1	212.523	73.609	1.777	93.59	103.5	5.969
c146163_g1_i1	0	0	0	4.078	12.115	0
c60955_g2_i1	0	0	0	0	3.939	8.531
c31501_g1_i1	0	0	5.803	0	0	0
c161321_g1_i1	32.367	23.906	16.328	31.433	48.809	30.139
c3870_g1_i1	164.883	145.581	160.817	78.785	151.338	160.917
c15686_g1_i1	23.369	15.745	4.267	0	0	16.021
c159766_g1_i1	0	0	0	64.347	23.42	0
c65458_g1_i1	19.427	19.571	5.267	12.471	0	0
c64945_g1_i1	8.705	0	0	7.75	0	11.885
c76804_g2_i1	126.591	38.512	98.031	75.611	52.398	32.452
c124105_g1_i1	0	0	15.507	0	0	9.821
c7570_g1_i1	3.967	0	0	0	0	0
c151009_g1_i1	0	0	0	9.442	9.443	0
c13790_g1_i1	0	9.492	0	0	0	0
c84141_g2_i1	289.222	232.492	308.894	445.695	506.71	243.809
c59154_g1_i1	0	0	0	0	0	7.739
c98944_g4_i1	37.195	8.722	0	0	0	11.716
c79252_g1_i1	6.454	3.345	4.419	7.212	0	5.293
c158244_g1_i1	0	0	0	0	0	22.346
c86207_g2_i2	8.169	12.627	4.365	2.295	8.459	8.78
c70598_g3_i1	1.382	9.965	11.043	0	0	16.778
c22972_g1_i1	0	0	17.319	40.048	0	0
c122498_g1_i1	0	0	0	0	7.919	0
c87666_g2_i1	165.867	203.463	246.323	240.38	492.679	123.137
c46509_g1_i1	0	0	0	0	0	13.94
c147140_g1_i1	20.825	45.693	42.057	164.624	114.657	42.762
c129437_g1_i1	0	0	13.436	0	0	0
c2052_g1_i1	3.828	0.508	1.125	0	1.363	3.79
c106424_g1_i1	14.533	0	0	0	0	30.468
c61128_g1_i1	0	0	7.892	0	0	0
c153103_g1_i1	0	0	16.685	0	0	0
c143117_g1_i1	25.222	0	52.278	0	33.565	26.376
c163406_g1_i1	0	0	0	0	0	15.417
c170555_g1_i1	0	0	0	0	0	22.346
c142639_g1_i1	0	0.438	0	0	0	5.658
c146017_g1_i1	0	0	19.301	0	0	0
c98867_g2_i1	0	0	0	0	0	5.373
c139618_g1_i1	0	0	0	14.569	0	0
c79455_g2_i1	17.736	45.465	17.024	9.389	3.885	18.726
c52897_g1_i2	18.516	0	0	0	0	7.615
c69352_g1_i1	37.585	67.891	32.433	34.842	55.028	65.536
c111306_g1_i1	45.25	75.107	31.005	0	0	0
c72529_g2_i2	0	1.208	0	0	9.875	0
c154533_g1_i1	109.481	143.05	132.553	117.207	141.301	111.563
c90332_g1_i1	28.067	25.938	43.726	64.072	15.879	17.667
c71998_g1_i1	245.077	292.537	269.391	282.775	161.038	137.397
c98331_g3_i1	27.482	31.988	17.105	13.192	9.673	34.658
c127878_g1_i1	938.652	1308.23	870.039	3150.21	1152.51	926.371
c143529_g1_i1	6.576	2.242	0	0	0	0
c161466_g1_i1	0	1.48	0	0	0	14.58
c88737_g1_i1	2.625	4.124	2.973	0.354	1.875	3.825
c68977_g1_i2	2.292	1.594	0.884	2.269	8.634	16.795
c127529_g1_i1	58.126	57.908	89.782	0	38.543	60.937
c65571_g1_i1	0.61	4.466	2.125	0	1.727	1.21
c146224_g1_i1	0	0	14.043	0	0	0
c15141_g1_i2	3.365	0	0	0	0	0
c102832_g1_i1	17.647	92.48	27.353	232.918	828.489	449.241
c18418_g1_i1	0	0	0	0	30.813	0
c156709_g1_i1	0	0	0	0	8.081	0
c120875_g1_i1	5.007	5.105	0	0	13.895	15.363
c89014_g1_i1	23.483	20.114	44.994	29.636	21.558	27.533
c65674_g1_i1	0	10.062	0	0	0	20.994
c80585_g1_i1	77.146	159.977	104.539	97.156	48.121	70.678
c15982_g1_i1	1.187	4.352	2.759	1.783	10.064	5.88
c51573_g1_i2	0	0	0	0	21.113	0
c83939_g1_i3	537.519	277.852	242.725	343.109	504.268	663.463
c110754_g1_i1	0	0	0	0	30.462	0
c134944_g1_i1	0	0	0	0	17.389	0
c98785_g3_i1	16.11	14.676	12.159	9.953	0	0
c8500_g1_i1	0	0	0	0	0	8.745
c105483_g1_i1	11.412	14.694	13.034	20.208	92.087	11.565
c123817_g1_i1	5.991	12.041	0	30.292	97.578	12.401
c90341_g1_i1	2716.13	3040.35	3083.6	7809.23	5839.14	1328.64
c98475_g3_i1	0	0	0	0	0	9.625
c122833_g1_i1	37.837	0	0	0	0	26.376
c85081_g1_i1	68.164	46.647	37.879	54.486	50.765	47.904
c163779_g1_i1	0	0	0	0	22.192	0
c96376_g1_i1	26.043	33.214	31.531	34.894	39.932	35.059
c30074_g1_i1	0	3.065	0	0	0	6.521
c25368_g1_i1	5.478	0	0	0	0	0
c21514_g1_i1	0	0	6.713	0	0	0
c87939_g3_i1	105.278	135.52	79.784	107.07	114.941	194.713
c84965_g3_i1	150.147	47.593	14.534	49.319	872.361	129.72
c95703_g1_i1	17.289	21.813	31.862	5.062	1.174	4.065
c94649_g1_i2	11.437	8.056	10.07	3.344	6.368	4.466
c137811_g1_i1	8.876	9.054	24.916	0	0	0
c125033_g1_i1	0	1.051	0	0	8.607	0
c122742_g1_i1	5.73	0	6.169	0	0	11.849
c93562_g1_i1	55.078	104.188	144.471	24.01	9.632	7.001
c16351_g1_i1	13.469	18.993	13.337	8.432	2.712	13.54
c35671_g1_i1	0	0	6.517	0	0	0
c129499_g1_i1	0	0	5.803	0	0	0
c105859_g1_i1	0	24.633	17.248	0	18.307	4.475
c87736_g2_i1	20.987	32.304	21.542	1.102	3.616	8.522
c81147_g2_i1	36.098	36.341	16.73	0	0	0
c87622_g3_i1	0	11.953	2.66	0	0	50.377
c83601_g2_i2	9.778	48.845	10.249	23.879	0	0
c5854_g1_i1	297.212	283.316	283.639	72.648	17.646	14.705
c39750_g2_i1	6.551	0	0	9.468	0	0
c112812_g1_i1	26.141	26.148	18.372	0	23.42	54.372
c74698_g3_i1	7.348	2.487	5.892	1.036	0	6.565
c104658_g1_i1	0	0	0	0	77.072	0
c28295_g1_i2	16.062	16.077	34.004	39.76	21.626	16.68
c141473_g1_i1	0	0	0	0	44.398	0
c130177_g1_i1	0	0	0	14.293	0	0
c54869_g1_i1	817.003	542.709	654.078	758.106	66.388	62.84
c23844_g1_i1	2.861	0	3.178	0	0	5.862
c151818_g1_i1	0	0	0	0	25.457	0
c94095_g1_i1	11.355	2.321	5.098	18.582	6.314	4.635
c81362_g1_i1	5.861	0	0	0	0	12.116
c63222_g1_i1	1.829	0	2.062	0	20.411	3.718
c80208_g2_i1	91.379	130.134	135.062	125.284	347.102	245.873
c56211_g1_i2	0	2.951	6.446	0	8.027	0
c58356_g1_i1	0	0	0	0	0	6.031
c89327_g2_i1	19.028	22.128	19.854	10.097	6.287	19.953
c135077_g1_i1	0	0	0	0	14.057	0
c6262_g1_i1	0	0	0	0	0	14.651
c12280_g1_i1	0	0	7.704	0	0	0
c104779_g1_i1	13.022	9.948	1.009	12.772	4.911	1.744
c157256_g1_i1	3.69	9.265	4.321	11.291	30.165	26.474
c71068_g1_i1	0	8.039	0	0	0	0
c9787_g1_i1	16.159	16.892	17.926	15.303	10.401	29.365
c87709_g1_i3	2.495	1.287	5.722	3.567	3.508	7.57
c27802_g1_i1	31.904	17.058	9.936	2.308	15.42	9.35
c146672_g1_i1	14.127	0	0	0	0	0
c72712_g1_i1	2.373	2.259	0	3.305	4.506	7.241
c36827_g1_i1	0	0	0	0	79.919	0
c91130_g1_i1	71.424	67.182	191.25	122.426	130.037	137.477
c13232_g1_i1	1.943	3.976	2.196	0	0	0
c77281_g1_i1	56.134	23.468	32.174	24.483	10.59	23.948
c108959_g1_i1	0	0	0	22.974	0	0
c69880_g2_i1	1.577	2.469	6.419	0	0	1.583
c25610_g1_i1	0	0	0	0	0	7.33
c140854_g1_i1	0	7.829	0	0	0	16.244
c125972_g1_i1	0	0	0	0	0	32.479
c148732_g1_i1	0	0	0	7.199	0	10.942
c170451_g1_i1	5.153	0	0	0	0	0
c148003_g1_i1	1124.89	1253.84	1066.61	1447.29	2028.86	902.157
c81579_g2_i3	5.373	0	0	0	0	0
c47296_g1_i1	6.836	0	0	9.009	0	0
c88257_g3_i1	77.105	78.592	97.254	171.679	101.517	66.541
c92956_g3_i2	10.022	14.703	14.007	10.005	15.15	26.661
c120507_g1_i1	0	0	0	0	10.307	0
c67175_g1_i1	6.706	5.447	1.732	6.648	2.105	8.94
c660_g1_i1	0	0	0	0	23.42	0
c93388_g2_i1	5.722	0	1.312	0	0	2.313
c77442_g1_i1	5.942	1.681	1.66	0	0	2.135
c70787_g1_i2	5.609	0	0	0	0	0
c121935_g1_i1	0	0	10.731	0	0	0
c117128_g1_i1	0	4.221	9.124	0	0	17.205
c92758_g3_i1	116.479	146.01	33.192	378.66	337.618	770.542
c81812_g2_i1	0	0	7.267	0	4.479	3.247
c159992_g1_i1	0	0	0	0	10.954	0
c78400_g1_i1	8.462	10.254	2.366	7.448	11.467	3.976
c154410_g1_i1	0	0	0	0	0	8.923
c145061_g1_i1	0	0	0	0	14.057	0
c116511_g1_i1	0	0	0	8.891	0	0
c92836_g2_i1	35.407	38.171	29.505	36.153	31.217	68.267
c143506_g1_i1	67.603	40.421	13.962	0	0	0
c80282_g2_i1	37.748	29.16	36.888	25.427	8.202	27.257
c152630_g1_i1	6.267	0	0	0	0	0
c79611_g1_i2	3.381	2.837	7.088	10.123	11.508	5.4
c151591_g1_i1	0	0	0	0	31.447	0
c36405_g1_i1	3.073	0	6.812	8.17	8.486	6.298
c130480_g2_i1	0	0	0	11.225	0	0
c94402_g2_i1	28.335	28.293	29.023	12.182	8.877	8.46
c112252_g1_i1	0	0	0	0	27.561	0
c73197_g1_i1	0	6.751	7.186	0	0	13.94
c102303_g2_i1	51.257	83.925	59.161	37.36	30.597	85.276
c18452_g1_i1	0	6.147	3.357	0	0	0
c88385_g2_i1	5.722	0	0	0	0	5.862
c14805_g1_i1	19.817	4.002	8.677	0	0	0
c102503_g1_i1	42.3	53.276	33.861	56.754	47.312	71.416
c54626_g1_i1	27.303	16.226	49.368	20.221	37.693	36.98
c10749_g1_i1	73.561	97.296	58.17	669.053	1334.34	258.808
c16096_g1_i1	0	0	0	0	0	24.642
c143862_g1_i1	3.585	0	0	0	0	0
c97017_g1_i3	95.11	71.683	72.686	68.058	56.135	50.288
c133026_g1_i1	0	0	5.919	0	0	0
c20402_g1_i1	0	0	0	0	0	6.298
c109818_g1_i1	0	0	0	24.561	0	0
c101780_g1_i1	43.909	49.887	23.872	176.584	242.778	189.446
c1131_g1_i1	4.584	0	0	0	12.519	0
c81741_g1_i1	177.832	246.1	197.722	213.511	300.37	262.046
c79515_g1_i1	8.267	1.97	2.705	0	2.617	1.343
c36193_g1_i1	1.057	1.095	2.437	3.069	14.894	8.513
c121129_g1_i1	0	14.475	0	0	0	30.468
c78891_g1_i1	11.111	11.235	4.071	0	10.172	22.836
c75852_g1_i2	0	33.749	41.075	0	45.787	8.602
c108000_g1_i1	0	4.799	2.634	0	0	0
c101748_g2_i1	6.893	0	0	0	0	0
c147217_g1_i1	223.651	120.02	134.535	249.664	170.077	100.977
c164255_g1_i1	99.995	14.396	41.351	12.248	0	29.463
c149220_g1_i1	0	0	0	0	25.457	0
c112946_g1_i1	0	3.214	0	0	8.728	0
c84565_g2_i1	1.366	3.424	0	2.4	8.216	0
c31532_g1_i2	3.828	0	4.196	0	0	0
c128739_g1_i1	0	0	0	13.428	0	0
c149290_g1_i1	8.478	0	0	0	0	0
c164855_g1_i1	0	0	0	18.936	0	0
c127833_g1_i1	0	1.515	0	0	0	5.987
c120856_g1_i1	25.068	50.623	22.818	21.703	22.894	86.005
c129050_g1_i1	0	0	0	5.757	11.669	0
c79282_g1_i1	0	0	0	7.724	15.231	0
c47981_g1_i1	0	1.2	9.347	0	0	2.268
c133057_g1_i1	0	0	9.186	0	0	0
c50586_g1_i1	6.129	0	0	0	33.255	0
c80331_g1_i1	0	4.755	1.58	67.442	77.895	58.615
c30544_g1_i1	4.032	0	4.41	0	0	0
c61697_g2_i1	0	0	0	9.691	0	0
c93600_g1_i2	15.964	16.577	11.516	24.679	29.882	13.059
c125148_g1_i1	4.032	0	0	0	0	0
c10853_g1_i1	0	2.058	9.159	0	0	0
c79235_g1_i1	0.764	4.081	3.598	0.8	17.416	3.985
c36665_g1_i1	4.064	0	0	0	0	0
c75476_g1_i4	0	8.266	12.07	0	0	11.084
c68574_g1_i1	0	10.062	0	0	26.968	0
c154235_g1_i1	22.109	44.143	23.05	0	29.518	0
c79362_g1_i1	281.305	383.117	357.852	195.152	343.378	180.195
c79338_g1_i1	1326.92	830.552	1924.83	778.956	2130.73	781.057
c97435_g1_i2	2519.52	3822.37	4843.34	5976.7	7949.58	2714.66
c153598_g1_i1	0	0	0	0	49.484	0
c152377_g1_i1	41.942	54.169	6.437	15.146	0	12.401
c85732_g2_i2	3.39	0.823	0	12.195	3.953	0
c13525_g1_i1	406.977	5.762	0	14.53	0	0
c113403_g1_i1	0	0	0	0	7.919	0
c56760_g1_i1	0	0	0	0	0	8.015
c148840_g1_i1	5.056	0	0	0	0	0
c98321_g1_i1	0	0	0	0	11.251	0
c36309_g1_i1	1.983	0	4.473	0	0	0
c105913_g1_i1	0	0	0	0	0	14.482
c103618_g2_i1	16.948	59.371	89.488	20.903	22.799	52.868
c97354_g3_i2	2.487	2.268	2.919	2.203	8.081	15.372
c55324_g1_i1	0.26	0.28	0	14.621	10.347	1.014
c78748_g1_i1	2.325	7.207	5.339	10.032	9.808	9.376
c97642_g1_i1	46.413	37.339	38.263	0	47.474	39.934
c170557_g1_i1	16.281	0	0	0	0	0
c155962_g1_i1	0	9.238	0	0	0	0
c81256_g1_i1	2.105	1.007	5.249	5.154	1.997	1.379
c16999_g1_i1	30.384	32.295	59.054	36.94	45.302	80.49
c78434_g2_i1	14.867	10.692	16.025	15.369	7.271	17.018
c116435_g1_i1	0	0	0	0	0	44.702
c92294_g1_i2	88.997	116.526	124.295	156.94	141.854	119.987
c158309_g1_i1	136.483	25.132	58.126	16.955	8.202	1.948
c14233_g1_i1	0	0	0	16.142	0	0
c146555_g1_i1	0	0	0	0	20.546	0
c108318_g1_i1	46.998	0	0	0	0	0
c108404_g1_i1	0	0	3.821	0	0	0
c82609_g2_i1	0	0	0	0	0	14.136
c91661_g1_i1	51.339	57.97	0	48.414	104.323	93.033
c72683_g1_i1	7.275	0.762	0.848	0	2.064	0
c140348_g1_i1	60.954	15.263	16.176	56.794	20.546	0
c138198_g1_i1	0	0	0	0	16.621	0
c68322_g1_i1	4.584	9.238	9.963	0	12.519	9.447
c73635_g1_i1	27.872	90.449	86.256	292.925	414.258	211.651
c158285_g1_i1	14.981	6.83	24.282	7.816	16.621	11.689
c101422_g1_i1	40.463	46.98	84.14	172.243	337.766	122.941
c46474_g1_i1	6.527	0	0	0	17.983	0
c139047_g1_i1	3.893	0	0	0	0	0
c70101_g1_i1	0	0	0	0	0	9.625
c164163_g1_i1	0	14.475	0	0	0	0
c155816_g1_i1	3.211	11.857	8.767	13.008	59.332	13.824
c2951_g1_i1	0	0	0	3.291	7.717	0
c19856_g1_i1	28.912	19.37	19.81	55.141	8.391	10.373
c36987_g1_i1	7.259	42.208	77.016	86.561	64.863	136.925
c114903_g1_i1	0	0	7.186	0	0	13.94
c141596_g1_i1	14.013	0	0	0	0	0
c158044_g1_i1	4.487	0	0	0	0	0
c55506_g1_i2	8.063	4.072	8.82	31.511	22.125	16.591
c32441_g1_i1	0	0	3.732	0	0	0
c161841_g1_i1	7.779	4.011	8.909	0	0	2.624
c67805_g1_i1	0	5.298	0	0	0	0
c143951_g1_i1	0	0	11.606	0	0	0
c104762_g1_i1	0	4.536	0	11.605	0	0
c165628_g1_i1	94.354	141.194	36.781	0	0	246.424
c163948_g1_i1	7.819	0	0	0	0	0
c33793_g1_i1	1.723	7.189	1	0	0	1.735
c135136_g1_i1	17.582	11.778	6.294	0	15.919	0
c140539_g1_i1	0	0	7.186	0	0	0
c124117_g1_i1	0	0	0	0	10.617	0
c88720_g1_i1	15.029	19.58	19.551	9.192	19.683	7.517
c105058_g1_i1	0	0	0	7.658	7.919	0
c165056_g1_i1	0	0	0	0	86.124	0
c79547_g2_i1	17.476	9.019	11.445	0	56.162	55.51
c113724_g1_i1	12.436	13.914	12.15	5.586	10.806	24.997
c118474_g1_i1	0	0	0	0	20.546	0
c150211_g1_i1	38.967	39.607	21.676	0	0	0
c142228_g1_i1	29.693	35.596	22.729	17.257	18.455	82.491
c155948_g1_i1	9.161	0	0	0	0	0
c140968_g1_i1	0	0.744	4.133	0	0	1.423
c61969_g1_i1	0	3.406	7.419	0	0	6.903
c142269_g1_i1	68.945	96.123	103.111	225.418	536.713	70.384
c134323_g1_i1	0	7.829	0	0	0	0
c73121_g1_i1	8.876	7.268	0	1.062	2.914	0
c12660_g1_i1	0	0	0	0	9.403	0
c86659_g4_i1	0	0	0	0	9.187	0
c60129_g1_i1	3.585	7.251	3.946	0	0	0
c129474_g1_i1	0	0	0	0	10.307	0
c154526_g1_i1	0	0	4.812	0	0	0
c89799_g2_i1	0	8.722	6.356	0	0	17.578
c159154_g1_i1	0	0	0	0	0	11.716
c168789_g1_i1	0	0	0	0	0	13.94
c131837_g1_i1	0	0	10.15	0	0	0
c80905_g1_i1	18.939	8.45	18.756	1.731	4.884	4.564
c78520_g2_i1	8.705	4.483	0	4.104	16.283	2.945
c66677_g1_i1	8.689	6.935	9.775	16.011	16.405	8.736
c101577_g1_i1	4.495	4.799	3.866	3.423	3.211	8.175
c158106_g1_i1	0	0	0	0	30.462	0
c145440_g1_i1	17.923	32.645	0	113.05	108.438	22.088
c76842_g1_i2	5.145	0	0	7.343	0	5.204
c64722_g1_i1	0	13.634	11.132	0	9.268	0
c24626_g1_i1	79.438	44.519	76.927	102.716	72.445	81.824
c61776_g1_i1	22.719	2.452	3.401	0	1.659	0
c45223_g1_i1	0.65	0	0.759	9.73	5.518	0
c123987_g1_i1	0	0	0	0	0	9.465
c85516_g2_i1	27.108	40.947	26.389	29.807	63.959	47.744
c57365_g1_i1	3.967	4.002	0	0	0	0
c74515_g1_i3	15.086	0	15.507	71.782	0	126.562
c93971_g3_i1	11.136	11.314	9.293	0	0	22.791
c10389_g1_i1	46.665	34.782	115.787	55.495	83.804	49.826
c91674_g1_i2	0	11.769	0	0	0	0
c72050_g1_i1	6.486	2.434	5.821	10.609	0	9.029
c19977_g1_i1	97.085	106.85	105.771	11.409	24.148	27.275
c91297_g1_i1	14.753	20.114	4.205	0.747	0	3.256
c82555_g1_i1	8.25	24.764	8.722	0	0	0
c44141_g1_i1	0	0	8.088	0	0	0
c18727_g1_i1	0	0	0	0	0	24.642
c742_g1_i1	7.421	2.522	0	0	0	0
c92925_g1_i1	344.593	458.486	489.682	535.704	676.53	471.837
c68692_g1_i1	2.325	3.047	15.578	1.757	3.292	0
c46701_g1_i1	1.609	0	0	0	9.025	0
c170275_g1_i1	0	0	0	0	44.762	0
c155144_g1_i1	20.5	41.525	33.897	27.04	0	0
c91991_g1_i1	18.972	10.639	25.425	5.245	6.894	10.871
c92701_g2_i1	11.729	12.75	8.767	6.648	5.464	22.782
c84406_g4_i1	7.064	0	0	0	0	0
c88304_g1_i1	0	0	5.749	0	4.722	6.868
c131633_g1_i1	8.023	13.599	8.936	50.355	7.406	38.279
c125747_g1_i1	0	0	6.294	0	0	0
c102559_g1_i1	13.55	24.545	3.892	16.287	9.538	27.337
c58466_g1_i1	237.242	109.022	94.808	65.907	28.115	0
c86342_g2_i1	23.418	27.137	35.95	26.463	31.501	21.528
c56113_g1_i1	0.675	2.11	0	2.006	7.609	0
c74572_g1_i1	33.456	32.628	39.887	18.713	18.725	13.593
c147987_g1_i1	493.52	235.723	343.113	590.256	174.691	54.318
c145797_g1_i1	0	0	6.571	0	0	0
c119255_g1_i1	58.857	19.204	13.186	19.211	19.629	43.278
c44417_g1_i1	40.56	0	0	0	0	0
c17180_g1_i1	0	0	0	0	0	6.61
c103816_g1_i1	26.32	34.081	22.318	51.089	49.821	59.638
c8178_g1_i1	2.016	0	1.562	0	7.609	1.334
c113591_g1_i1	0	0	0	0	0	10.435
c66622_g1_i1	0	0	0	22.017	0	0
c19557_g1_i1	3.658	6.769	12.32	23.801	35.103	9.047
c74927_g1_i2	8.827	0	0	15.71	8.135	6.031
c112273_g1_i1	0	0	8.088	0	0	0
c136532_g1_i1	49.445	42.497	15.051	17.65	19.089	58.597
c69859_g1_i1	0	5.526	5.919	0	0	0
c52025_g1_i1	4.836	1.655	5.499	0	0	3.274
c63110_g1_i1	0	5.105	0	8.851	6.867	18.183
c62314_g1_i1	16.492	24.764	69.758	20.378	44.398	17.142
c157855_g1_i1	59.15	46.288	118.707	22.371	17.336	13.566
c144607_g1_i1	51.989	37.216	23.675	18.49	0	15.417
c91568_g3_i1	11.233	0.543	5.374	0	1.457	0
c118690_g1_i1	0	3.511	3.821	0	0	0
c125486_g1_i1	9.778	0	0	0	0	0
c32172_g1_i1	0	0	0	0	29.167	0
c141243_g1_i1	0	75.107	139.543	0	0	158.204
c89704_g2_i1	29.213	43.031	37.2	5.075	5.099	18.575
c133848_g1_i1	0	0	0	0	0	9.261
c108796_g1_i1	10.933	3.687	4.008	0	0	14.972
c71408_g2_i1	0	3.529	7.811	0	0	7.001
c150477_g1_i1	27.449	16.568	35.513	13.966	0	0
c87137_g1_i1	43.901	55.964	60.777	49.267	35.305	38.51
c101264_g1_i1	4.95	26.191	3.375	25.296	39.379	2.553
c74660_g6_i1	0	1.016	6.187	0	0	5.702
c77272_g1_i1	4.568	7.496	0	3.095	1.444	0
c162131_g1_i1	152.463	78.268	175.047	162.316	134.515	74.067
c96875_g2_i1	7.283	22.12	12.016	9.56	40.067	14.972
c135410_g1_i1	15.801	19.011	9.043	0	3.696	7.988
c90488_g2_i1	6.73	6.751	7.186	0	0	0
c172222_g1_i1	10.388	0	0	0	0	21.653
c130231_g1_i1	0	0	0	0	0	14.287
c99123_g1_i1	67.969	96.114	108.074	111.489	102.394	127.665
c77419_g4_i1	33.407	22.951	6.365	3.947	0	8.46
c72316_g1_i1	5.609	9.291	6.446	22.66	9.484	29.41
c102475_g1_i1	35.553	28.845	23.363	29.977	12.681	22.435
c76638_g2_i1	4.032	7.461	2.214	0.839	5.356	4.208
c158425_g1_i1	0	4.133	0	3.934	5.585	0
c160399_g1_i1	0	4.448	0	0	0	0
c21348_g1_i1	0	0	0	0	0	56.622
c8918_g1_i1	0	0	0	15.461	0	0
c87484_g1_i1	2.504	2.846	4.865	0.472	0.836	4.581
c79784_g1_i1	4.527	14.457	4.098	7.553	8.931	10.969
c70976_g1_i1	14.639	11.699	1.848	4.563	9.106	16.52
c70704_g1_i1	5.015	5.009	3.321	0.97	0.89	1.85
c54138_g1_i1	0	0	0	0	19.71	7.366
c162055_g1_i1	0	0	0	0	17.713	0
c21910_g1_i1	0	10.368	0	0	55.555	0
c27665_g1_i1	0	0	0	0	34.712	0
c89327_g1_i2	16.086	16.41	5.151	6.268	6.395	0
c136309_g1_i1	5.373	0	0	0	0	0
c103883_g1_i1	0	0	0	20.326	0	0
c83260_g3_i1	17.403	14.545	11.606	4.524	5.787	15.933
c126418_g1_i1	0	0	0	0	15.919	0
c120525_g1_i1	16.939	0	0	0	0	0
c65302_g1_i1	7.405	0	12.204	0	0	0
c107230_g1_i1	25.06	67.891	34.459	34.842	5.005	87.384
c123991_g1_i1	0	0	0	0	69.423	0
c62726_g1_i1	6.267	0	0	0	0	0
c98953_g1_i1	25.783	15.701	24.363	9.074	8.459	5.898
c10772_g1_i1	34.895	33.048	39.066	56.269	17.12	28.111
c130834_g1_i1	0	4.072	0	0	0	0
c69665_g1_i1	0	4.913	0	2.767	10.671	0
c163420_g1_i1	0	0	0	0	12.29	0
c116824_g1_i1	31.644	28.959	27.38	20.732	8.998	14.821
c107640_g1_i1	0	0	0	0	9.268	0
c63667_g1_i1	1.292	4.011	1.482	18.503	32.796	0
c132890_g1_i1	0	0	10.249	0	0	0
c81100_g1_i1	14.647	5.079	4.803	7.396	17.457	13.406
c11191_g1_i1	4.032	0	0	10.504	0	0
c131646_g1_i1	0	0	0	26.79	0	0
c150271_g1_i1	0	2.548	0	0	0	5.124
c38867_g2_i1	0	2.951	0	0	8.027	0
c74059_g1_i1	16.939	50.57	17.319	0	0	0
c143282_g1_i1	5.056	0	0	0	0	0
c82877_g3_i1	2.325	0	5.214	0	0	0
c77390_g1_i4	6.503	0	0	0	0	0
c77616_g4_i1	0	2.583	5.669	0	0	0
c8554_g1_i1	12.916	2.25	10.847	0	2.037	5.738
c136496_g1_i1	0	0	0	15.802	0	0
c126486_g1_i1	0	5.044	8.401	0	0	7.401
c95745_g4_i1	32.847	6.594	7.026	32.993	35.575	122.496
c1411_g1_i1	121.332	60.22	87.845	0	0	0
c100987_g4_i1	42.853	95.965	103.378	122.426	52.007	58.917
c29489_g1_i1	7.072	0	0	0	3.966	0
c77678_g5_i1	5.153	0	0	0	0	0
c26504_g1_i1	6.893	0	14.703	0	0	0
c119168_g1_i1	46.583	74.432	103.253	20.653	10.401	15.167
c110596_g1_i1	0	0	0	0	0	12.232
c114054_g1_i1	0	0	0	11.815	0	0
c22110_g1_i1	246.736	318.693	243.868	207.715	108.829	143.917
c86955_g1_i1	6.373	5.026	11.882	3.147	2.024	1.93
c112721_g1_i1	0	0	0	0	0	5.916
c86309_g1_i1	5.267	5.298	0	0	14.341	21.742
c114937_g1_i1	0	0	0	26.358	0	0
c40944_g1_i1	21.816	11.27	20.863	17.388	3.413	41.624
c160334_g1_i1	0	0	34.647	0	0	0
c48356_g1_i1	0	4.002	8.677	0	0	0
c152497_g1_i1	0	0	0	0	42.158	0
c11923_g1_i1	0	1.69	0	0	0	6.672
c52042_g2_i1	16.826	0	0	0	0	0
c143773_g1_i1	0	0	0	0	0	10.221
c13592_g1_i1	0	0	3.883	0	0	7.241
c97479_g4_i1	0	4.991	16.096	0	0	20.443
c168748_g1_i1	0	0	0	0	28.681	0
c67303_g1_i1	13.745	20.088	15.507	5.416	5.477	0
c76166_g1_i1	7.746	4.343	1.598	1.39	0	0
c165410_g1_i1	3.763	3.809	0	0	0	0
c102210_g2_i1	344.438	516.859	372.948	911.033	1332.68	632.016
c85676_g1_i1	26.417	19.098	19.667	11.645	1.322	12.694
c70817_g1_i1	13.013	10.596	0	0	0	0
c25415_g1_i1	43.877	133.094	268.704	130.215	39.217	120.788
c146924_g1_i1	0	5.193	0	0	0	0
c128265_g1_i1	0	3.809	0	9.861	0	0
c131222_g1_i1	9.778	0	0	0	0	0
c86708_g3_i1	8.364	8.643	13.712	6.858	20.169	9.652
c92766_g2_i1	64.905	65.851	72.481	65.816	65.794	35.833
c151806_g1_i1	0	0	0	13.428	14.341	0
c166983_g1_i1	25.783	20.762	5.58	26.358	14.057	0
c110198_g1_i1	0	4.37	4.723	0	0	0
c20638_g1_i1	0	0	0	0	94.327	0
c101717_g1_i1	11.469	20.578	11.766	239.383	302.731	64.148
c98594_g1_i1	1.455	0	0	0	0	5.818
c14408_g1_i1	0	18.442	9.695	22.607	24.742	38.386
c76071_g1_i1	5.072	0	0	13.717	0	0
c121478_g1_i1	0	34.362	62.991	0	0	96.209
c23053_g1_i1	0	0	0	0	0	8.762
c74209_g4_i1	0	4.475	4.928	0	0	0
c136429_g1_i1	0	0	0	0	21.383	0
c83597_g3_i1	8.559	4.405	3.258	0	0	0
c8770_g1_i1	0	0	0	138.608	0	0
c167294_g1_i1	1.26	0	5.767	0	0	0
c96322_g5_i2	3.341	3.459	1.286	9.651	0	2.251
c30090_g1_i1	0	4.448	0.187	3.029	0.459	0
c91377_g2_i1	0	0.946	1.053	2.675	2.577	5.498
c84231_g2_i2	0	0	0	4.76	9.538	0
c11430_g1_i1	5.511	26.647	38.959	8.222	74.064	35.495
c42308_g2_i1	4.097	0	2.312	0	0	0
c150241_g1_i1	4.105	0	0	0	0	0
c163289_g1_i1	10.835	5.508	0	0	0	0
c158315_g1_i1	11.721	0	0	0	0	0
c94090_g1_i2	20.727	13.004	43.53	38.133	29.207	10.728
c86947_g2_i1	0	5.088	0	0	0	0
c85606_g3_i1	0	0	3.883	0	0	0
c73108_g1_i1	15.826	67.401	14.007	33.609	17.47	12.979
c128131_g1_i1	45.714	50.693	84.086	148.901	133.328	59.451
c90000_g4_i2	46.397	81.044	42.083	16.339	28.438	32.194
c83315_g1_i1	5.47	3.678	7.57	0	0	1.975
c59536_g1_i1	0	1.016	0	5.363	6.462	8.834
c165446_g1_i1	4.706	7.198	5.276	12.799	19.629	4.813
c129960_g1_i1	0	0	0	8.524	0	0
c83637_g1_i1	2.999	5.692	8.169	29.033	42.158	25.762
c146200_g1_i1	1.723	0	0	0	9.632	0
c71307_g1_i2	11.689	0	0	0	0	0
c106446_g1_i1	26.441	48.372	42.673	2.19	2.078	2.936
c128505_g1_i1	93.492	114.179	119.528	30.515	0	8.015
c51430_g1_i1	721.796	702.047	703.991	1151.15	1404.19	632.977
c169630_g1_i1	3.763	0	8.267	0	0	0
c97992_g2_i1	10.25	3.459	3.767	9.009	0	14.029
c81142_g5_i1	7.381	2.583	2.151	3.698	3.494	1.228
c3855_g1_i1	0	0	0	19.421	0	0
c15626_g1_i1	0	0	1.018	0	9.916	7.046
c116308_g1_i1	0	0	4.642	0	0	0
c6387_g1_i1	4.089	0	0	2.977	0	0
c142489_g1_i1	5.161	0	5.856	0	0	0
c74904_g1_i4	16.468	0	41.441	0	0	11.342
c110878_g1_i1	0	0	0	0	24.067	0
c18764_g1_i1	14.85	37.216	0	0	20.047	0
c77646_g1_i1	15.541	8.993	3	2.544	29.288	5.195
c120727_g1_i1	163.388	151.518	133.392	77.959	191.635	70.891
c148147_g1_i1	0	0	0	17.65	38.179	0
c125249_g1_i1	0	10.062	0	0	0	0
c99442_g3_i1	146.708	145.765	143.659	198.286	199.77	186.707
c170470_g1_i1	15.663	0	0	0	0	0
c27678_g1_i1	0	4.072	0	0	0	0
c21646_g1_i1	0	0	0	16.864	0	0
c119194_g1_i1	0	6.156	0	0	0	0
c169000_g1_i1	43.722	30.666	11.132	35.537	46.327	20.71
c158970_g1_i1	0	0	0	0	26.819	0
c851_g1_i1	8.99	0	0	11.605	0	0
c112442_g1_i1	7.616	0	0	0	0	0
c156373_g1_i1	0	0	0	0	29.572	7.366
c14275_g1_i1	13.322	6.261	2.143	8.629	22.152	3.523
c103519_g3_i1	14.859	17.759	11.525	19.513	11.143	40.948
c9303_g1_i1	37.626	81.123	98.629	109.575	570.723	166.575
c36245_g1_i1	0	2.382	17.221	0	0	0
c64298_g1_i1	0.122	0.797	3.803	0.787	0.351	0.48
c166271_g1_i1	22.889	26.156	9.534	0	7.919	11.716
c100177_g2_i1	6.787	5.508	5.705	3.016	3.683	11.44
c79921_g1_i1	4.901	1.016	6.785	14.28	11.062	5.916
c150286_g1_i1	0	0	0	12.667	0	0
c89196_g1_i1	41.17	23.424	24.184	29.007	46.435	42.62
c122429_g1_i1	0	0	0	8.065	0	0
c79853_g1_i1	10.429	10.123	19.042	17.716	8.432	31.278
c48419_g1_i1	0	4.291	0	2.046	9.673	10.906
c80208_g1_i1	10.258	23.564	27.139	54.814	41.079	50.395
c83888_g1_i1	1.008	3.126	8.106	2.924	5.666	10.106
c141075_g1_i1	38.301	33.381	28.023	26.318	0	4.741
c105066_g1_i1	0	0	0	0	39.959	0
c56508_g1_i1	5.828	3.976	6.579	0	0	0
c78711_g1_i1	23.426	5.683	13.311	1.81	6.813	11.956
c147292_g1_i1	0	0	0	0	0	10.791
c93841_g2_i1	5.438	2.802	0	0	0	5.498
c25337_g1_i1	56.37	56.446	75.382	63.481	67.197	34.463
c75912_g1_i1	53.753	37.855	52.216	82.181	73.173	111.047
c65047_g1_i1	0	0	11.186	0	0	0
c1682_g1_i1	0	0	0	0	28.627	22.346
c71196_g1_i1	4.617	2.461	7.124	0.905	2.469	1.699
c98139_g3_i1	9.648	24.589	13.507	6.544	13.396	14.785
c81526_g1_i1	213.661	372.241	1013.72	1209.96	2012.19	914.958
c161803_g1_i1	0	0	6.865	0	0	0
c97802_g2_i1	0	7.251	0	0	0	0
c51311_g1_i1	10.412	0	0	0	0	0
c140240_g1_i1	0	1.699	0	9.271	0	0
c122662_g1_i1	0	0	0	7.75	8.027	0
c160207_g1_i1	98.873	38.407	71.222	38.409	13.086	0
c145203_g1_i1	0	0	0	9.861	0	0
c78199_g1_i1	26.1	1.795	0	1.718	6.449	0
c17425_g1_i1	0	0	0	7.37	7.595	0
c56655_g1_i1	0	4.265	3.794	0	4.627	9.839
c80570_g3_i2	0	4.002	0	0	0	0
c86185_g8_i1	10.843	22.137	26.809	59.351	6.03	88.452
c144311_g1_i1	12.843	8.871	13.561	6.203	12.074	10.782
c96973_g1_i1	2.252	10.946	18.872	1.705	10.833	38.243
c151106_g1_i1	11.721	23.556	6.294	0	15.919	0
c140233_g1_i1	0	0	0	11.225	0	0
c88851_g1_i1	392.582	547.612	472.318	578.559	366.056	496.914
c72666_g1_i1	3.292	1.156	1.286	1.665	4.681	6.547
c95434_g2_i1	0	0.56	0	4.878	4.56	8.504
c150807_g1_i1	0	8.958	0	0	0	0
c101087_g1_i1	6.73	10.219	22.265	0	9.268	0
c165163_g1_i1	0	0	17.319	0	0	0
c101046_g2_i1	6.73	0	0	0	0	13.94
c148423_g1_i1	10.981	22.085	0	0	0	11.342
c9998_g1_i1	9.713	9.781	10.534	12.471	26.509	0
c119081_g1_i1	3.414	0	0	0	0	0
c39685_g1_i1	7.527	1.926	0	0	0	3.834
c128796_g1_i1	7.055	0	0	0	0	0
c98351_g2_i1	11.453	10.666	25.005	3.305	9.673	16.173
c29602_g1_i1	3.259	0	0	0	0	6.69
c135613_g1_i1	0	0	6.437	0	0	0
c165745_g1_i1	0	0	0	0	0	7.615
c37768_g1_i1	0	0	16.176	0	0	0
c11162_g1_i1	13.615	17.943	10.499	7.986	0	5.471
c23164_g1_i1	0	5.035	0	0	0	0
c53941_g2_i2	40.699	44.125	49.065	54.328	47.406	57.53
c20652_g1_i2	3.56	0	0	0	0	0
c37224_g1_i1	5.804	5.972	3.312	0	4.074	0
c59545_g1_i1	4.91	3.415	8.543	0	4.627	4.919
c1640_g1_i1	0	0	0	0	35.022	0
c46095_g1_i1	0	0	0	0	14.314	0
c99473_g1_i1	0	0	28.907	0	0	0
c78887_g2_i2	24.442	13.879	17.096	3.187	0.728	1.495
c15573_g1_i1	30.644	67.698	72.293	92.79	16.621	25.371
c47810_g1_i2	2.821	3.687	3.276	6.307	3.993	5.631
c162938_g1_i1	8.063	0	0	0	0	0
c55949_g1_i1	0	4.483	8.276	0	0	0
c34109_g1_i1	13.363	73.417	23.836	35.97	7.406	82.038
c156471_g1_i1	3.666	4.615	5.481	7.239	8.54	3.932
c108230_g1_i1	14.013	0	0	0	0	0
c70940_g1_i1	0	0	0	0	40.094	15.417
c111884_g1_i1	0	0	0	0	16.27	0
c67087_g1_i2	0	1.384	0	0	0	5.257
c146574_g1_i1	6.568	6.594	0	0	0	0
c128876_g1_i1	0	3.941	8.535	0	0	0
c87842_g1_i1	315.696	343.247	310.26	447.399	1489.73	337.474
c88333_g3_i1	40.495	25.762	6.285	7.448	1.39	12.561
c15049_g1_i1	0	0	0	0	27.777	0
c99581_g2_i1	0	3.503	1.553	2.006	1.889	22.658
c83408_g1_i1	54.143	53.478	26.237	62.17	138.819	51.036
c156405_g1_i1	0	0	3.178	0	0	5.862
c75925_g1_i1	13.786	20.736	0	0	18.644	57.156
c109025_g1_i1	3.967	24.029	13.016	41.333	0	48.909
c2648_g1_i1	6.657	0	0	0	0	4.528
c132857_g1_i1	36.577	0	0	0	0	0
c128109_g1_i1	0	0	0	6.478	0	9.741
c96877_g2_i3	3.471	7.032	22.943	0	9.551	7.126
c92208_g1_i1	214.572	251.844	174.342	53.778	52.735	44.266
c68570_g1_i1	0	2.688	0	0	18.158	5.106
c158640_g1_i1	42.397	58.399	50.35	266.226	125.463	124.124
c161809_g1_i1	127.086	136.772	92.264	47.772	0	122.211
c94777_g5_i1	0	0	0	0	28.115	0
c145835_g1_i1	70.383	23.494	33.156	0	21.072	0
c90819_g4_i1	32.074	9.238	24.916	11.815	25.052	9.447
c70209_g1_i1	0	0.543	0	6.242	30.57	0
c86507_g3_i1	0	5.806	6.446	6.478	15.798	11.316
c167332_g1_i1	12.249	9.23	10.249	12.864	28.249	22.471
c73546_g1_i1	18.841	5.175	0.902	0	0.728	0.996
c147636_g1_i1	0	0	0	0	21.383	0
c145854_g1_i1	0	0	5.276	0	6.543	0
c129079_g1_i1	7.819	0	0	0	21.072	0
c94130_g2_i1	5.609	14.177	12.454	13.598	7.959	11.147
c25007_g1_i1	10.071	0	0	0	0	0
c94612_g2_i1	53.078	81.14	35.111	13.1	26.806	39.435
c91386_g3_i1	17.988	24.151	10.802	4.039	1.241	35.557
c86714_g4_i1	0	0	0	0	0	9.385
c79210_g2_i1	16.598	0	0	0	0	0
c57742_g1_i1	35.399	44.152	9.802	38.501	13.734	29.597
c28455_g1_i1	0	8.38	2.312	0	5.707	0
c154343_g1_i1	0	0	16.685	0	0	0
c109391_g1_i1	38.439	39.125	34.335	39.851	42.604	45.422
c54485_g1_i1	542.964	240.338	372.109	681.891	0	348.042
c103808_g3_i1	469.241	525.055	314.876	1271.3	1524.39	724.293
c31512_g1_i2	3.65	0	0	0	5.099	0
c72225_g1_i1	0	4.518	0	0	15.123	0
c36925_g1_i1	3.828	0	4.196	0	10.523	0
c2782_g1_i1	103.937	61.665	47.315	18.844	9.862	0
c167286_g1_i1	6.836	0	0	0	0	0
c166748_g1_i1	7.429	0	0	0	0	0
c73435_g1_i1	116.227	120.178	104.86	156.796	243.682	318.534
c98771_g1_i1	48.616	68.303	45.52	66.838	96.215	126.473
c148290_g1_i1	9.218	9.221	0	0	0	0
c141766_g1_i1	23.458	0	0	0	0	0
c130872_g1_i1	0	0	19.301	0	0	0
c1375_g1_i1	3.885	1.34	1.482	0	0	5.249
c97722_g2_i1	21.061	26.498	33.522	0	9.916	15.852
c77913_g2_i1	10.99	2.277	3.794	0	0	4.43
c93101_g2_i1	16.712	0	0	0	0	17.205
c45045_g1_i1	18.915	0	0	21.178	1.309	0
c143735_g1_i1	0	25.149	0	0	0	0
c161183_g1_i1	5.828	7.951	2.196	10.727	0	15.826
c98370_g1_i2	31.058	40.842	66.66	30.62	27.737	23.654
c83716_g1_i1	0	3.941	4.633	0.433	0.256	12.632
c136475_g1_i1	0	0	0	0	8.364	0
c128287_g1_i1	0	0	7.026	0	0	0
c125910_g1_i1	62.482	66.245	72.624	119.37	180.438	127.798
c120044_g1_i1	118.649	161.142	98.433	188.136	68.384	105.727
c100467_g1_i2	19.939	18.319	15.203	8.301	7.123	17.534
c122314_g1_i1	0	1.051	0	8.825	5.707	0
c61184_g1_i2	1.569	1.611	5.356	0	0	0
c128296_g1_i1	4.885	25.578	23.559	4.17	13.841	6.974
c86292_g3_i1	0	47.444	0	46.474	25.457	0
c107214_g1_i1	0	9.492	0	0	0	0
c63080_g1_i1	101.1	72.734	157.71	133.166	61.126	26.892
c26818_g1_i1	0	0	0	45.438	0	0
c100168_g1_i1	45.007	28.459	53.037	17.624	101.45	65.58
c39316_g1_i1	0	0	0	0	38.287	9.625
c27553_g1_i2	381.812	593.787	375.769	707.738	302.758	292.318
c38556_g1_i1	0	0	4.669	0	0	0
c65435_g1_i1	0	5.613	2.062	0	10.199	11.147
c94991_g1_i1	28.571	19.195	5.169	0	13.005	0
c35150_g1_i1	0	0	0	0	30.502	0
c146127_g1_i1	14.85	0	15.784	0	0	15.417
c35556_g1_i1	0	6.594	0	0	17.794	0
c71386_g1_i1	11.859	6.13	1.366	0	0	2.393
c145372_g1_i1	4.763	14.396	0	0	0	0
c20435_g1_i2	3.511	0	0	0	0	0
c21813_g1_i1	5.649	3.853	6.383	0	5.261	3.834
c101910_g3_i1	125.111	51.402	0	76.608	154.333	0
c163812_g1_i1	0	0	0	0	10.698	0
c161476_g1_i1	13.956	0	7.82	6.334	0	14.251
c103122_g1_i1	601.472	684.7	599.006	858.514	89.484	71.674
c167629_g1_i1	22.857	7.636	0	18.936	20.546	15.817
c98537_g3_i1	1.553	0	3.026	6.294	0	6.156
c86568_g1_i2	6.535	3.608	1.402	2.492	6.772	8.122
c77906_g1_i1	25.515	13.731	15.266	4.865	4.654	0
c164968_g1_i1	0	0	0	14.936	0	0
c75896_g2_i1	0	10.386	0	3.593	7.069	0
c81820_g2_i2	12.266	7.207	3.562	6.832	19.534	9.207
c85120_g1_i1	4.04	2.373	11.052	16.51	37.032	5.329
c165282_g1_i1	0	0	20.506	0	0	0
c36321_g1_i1	1.463	0	1.669	0	0	17.801
c84919_g1_i2	18.768	20.99	17.649	3.645	12.02	39.756
c82178_g4_i2	16.127	0	0	0	0	0
c73567_g2_i1	22.979	7.032	25.773	56.361	83.062	14.073
c44921_g1_i1	11.575	14.606	30.942	18.372	137.416	54.638
c123910_g1_i1	0	0	0	0	0	6.298
c103133_g2_i1	17.915	21.235	15.007	17.034	6.071	18.539
c76396_g1_i1	6.763	5.28	2.937	0	4.776	3.389
c153509_g1_i1	5.348	0	0	0	0	0
c130372_g1_i1	0	8.258	0	0	0	17.142
c87369_g1_i2	4.747	1.856	4.187	0.328	3.467	1.77
c102692_g2_i1	3.763	11.428	0	0	10.347	15.479
c100334_g1_i1	26.775	27.899	19.774	15.552	11.535	30.166
c81052_g1_i1	4.446	6.436	5.803	0.97	1.754	1.495
c98644_g2_i1	10.689	6.182	8.526	7.645	8.391	4.163
c78693_g1_i1	174.036	171.974	318.973	418.419	193.038	80.045
c85761_g1_i1	84.933	117.463	101.807	70.628	15.757	74.983
c141774_g1_i1	0	0	0	0	13.086	0
c125877_g1_i1	0	0	0	0	24.067	0
c108581_g1_i1	10.364	16.944	9.338	5.691	0	8.451
c39150_g1_i1	0	0	0	0	18.509	0
c126186_g1_i1	4.788	5.832	2.776	2.36	2.253	1.601
c88862_g1_i1	24.686	6.874	15.123	0	0	9.163
c138868_g1_i1	0	0	0	0	0	8.184
c102392_g2_i1	25.182	28.083	35.54	7.724	14.772	37.087
c158992_g1_i1	0	0	0	20.339	0	0
c78899_g1_i1	0	0	5.74	0	0	0
c137592_g1_i1	0	0	0	0	0	14.029
c87508_g1_i2	159.697	184.146	199.053	5.717	49.767	13.797
c92242_g1_i2	8.567	9.125	19.765	11.264	17.835	9.074
c3961_g1_i1	28.026	0	0	0	0	0
c172393_g1_i1	46.405	74.862	33.879	92.75	9.282	33.671
c93681_g2_i1	43.121	62.129	46.467	65.645	20.115	87.776
c87338_g1_i1	81.413	64.835	66.723	0	0	0
c104279_g1_i1	15.468	5.193	0	13.179	0	0
c131822_g1_i1	30.164	0	0	0	0	31.643
c96140_g1_i1	2.447	19.913	35.531	0	33.916	34.943
c80664_g3_i1	0	0	0	0	20.047	0
c151754_g1_i1	0	0	0	0	35.575	0
c94179_g2_i1	0	3.748	5.339	4.629	10.091	2.01
c147409_g1_i1	30.164	0	0	0	0	0
c58157_g1_i5	0	13.958	0	0	0	0
c40608_g1_i1	2.048	0	0	5.639	11.427	4.181
c97287_g1_i1	42.381	42.497	52.671	105.864	38.179	29.303
c7114_g1_i1	30.319	10.175	5.472	25.873	0	0
c69000_g1_i1	3.617	10.14	4.928	0	0	4.804
c53989_g2_i1	0	0	3.401	0	8.486	6.298
c7708_g1_i1	51.989	43.722	47.243	100.972	47.433	71.38
c80656_g1_i3	8.12	4.256	2.366	6.071	40.283	0
c22912_g1_i1	5.056	25.438	16.408	0	13.774	0
c19074_g1_i1	13.192	0	0	0	0	5.4
c4431_g1_i1	0	0	0	0	0	6.298
c95011_g2_i1	12.355	14.948	7.124	2.99	8.715	2.073
c76108_g1_i1	34.237	92.725	91.764	479.134	253.314	256.459
c28691_g1_i1	0	0	0	15.461	16.621	0
c103291_g3_i3	0	7.137	7.767	0	0	0
c141254_g1_i1	0	0	0	0	19.561	0
c70602_g1_i1	31.351	62.952	0	142.161	288.997	51.925
c67463_g1_i1	10.526	5.298	0	0	0	0
c111078_g1_i1	0	0	10.856	0	27.777	43.314
c19749_g1_i1	48.843	0	16.685	38.579	0	0
c68109_g1_i1	0	0	0	21.453	0	0
c82593_g1_i1	27.986	16.498	67.357	9.678	31.096	3.71
c143009_g1_i1	0	0	0	37.202	0	0
c60293_g1_i1	48.624	20.78	25.005	11.789	46.098	21.911
c127165_g1_i1	20.89	16.874	13.695	0	11.454	34.4
c89076_g2_i1	6986.25	6527.04	7581.54	12117.8	7514.02	6904.15
c82892_g1_i1	15.85	2.566	2.428	9.612	5.882	5.426
c149920_g1_i1	1.081	3.371	4.99	0	0	0
c123420_g1_i1	0	0	0	8.733	3.278	0
c128305_g1_i1	8.234	0	0	0	0	0
c139592_g1_i1	0	0	0	0	23.717	0
c84173_g1_i2	14.883	7.653	16.971	0	20.87	6.04
c49796_g1_i1	0	1.497	0	0	0	5.88
c129472_g1_i1	0	1.769	3.901	0	0	0
c79249_g1_i2	7.819	15.666	16.578	0	21.072	48.723
c172245_g1_i1	0	12.575	0	0	0	0
c88692_g1_i1	8.738	13.31	18.721	5.862	0	2.998
c114376_g1_i1	15.086	15.018	0	0	0	31.643
c89171_g1_i1	3.129	9.711	8.293	5.573	9.659	35.103
c121243_g1_i1	0	0	0	14.385	7.406	0
c55279_g1_i1	0	0	0	0	10.428	1.859
c83349_g1_i1	7.99	3.284	1.812	0	8.944	6.485
c138002_g1_i1	0	0	21.551	0	18.212	13.94
c25812_g1_i1	16.159	5.578	11.168	0	3.035	2.171
c29217_g1_i1	253.945	246.599	194.518	196.568	46.84	167.545
c138895_g1_i1	0	0	0	0	20.695	0
c665_g1_i1	0	0	4.981	0	0	0
c607_g1_i1	7.064	0	0	0	0	0
c5343_g1_i1	48.876	0	92.264	0	26.185	20.372
c143871_g1_i1	408.798	484.144	162.04	459.424	95.244	54.763
c123192_g1_i1	45.99	59.336	56.18	98.979	88.944	136.107
c68225_g1_i1	45.657	11.393	47.538	0	0	0
c96642_g2_i1	4.145	7.058	5.91	0	0.405	0.543
c19309_g1_i1	0	0	0	0	39.757	0
c57284_g1_i1	25.32	253.561	28.005	302.445	541.394	746.337
c100788_g3_i1	161.469	6.751	0	0	0	0
c69361_g1_i1	4.178	4.221	0	0	0	17.205
c5800_g1_i1	4.032	0	0	0	0	0
c32816_g1_i1	7.608	13.731	3.812	6.596	1.538	3.238
c138967_g1_i1	13.623	30.123	43.324	18.582	6.314	4.635
c76594_g3_i1	15.086	0	15.507	0	0	0
c154208_g1_i1	2.601	0	0	7.016	7.218	0
c114104_g1_i1	205.322	609.26	409.505	1047.88	3040.03	1282.97
c170929_g1_i1	14.013	0	28.907	0	0	0
c168529_g1_i1	35.375	81.412	43.762	25.873	13.774	20.861
c26483_g1_i1	8.957	0	0	22.017	0	0
c78677_g1_i1	10.551	2.119	4.705	1.534	1.43	0.996
c2420_g1_i1	2.414	0	0	0	20.101	4.928
c74313_g1_i2	7.486	6.06	8.07	1.744	6.543	4.581
c19657_g1_i1	0	0	3.357	0	8.364	0
c81113_g1_i1	0	0	6.865	0	0	0
c79282_g2_i1	0	7.259	0	18.057	58.671	0
c56787_g1_i1	5.609	0	0	0	0	0
c123915_g1_i1	16.956	15.158	23.845	5.809	5.909	8.647
c113967_g1_i1	0	0	0	29.374	0	0
c94735_g1_i1	7.844	6.454	16.069	8.825	13.18	0
c142248_g1_i1	34.464	69.126	66.151	17.244	37.288	28.582
c129569_g1_i1	11.217	0	0	0	0	0
c105281_g1_i1	4.853	0	0	0	0	0
c162799_g1_i1	13.591	15.412	7.767	46.355	7.636	2.749
c104678_g1_i1	115.463	33.022	78.48	122.281	88.796	34.285
c23691_g1_i1	652.534	624.076	498.413	555.623	507.735	412.048
c87454_g4_i2	6.283	2.145	0	0	0	0
c165828_g1_i1	0	0	0	0	0	5.48
c75684_g3_i2	0	0	0	0	16.607	0
c136261_g1_i1	0	0	0	0	24.742	0
c115381_g1_i1	35.415	13.302	13.23	6.006	7.582	9.332
c153401_g1_i1	2.601	0	0	14.044	0	0
c104603_g1_i1	0	0	0	0	0	68.409
c102528_g2_i1	144.66	134.066	112.779	49.136	44.654	27.31
c73483_g3_i1	0	10.596	23.238	0	0	5.329
c64806_g2_i1	56.045	0	14.453	33.478	148.775	58.722
c164150_g1_i1	53.761	83.426	110.395	329.708	236.599	147.244
c107522_g1_i1	10.933	11.06	8.008	0	0	0
c103694_g1_i2	4.105	0	0	0	0	8.451
c86349_g1_i1	1.959	10.175	3.392	5.717	11.062	1.975
c107596_g1_i1	0	9.221	0	0	0	0
c132811_g1_i1	12.542	12.592	0	31.59	0	38.946
c92033_g1_i1	78.422	164.951	142.168	221.641	255.729	156.879
c87603_g1_i1	42.04	38.495	45.047	41.674	76.276	16.511
c18579_g1_i1	3.105	4.3	11.945	3.003	8.769	16.698
c155579_g1_i1	0	0	0	0	16.472	0
c130273_g1_i1	0	0	0	31.328	0	0
c52574_g1_i1	2.048	0	4.615	0	0	0
c82003_g3_i1	5.422	4.492	2.5	3.134	0	2.188
c103940_g1_i1	0	0	6.901	0	0	0
c77569_g2_i1	60.515	54.187	63.688	90.6	132.708	59.611
c55914_g1_i1	42.04	41.884	28.907	0	0	88.078
c74367_g2_i1	1.463	13.555	0	4.131	28.735	0
c56758_g1_i2	16.948	8.485	8.945	20.903	0	17.623
c158983_g1_i1	25.425	118.733	35.799	41.805	45.585	52.868
c83567_g1_i1	12.054	9.431	6.91	3.816	3.44	14.447
c82765_g1_i1	0	9.063	6.008	2.111	5.814	37.523
c28447_g1_i1	0	0	0	0	0	8.353
c101296_g1_i1	16.826	18.153	33.638	18.096	32.62	23.387
c88456_g5_i1	0	26.953	0	0	35.912	28.316
c78221_g2_i1	40.625	35.85	9.936	16.418	20.357	29.41
c82926_g1_i1	3.129	18.774	12.704	6.95	0	43.839
c134783_g1_i1	55.728	100.711	55.448	105.719	149.193	118.039
c111657_g1_i1	4.674	0	0	0	0	0
c108520_g1_i1	5.527	13.188	6.419	7.016	0	6.325
c152396_g1_i1	6.698	0	2.214	2.793	0	0
c127370_g1_i1	0	0	0	0	0	22.346
c140309_g1_i1	2.821	0	0	0	0	5.773
c87980_g6_i1	3.479	0	0	4.839	0	0
c93782_g2_i1	12.802	23.564	20.738	6.439	3.939	41.544
c31447_g1_i1	0	1.366	0	0	0	5.373
c27480_g1_i1	4.007	1.585	0	0	2.847	0.996
c151599_g1_i1	6.73	0	0	0	0	0
c83448_g2_i1	15.2	13.083	0	3.619	0	0
c90886_g1_i1	7.933	8.03	3.107	1.167	2.145	3.727
c71857_g1_i2	0	18.433	32.031	0	0	59.878
c115146_g1_i1	0	0	8.088	0	0	0
c63853_g1_i1	0	1.357	7.535	0	0	0
c77759_g1_i1	207.85	254.883	253.25	392.14	385.348	477.904
c111252_g1_i1	0	0	0	0	17.214	0
c98444_g3_i1	15.793	15.894	22.747	0	0	32.621
c153806_g1_i1	11.981	6.016	12.864	0	0	37.194
c46568_g1_i1	0	0	6.535	0	0	6.031
c136780_g1_i1	0	13.958	0	0	0	0
c156725_g1_i1	0	0	0	5.796	12.762	0
c152785_g1_i1	0	16.209	0	0	0	0
c123477_g1_i1	47.575	20.622	24.184	31.97	24.944	37.932
c76935_g1_i1	26.775	26.883	41.637	0	13.045	31.536
c99302_g1_i1	22.264	32.759	16.596	13.402	41.187	50.555
c85726_g1_i1	51.217	14.151	6.481	2.819	0	0
c28107_g1_i1	0	0	0	0	0	34.205
c95272_g1_i2	8.665	9.195	12.659	8.917	10.914	3.968
c95086_g1_i1	6.047	8.608	4.151	17.637	16.526	45.974
c90573_g3_i1	3.544	0.946	1.303	21.598	20.857	0.436
c104911_g1_i1	22.946	92.787	55.162	31.118	42.401	42.513
c92044_g1_i1	3.438	3.695	2.821	1.416	2.132	10.479
c86714_g3_i1	2.048	6.41	0.205	11.33	1.943	64.166
c16199_g1_i1	14.753	7.557	12.516	5.114	0	11.262
c170710_g1_i1	22.264	73.557	27.871	22.398	23.11	39.88
c163741_g1_i1	0	4.221	0	0	0	0
c71052_g1_i1	9.51	0.946	0.295	0	0.715	0.489
c153379_g1_i1	0	0	0	0	7.123	5.257
c76170_g1_i1	29.652	23.626	37.004	42.185	7.568	54.576
c152653_g1_i1	3.609	1.243	0	0	0	0
c103395_g2_i1	8.063	0	4.41	0	11.062	8.3
c157802_g1_i1	0	0	0	0	2.523	5.373
c49743_g1_i1	234.974	327.546	594.819	223.175	207.338	493.258
c139511_g1_i1	0	0	0	66.97	0	0
c75340_g2_i1	1.78	4.422	2.785	4.616	8.445	0.578
c139380_g1_i1	0	0	0	11.409	0	0
c80510_g1_i2	5.251	4.536	4.473	8.747	27.13	6.61
c114910_g1_i1	207.484	304.893	283.559	268.442	207.702	359.847
c96935_g3_i2	0	2.636	0	10.95	0	5.16
c142779_g1_i1	0	0	0	0	43.062	0
c143547_g1_i1	0	0	0	0	27.022	0
c151918_g1_i1	7.925	0	0	10.333	0	8.149
c90324_g1_i1	34.903	38.67	39.923	5.547	5.046	8.914
c136957_g1_i1	3.032	8.38	12.213	10.307	2.887	18.325
c162612_g1_i1	12.192	0	0	0	0	0
c94054_g1_i1	0	0	8.499	0	0	0
c86216_g2_i2	12.843	8.153	8.633	3.803	6.098	12.605
c112967_g1_i1	0	0	0	0	0	7.241
c39595_g1_i1	0	0	3.017	0	0	11.084
c114453_g1_i1	168.736	51.376	40.789	111.712	153.915	26.439
c63473_g1_i1	0	22.899	8.088	0	0	31.634
c30278_g1_i1	117.739	143.865	632.698	396.494	349.611	93.905
c106439_g1_i1	0	0	0	0	17.133	0
c92348_g2_i1	3.568	10.587	22.265	6.989	0.486	0.658
c160919_g1_i1	0	0	46.511	0	0	0
c86760_g1_i1	85.161	130.721	141.382	49.726	31.663	57.467
c83251_g1_i1	1056.39	478.101	431.092	887.901	691.37	229.086
c28520_g1_i1	10.551	0	0	0	0	0
c139428_g1_i1	5.861	5.885	18.89	0	0	12.116
c74515_g3_i1	23.588	23.529	12.257	28.469	31.447	123.217
c83496_g1_i1	452.756	495.939	736.094	879.941	1215.02	463.599
c122966_g1_i1	4.584	4.624	0	0	0	0
c159341_g1_i1	0	0	0	0	15.258	11.591
c25257_g1_i1	6.73	0	0	0	0	0
c25951_g1_i1	9.892	5.035	8.293	40.192	13.734	15.167
c122846_g1_i1	0	0	0	0	12.627	0
c28378_g1_i1	5.267	9.002	11.936	4.891	34.347	7.134
c76071_g5_i1	0	0	8.267	0	0	15.479
c81564_g1_i1	19.085	10.561	10.168	19.972	40.715	19.713
c11240_g1_i1	9.218	9.221	9.695	22.607	49.484	0
c71376_g1_i2	22.109	11.034	34.576	0	29.518	23.076
c31325_g1_i1	31.766	13.223	54.591	18.634	0	20.051
c81550_g1_i1	6.324	1.821	4.303	13.73	6.934	9.047
c113849_g1_i1	283.776	222.57	249.822	133.415	137.133	181.049
c81286_g1_i1	2.829	5.832	17.774	0	0	8.602
c102149_g2_i1	11.079	13.739	8.383	6.176	1.025	12.205
c80487_g1_i2	0.984	3.853	3.866	29.623	16.863	16.164
c17733_g1_i1	0	0	26.139	30.318	33.565	0
c77390_g3_i3	56.045	0	0	0	0	29.356
c85519_g2_i1	1.008	3.056	1.982	8.484	1.43	14.367
c54044_g1_i1	1.626	4.983	2.473	5.114	1.997	8.656
c102799_g1_i1	12.818	27.61	29.451	117.325	216.417	58.57
c139208_g1_i1	0	0	0	0	19.238	0
c90923_g3_i1	32.847	0	0	16.497	17.794	0
c84643_g2_i1	76.504	110.58	112.127	133.874	260.424	239.512
c98102_g1_i1	11.185	3.818	14.748	15.5	10.401	26.545
c120354_g1_i1	12.615	0	0	0	0	0
c114102_g1_i1	35.952	42.138	6.437	0	16.27	49.586
c15079_g1_i1	0.829	6.068	2.892	0	2.347	0
c116178_g1_i1	0	0	0	0	0	5.622
c108369_g1_i1	25.279	43.232	37.182	15.946	15.083	71.656
c102287_g1_i1	24.361	34.598	39.102	55.456	38.138	71.665
c55979_g1_i1	0	2.426	8.008	0	0	0
c114309_g1_i1	16.476	14.405	15.828	12.799	26.172	19.233
c86988_g1_i2	12.298	5.683	4.749	0.669	1.808	0.418
c92552_g4_i1	39.544	47.444	75.614	82.299	45.248	175.747
c66068_g1_i1	0	0.884	0	6.426	9.524	25.611
c88697_g1_i1	26.718	21.016	15.873	8.222	18.739	21.421
c170818_g1_i1	0	4.072	4.41	10.504	0	0
c135265_g1_i1	0	0	0	0	0	5.471
c81608_g1_i1	60.215	39.756	43.86	42.92	27.103	98.904
c113910_g1_i1	38.439	55.089	36.906	0	0	0
c83006_g3_i1	0	4.527	7.472	0	0	0
c34611_g1_i3	0	0	3.714	0	0	0
c152713_g1_i1	17.72	7.268	16.06	4.931	0	21.626
c27842_g1_i1	11.412	0	0	0	0	0
c121025_g1_i1	0	7.829	0	0	0	0
c106450_g1_i1	0	0	12.338	0	0	0
c92581_g2_i2	0	0	0	64.347	0	0
c86660_g1_i1	129.322	160.257	141.418	17.205	8.513	6.432
c91041_g4_i1	27.449	33.136	5.919	0	0	11.342
c51423_g1_i1	5.609	0	6.044	0	0	0
c102689_g3_i1	37.626	27.041	0	0	14.637	0
c90859_g3_i1	53.614	44.808	35.102	18.241	28.708	77.456
c81347_g1_i2	11.144	16.191	8.151	5.678	2.644	10.106
c58149_g1_i1	0	0.385	0	40.664	22.867	2.162
c138430_g1_i1	0	0	0	7.291	10.766	2.58
c33133_g1_i1	1.252	1.331	0	0	0	5.782
c25581_g1_i1	10.071	0	0	0	0	0
c82766_g1_i2	1.674	2.049	1.696	2.255	10.941	9.385
c142584_g1_i1	0	0	0	0	30.462	0
c17553_g1_i1	0	0	5.267	0	0	20.033
c41734_g1_i2	0	0	0	3.803	22.543	0
c96298_g3_i1	56.728	77.874	16.73	39.537	56.216	74.538
c35285_g2_i1	61.694	23.801	26.461	34.973	60.317	42.576
c151220_g1_i1	0	0	0	0	0	10.791
c134239_g1_i1	70.765	58.828	147.113	0	94.327	0
c99377_g1_i1	7.429	4.904	5.981	2.846	2.644	11.938
c121144_g1_i1	93.988	171.571	48.225	1525.06	580.558	493.258
c106992_g1_i1	11.12	6.2	12.918	2.203	4.196	4.448
c132822_g1_i1	28.969	29.037	15.409	18.057	0	105.167
c110061_g1_i1	0	5.412	0	54.787	131.709	0
c78769_g1_i1	5.665	3.704	0	4.222	28.074	0
c152494_g1_i1	0	0	0	0	24.067	0
c13011_g1_i1	11.233	2.574	1.428	7.147	14.044	0
c115357_g1_i1	0	0	17.319	0	0	0
c99194_g3_i1	0.512	3.266	0.607	4.708	23.447	10.23
c45218_g1_i1	1.845	5.762	2.134	2.701	7.825	3.71
c160454_g1_i1	5.056	0	0	0	0	0
c150042_g1_i1	0	0	0	0	0	19.767
c134804_g1_i1	0	6.716	0	0	0	0
c35092_g1_i1	0	0	0	0	0	39.533
c167521_g1_i1	3.731	1.909	2.107	0	0	0
c147901_g1_i1	5.34	3.984	1.777	0	0	7.633
c97502_g2_i1	34.83	35.824	29.326	0	0	39.934
c71552_g1_i1	161.266	48.67	5.803	54.787	0	0
c157936_g1_i1	24.019	7.723	13.686	0	0	6.094
c158456_g1_i1	12.615	0	0	0	0	0
c132544_g1_i1	86.518	76.998	129.571	151.55	148.141	81.495
c110983_g1_i1	29.067	0	0	0	0	0
c146733_g1_i1	0	0	0	0	16.27	0
c82216_g1_i1	0	0	0	0	0	7.366
c39987_g1_i1	0	0	0	0	0	0
c129750_g1_i1	0	0	0	31.59	0	12.979
c130432_g1_i1	41.17	53.206	32.433	14.936	55.028	10.924
c74512_g1_i1	20.361	22.032	9.177	15.762	26.064	10.479
c29213_g1_i1	22.174	30.841	15.917	12.287	17.187	52.948
c91658_g1_i1	14.899	6.506	7.517	14.254	23.029	25.095
c66890_g1_i2	17.923	8.958	47.181	0	0	0
c172595_g1_i1	0	0	0	0	0	28.316
c164088_g1_i1	45.145	33.162	31.406	32.023	22.502	33.787
c160830_g1_i1	21.955	19.063	7.669	0	0	3.434
c122641_g1_i1	117.308	48.845	112.77	167.195	157.153	40.734
c163085_g1_i1	2.821	0	0	0	0	5.773
c76097_g1_i1	10.25	12.575	0	0	0	12.534
c167821_g1_i1	0	0	0	0	0	16.244
c141623_g1_i1	0	0	0	0	0	6.521
c122232_g1_i1	0	0	0	0	0	43.946
c102744_g1_i1	148.391	199.006	171.842	189.028	284.734	284.846
c159459_g1_i1	49.713	54.45	56.465	46.369	4.641	30.299
c64859_g1_i2	0	6.681	39.28	0	0	38.733
c112629_g1_i1	0	5.814	3.178	0	0	0
c120453_g1_i1	0	0	0	49.49	17.794	0
c12087_g1_i1	0	4.834	0	0	1.444	0
c107258_g1_i1	0	0	0	0	40.539	0
c100075_g4_i1	10.957	5.613	0	20.273	0	0
c125896_g1_i1	0	0	0	0	21.747	0
c48469_g1_i2	0	0	0	0	27.777	0
c124166_g1_i1	0	0	0	0	64.877	0
c18081_g1_i2	22.857	99.232	48.52	0	41.106	0
c70719_g1_i1	0	13.477	0	0	0	0
c164219_g1_i1	0	3.354	0	0	0	6.796
c101600_g3_i1	12.932	8.31	7.553	4.708	2.55	11.582
c19377_g1_i1	11.721	0	0	0	0	12.116
c75763_g1_i1	21.386	4.904	22.559	12.012	11.359	3.994
c172286_g1_i1	0	0	7.186	0	0	0
c121180_g1_i1	0	0.876	0	9.861	0	0
c155641_g1_i1	2.609	4.046	0	0	0	2.642
c83739_g6_i1	57.012	51.498	76.391	59.98	91.548	62.645
c77541_g2_i1	0.374	3.984	10.133	0	1.066	0.738
c23316_g1_i1	120.202	139.705	112.279	186.563	73.052	112.693
c143065_g1_i1	0	0	0	38.579	0	0
c131292_g1_i1	0	13.013	0	0	0	0
c87531_g1_i1	16.939	50.57	0	0	0	0
c79864_g5_i1	0	4.799	20.676	0	13.005	0
c51027_g1_i1	1.276	0	1.464	0	0	5.16
c23206_g1_i2	0	0	3.714	0	0	0
c25357_g1_i1	58.971	58.828	85.818	0	0	98.575
c120492_g1_i1	5.804	20.631	9.668	0	24.067	41.597
c97652_g2_i1	249.442	175.179	31.888	238.124	287.068	26.848
c72834_g1_i1	105.603	173.585	235.378	615.066	1095.7	415.321
c91968_g2_i1	82.096	148.515	111.681	171.129	71.082	43.02
c81668_g1_i1	5.478	9.352	0	0	0	22.293
c72787_g1_i1	2.26	6.287	2.625	0	2.132	1.503
c88833_g1_i1	24.279	0	21.068	0	0	0
c148005_g1_i1	9.372	13.774	16.73	13.061	27.615	22.24
c42422_g1_i2	3.211	0	0	0	0	6.592
c92231_g2_i1	40.284	56.884	71.499	88.908	98.347	31.634
c82296_g1_i1	4.487	3.363	5.972	0	5.45	3.825
c73843_g1_i1	6.275	7.163	3.053	3.173	1.484	3.114
c22682_g1_i1	17.704	1.515	10.097	33.347	4.142	2.989
c96327_g3_i1	1.553	0.814	2.714	0	0	6.227
c107184_g1_i1	0	0	0	0	13.302	0
c113988_g1_i1	0	26.367	35.111	0	195.696	163.328
c64171_g2_i1	97.085	13.354	4.812	11.409	0	18.183
c63179_g1_i2	0	0	16.685	0	0	0
c24988_g1_i1	0	8.144	0	0	0	0
c81224_g5_i1	5.958	12.128	4.294	8.419	3.912	1.815
c172324_g1_i1	0	0	0	0	0	12.401
c166019_g1_i1	3.162	0	0	0	8.728	0
c80786_g3_i2	2.674	0	0	0	7.514	0
c70377_g1_i1	6.657	2.268	0	18.188	0	4.528
c55029_g1_i1	1.804	0.63	1.402	0	0	5.978
c157377_g1_i1	0	8.039	0	0	0	0
c134379_g1_i1	60.19	85.212	29.585	0	9.106	6.61
c33771_g1_i1	0	0	0	6.701	6.867	0
c143740_g1_i1	0	0	0	24.561	0	0
c77863_g4_i1	27.563	68.706	14.9	12.313	8.135	2.945
c30595_g1_i1	15.322	34.843	75.597	50.067	21.032	31.491
c90576_g1_i2	339.683	361.505	491.092	576.382	1386.42	279.597
c148463_g1_i1	0	14.335	15.685	37.806	0	34.667
c145651_g1_i1	7.064	14.168	7.526	0	0	0
c147421_g1_i1	2.447	27.382	13.668	0	0	29.952
c12478_g1_i1	196.324	107.156	199.365	170.958	61.018	104.349
c106948_g1_i1	4.332	0	0	0	0	0
c86185_g3_i1	0	3.52	1.303	3.37	4.749	23.245
c16456_g1_i1	91.712	115.239	74.008	43.602	62.313	118.529
c12076_g1_i1	0	0	6.713	0	0	0
c116904_g1_i1	0	0	0	10.137	0	0
c139558_g1_i1	0	0	19.935	0	0	0
c74712_g2_i1	0	3.258	0	0	17.727	0
c146483_g1_i1	0	0	5.687	0	0	0
c103941_g1_i1	20.898	0	9.936	0	16.499	12.232
c1233_g1_i1	0.723	0	0	36.678	0	0
c85147_g1_i1	1.894	2.934	2.107	1.888	2.712	7.384
c142395_g1_i1	5.21	0	2.901	0	0	0
c151213_g1_i1	0	0	0	0	9.7	0
c124938_g1_i1	0	0	0	0	15.919	0
c52_g1_i2	41.536	51.858	10.856	25.269	0	0
c108423_g1_i1	0	0	0	0	38.287	0
c150486_g1_i1	0	0	0	0	15.919	0
c72261_g1_i1	5.267	0	5.687	0	0	10.871
c64907_g1_i1	4.178	0	0	0	0	0
c100786_g1_i1	58.028	79.564	96.665	54.289	88.242	112.915
c75785_g1_i1	11.193	9.291	5.499	7.121	6.691	4.688
c89594_g2_i1	35.114	41.376	26.666	20.929	24.809	24.446
c97495_g2_i1	0	0	1.384	0	13.545	14.58
c8282_g1_i1	0	19.536	0	0	0	0
c70593_g1_i1	0	1.086	0.607	0	7.325	1.023
c106692_g1_i1	0	0	0	0	0	18.646
c172404_g1_i1	204.842	113.321	203.141	70.576	133.639	29.303
c166521_g1_i1	17.923	0	0	0	0	0
c134358_g1_i1	0	0	0	37.202	0	0
c149391_g1_i1	6.836	0	3.767	0	0	0
c135840_g1_i1	0	0	0	20.378	0	0
c4116_g1_i1	49.25	20.727	26.925	10.674	78.759	8.451
c76189_g1_i1	0	0	0	0	37.045	0
c97018_g2_i1	9.218	0	0	22.607	0	0
c147276_g1_i1	45.657	102.524	83.185	27.617	60.91	47.682
c142491_g1_i1	0	17.435	0	0	0	0
c124644_g1_i1	0	16.209	0	0	0	0
c86546_g4_i1	4.145	0	0	0	0	0
c22504_g1_i1	5.015	1.716	0	9.35	9.363	0
c2212_g1_i1	0	0	0	0	19.251	0
c73715_g1_i1	11.892	20.027	26.041	51.666	32.62	57.067
c127939_g1_i1	0	0	0	0	27.561	0
c7040_g1_i1	0	0	0	0	14.435	0
c82014_g2_i2	3.495	4.545	5.053	2.57	4.938	3.505
c122642_g1_i1	145.188	274.323	200.99	362.661	354.481	327.501
c70134_g1_i1	4.357	2.522	3.955	3.173	3.346	1.308
c93478_g1_i3	8.892	5.166	5.481	2.623	2.132	2.9
c96090_g2_i1	0	2.128	3.758	0	0	5.533
c131413_g1_i1	0	0	0	13.69	0	0
c35443_g1_i1	1.325	0	0	0	0	5.373
c67793_g1_i1	3.869	7.277	6.294	6.884	2.185	4.653
c95075_g1_i1	42.844	78.285	107.976	129.323	166.205	130.529
c155461_g1_i1	0	0	0	29.125	0	0
c127076_g1_i1	0	1.497	0	0	8.135	0
c97157_g3_i1	0	0	0	0	0	15.657
c168144_g1_i1	0	11.393	0	0	0	0
c115930_g1_i1	0	0	33.361	0	0	0
c8576_g1_i1	59.41	59.537	31.567	166.381	300.68	77.065
c119605_g1_i1	0	0	0	0	11.454	0
c129965_g1_i1	0	0	0	0	27.022	0
c3628_g1_i1	17.452	18.372	12.105	95.911	74.32	28.147
c123199_g1_i1	17.533	33.162	25.193	40.664	0	15.363
c171514_g1_i1	0	0	0	0	16.728	0
c166125_g1_i1	0	0	0	0	77.072	0
c79440_g2_i1	16.281	0	0	0	0	0
c106854_g1_i1	0	0	0	0	7.042	0
c75897_g2_i1	3.446	3.529	15.614	19.211	14.449	10.497
c137705_g1_i1	0	0	0	0	0	9.092
c48872_g1_i1	5.056	0	0	25.873	0	0
c102340_g3_i1	5.73	0	12.338	14.53	0	0
c20247_g1_i1	0	5.885	6.294	0	0	0
c15279_g1_i1	151.341	188.638	222.174	121.298	100.694	131.899
c96475_g2_i1	15.72	13.275	11.597	7.999	5.383	5.871
c77451_g1_i1	6.226	12.645	12.329	0	5.437	4.741
c137742_g1_i1	0	0	0	15.461	0	0
c11562_g1_i1	8.51	4.291	4.642	11.028	11.656	0
c72480_g2_i1	7.616	0	0	0	20.546	0
c109638_g1_i1	0	0	0	0	9.133	0
c101188_g3_i1	3.349	1.716	5.696	0	0	3.398
c117240_g1_i1	0	0	4.41	0	0	0
c70652_g1_i1	8.478	8.485	0	0	0	0
c111022_g1_i1	82.478	74.301	104.637	183.416	22.192	205.699
c27398_g1_i1	47.689	81.105	66.259	173.423	113.686	115.904
c23915_g1_i1	0	0.534	0	0	3.575	7.384
c87241_g3_i2	11.941	0	7.588	3.777	0	5.373
c155485_g1_i1	4.625	0	0	0	8.634	0
c161226_g1_i1	0	0	0	22.017	0	0
c83053_g2_i2	0	7.636	0	18.936	0	0
c60580_g1_i2	0	0	0	14.241	0	0
c91905_g3_i1	59.353	66.219	55.224	19.736	7.096	6.707
c118645_g1_i1	3.471	0	0	9.14	0	0
c93081_g1_i1	21.751	4.886	3.366	0.892	0	0.56
c38036_g1_i1	0	2.093	6.928	0	0	16.715
c100671_g1_i1	22.361	18.845	10.82	52.06	50.334	23.245
c133509_g1_i1	0	0	0	0	26.509	0
c138457_g1_i1	21.865	9.291	13.257	18.372	0	18.21
c132205_g1_i1	144.335	172.911	90.407	114.505	38.502	244.885
c128714_g1_i1	18.045	49.747	37.289	62.17	23.703	82.634
c93501_g1_i1	50.477	23.065	31.415	8.484	6.044	12.783
c111082_g1_i1	16.939	0	0	0	44.762	0
c169847_g1_i1	0	0	0	0	18.253	0
c136611_g1_i1	0	0	0	0	0	6.298
c109665_g1_i1	0	1.331	0	11.015	0	0
c69089_g1_i1	3.869	2.531	2.384	1.6	1.444	0.658
c74478_g1_i1	7.112	3.301	2.75	0	4.465	0
c73109_g1_i2	12.111	0	0	0	0	0
c101112_g2_i1	57.41	58.014	57.242	64.308	31.595	22.711
c95661_g2_i1	23.109	42.733	25.443	3.842	5.949	1.014
c84384_g1_i3	3.918	5.403	4.133	0	0	0
c115554_g1_i1	0	0	0	41.805	0	0
c76366_g1_i2	11.079	11.41	5.696	0	4.924	4.083
c138445_g1_i1	0	0	0	0	26.968	20.994
c24394_g1_i1	2.187	0.762	0	0	8.243	0
c88162_g3_i1	3.763	0	0.625	0	0	0
c101344_g1_i1	9.681	31.673	26.818	2.701	5.005	7.828
c155996_g1_i1	0	0	0	0	58.671	0
c86952_g2_i1	3.162	5.613	3.723	0	1.997	0.694
c92486_g1_i1	619.103	723.755	820.814	1029.18	1413.42	813.999
c91096_g2_i1	4.332	17.487	0	11.225	11.858	35.69
c1208_g1_i1	38.797	39.274	7.767	27.84	77.639	43.456
c74138_g5_i1	1.414	4.133	3.732	1.088	3.022	4.866
c96905_g3_i1	54.118	39.116	50.359	58.079	94.07	51.632
c89358_g1_i2	7.608	12.583	3.33	4.786	17.983	2.553
c76616_g3_i2	20.646	28.039	17.774	18.123	6.165	37.754
c89255_g1_i1	0	15.666	0	0	0	0
c161439_g1_i1	5.153	0	5.58	0	14.057	0
c123089_g1_i1	0	0	0	0	0	8.602
c96456_g1_i1	14.216	14.983	6.767	0	0	4.181
c115120_g1_i1	0	0	0	13.966	0	0
c93938_g6_i1	23.751	21.647	16.033	0	1.767	0
c74460_g1_i1	2.382	0.928	1.018	0.682	1.848	5.925
c129642_g1_i1	0	0	0	0	27.777	0
c148857_g1_i1	0	0	4.723	0	0	0
c83589_g2_i1	42.893	0	19.72	46.395	0	0
c156683_g1_i1	0	0	0	44.034	0	0
c102756_g1_i1	56.809	75.615	60.376	35.603	147.035	145.661
c142492_g1_i1	24.084	0	0	0	0	0
c131678_g1_i1	0	0	0	0	62.88	0
c122033_g1_i1	0	7.741	0	0	0	0
c28714_g1_i2	0	0	0	19.395	0	0
c129312_g1_i1	0	0	0	0	0	7.873
c125681_g1_i1	0	0	41.2	0	0	26.581
c122404_g1_i1	8.827	0	0	0	0	0
c82014_g1_i1	13.452	0	0	0	0	0
c77587_g3_i1	2.723	2.408	3.812	1.849	0.229	2.242
c134644_g1_i1	9.339	0	0	12.025	0	0
c95726_g1_i2	0	4.107	6.785	0	0	12.259
c61144_g1_i1	4.495	1.13	0.536	0	0.85	1.165
c115938_g1_i1	10.786	3.17	1.759	0	4.317	6.254
c106534_g1_i1	8.665	0	0	0	0	0
c64757_g1_i1	0	31.148	5.58	0	0	0
c111303_g1_i1	18.825	21.209	25.541	36.494	26.28	34.489
c93177_g1_i1	4.056	10.368	15.998	0	0	0
c120795_g1_i1	49.778	96.543	86.666	43.575	35.737	13.806
c30906_g1_i1	40.886	29.642	38.048	25.545	62.988	50.751
c142285_g1_i1	4.145	0	0	0	0	0
c67058_g1_i1	0	9.72	8.008	6.478	13.234	9.741
c166331_g1_i1	18.435	0	0	0	0	0
c50917_g1_i2	1.439	0	1.643	8.143	0	0
c79811_g1_i1	4.284	1.471	11.4	0	12.007	2.891
c149691_g1_i1	0	0	0	26.358	0	0
c125293_g1_i1	21.508	7.251	3.946	0	0	7.366
c76116_g1_i1	10.542	13.407	7.91	10.373	1.201	2.5
c20288_g1_i1	2.195	6.716	0	0	0	4.475
c98830_g2_i1	6.779	18.678	77.391	4.747	0	21.706
c94554_g1_i1	2.243	6.874	10.079	0	0	9.163
c77505_g1_i1	18.565	10.797	11.963	8.524	29.032	17.454
c70416_g1_i3	15.623	0	0	0	7.218	0
c153588_g1_i1	0	0	6.437	0	0	0
c160303_g1_i1	7.405	0	0	0	0	0
c7827_g1_i1	14.111	0	0	0	0	5.773
c150122_g1_i1	0	7.443	7.892	18.49	0	0
c109623_g1_i1	3.576	0	8.106	0	0	0
c100006_g1_i1	10.754	25.395	27.594	9.415	9.862	14.723
c55442_g1_i1	3.845	0	0	1.193	2.185	0
c72729_g1_i1	10.876	14.475	17.373	8.34	6.894	6.147
c165031_g1_i1	0	0	0	0	8.728	0
c167400_g1_i1	9.526	0	0	12.248	0	0
c57540_g1_i2	0	0	11.525	0	0	23.076
c102558_g2_i1	3.723	12.96	9.811	8.471	10.024	3.309
c1110_g1_i1	0	2.618	0	0	0	5.257
c93903_g1_i1	5.804	2.951	12.891	23.263	0	17.827
c150791_g1_i1	54.907	0	29.594	0	0	11.342
c123508_g1_i1	4.495	0	0	23.224	0	0
c92903_g3_i1	0	0	0	0	0	7.739
c64310_g1_i1	8.673	0	0	0	0	0
c91339_g2_i2	23.174	25.754	33.674	10.792	10.253	26.047
c86772_g2_i1	3.861	15.088	30.906	23.381	4.695	14.233
c76667_g4_i1	0	1.821	0	39.458	4.951	7.206
c6584_g1_i1	6.486	1.506	0.839	0	6.125	0
c40787_g1_i1	0	2.399	2.634	6.399	26.172	0
c85356_g2_i1	12.583	6.226	6.392	3.868	1.187	7.455
c165632_g1_i1	0	0	0	18.057	0	0
c112920_g1_i1	0	0	0	0	43.858	0
c9498_g1_i1	3.617	1.856	4.098	5.022	0	11.031
c128327_g1_i1	55.484	28.03	8.677	0	54.367	0
c116372_g1_i1	3.893	0	0	0	0	0
c89316_g2_i1	293.051	365.989	211.265	3.868	24.782	3.051
c53491_g1_i2	181.27	179.277	201.731	330.324	117.247	105.754
c119697_g1_i1	0	0	0	26.79	0	0
c159902_g1_i1	3.121	0	0	16.575	0	0
c77338_g3_i1	8.397	0	0	0	0	0
c50213_g1_i1	0	43.434	14.962	0	0	30.468
c44679_g1_i1	10.981	5.526	5.919	0	0	11.342
c89372_g2_i4	0	13.529	3.321	6.57	12.074	4.172
c122235_g1_i1	62.076	66.551	16.025	6.203	3.022	15.096
c31096_g1_i1	0	0	6.812	0	0	0
c106030_g1_i1	0	0	6.535	0	0	6.031
c102171_g3_i1	85.014	122.962	71.356	79.165	11.831	48.634
c97409_g1_i1	9.998	26.586	24.818	54.696	126.232	58.188
c65457_g2_i2	0	4.142	0	0	0	0
c12325_g1_i1	12.192	0	0	0	0	0
c78931_g2_i1	72.415	58.075	46.226	0	39.123	0
c129294_g1_i1	0	0	0	0	0	65.767
c85593_g1_i2	18.134	11.235	5.347	2.99	8.85	2.802
c72893_g1_i1	1.008	3.205	4.142	1.534	4.304	4.012
c33915_g1_i1	0	32.418	0	0	0	0
c88569_g6_i1	68.693	108.531	149.756	257.676	290.252	45.369
c74086_g1_i1	33.993	14.676	68.464	24.928	13.248	100.167
c120913_g1_i1	0	0	0	0	9.727	0
c156420_g1_i1	28.254	49.581	30.094	88.226	152.728	161.14
c139129_g1_i1	0	0	0	0	10.253	0
c79113_g1_i1	3.804	8.582	1.902	4.944	3.089	8.629
c89928_g2_i1	14.038	5.779	16.033	3.986	0	0
c154170_g1_i1	33.164	22.067	23.05	0	0	0
c89701_g1_i1	14.013	0	0	0	37.194	0
c64428_g1_i1	0	0	0	12.943	6.624	0
c149206_g1_i1	3.593	0	0	0	0	0
c137375_g1_i1	0	0	0	38.789	0	0
c74426_g1_i1	53.436	110.44	151.024	180.937	60.641	83.861
c157038_g1_i1	0	0	0	0	0	65.767
c82411_g1_i2	192.845	191.852	249.019	419.245	1093.31	342.518
c97509_g3_i3	0	16.962	0	0	0	0
c116787_g1_i1	8.031	0	0	0	0	0
c87535_g1_i2	29.449	49.222	25.818	36.691	15.123	48.376
c103231_g1_i1	5.771	5.307	2.259	5.94	6.57	2.277
c8799_g1_i1	0	4.142	4.49	0	0	0
c131900_g1_i1	0	0	0	66.97	0	0
c71139_g1_i1	0	0	11.025	0	5.639	0.979
c108929_g1_i1	0	0	0	0	8.661	0
c77375_g1_i2	7.324	3.783	4.205	14.005	0	2.464
c108703_g1_i1	0	0	13.141	0	0	0
c12399_g1_i1	0	0	0	2.885	9.376	0
c67591_g1_i1	13.786	0	0	0	0	0
c150584_g1_i1	6.73	0	21.551	16.864	0	13.94
c11136_g1_i1	3.414	0	0	0	0	7.01
c74581_g3_i1	0	0	4.562	0	0	0
c93738_g2_i1	174.06	160.476	171.548	109.221	139.709	90.862
c168562_g1_i1	3.967	0	13.016	0	0	8.149
c127373_g1_i1	13.054	26.025	27.014	0	0	27.319
c84183_g3_i1	5.08	4.002	6.303	7.527	0	20.452
c18076_g1_i1	0	8.958	0	0	0	0
c154898_g1_i1	0	14.475	0	0	0	0
c153456_g1_i1	8.714	0	0	0	0	18.121
c25342_g1_i1	111.09	159.487	162.379	123.488	134.772	264.536
c14352_g1_i1	3.967	8.012	17.355	0	0	0
c161344_g1_i1	2.121	15.158	7.151	0	5.909	4.323
c39688_g1_i1	0	0	0	0	0	5.622
c68763_g1_i1	9.713	9.781	5.267	0	0	0
c85455_g4_i1	38.341	29.431	16.891	5.35	5.153	12.837
c153296_g1_i1	0	0	9.186	0	0	0
c107623_g1_i1	0	0	0	13.179	0	0
c85847_g1_i1	87.217	97.69	106.441	155.747	247.621	116.927
c2200_g1_i1	0	0	0	0	9.443	0
c72191_g1_i1	5.495	2.793	15.284	7.37	0	0
c153227_g1_i1	22.832	113.917	106.958	220.907	182.745	238.392
c97066_g3_i1	0	4.089	5.687	0	0	9.919
c66475_g1_i1	8.291	8.477	18.676	0	5.774	4.226
c93604_g2_i1	15.371	14.545	9.561	6.334	1.659	0
c158202_g1_i1	0	0	12.65	0	0	0
c152819_g1_i1	0	6.016	12.864	0	32.526	0
c32989_g1_i1	1.585	4.878	5.401	17.782	0	6.423
c138644_g1_i1	0	7.741	0	0	0	7.873
c85046_g1_i2	6.462	7.233	5.196	3.16	11.615	18.717
c13303_g1_i2	0	0	6.446	0	0	4.768
c130321_g1_i1	0	4.37	0	0	0	0
c166634_g1_i1	0	0	4.892	0	0	0
c166510_g1_i1	25.271	86.499	32.826	12.93	0	41.722
c65538_g1_i1	17.33	4.37	0	0	0	8.923
c51012_g1_i1	44.665	39.975	23.077	56.859	33.929	66.959
c117095_g1_i1	0	0	0	10.333	0	8.149
c167417_g1_i1	29.717	59.861	10.731	25.4	13.518	0
c17130_g1_i1	10.071	0	0	0	0	20.994
c162763_g1_i1	0	0	0	0	18.819	0
c171156_g1_i1	47.096	60.746	50.279	118.059	72.836	27.889
c74786_g2_i1	5.95	0	0	4.196	0	0
c116950_g1_i1	9.852	10.114	11.195	13.795	4.6	16.68
c76796_g2_i1	0	14.344	0	1.954	38.772	0
c147630_g1_i1	132.094	97.594	93.014	24.666	35.467	68.721
c35796_g1_i1	2.975	0	0	4.196	8.351	3.016
c86931_g1_i1	7.982	5.85	1.732	23.145	24.553	35.29
c18098_g1_i1	0	0	0	0	0	5.471
c8268_g1_i1	2.04	4.273	8.704	0	0	0
c171247_g1_i1	102.498	124.574	150.658	333.524	150.542	119.231
c84271_g2_i1	3.772	0.998	0	0	4.02	4.661
c73814_g1_i1	10.632	9.921	18.372	21.571	35.966	25.709
c127950_g1_i1	4.95	0	0	0	0	0
c9981_g1_i1	0	0	0	4.799	9.632	0
c86682_g4_i1	16.127	19.58	20.033	2.701	1.835	14.714
c148272_g1_i1	6.893	0	0	0	0	0
c84331_g2_i1	72.944	104.915	91.103	120.564	95.46	148.944
c143366_g1_i1	0	0	0	0	11.062	0
c21244_g1_i1	26.986	45.649	33.013	45.503	88.229	35.922
c110552_g1_i1	5.113	0	0	0	0	0
c19958_g1_i1	4.056	6.217	0	0	5.653	0
c130517_g1_i1	0	0	0	0	0	8.3
c96904_g3_i1	15.346	9.168	7.651	13.061	8.283	7.304
c102821_g4_i1	16.842	26.113	13.811	0	0	14.58
c137566_g1_i1	0	91.604	48.52	37.858	164.411	15.817
c96616_g3_i1	13.802	22.312	17.185	13.992	45.666	30.477
c94108_g1_i1	6.145	0	3.401	0	0	0
c95908_g1_i1	1.032	0.692	15.275	7.134	4.776	4.021
c74108_g1_i1	0.463	4.177	1.75	0	0.526	0.534
c115224_g1_i1	0	0	0	33.727	0	0
c83905_g1_i1	3.032	9.343	0	0	0	18.432
c70044_g3_i1	26.913	6.751	28.728	50.591	54.624	13.94
c18353_g1_i1	45.754	70.676	32.835	23.656	20.074	45.031
c91913_g3_i2	275.047	366.339	435.029	406.093	538.386	397.005
c78112_g1_i2	1.114	3.152	0	14.923	12.681	22.684
c40437_g1_i1	3.56	1.226	1.366	3.409	0	4.786
c96292_g1_i1	19.053	26.393	30.014	1.049	0.229	0.16
c86922_g1_i1	4.145	2.469	2.169	33.282	15.11	6.761
c108022_g1_i1	0	0	0	32.993	35.575	27.221
c77516_g2_i3	0	1.611	0	4.406	0	6.369
c103103_g1_i1	4.82	3.8	0.705	0	0	3.603
c102049_g2_i1	0	0	26.871	15.802	0	0
c111861_g1_i1	3.162	0	0	8.406	0	0
c141556_g1_i1	3.641	0	0	0	0	14.972
c103177_g1_i1	341.52	284.411	304.065	591.095	341.503	188.468
c82356_g2_i2	25.783	5.193	5.58	0	0	0
c43365_g1_i1	37.967	18.976	9.972	23.237	50.9	19.767
c86864_g1_i1	4.227	6.988	2.08	7.239	17.066	7.553
c161892_g1_i1	22.816	40.631	32.379	52.742	4.627	19.42
c113989_g1_i1	0	0	5.687	0	0	0
c16802_g1_i1	91.379	0	13.507	125.284	0	0
c17844_g1_i1	0	1.357	4.517	0	0	0
c122651_g1_i1	3.528	0	0	0	0	0
c108937_g1_i1	8.51	4.291	4.642	0	0	0
c97272_g3_i1	2.268	5.526	6.142	2.242	4.277	1.512
c95124_g1_i1	4.389	0	5.008	0	0	5.934
c153350_g1_i1	0	0	11.525	0	0	0
c152455_g1_i1	11.217	0	0	0	0	0
c70282_g1_i1	0	0	0	0	0	22.346
c84552_g1_i1	9.445	4.273	8.418	2.675	0.809	5.053
c78756_g1_i1	0	6.874	3.821	0	6.233	13.388
c55990_g1_i1	0	0	6.865	0	0	0
c120250_g1_i1	33.164	0	0	0	0	0
c74918_g1_i2	9.494	12.837	3.5	8.406	0	0
c75474_g2_i2	0	0	11.525	0	29.518	0
c75487_g1_i1	17.541	27.365	19.524	19.867	5.558	33.858
c104402_g1_i1	8.974	14.939	29.076	28.98	17.754	5.409
c85848_g1_i2	11.233	4.308	2.991	12.431	2.9	5.062
c152302_g1_i1	4.658	4.878	2.321	0	5.653	0
c150628_g1_i1	0	4.799	0	0	0	4.813
c41626_g1_i2	0	0	13.962	0	0	0
c125566_g1_i1	3.633	8.494	3.151	10.648	7.69	5.471
c33340_g1_i1	6.145	0	0	0	0	0
c151467_g1_i1	2.414	9.834	2.705	72.018	26.806	14.785
c156663_g1_i1	32.562	64.835	16.685	77.159	0	0
c86057_g3_i1	12.192	24.318	25.309	0	0	0
c150712_g1_i1	28.026	41.884	57.804	167.417	0	0
c78228_g2_i1	4.121	11.752	23.738	11.972	2.9	12.436
c155533_g1_i1	0	0	0	0	11.548	0
c95941_g2_i1	0.853	4.422	7.874	0	0	5.115
c98701_g1_i1	109.155	85.256	86.318	170.355	157.989	65.038
c95788_g2_i1	6.673	1.55	1.723	2.203	29.383	4.448
c67333_g1_i1	1.455	0	1.687	0	0	5.818
c142885_g1_i1	0	0	0	0	0	7.446
c92624_g1_i1	4.991	8.599	5.794	5.521	5.491	11.191
c133571_g1_i1	0	0	6.196	0	0	0
c4569_g1_i1	0	2.373	2.607	0	0	9.501
c98707_g1_i1	5.584	3.441	4.508	2.177	0.445	1.21
c124872_g1_i1	17.72	30.894	118.466	9.861	19.818	32.443
c100397_g1_i1	26.864	0	6.624	0	8.243	6.12
c81738_g1_i1	12.542	6.296	0	15.802	0	38.946
c48447_g1_i1	0	4.921	5.401	0	0	0
c81671_g3_i2	2.333	2.951	1.294	3.042	17.983	1.601
c80893_g1_i1	0	0	9.436	0	0	0
c38333_g1_i1	3.203	4.702	13.436	0	0	0
c116751_g1_i1	0	5.105	0	0	0	5.124
c121788_g1_i1	128.541	163.06	86.274	71.861	544.43	64.602
c42332_g1_i1	34.391	17.286	30.835	0	15.582	11.849
c146143_g1_i1	6.527	0	0	0	0	0
c86195_g4_i2	0	5.166	0	0	0	10.373
c113908_g1_i1	6.836	0	0	0	0	0
c11735_g1_i1	0	0	0	0	0	11.342
c75531_g2_i2	1.967	0	4.428	0	0	12.001
c125529_g1_i1	35.318	77.909	97.808	88.226	38.179	87.9
c151597_g1_i1	0	9.773	10.249	0	0	0
c146856_g1_i1	0	0	0	9.192	0	0
c88743_g2_i1	81.389	104.451	89.443	5.599	240.471	13.566
c47078_g1_i1	0	0	0	0	8.364	12.41
c19009_g1_i1	0	0	0	4.655	8.89	0
c90094_g1_i1	0	0	0	35.891	39.959	0
c105744_g1_i1	0	2.653	0	0	0	5.329
c79521_g1_i1	2.829	3.319	1	3.541	3.224	10.551
c148638_g1_i1	0	0	4.339	0	5.369	0
c131641_g1_i1	4.414	8.906	0	0	0	0
c124910_g1_i1	9.526	0	0	0	13.005	0
c92956_g2_i1	0	1.331	1.473	0	0	10.408
c168670_g1_i1	0	0	0	0	40.094	0
c105577_g1_i1	0	0	0	0	41.47	0
c10174_g1_i1	13.379	12.023	13.293	4.681	23.406	10.195
c151814_g1_i1	0	13.958	14.453	0	0	0
c139200_g1_i1	0	0	14.962	0	0	0
c84206_g1_i1	9.933	9.107	5.946	10.176	5.545	9.768
c170330_g1_i1	0	0	0	0	11.251	0
c102211_g1_i1	84.364	139.18	93.175	61.816	71.244	65.207
c19613_g1_i1	409.034	245.18	298.708	50.971	15.002	188.477
c85052_g3_i1	6.113	1.567	3.482	4.301	0	3.096
c80702_g1_i1	91.419	134.46	258.241	275.537	708.948	150.189
c114372_g1_i1	1.463	0	0	0	8.202	0
c100398_g2_i1	16.557	0	0	8.76	0	0
c8088_g1_i1	0	0	13.221	0	0	0
c42847_g1_i1	93.037	154.189	125.161	75.965	90.509	47.495
c123050_g1_i1	0	0	0	0	0	71.523
c42945_g1_i1	0	6.086	0	0	5.531	0
c17847_g1_i1	0	5.088	0	12.93	27.561	10.435
c17274_g1_i1	9.892	30.237	27.657	140.679	199.095	55.608
c132496_g1_i1	5.991	6.016	0	0	0	0
c149777_g1_i1	0	7.084	0	0	0	0
c8329_g1_i1	43.763	37.663	37.566	32.967	41.376	36.295
c151500_g1_i1	0	0	4.723	0	0	0
c151977_g1_i1	0	15.578	0	0	28.115	0
c74344_g2_i1	5.926	8.31	10.641	9.704	6.219	3.06
c16556_g1_i1	3.967	1.655	0	0	2.253	1.592
c127169_g1_i1	1.975	0	0	2.872	33.376	0
c122650_g1_i1	7.429	0	0	0	0	0
c88851_g3_i1	134.036	112.279	142.802	210.285	126.192	102.365
c89917_g2_i1	1.203	4.685	3.821	4.419	14.772	11.84
c27687_g1_i1	0	16.209	0	0	0	0
c146495_g1_i1	0	0	0	9.56	10.01	0
c78611_g1_i1	1.26	2.601	8.651	3.593	0	0
c23069_g1_i1	0	5.972	0	7.855	8.135	6.031
c18779_g1_i1	0.862	1.786	3.982	0	4.857	5.168
c93059_g2_i1	0	0	0	44.034	0	0
c32143_g1_i1	0	0	0	28.469	0	0
c71483_g1_i1	0	6.419	0	0	8.728	0
c94641_g2_i1	2.3	2.469	3.955	3.96	0	2.046
c8345_g1_i1	12.477	7.802	11.57	2.452	9.403	4.999
c64730_g1_i1	0	0.674	0	0	15.487	4.492
c108367_g1_i1	14.013	27.925	14.453	0	0	0
c75082_g1_i1	17.947	5.604	7.267	7.907	12.681	0
c91100_g1_i1	8.445	12.128	19.167	4.721	4.722	3.434
c149076_g1_i1	0	0	0	17.27	0	0
c93486_g2_i1	55.614	32.085	49.261	29.072	48.607	28.271
c93000_g3_i1	6.023	8.074	11.106	10.097	11.804	9.554
c161496_g1_i1	3.365	0	0	0	9.268	0
c88778_g2_i1	21.727	0	0	0	0	0
c169653_g1_i1	12.615	0	52.278	0	0	0
c159466_g1_i1	0	6.909	0	0	0	0
c102221_g1_i1	4.032	12.224	17.649	10.504	0	33.19
c108460_g1_i1	0	0	0	6.937	7.123	0
c86841_g1_i1	2.292	1.909	4.499	0.8	2.172	4.492
c691_g1_i1	22.133	9.116	3.366	4.17	4.142	11.965
c15748_g1_i1	0	0	0	0	0	18.646
c66855_g1_i1	1.325	4.168	0.768	1.98	0	10.568
c151097_g1_i1	0	0	0	0	7.811	11.556
c64537_g1_i1	0	3.739	2.062	0	0	7.428
c114584_g1_i1	0	5.193	0	0	0	0
c165224_g1_i1	0	0	0	0	0	5.329
c89105_g2_i1	1.187	0.508	0	23.788	88.431	0.925
c164350_g1_i1	0	12.312	0	0	0	0
c12219_g1_i1	50.81	16.857	0	0	89.511	0
c10207_g1_i1	27.661	9.221	0	0	0	0
c84985_g2_i1	0	11.489	0	8.969	4.479	0
c23500_g1_i1	10.477	6.427	4.723	5.757	11.669	21.368
c92755_g2_i1	9.6	9.151	16.801	12.995	26.617	21.848
c160690_g1_i1	0	0	0	11.618	0	0
c137067_g1_i1	45.437	61.254	61.759	105.942	204.073	143.624
c15985_g1_i1	27.474	10.245	8.856	12.707	0	11.084
c55913_g1_i1	12.192	24.318	0	0	0	0
c79908_g2_i1	0	0	0	20.378	22.192	34.285
c97658_g1_i2	32.042	36.77	31.237	31.865	27.481	44.408
c147959_g1_i1	0	0	0	0	25.524	0
c92615_g2_i1	2.512	3.179	4.705	0	0	2.989
c82639_g2_i1	23.832	29.151	21.354	19.421	6.624	4.866
c90038_g1_i1	2.821	11.471	0	0	0	0
c91258_g2_i1	218.116	236.222	357.861	324.869	329.658	148.241
c83967_g1_i1	13.135	6.664	9.927	0.97	1.781	0.614
c80525_g2_i1	41.43	21.016	16.212	6.924	7.433	8.086
c115380_g1_i1	8.673	0	0	0	0	0
c85444_g1_i6	0	0	0	0	43.062	0
c129189_g1_i1	1.211	0	0	0	0	7.348
c80803_g1_i1	4.129	2.697	2.16	2.164	3.926	0.898
c153945_g1_i1	5.267	0	0	0	0	0
c88666_g1_i4	3.772	3.984	4.419	1.442	1.336	5.596
c26823_g1_i2	0	0	0	0	8.998	0
c169334_g1_i1	0	4.624	0	0	0	0
c153480_g1_i1	18.98	0	0	0	0	0
c103808_g4_i1	37.935	24.939	19.06	73.028	84.667	20.79
c78537_g1_i1	48.689	43.81	60.34	85.302	130.779	166.646
c56658_g1_i3	336.968	773.335	552.369	1305.86	1018.57	919.424
c85541_g1_i1	6.104	12.592	8.713	4.367	1.201	2.455
c166937_g1_i1	0	0	0	18.293	0	0
c76849_g1_i2	24.653	12.706	15.659	3.895	26.927	27.737
c152423_g1_i1	10.981	5.587	30.567	0	30.408	5.622
c83665_g1_i1	5.698	3.021	6.213	5.009	8.108	4.021
c169087_g1_i1	0	0	0	0	32.472	0
c105916_g1_i1	6.129	0	0	0	0	0
c108487_g1_i1	2.471	0	0	0	0	5.053
c61578_g1_i2	4.462	3.065	1.696	0	0	3.016
c131869_g1_i1	0	0	7.526	0	0	0
c2182_g1_i1	0	8.433	0	0	0	8.602
c18747_g1_i1	0	0	0	0	16.998	0
c133245_g1_i1	48.77	36.481	0	0	32.472	25.487
c28290_g1_i1	0	10.692	0	0	0	0
c13221_g1_i1	39.934	36.235	34.888	36.376	12.344	72.439
c130764_g1_i1	7.429	0	15.784	0	0	30.824
c67067_g1_i1	77.699	177.062	158.005	88.226	76.371	263.691
c92900_g4_i1	214.279	220.723	237.77	220.369	377.091	284.775
c76195_g1_i2	7.446	0	0	2.439	9.363	1.655
c91879_g1_i1	10.778	19.44	13.48	60.78	79.581	51.16
c91158_g1_i3	11.932	23.197	27.523	35.537	23.757	14.118
c145888_g1_i1	0	13.827	29.398	0	0	28.582
c93684_g2_i1	8.925	6.515	5.687	1.692	4.074	0
c78344_g8_i1	0	135.353	99.468	8.301	1.97	18.041
c99659_g1_i1	0	20.246	50.279	0	0	0
c93474_g1_i1	15.988	11.611	19.346	20.496	28.668	28.458
c9227_g1_i1	6.153	4.194	0	0	0	0
c63156_g1_i1	226.065	96.333	284.96	315.755	207.217	38.537
c64351_g1_i1	0	5.762	6.169	0	0	11.849
c131585_g1_i1	1.374	9.886	7.829	0	0	2.776
c96180_g1_i1	0	7.084	15.051	0	0	29.303
c86046_g1_i1	2.951	0	5.044	0	0	0
c160253_g1_i1	0	0	0	0	14.718	0
c19797_g1_i1	3.528	3.573	0	9.284	0	0
c30526_g1_i1	0	1.121	0.616	0	0	6.672
c27026_g1_i1	319.362	423.88	250.492	2903.95	807.093	193.61
c90152_g3_i1	0	1.243	0	3.449	3.386	9.723
c76576_g2_i1	280.241	251.31	361.289	368.3	223.163	440.381
c76238_g2_i1	15.639	0	8.293	0	0	0
c117489_g1_i1	13.452	0	0	0	0	0
c112968_g1_i1	4.349	0	0	0	0	0
c94960_g3_i1	57.232	92.077	80.873	109.889	97.969	114.588
c20438_g1_i2	0	6.016	0	0	0	0
c145327_g1_i1	0	8.59	0	0	0	0
c89772_g1_i1	11.055	11.296	4.633	11.553	18.199	3.363
c102770_g1_i1	49.924	98.198	87.14	39.93	23.083	34.632
c74558_g2_i1	1.756	8.223	16.257	67.088	4.965	3.523
c12911_g1_i1	73.041	217.045	130.187	20.273	5.099	3.718
c86023_g2_i3	77.317	104.372	62.572	23.329	6.786	10.39
c104202_g1_i1	0	0	10.552	0	0	0
c87840_g1_i4	2.154	7.811	0	3.121	3.035	0
c73122_g1_i1	11.908	9.939	40.53	7.055	0	3.176
c143115_g1_i1	15.639	23.494	0	0	21.072	16.244
c100224_g1_i3	0	9.3	14.319	4.485	4.169	15.514
c93965_g1_i1	79.186	112.77	252.786	279.09	101.342	48.474
c125761_g1_i1	0	12.654	0	0	0	0
c43281_g1_i1	0	6.611	3.607	0	0	0
c88522_g1_i2	6.909	6.209	8.41	7.002	7.622	12.641
c135810_g1_i1	0	0	0	0	26.185	0
c169624_g1_i1	0	0	0	0	0	8.682
c157421_g1_i1	0	0	0	59.639	0	0
c79530_g3_i1	12.656	5.359	5.937	20.745	11.993	9.163
c144808_g1_i1	15.379	3.932	0	0	0	0
c89987_g4_i1	0	0	0	0	0	39.275
c93102_g1_i1	4.836	4.772	5.151	0.669	0	0.409
c65789_g1_i1	24.385	0	0	0	0	0
c132289_g1_i1	0	0	0	0	0	13.611
c93805_g1_i1	33.407	23.022	17.051	7.37	7.582	1.744
c125264_g1_i1	15.663	0	0	0	0	0
c118751_g1_i1	4.95	4.991	0	0	0	0
c88258_g1_i1	6.145	13.617	11.115	27.761	37.396	18.014
c7676_g1_i1	1.796	1.883	11.168	3.606	6.786	1.192
c149410_g1_i1	6.145	0	0	0	0	0
[truncated: 79,159 more rows]
