# Supplementary material for: Parallel evolution of storage roots in morning glories (Convolvulaceae)
Source: BMC Plant Biol. 2018 May 29;18:95. doi: 10.1186/s12870-018-1307-4 (PMC5975488; doi:10.1186/s12870-018-1307-4)
Supplement: Supplementary file 3 — Table S3. TMM-normalized FPKM values for fine root samples in Ipomoea trifida. Statistics were output from edgeR analysis. (XLSX 1833 kb) [file 12870_2018_1307_MOESM3_ESM.xlsx]

## Sheet: Sheet1
Table S3. TMM-normalized FPKM values for fine root samples in Ipomoea trifida.
Transcript ID	21_fine_S7_deconseq	23_fine_S8_deconseq
c39435_g1_i1	4590.95	3018.79
c61855_g1_i1	0	4.532
c39583_g2_i1	67.335	18.921
c30874_g1_i1	3.903	33.179
c25894_g1_i1	26.423	40.088
c18560_g1_i1	0	6.294
c78717_g1_i1	14.134	0
c557_g1_i1	1.008	3.273
c28745_g1_i1	39.324	27.798
c19447_g1_i1	23.517	31.92
c32467_g1_i3	3.56	22.669
c38746_g3_i1	6.413	0
c33925_g1_i3	1.158	10.155
c16717_g1_i1	7.378	0
c81041_g1_i1	0	9.073
c57484_g1_i1	3.882	0
c44835_g1_i1	3.968	0
c41319_g1_i3	0	7.115
c38262_g2_i1	15.689	28.348
c36934_g1_i1	16.139	23.639
c59756_g1_i1	0	20.319
c14740_g1_i1	1.941	4.774
c63111_g1_i1	3.625	0
c47434_g1_i1	7.989	0
c78497_g1_i1	0	6.528
c26988_g1_i1	9.126	25.504
c12604_g1_i1	0.922	2.965
c13819_g1_i1	10.306	2.219
c34286_g1_i3	2083.22	9.614
c5440_g1_i1	0.751	3.329
c75315_g1_i1	0	4.401
c28466_g1_i1	16.547	0.476
c49430_g1_i1	0	5.371
c39968_g2_i2	18.595	10.817
c13455_g1_i1	0	11.992
c42938_g1_i2	298.658	236.343
c40020_g1_i2	51.517	10.584
c82661_g1_i1	0	28.805
c60587_g1_i1	0	2.919
c21605_g1_i2	1.051	6.248
c11630_g1_i1	0	8.066
c36660_g1_i2	0.74	2.742
c12550_g1_i1	6.155	0
c34429_g1_i1	45.962	37.766
c38750_g2_i1	0	41.021
c39363_g2_i2	1.362	12.98
c48706_g1_i1	0	3.171
c33972_g1_i1	8.129	1.753
c36738_g1_i1	9.866	0
c38366_g2_i1	7.635	10.388
c83260_g1_i1	3.432	0
c57139_g1_i1	3.743	2.937
c40064_g1_i1	48.643	57.75
c19094_g1_i1	4.193	5.679
c47883_g1_i1	0	3.497
c73654_g1_i1	3.528	0
c18393_g1_i1	9.866	0
c55545_g1_i1	3.153	0
c48149_g1_i1	7.517	4.924
c38331_g1_i1	10.852	29.048
c35882_g1_i3	0	18.464
c50708_g1_i1	13.705	0
c37930_g1_i3	3.893	4.028
c30419_g2_i1	2.777	2.835
c36656_g1_i1	8.343	0.196
c61614_g1_i1	0	19.415
c38613_g3_i1	36.214	16.403
c42755_g1_i2	140.857	181.754
c23112_g1_i1	1.952	14.482
c232_g1_i1	6.102	5.036
c21950_g1_i2	8.836	0
c6080_g1_i1	4.011	0
c4486_g1_i1	0	4.159
c55017_g1_i1	0	2.704
c12994_g2_i1	0	11.395
c24102_g1_i2	11.539	9.092
c39311_g1_i1	12.643	11.61
c27320_g1_i1	24.161	26.865
c14712_g2_i1	1.566	3.767
c11201_g1_i1	3.517	2.742
c25003_g1_i1	9.008	0.41
c59945_g1_i1	0	3.627
c42882_g1_i3	19.142	5.81
c36059_g1_i2	25.104	0.196
c24932_g1_i1	4.912	1.902
c50320_g1_i1	0	2.798
c31027_g3_i1	14.134	34.913
c26312_g1_i1	6.981	13.764
c48704_g1_i1	4.504	0
c37133_g1_i2	23.013	0.783
c71586_g1_i1	0	12.402
c47969_g1_i1	0	4.196
c36279_g1_i1	12.032	2.443
c8735_g1_i1	0	3.898
c67134_g1_i1	0	7.162
c35164_g2_i1	3.796	7.6
c13310_g1_i1	10.07	0
c6674_g1_i1	0	7.796
c48071_g1_i1	0	5.642
c78985_g1_i1	3.914	91.693
c21470_g1_i2	2.949	3.786
c20182_g1_i1	0	122.988
c39884_g4_i1	5.93	0
c36813_g1_i5	74.745	43.147
c81559_g1_i1	0	30.707
c81482_g1_i1	0	9.073
c14122_g1_i1	8.172	0
c34710_g1_i3	3.946	9.362
c26173_g1_i1	5.812	4.774
c46769_g1_i1	5.555	15.004
c44368_g1_i1	13.062	0
c32871_g1_i3	1761.36	18777.9
c30831_g1_i1	13.126	6.406
c26656_g1_i1	202.176	195.005
c50390_g1_i1	5.866	0
c31043_g1_i1	20.021	151.448
c52175_g1_i1	0	4.448
c35701_g1_i3	9.887	0.662
c83105_g1_i1	0	3.143
c33194_g1_i1	6.284	0.392
c28639_g1_i1	0.997	8.01
c13006_g2_i1	0	5.716
c8604_g1_i1	22.445	0
c79568_g1_i1	2.349	2.742
c62815_g1_i1	0	10.491
c53429_g1_i1	3.196	4.131
c38918_g1_i4	12.525	28.031
c35728_g1_i1	73.222	65.425
c2241_g1_i1	16.397	0
c82714_g1_i1	4.59	0
c54687_g1_i1	0	9.689
c29217_g2_i1	3.625	6.145
c11481_g1_i1	0	6.611
c81575_g1_i1	0	28.805
c73450_g1_i1	0	8.206
c41409_g2_i2	0	5.203
c42353_g1_i5	6.295	163.888
c80_g1_i1	1.383	2.583
c25972_g1_i1	18.627	0
c65807_g1_i1	3.517	0
c10352_g1_i1	0	18.865
c7225_g1_i1	0	4.765
c19402_g2_i1	5.984	0
c73883_g1_i1	0	12.71
c63799_g1_i1	1.63	11.806
c23015_g1_i1	4.096	0
c13174_g1_i1	2.874	7.357
c22181_g1_i1	0.794	14.221
c77319_g1_i1	0	5.063
c32826_g1_i3	3.528	31.938
c14734_g1_i1	4.139	0
c75284_g1_i1	0	4.243
c42355_g1_i2	0	20.319
c60377_g1_i1	6.906	0
c49593_g1_i1	0	3.609
c25261_g1_i1	0.515	7.768
c297_g1_i2	10.885	0
c34697_g1_i5	14.67	15.293
c33962_g1_i3	3.421	8.075
c7923_g1_i1	6.145	3.954
c77065_g1_i1	6.477	2.686
c51829_g1_i1	0	15.862
c72380_g1_i1	0	3.637
c38367_g1_i1	40.708	28.441
c26533_g1_i2	0	5.548
c34012_g6_i1	3.7	0
c33621_g1_i1	33.137	15.051
c61825_g1_i1	8.418	11.694
c40767_g1_i4	122.755	28.283
c30738_g1_i1	5.491	0
c43042_g1_i1	480.62	343.982
c25822_g1_i3	3.035	5.651
c46360_g1_i1	8.933	98.743
c39475_g3_i4	5.759	74.582
c45979_g1_i1	0	52.453
c40174_g1_i1	85.104	134.02
c36766_g1_i4	26.359	11.768
c65876_g1_i1	22.445	0
c619_g1_i1	4.579	3.665
c38220_g1_i2	0	32.647
c46496_g1_i1	0	17.186
c19277_g1_i1	5.33	11.433
c38505_g1_i4	90.252	5.054
c68348_g1_i1	9.909	0
c34786_g1_i1	14.306	31.369
c26366_g1_i1	2.552	3.851
c30471_g1_i1	2.477	4.178
c31681_g1_i3	301.028	39.93
c7733_g1_i1	8.279	0
c38130_g2_i1	128.836	36.871
c38519_g1_i1	3.303	10.015
c42103_g2_i4	47.689	71.309
c34206_g2_i3	8.139	0
c35986_g1_i3	5.941	1.828
c28492_g1_i3	8.021	0
c862_g1_i1	4.429	9.717
c38369_g1_i1	0	361.168
c70980_g1_i1	0	40.639
c74860_g1_i1	0	7.842
c76283_g1_i1	0	6.071
c13096_g1_i1	12.365	35.137
c9925_g1_i1	0	6.425
c78205_g1_i1	8.879	0
c68275_g1_i1	2.209	2.564
c41529_g2_i1	132.053	228.128
c66752_g1_i1	8.869	0
c55955_g1_i1	0	3.553
c73626_g1_i1	3.357	2.844
c42573_g1_i1	14.048	10.901
c66327_g1_i1	0	18.865
c25193_g1_i1	1.223	4.467
c70157_g1_i1	0	2.919
c80234_g1_i1	0	3.301
c33175_g1_i1	4.751	4.215
c25457_g1_i1	2.005	6.127
c39372_g1_i2	14.552	17.298
c41947_g4_i1	0	4.411
c27062_g1_i1	140.611	0
c64570_g1_i1	3.657	0
c35772_g2_i2	17.212	29.187
c34431_g4_i1	3.957	7.488
c74486_g1_i1	0	5.185
c26073_g1_i4	0	5.091
c43800_g1_i1	4.279	0
c40636_g1_i1	5.619	4.709
c3989_g1_i1	0	3.32
c29692_g2_i1	28.397	0
c26709_g1_i1	2.649	3.45
c61668_g1_i1	0	15.825
c19325_g1_i1	0	11.694
c60219_g1_i1	0	7.469
c75797_g1_i1	1.126	7.852
c27061_g1_i1	1.855	3.544
c1670_g1_i1	0	9.959
c42247_g1_i1	3.796	5.269
c29530_g1_i1	368.116	33.374
c33129_g1_i2	3.024	2.919
c45419_g1_i1	3.914	0
c8661_g2_i1	9.523	0
c33509_g1_i3	2.381	8.971
c42110_g1_i1	6.027	1.138
c37256_g2_i1	23.582	4.812
c34935_g2_i1	4.676	6.024
c76238_g1_i1	0	3.301
c48796_g1_i1	0	9.465
c79591_g1_i1	0	8.794
c61390_g1_i1	0	5.884
c37214_g2_i1	0	6.639
c36492_g1_i1	5.555	12.654
c58553_g1_i1	0	3.366
c38726_g1_i1	2.059	11.377
c42593_g2_i1	13.491	16.393
c27671_g1_i3	0	6.229
c77546_g1_i1	8.643	0
c28138_g1_i2	0	27.826
c28677_g2_i2	0	18.659
c71651_g1_i1	0	3.702
c28889_g2_i3	17.126	6.108
c24917_g1_i1	5.662	0
c40754_g1_i1	23.035	8.187
c28624_g1_i1	18.949	4.523
c27507_g1_i1	3.196	8.075
c53331_g1_i1	10.263	0
c29613_g1_i1	1.48	6.873
c29692_g1_i2	17.898	4.056
c34480_g1_i1	3.196	11.591
c31352_g2_i2	2.82	3.833
c16294_g1_i2	0	3.133
c70247_g1_i1	4.579	0
c41528_g1_i1	0.954	2.564
c37381_g2_i2	2.402	12.281
c30971_g1_i1	10.692	14.687
c32333_g1_i1	5.029	3.749
c23824_g1_i2	0	12.477
c17138_g1_i1	0	5.483
c16072_g1_i1	2.52	6.36
c13171_g1_i1	5.126	20.674
c37290_g5_i1	12.397	0
c11035_g1_i1	7.785	0
c79209_g1_i1	0	8.393
c50914_g1_i1	0	5.772
c50292_g1_i1	2.252	5.632
c43095_g1_i1	10.155	4.513
c71924_g1_i1	30.563	0
c37154_g1_i1	927.792	309.554
c24831_g1_i1	4.59	1.837
c34876_g2_i1	247.495	154.768
c38378_g1_i1	0.879	6.947
c42219_g1_i2	152.9	145.294
c40457_g1_i6	8.461	7.861
c61917_g1_i1	13.233	0
c42022_g2_i2	6.488	1.343
c36862_g1_i1	16.354	18.827
c51901_g1_i1	0	6.966
c33478_g1_i1	9.212	0
c12030_g1_i1	0	5.716
c30143_g1_i2	14.595	11.843
c34680_g1_i2	18.563	3.497
c82495_g1_i1	0	3.571
c9860_g1_i1	3.003	3.609
c23428_g2_i2	8.247	0
c4103_g1_i1	5.78	0
c53843_g1_i1	0	4.327
c34281_g1_i2	11.099	3.152
c46672_g1_i1	0	2.63
c7925_g1_i1	0	14.221
c57122_g1_i1	0	17.568
c788_g1_i1	5.78	0
c27555_g2_i1	0.204	13.363
c78827_g1_i1	5.909	0
c48249_g1_i1	9.523	0
c23845_g2_i1	0	26.269
c70735_g1_i1	0	5.008
c39985_g1_i3	5.769	0.988
c36168_g1_i2	12.643	9.661
c29263_g1_i1	7.646	1.184
c20411_g1_i1	2.038	7.124
c15199_g1_i1	0	4.896
c43085_g2_i3	18.027	10.742
c74929_g1_i1	1.18	4.14
c31783_g1_i2	7.003	4.737
c58723_g1_i1	4.761	0
c54876_g1_i1	0	4.122
c25911_g1_i1	1390.34	1461.04
c20123_g1_i1	0	12.384
c18695_g1_i1	0	7.796
c39748_g1_i1	4.129	3.021
c80928_g1_i1	0	5.837
c13073_g1_i1	0	24.767
c1903_g1_i1	0	5.185
c78744_g1_i1	18.263	0
c29117_g1_i1	70.809	32.908
c76216_g1_i1	0	9.959
c28666_g1_i1	101.78	145.461
c36935_g1_i1	0	14.622
c31677_g2_i1	4.461	5.017
c53454_g1_i1	3.11	4.01
c33756_g1_i1	141.801	183.088
c61484_g1_i1	0	19.573
c42097_g1_i2	58.681	0
c23515_g1_i1	0	3.404
c75723_g1_i1	0	5.67
c77720_g1_i1	12.418	0
c79650_g1_i1	8.643	0
c32835_g1_i2	6.745	9.232
c71289_g1_i1	0	8.654
c42534_g1_i2	0	9.306
c8007_g1_i1	4.139	0
c55864_g1_i1	0	6.36
c48825_g1_i1	6.906	0
c29593_g1_i1	6.477	12.841
c81180_g1_i1	0	3.059
c38006_g1_i1	4.536	8.868
c9293_g1_i1	25.726	408.847
c32457_g1_i1	115.603	28.348
c82315_g1_i1	0	4.588
c64183_g1_i1	0	7.096
c30394_g1_i1	20.44	16.375
c39409_g2_i1	29.137	13.95
c37514_g2_i1	8615.76	4322.09
c34075_g1_i1	5.748	53.433
c33049_g2_i1	10.123	1.697
c10056_g1_i1	0	10.369
c41336_g1_i1	2.992	0
c40711_g2_i1	0.836	3.245
c69259_g1_i1	25.576	0
c26061_g1_i1	20.472	28.078
c59706_g1_i1	4.922	3.105
c1099_g1_i1	17.759	12.384
c27992_g2_i1	0	19.918
c27466_g1_i1	8.204	3.226
c49790_g1_i1	22.209	15.004
c18422_g1_i1	0	5.418
c36807_g1_i1	22.22	10.127
c42432_g1_i3	80.236	33.841
c68112_g1_i1	0	9.54
c38654_g3_i1	0	5.67
c38936_g2_i1	2.735	6.966
c37201_g2_i1	0	6.658
c33654_g1_i1	9.791	11.022
c25004_g1_i1	8.172	11.004
c60827_g1_i1	5.276	0
c77799_g1_i1	3.689	0
c30761_g1_i1	0	3.432
c24882_g1_i2	1.898	3.292
c20274_g1_i1	0.343	8.495
c64798_g1_i1	6.745	0
c37235_g1_i1	66.949	20.319
c39680_g2_i1	35.078	0
c64624_g1_i1	9.877	0
c47756_g1_i1	0	4.868
c27372_g2_i1	5.684	0
c79272_g1_i1	0	15.862
c48300_g1_i1	0	3.833
c79714_g1_i1	0	8.794
c21921_g1_i2	0	4.047
c10728_g1_i1	13.92	5.968
c74412_g1_i1	3.893	3.488
c39623_g1_i1	2.284	10.341
c39543_g1_i3	9.609	15.377
c12740_g1_i1	7.979	6.882
c70108_g1_i1	3.764	0
c47425_g1_i1	5.609	0
c60763_g1_i1	0	3.898
c31344_g1_i1	2.96	8.253
c26795_g1_i1	1.512	11.638
c6363_g1_i1	0	12.747
c24354_g1_i1	9.212	0.354
c17102_g1_i1	0	4.383
c48513_g1_i1	15.196	0
c78362_g1_i1	5.898	0
c77659_g1_i1	0	6.751
c4213_g1_i1	0	8.393
c53760_g1_i1	8.139	0
c4615_g1_i1	4.686	0
c42905_g3_i1	32.139	0
c50636_g1_i1	0	9.222
c42924_g1_i1	24.289	28.199
c40988_g1_i1	9.383	0
c17143_g1_i1	0.504	3.758
c37779_g2_i1	4.954	6.434
c76973_g1_i1	2.038	7.553
c49654_g1_i1	3.818	0
c6357_g1_i1	11.657	0
c27267_g1_i2	1.834	3.767
c22416_g1_i2	0	14.864
c29963_g1_i1	6.82	2.536
c75190_g1_i1	3.164	0
c66472_g1_i1	0.568	4.299
c35673_g2_i4	12.611	14.435
c35919_g1_i1	6.97	4.532
c36386_g1_i1	15.539	0
c23919_g1_i1	1.051	16.114
c50032_g1_i1	10.241	0
c30120_g3_i1	482.872	317.331
c33139_g1_i1	137.275	330.647
c76746_g1_i1	0	7.796
c41916_g1_i3	15.507	31.043
c34402_g2_i1	0	5.129
c68125_g1_i1	0	12.747
c40347_g3_i2	40.944	16.962
c17091_g1_i1	3.314	2.798
c7434_g1_i1	4.268	1.576
c53263_g1_i1	0	7.199
c17132_g1_i1	5.18	0
c5844_g1_i1	0	6.807
c82783_g1_i1	0	6.891
c58446_g1_i1	0	24.049
c401_g1_i1	0	9.456
c32412_g1_i1	0	57.601
c59791_g1_i1	6.005	0
c13087_g1_i1	0	11.694
c37026_g2_i1	9.062	11.815
c32451_g1_i1	4.054	4.989
c27690_g1_i2	13.523	2.947
c39438_g1_i2	32.118	16.291
c31563_g1_i1	602.013	1061.34
c46684_g1_i1	5.405	0
c51417_g1_i1	0	13.54
c31616_g1_i1	7.281	6.947
c19668_g1_i2	3.271	0
c16651_g1_i1	6.038	9.959
c11969_g1_i1	1.469	3.87
c33117_g2_i2	3.807	2.872
c31501_g1_i1	0	65.993
c31323_g1_i1	7.979	22.044
c1746_g1_i1	0	6.966
c67574_g1_i1	0	12.468
c3870_g1_i1	4.139	0
c38737_g1_i1	9.416	2.313
c51989_g1_i1	5.437	0
c65458_g1_i1	3.131	0
c7944_g1_i1	4.504	2.816
c28297_g1_i1	0	5.558
c61963_g1_i1	0	12.029
c63568_g1_i1	3.421	0
c35859_g2_i2	6.252	3.348
c32393_g1_i3	29.008	0
c59154_g1_i1	0	15.004
c37995_g1_i1	46.445	35.724
c79252_g1_i1	2.992	0
c39017_g4_i1	3.7	59.438
c38652_g1_i1	0	17.298
c3533_g1_i1	8.643	0
c33992_g1_i2	3.743	7.441
c29659_g3_i2	4.354	0.811
c34881_g1_i3	20.461	8.924
c47449_g1_i1	0	3.282
c35953_g1_i2	84.858	73.23
c60334_g1_i1	0	6.127
c22972_g1_i1	0	12.281
c19858_g1_i1	4.15	1.296
c49263_g1_i1	6.391	1.93
c252_g1_i1	0	6.966
c46509_g1_i1	0	6.136
c36185_g1_i3	7.399	1.175
c34328_g1_i2	0	24.926
c17173_g1_i2	0	2.732
c27961_g1_i2	10.895	16.03
c24736_g1_i3	0	9.167
c70461_g1_i1	0	3.944
c61128_g1_i1	12.332	0
c57752_g1_i1	14.584	0
c19501_g2_i1	0	3.282
c34841_g1_i1	0	5.483
c13684_g1_i2	0	6.173
c30689_g1_i1	5.469	17.419
c34320_g1_i1	0.386	80.988
c38865_g2_i1	91.313	245.361
c58467_g1_i1	0	3.46
c71587_g1_i1	0	2.63
c37893_g1_i3	25.458	5.269
c39772_g2_i1	1.877	4.56
c27207_g1_i2	6.231	0
c46580_g1_i1	0	19.825
c69352_g1_i1	0	4.774
c57250_g1_i1	10.306	0
c24049_g1_i1	18.659	0
c42522_g1_i2	4.643	3.721
c74008_g1_i1	11.357	0
c71998_g1_i1	1.63	3.935
c14266_g1_i2	8.182	0
c79200_g1_i1	4.686	0
c37760_g4_i1	0	6.444
c20407_g1_i1	0	5.698
c40271_g2_i1	3.55	8.234
c79138_g1_i1	23.367	0
c78077_g1_i1	3.743	0
c64124_g1_i1	0	30.707
c41618_g1_i3	0	20.319
c12920_g1_i1	3.592	0
c65571_g1_i1	17.18	4.467
c35933_g1_i1	23.099	4.616
c73020_g1_i1	0	13.139
c38404_g1_i1	112.075	38.988
c67469_g1_i1	2.209	2.751
c69215_g1_i1	4.075	0
c17270_g1_i1	14.027	0
c32250_g2_i1	16.718	0.466
c53994_g1_i1	7.292	0
c50281_g1_i1	0	6.481
c43086_g1_i1	6.477	6.127
c74333_g1_i1	4.933	0
c54324_g1_i1	8.611	0
c39425_g3_i1	8.783	3.59
c26079_g1_i1	0	6.742
c17370_g2_i1	0	3.348
c23102_g1_i1	0.601	9.157
c37760_g3_i1	3.7	0
c29921_g2_i1	1.115	6.882
c17031_g1_i1	3.571	1.949
c11579_g1_i1	0	21.942
c64619_g1_i1	0	3.861
c48260_g1_i1	11.968	16.972
c15311_g1_i1	0	5.502
c64378_g1_i1	0	2.947
c55164_g1_i1	0	3.963
c35405_g1_i2	11.399	1.445
c38996_g2_i3	482.346	399.662
c34078_g1_i1	25.662	16.058
c42190_g3_i1	8.29	15.526
c32075_g2_i1	7.668	12.496
c35351_g1_i1	16.096	7.945
c52621_g1_i1	0	14.398
c37283_g1_i2	10.231	14.155
c32779_g1_i2	18.799	11.936
c46689_g1_i1	0	6.611
c66661_g1_i1	3.432	0
c29219_g1_i1	18.659	217.74
c43056_g4_i1	11.539	7.572
c15982_g1_i1	0	3.292
c32978_g1_i2	31.56	81.492
c30510_g2_i1	37.812	0
c37451_g1_i3	0	21.942
c35745_g2_i1	54.799	0
c26226_g1_i1	17.587	0
c45015_g1_i1	6.102	15.107
c34955_g4_i1	0	13.046
c8477_g1_i1	0	9.54
c81260_g1_i1	0	5.996
c1349_g1_i2	10.842	0
c8500_g1_i1	3.807	4.681
c31868_g2_i1	6.048	0
c76310_g1_i1	4.654	2.919
c37182_g1_i1	9.351	6.723
c26611_g1_i1	0	18.492
c35914_g1_i2	3.217	3.879
c14852_g1_i1	0	9.232
c38048_g1_i1	13.92	17.643
c49119_g1_i1	0	12.225
c21454_g1_i1	1.855	4.523
c58781_g1_i1	4.279	5.67
c14031_g1_i1	0.836	6.621
c31277_g1_i1	8.525	3.413
c25368_g1_i1	8.043	9.651
c26534_g1_i1	5.576	1.492
c53652_g1_i1	0	5.502
c3141_g1_i1	2.67	3.171
c55142_g1_i1	42.606	0
c18894_g1_i1	0	3.721
c70240_g1_i1	10.466	0
c60533_g1_i1	0	6.751
c45343_g1_i1	7.314	0
c55790_g1_i1	5.029	0
c47270_g1_i1	0	4.327
c25361_g1_i1	12.611	11.302
c37718_g1_i2	10.756	14.137
c57423_g1_i1	4.718	0
c8852_g1_i1	13.19	0
c39069_g1_i1	7.635	14.827
c72873_g1_i1	0	4.84
c80533_g1_i1	0	3.786
c66442_g1_i1	2.949	3.786
c37966_g2_i1	67.624	49.134
c71725_g1_i1	0	9.232
c29422_g1_i1	4.558	5.278
c5465_g1_i1	0	3.786
c28687_g1_i2	1.737	11.283
c35671_g1_i1	8.161	2.592
c32002_g1_i3	6.488	33.57
c35312_g1_i3	266.422	0
c4602_g1_i1	1.78	4.364
c27879_g1_i1	6.327	19.266
c61556_g1_i1	12.365	0
c75773_g1_i1	34.23	14.948
c29706_g1_i2	0.815	7.749
c33168_g1_i1	104.6	332.82
c11342_g1_i1	10.241	14.398
c78974_g1_i1	4.504	0
c44230_g1_i1	2.284	4
c15732_g1_i1	0	7.339
c18755_g1_i2	4.107	0
c79219_g1_i1	4.654	0
c33872_g1_i1	5.48	7.18
c25048_g1_i1	76.686	108.87
c19404_g1_i1	4.804	2.201
c78113_g1_i1	0	5.502
c34830_g1_i3	195.152	144.436
c41829_g1_i1	799.417	295.734
c36058_g2_i1	13.255	29.943
c23844_g1_i1	36.053	6.528
c24300_g1_i1	8.032	0
c39927_g2_i1	10.799	0
c34017_g2_i1	16.354	0
c29148_g2_i1	38.627	0
c81362_g1_i1	7.067	9.707
c63222_g1_i1	0	2.714
c30072_g1_i1	6.713	4.495
c41049_g1_i2	3.893	9.334
c58356_g1_i1	0	7.031
c34386_g1_i1	2.745	18.277
c32551_g2_i2	0	122.69
c50203_g1_i1	9.383	0
c47715_g1_i1	0.718	21.671
c29776_g1_i1	4.708	2.807
c18491_g1_i2	0	6.304
c38696_g1_i1	0.204	7.246
c38438_g2_i1	42.606	74.078
c45593_g1_i1	0	3.935
c39608_g1_i2	108.879	23.592
c38391_g2_i2	18.702	9.437
c12280_g1_i1	0.161	17.354
c29162_g1_i1	8.161	2.723
c42874_g1_i1	0	4.709
c45930_g1_i1	0	3.208
c10843_g1_i1	13.19	3.348
c71068_g1_i1	0	3.637
c29257_g2_i1	11.957	26.884
c29978_g1_i2	1.973	3.702
c19465_g1_i2	3.421	7.73
c72712_g1_i1	0	67.625
c21171_g1_i1	3.464	5.073
c55168_g1_i1	6.22	0
c77916_g1_i1	0	12.384
c38731_g1_i1	0	17.568
c57671_g1_i1	0	3.273
c36827_g1_i1	15.55	9.129
c71062_g1_i1	7.185	0
c75411_g1_i1	3.979	0
c35364_g3_i1	118.155	32.339
c36125_g1_i3	3.946	7.367
c29242_g1_i2	0	10.826
c77281_g1_i1	0	6.807
c76353_g1_i1	0	16.972
c57165_g1_i1	0	17.186
c39315_g1_i4	169.994	5.483
c33071_g1_i1	111.753	105.345
c24253_g1_i1	3.239	6.863
c25648_g1_i1	3.035	3.525
c31219_g3_i1	229.372	410.731
c30939_g1_i1	0	16.104
c11554_g1_i1	0	3.18
c79289_g1_i1	0	4.681
c64154_g1_i1	9.598	0
c38829_g2_i1	0	5.763
c26873_g1_i1	13.469	3.59
c40769_g1_i3	15.432	7.889
c36602_g1_i1	112.01	95.731
c17511_g1_i1	3.882	0
c25087_g1_i1	0	80.195
c42120_g2_i1	0	7.814
c34105_g2_i2	14.263	14.025
c5640_g1_i1	0	12.216
c32732_g4_i1	4.536	0
c41300_g1_i1	0	5.884
c67175_g1_i1	1.223	4.29
c660_g1_i1	36.515	0
c44894_g1_i1	0	4.663
c34791_g1_i3	4.311	17.475
c32735_g1_i1	28.504	10.789
c20703_g3_i1	0	3.758
c67897_g1_i1	1.147	8.747
c33683_g1_i1	9.405	8.197
c81917_g1_i1	0	14.37
c44033_g1_i1	5.469	0
c77442_g1_i1	12.783	0
c35054_g1_i1	3.989	5.819
c30318_g1_i1	6.681	3.851
c42806_g2_i1	9.834	31.015
c28137_g1_i1	14.627	7.656
c42145_g1_i1	17.158	35.305
c40289_g1_i4	22.692	173.903
c50002_g1_i1	3.013	0
c33590_g1_i1	2.928	14.687
c31503_g1_i2	16.021	5.464
c5240_g1_i1	7.635	0
c23077_g2_i1	12.847	0
c10592_g1_i1	4.933	0
c38443_g1_i2	14.842	7.786
c36095_g1_i1	48.579	45.404
c41132_g3_i3	68.9	68.614
c29741_g1_i1	14.863	4
c40266_g1_i1	73.694	129.45
c48750_g1_i1	0	5.996
c64881_g1_i1	3.142	1.902
c59829_g1_i1	10.885	0
c40745_g1_i5	59.85	26.94
c36405_g1_i1	28.901	24.637
c34983_g1_i1	9.78	3.292
c39817_g1_i2	8.847	13.531
c3770_g1_i2	10.552	0
c13557_g1_i1	5.501	0.354
c27008_g1_i2	7.121	14.211
c58405_g1_i1	0	6.173
c40801_g2_i1	54.777	12.747
c27997_g1_i2	4.643	9.791
c35709_g3_i1	2.338	6.639
c36713_g1_i1	3.024	0.382
c10749_g1_i1	3.249	4.196
c64702_g1_i1	0	2.825
c45594_g1_i1	1.812	4.448
c48454_g1_i1	0	29.122
c21796_g1_i1	6.413	0
c47487_g1_i1	0	9.53
c20402_g1_i1	1.351	4.234
c8104_g1_i1	0	3.693
c81741_g1_i1	5.029	0
c51718_g1_i1	0	8.206
c49651_g1_i1	0	11.554
c82697_g1_i1	6.67	0
c44906_g1_i1	0	2.518
c41601_g1_i1	6.574	2.9
c31811_g1_i2	459.344	130.746
c20765_g1_i2	7.078	0
c33123_g1_i1	4.633	4.812
c57211_g1_i1	5.78	7.842
c40346_g1_i2	11.785	35.417
c31532_g1_i2	3.7	0
c62405_g1_i1	3.7	4.84
c35348_g1_i2	5.995	8.905
c25134_g1_i1	4.601	1.921
c7239_g1_i1	0	4.047
c33243_g4_i6	216.299	0
c79282_g1_i1	7.185	0
c53006_g1_i1	4.354	0
c31711_g1_i2	2.67	6.826
c52625_g1_i1	0	3.189
c2111_g1_i1	0	4.01
c30544_g1_i1	4.054	3.115
c23253_g1_i1	4.965	4.821
c53169_g1_i1	65.297	0
c37805_g3_i2	7.088	2.751
c42164_g1_i1	68.118	71.728
c27199_g1_i1	2.981	8.943
c49958_g1_i1	1.394	4.98
c36665_g1_i1	16.289	96.048
c2601_g1_i1	1.469	4.746
c74436_g1_i1	0	4.364
c41418_g1_i1	14.724	21.112
c21011_g1_i1	2.048	5.091
c68574_g1_i1	0	31.724
c79362_g1_i1	0	6.108
c26640_g1_i1	3.689	4.579
c15897_g1_i1	0.708	4.681
c32529_g3_i1	34.574	0
c79338_g1_i1	0	7.469
c35701_g1_i5	2.627	9.409
c31369_g1_i2	15.163	18.212
c22582_g1_i1	6.038	41.012
c19672_g1_i1	0	4.681
c16589_g1_i1	1.705	4.159
c15290_g1_i1	10.306	0
c63137_g1_i1	0	12.468
c23379_g1_i1	491.59	467.698
c4194_g1_i1	4.279	0
c29088_g1_i3	3.946	3.823
c75871_g1_i1	2.177	5.446
c55272_g1_i1	2.349	2.956
c54592_g1_i1	0	13.139
c32617_g2_i1	97.34	30.502
c66395_g1_i1	3.882	0
c68548_g1_i1	0	13.54
c39890_g1_i1	0	9.95
c77706_g1_i1	0	2.881
c56760_g1_i1	13.802	0
c36484_g1_i3	3.56	16.813
c80333_g1_i1	6.981	0
c27341_g1_i1	7.217	2.714
c26910_g1_i2	6.917	9.334
c30467_g1_i2	0.343	6.873
c15749_g1_i1	5.684	3.627
c74788_g1_i1	4.504	0
c47974_g1_i1	0	37.738
c36309_g1_i1	30.67	12.141
c34807_g1_i1	71.421	31.146
c55324_g1_i1	0	9.577
c24303_g1_i1	8	13.531
c33323_g2_i1	3260.06	1759.01
c33049_g1_i3	0.279	17.578
c34277_g3_i1	4.601	7.367
c43215_g2_i4	45.726	7.357
c36706_g1_i2	68.783	12.02
c58483_g1_i1	0	7.162
c81256_g1_i1	0	2.788
c61182_g1_i1	0	10.547
c40729_g1_i1	9.694	8.738
c23971_g1_i1	5.383	2.331
c43128_g2_i2	5.48	3.012
c28273_g1_i1	4.418	1.856
c38594_g1_i4	94.487	220.668
c31089_g1_i2	3.217	5.399
c14233_g1_i1	12.89	0
c21848_g1_i2	0	18.408
c72683_g1_i1	0	21.112
c3980_g1_i1	5.984	0
c34734_g2_i1	420.802	387.754
c24145_g1_i1	3.796	5.828
c31392_g1_i1	5.158	4.103
c66060_g1_i1	5.126	0
c23530_g1_i1	8.976	0
c44412_g1_i1	6.584	0
c73635_g1_i1	2.177	2.536
c67493_g1_i1	0	7.311
c1298_g1_i1	1.866	5.446
c37405_g1_i1	74.777	74.442
c35314_g1_i2	10.209	17.102
c24035_g2_i1	0.633	8.197
c36207_g1_i2	1.855	16.216
c3421_g1_i1	0	5.166
c36987_g1_i1	0	25.681
c43186_g2_i1	29.49	0
c39700_g1_i3	379.741	303.204
c30676_g2_i1	231.002	46.103
c71364_g1_i1	6.445	0
c37015_g1_i2	19.818	20.347
c22611_g1_i1	5.866	2.564
c32441_g1_i1	7.925	52.603
c19618_g1_i1	4.461	4.15
c11356_g1_i1	6.413	5.315
c76461_g1_i1	0	5.903
c10722_g1_i1	0	2.984
c3885_g1_i1	0	19.844
c12430_g2_i1	6.445	0
c41466_g1_i2	0	10.77
c33449_g1_i1	1.812	25.746
c33793_g1_i1	2.198	7.973
c36104_g2_i1	0	5.353
c33955_g1_i1	7.453	1.259
c7387_g1_i1	0	5.996
c33561_g1_i1	12.279	3.544
c38186_g1_i2	3.507	7.115
c35462_g1_i1	0.676	5.278
c34223_g2_i1	38.531	24.245
c8993_g1_i1	6.445	0
c24060_g1_i1	0	4.364
c38140_g1_i1	12.504	0
c34814_g1_i1	12.933	13.838
c24406_g1_i1	0.3	9.167
c58854_g1_i1	12.214	0
c34465_g1_i1	18.005	10.369
c47793_g1_i1	0	9.707
c25873_g1_i1	35.078	24.32
c17350_g1_i1	11.335	15.33
c4238_g1_i1	7.281	0
c34255_g1_i1	8.633	1.445
c38711_g1_i1	512.952	519.937
c33063_g1_i3	112.064	0.513
c31134_g1_i2	1.029	3.861
c61969_g1_i1	3.539	0
c18995_g1_i2	0	17.578
c42052_g1_i2	0	14.976
c38649_g1_i2	2.134	0
c22409_g1_i1	5.78	7.842
c73121_g1_i1	7.41	0
c23023_g1_i1	1.555	6.108
c68501_g1_i1	0	9.959
c44857_g1_i1	6.038	0
c30549_g1_i1	67.828	32.06
c13088_g1_i2	11.507	8.654
c25088_g1_i1	2.263	3.376
c12660_g1_i1	0	3.795
c28077_g1_i1	10.842	3.217
c60129_g1_i1	4.751	0
c40530_g1_i1	3.56	13.204
c74580_g1_i1	0	9.689
c43548_g1_i1	3.067	0.625
c58329_g1_i1	88.697	8.113
c42773_g1_i1	272.084	146.804
c34905_g1_i1	5.244	3.879
c42565_g1_i4	6.595	11.535
c28736_g1_i1	17.373	4.998
c33696_g1_i1	2.359	4.392
c14198_g1_i1	4.515	5.996
c24977_g2_i1	37.051	35.734
c11220_g1_i1	0	9.996
c50050_g1_i1	0	6.127
c80905_g1_i1	5.405	2.201
c30342_g1_i1	51.871	32.022
c66677_g1_i1	28.182	9.595
c39973_g1_i1	23.013	22.082
c45399_g1_i1	4.032	0
c1524_g1_i1	3.657	4.29
c29008_g2_i2	2.627	3.646
c50985_g1_i1	27.41	0
c46761_g1_i1	0	5.464
c35928_g1_i9	211.205	216.611
c26302_g1_i1	26.22	26.129
c30153_g1_i1	4.343	2.406
c66303_g1_i1	0	2.686
c31766_g1_i1	2.338	3.534
c45723_g1_i1	0	3.068
c27725_g1_i1	6.413	1.697
c18559_g1_i1	2.456	3.907
c64722_g1_i1	0	5.091
c33924_g5_i1	1.147	2.686
c24418_g1_i1	24.214	0
c10348_g1_i1	0	2.564
c47181_g1_i1	0	8.393
c38773_g1_i1	1.855	24.525
c28885_g1_i5	9.726	6.975
c5397_g1_i1	1.115	4.243
c13571_g1_i1	0	27.071
c44833_g1_i1	0	18.865
c44669_g1_i1	0	6.35
c41078_g1_i2	61.941	1.492
c36964_g1_i1	14.799	43.996
c49952_g1_i1	0	16.403
c11123_g1_i1	6.231	0
c77126_g1_i1	0	4.112
c14463_g1_i1	48.933	0
c10389_g1_i1	0	15.424
c25526_g1_i1	33.255	0
c12703_g1_i1	3.7	1.977
c74987_g1_i1	0	9.232
c70935_g1_i1	5.029	3.18
c66830_g1_i1	7.903	0
c34508_g7_i1	0	4.588
c30345_g2_i2	5.137	2.201
c19977_g1_i1	0.987	5.632
c33968_g2_i1	262.819	583.822
c26129_g1_i1	9.287	0
c58396_g1_i1	3.914	0
c49845_g1_i1	3.432	0
c82555_g1_i1	3.7	0
c36910_g1_i1	649.874	413.016
c742_g1_i1	4.761	0
c36836_g1_i1	63.464	16.738
c32726_g5_i1	43.163	0
c68692_g1_i1	0	6.807
c46701_g1_i1	0	2.919
c32580_g1_i1	51.796	11.293
c70460_g1_i1	14.027	24.926
c49631_g1_i1	6.906	0
c33887_g1_i1	28.129	26.091
c57784_g1_i1	0	7.469
c58122_g1_i1	3.861	0
c40777_g1_i1	4.032	9.745
c39961_g1_i2	16.236	4.42
c37416_g1_i1	0	3.171
c47126_g1_i1	2.402	6.052
c42826_g2_i1	110.852	21.671
c79115_g1_i1	4.472	0
c2347_g1_i1	0.976	4.485
c51999_g1_i1	0	11.134
c40258_g1_i2	5.308	5.474
c53570_g1_i1	0	3.898
c39777_g2_i1	3.485	340.457
c27106_g1_i1	2.617	3.739
c18480_g1_i1	2.531	4.756
c58466_g1_i1	0	2.965
c47765_g1_i1	0	2.546
c49740_g1_i1	0	6.201
c41364_g1_i1	72.825	4.364
c70320_g1_i1	0	11.069
c56113_g1_i1	0	6.789
c26941_g1_i1	47.442	82.722
c74572_g1_i1	3.56	0.149
c32938_g1_i4	2.359	5.297
c31802_g3_i1	0	8.887
c42148_g2_i1	5.083	10.304
c60970_g1_i1	43.163	33.579
c60266_g1_i1	0	8.206
c40056_g1_i1	16.761	14.594
c25042_g1_i1	2.091	4.653
c66622_g1_i1	14.831	0
c19557_g1_i1	3.485	1.567
c25136_g1_i1	31.185	37.226
c12444_g1_i1	4.407	1.632
c2158_g1_i1	5.233	0
c65193_g1_i1	0	5.381
c60399_g1_i1	0	16.403
c29688_g10_i1	0	18.865
c17285_g1_i1	0	9.344
c46193_g1_i1	0	7.572
c39825_g1_i1	2.992	13.102
c23646_g1_i1	1.684	6.127
c42290_g3_i1	0	7.665
c41072_g1_i1	7.614	13.773
c13702_g1_i1	1.705	2.881
c42151_g1_i2	13.909	12.813
c13173_g1_i1	11.968	0
c40515_g1_i1	21.051	103.956
c15599_g1_i2	0	10.08
c37457_g2_i2	0	14.286
c31290_g2_i1	25.394	0.718
c38727_g3_i1	3.71	5.138
c28898_g1_i1	7.335	9.372
c37580_g1_i1	0	28.339
c66325_g1_i1	11.11	0
c34417_g1_i1	50.498	16.086
c33456_g7_i1	0	11.125
c35956_g2_i2	10.552	0
c26203_g1_i1	99.131	87.627
c23904_g1_i1	3.131	1.296
c42271_g1_i4	63.978	98.5
c49999_g1_i1	2.702	3.441
c59900_g1_i1	0	7.497
c35526_g1_i2	14.885	13.018
c29508_g1_i1	3.26	8.738
c26861_g1_i1	0.965	7.973
c39410_g1_i4	12.783	6.397
c38697_g2_i1	9.062	8.234
c31980_g2_i1	38.295	48.481
c5476_g1_i1	3.496	1.361
c47451_g1_i1	0	3.805
c34968_g1_i2	275.516	222.654
c17993_g1_i1	0	21.737
c80565_g1_i1	0	10.22
c19731_g1_i1	0	5.865
c21348_g1_i1	1.426	9.139
c8918_g1_i1	5.351	1.902
c8769_g1_i1	12.783	18.202
c40900_g1_i1	1018.43	0
c33512_g1_i1	43.56	47.865
c52353_g1_i1	14.724	0
c38576_g3_i2	8.118	1.268
c29103_g2_i1	2.316	5.409
c54138_g1_i1	12.332	0
c11232_g1_i1	2.831	3.376
c23151_g1_i2	4.086	1.483
c32499_g1_i1	7.496	13.111
c42660_g2_i1	6.348	2.499
c58865_g1_i1	0	2.928
c53638_g1_i1	12.783	0
c56874_g1_i1	0.74	2.462
c27665_g1_i1	10.145	8.374
c78873_g1_i1	7.41	0
c65302_g1_i1	3.185	3.571
c56503_g1_i1	0	4.476
c6588_g1_i1	3.582	0
c41937_g1_i1	62.155	71.598
c10772_g1_i1	0.418	4.467
c13315_g1_i1	0	2.77
c8906_g1_i1	0.74	3.282
c60480_g1_i1	0	12.384
c53610_g1_i1	3.7	0
c44986_g1_i1	1.469	3.516
c43113_g1_i2	57.523	11.899
c57029_g1_i1	6.906	0
c37835_g3_i2	8.901	5.464
c30585_g1_i1	30.756	0.42
c69665_g1_i1	0	10.491
c42739_g2_i1	0	7.796
c27740_g1_i1	1.609	3.413
c16711_g1_i1	0.89	2.853
c48458_g1_i1	15.582	0
c16394_g1_i1	4.483	4.075
c10584_g2_i1	0	2.62
c27280_g1_i2	15.528	0.979
c23598_g1_i1	5.276	3.348
c38867_g2_i1	2.381	4.569
c33418_g1_i2	33.297	33.831
c9982_g1_i1	22.241	40.872
c39642_g1_i1	28.826	23.872
c43619_g1_i1	0	4.84
c5960_g1_i1	19.882	0
c15038_g1_i1	5.233	0
c39201_g1_i1	37.458	167.189
c7360_g1_i2	0.268	3.394
c42580_g1_i1	103.603	80.391
c30492_g1_i1	2.531	0.55
c47506_g1_i1	5.984	0
c29834_g1_i1	0	6.117
c1411_g1_i1	0	2.788
c41241_g1_i3	77.619	67.373
c29431_g1_i1	5.298	3.861
c34927_g1_i1	19.678	11.488
c40551_g1_i1	3.732	7.367
c28294_g1_i1	13.759	1.333
c26504_g1_i1	19.121	3.404
c34288_g3_i5	49.308	37.123
c37414_g3_i1	24.15	17.634
c37021_g1_i1	44.761	85.8
c40823_g1_i1	48.407	15.051
c78777_g1_i1	4.654	2.919
c28182_g1_i2	8.032	6.873
c40944_g1_i1	33.801	81.715
c40123_g3_i1	0.987	4.532
c31516_g1_i1	5.791	5.353
c28831_g1_i1	85.93	5.297
c34094_g3_i1	9.501	13.428
c54791_g1_i1	0.783	2.63
c2209_g1_i1	2.113	2.63
c30232_g1_i1	5.265	55.214
c50561_g1_i1	7.989	0
c48896_g1_i1	0	9.465
c41347_g1_i2	7.807	38.242
c40574_g1_i1	142.745	97.353
c42650_g2_i1	160.782	615.929
c36414_g3_i1	92.311	164.764
c74749_g1_i1	0	3.525
c31106_g4_i1	0	4.308
c39996_g3_i1	24.686	11.367
c23407_g1_i1	4.44	0.923
c13641_g1_i1	8.493	0
c7322_g1_i1	3.357	0
c77670_g1_i1	6.874	0
c49803_g1_i1	16	0
c65211_g1_i1	0	2.49
c40906_g1_i2	0	5.353
c46409_g1_i1	8.279	38.261
c38372_g1_i8	102.166	80.941
c25415_g1_i1	47.099	107.704
c15977_g1_i1	3.249	0.261
c42636_g1_i1	7.936	6.667
c50562_g1_i1	15.271	0
c72248_g1_i1	3.7	0
c63000_g1_i1	0	40.639
c17034_g1_i1	1.405	3.04
c81521_g1_i1	0	14.071
c43331_g1_i1	14.96	3.749
c71393_g1_i1	4.794	0
c11776_g1_i1	2.177	5.446
c67726_g1_i1	11.968	0
c19237_g1_i1	5.298	0.513
c62980_g1_i1	73.029	38.251
c35636_g1_i2	3.378	1.389
c20502_g1_i2	4.096	0.532
c11808_g2_i1	0.579	3.143
c24362_g1_i1	0	30.726
c25672_g1_i1	3.753	6.173
c40559_g1_i1	8.257	0
c36937_g1_i1	7.914	4.765
c25602_g1_i1	6.552	11.349
c57215_g2_i1	9.941	0
c71066_g1_i1	0	25.504
c68099_g1_i1	0	2.76
c14408_g1_i1	5.866	9.651
c28070_g1_i1	7.657	0
c67099_g1_i1	5.437	0
c35973_g2_i1	24.847	37.981
c12315_g1_i1	0.483	3.096
c63526_g1_i1	5.716	0.28
c45966_g1_i1	0	4.047
c23053_g1_i1	3.367	6.444
c13482_g1_i1	3.732	0.242
c54267_g1_i1	3.271	0
c48669_g1_i1	0	26.269
c30090_g1_i1	26.145	17.923
c47268_g1_i1	0	7.19
c40431_g2_i1	52.193	53.153
c39112_g1_i1	60.954	46.821
c32870_g1_i2	4.279	0
c15042_g1_i2	0	3.683
c11430_g1_i1	7.753	0
c30785_g1_i1	5.448	3.655
c12755_g1_i1	4.858	1.818
c41558_g1_i1	53.297	51.875
c58734_g1_i1	11.582	16.403
c27323_g1_i1	80.879	10.463
c25792_g2_i1	0.29	14.883
c73108_g1_i1	0	3.861
c25539_g1_i1	3.7	2.285
c76924_g1_i1	0	4.01
c60243_g1_i1	2.992	0
c56172_g1_i1	0	10.77
c81872_g1_i1	3.099	0
c25797_g1_i1	0	7.898
c59536_g1_i1	8.804	0
c31703_g1_i2	0	98.929
c44132_g1_i1	0	15.508
c55511_g1_i1	30.563	0
c46651_g1_i1	0	5.893
c81912_g1_i1	0	2.723
c42881_g1_i1	136.686	135.735
c33311_g1_i2	0.697	14.482
c43164_g1_i2	18.541	13.27
c41137_g1_i1	0	2.602
c37276_g1_i1	25.662	23.835
c32515_g1_i3	40.729	2.947
c25296_g1_i1	14.574	7.796
c68958_g1_i1	0	40.639
c79687_g1_i1	0	3.404
c3855_g1_i1	0	7.637
c81732_g1_i1	0	5.763
c83074_g1_i1	0	13.54
c72775_g1_i1	5.405	0
c6387_g1_i1	0	3.059
c27464_g1_i1	0	14.734
c57577_g1_i1	0.836	3.767
c29099_g1_i2	3.11	8.933
c22544_g1_i1	9.802	8.271
c82436_g1_i1	0	15.004
c23732_g1_i1	1.094	4.625
c41091_g4_i1	269.843	50.057
c31329_g1_i1	11.871	5.688
c18764_g1_i1	4.601	0
c42086_g1_i3	40.547	4.551
c36880_g3_i1	3.142	0.569
c54671_g1_i1	0	5.185
c33864_g1_i2	42.509	31.882
c63695_g1_i1	0	18.202
c31804_g1_i1	29.255	25.579
c24982_g1_i4	0	9.437
c2722_g1_i1	9.555	0
c35052_g1_i2	24.933	73.5
c49597_g1_i1	4.708	0
c33824_g1_i1	1.877	8.215
c27678_g1_i1	37.34	0.849
c72462_g1_i1	0	14.398
c56871_g1_i1	18.852	26.017
c50231_g1_i1	3.389	8.794
c22473_g1_i1	0	18.65
c44878_g1_i1	4.858	0
c70265_g1_i1	3.646	4.765
c37279_g1_i1	8.676	14.267
c31262_g1_i1	2.542	2.583
c8138_g1_i2	3.903	1.539
c9303_g1_i1	1.169	4.513
c54368_g1_i1	1.105	3.851
c2585_g1_i1	4.322	0
c36245_g1_i1	0	67.131
c33436_g3_i1	0	8.803
c64908_g1_i1	4.214	0
c35941_g1_i1	125.597	92.299
c64298_g1_i1	9.877	0
c24904_g1_i2	7.796	0
c6658_g2_i1	3.185	1.79
c57711_g1_i1	0	2.471
c10070_g1_i1	11.11	0
c63844_g1_i1	0	5.371
c43390_g1_i1	0	36.405
c40857_g1_i1	2384.55	39.659
c35806_g1_i1	18.81	55.531
c30598_g1_i2	2.381	3.012
c21823_g1_i1	0	5.175
c811_g1_i1	0	5.185
c79921_g1_i1	0	5.008
c23882_g1_i1	2.113	4.588
c14939_g1_i1	5.233	0
c35323_g2_i6	4.761	6.35
c56498_g1_i1	2.52	3.18
c46560_g1_i1	0	3.637
c41819_g1_i1	101.78	38.391
c80018_g1_i1	18.777	0
c31059_g1_i1	4.268	16.048
c61248_g1_i1	0	11.377
c67512_g1_i1	0	14.09
c53822_g1_i1	0	8.206
c52228_g1_i1	0	8.644
c80208_g1_i1	31.163	0
c22853_g1_i1	1.694	6.127
c56508_g1_i1	4.654	0
c34941_g4_i1	12.59	3.795
c28646_g2_i1	50.767	18.948
c51789_g1_i1	3.818	0
c78711_g1_i1	3.196	0
c46587_g1_i1	0	4.392
c40369_g1_i3	5.029	17.792
c36730_g1_i1	2.981	6.835
c21521_g1_i1	0	8.794
c69656_g1_i1	0	9.53
c39165_g1_i4	15.957	8.952
c28655_g1_i1	3.764	1.035
c67284_g1_i1	3.882	5.091
c55001_g1_i1	0	19.415
c75912_g1_i1	5.78	0
c65047_g1_i1	4.568	0
c32076_g1_i1	21.866	0
c30755_g1_i1	141.994	3.376
c1682_g1_i1	2.735	3.488
c71196_g1_i1	8.643	0
c40025_g1_i7	691.418	218.812
c39649_g3_i2	10.885	11.945
c2999_g1_i1	6.97	9.073
c60348_g1_i1	0	12.384
c66761_g1_i1	0	4.607
c18147_g1_i1	0.729	5.651
c55463_g1_i1	3.174	0
c42630_g1_i3	434.979	671.571
c81959_g1_i1	0	9.372
c42458_g2_i1	0	3.944
c1324_g1_i1	1.169	4.084
c81907_g1_i1	0	10.22
c78199_g1_i1	0	4.532
c77526_g1_i1	3.228	0
c38552_g4_i1	0	3.441
c56655_g1_i1	4.461	0
c21302_g1_i2	3.775	0
c40666_g2_i1	1.555	3.366
c17225_g1_i1	4.493	0
c27274_g1_i1	0	6.061
c56419_g1_i1	0	6.201
c44743_g1_i1	3.646	0
c41759_g2_i2	16.139	35.118
c72666_g1_i1	0	2.919
c71249_g1_i1	4.354	5.772
c68520_g1_i1	0	10.369
c50382_g1_i1	11.11	0
c40879_g3_i1	9.351	16.944
c71828_g1_i1	0	33.206
c61605_g1_i1	4.032	0
c38474_g1_i1	15.978	0
c28471_g1_i1	33.029	12.151
c17599_g1_i2	0	2.49
c37858_g1_i1	31.657	15.759
c33498_g1_i3	39.839	67.392
c9998_g1_i1	10.306	0
c47145_g1_i1	0	14.286
c29188_g1_i1	68.461	36.19
c45482_g1_i1	0	4.187
c34489_g2_i2	21.598	45.842
c41180_g2_i1	0	3.702
c39685_g1_i1	16.729	18.734
c10339_g1_i1	11.968	0
c32736_g1_i2	1.544	3.655
c56176_g1_i1	0	3.665
c27747_g1_i1	3.088	1.93
c37768_g1_i1	9.201	8.001
c23164_g1_i1	16.236	1.473
c20652_g1_i2	5.062	4.159
c72441_g1_i1	0	4.607
c37224_g1_i1	18.756	11.488
c6303_g1_i1	10.07	0
c33064_g1_i2	4.954	1.604
c54653_g1_i1	8.515	0
c54630_g1_i1	0	19.573
c73399_g1_i1	0	3.143
c32827_g2_i2	705.863	661.789
c30941_g1_i1	9.158	9.903
c29166_g1_i3	0	0
c53380_g1_i1	0	4.588
c30556_g1_i2	18.273	32.143
c35098_g1_i1	257.629	206.326
c42436_g1_i4	9.083	21.699
c46476_g1_i1	4.279	0
c34109_g1_i1	2.627	3.366
c31414_g1_i1	37.458	25.355
c29411_g1_i1	1.641	20.394
c55112_g1_i1	16.021	0
c51443_g1_i1	4.429	5.884
c26744_g1_i1	9.523	3.301
c51855_g1_i1	0	15.144
c40091_g1_i2	17.491	124.144
c70940_g1_i1	4.011	0
c30353_g1_i1	4.193	32.171
c28963_g1_i2	2.477	8.141
c28236_g1_i1	3.239	1.688
c41131_g2_i4	1.727	90.686
c21913_g1_i2	0	13.139
c41497_g1_i4	43.41	347.442
c26160_g1_i2	0	4.112
c76194_g1_i1	29.834	0
c49022_g1_i1	0	10.77
c36440_g1_i1	2.96	11.722
c15076_g1_i1	1.105	2.564
c55438_g1_i1	3.946	0
c35925_g2_i1	3.099	2.788
c27503_g1_i1	5.233	4.812
c24872_g1_i1	4.086	0.923
c41871_g2_i2	280.084	202.932
c66918_g1_i1	3.292	0
c25767_g2_i1	0	13.671
c25753_g1_i1	1.416	3.348
c15049_g1_i1	14.756	0
c53378_g1_i1	0	9.092
c33134_g1_i1	6.906	6.723
c29961_g2_i1	59.303	112.376
c75925_g1_i1	14.724	21.112
c75509_g1_i1	4.708	0
c77274_g1_i1	0	19.266
c64511_g1_i1	0	5.036
c32718_g1_i1	1.855	6.956
c45293_g1_i1	0	2.965
c36503_g1_i3	23.646	20.739
c18119_g1_i1	0	10.91
c40326_g2_i2	9.973	23.592
c36521_g1_i2	13.265	0.802
c28806_g1_i3	2.777	5.259
c67103_g1_i1	0	29.877
c4978_g1_i1	0.29	3.889
c22126_g1_i3	8.139	0.634
c68570_g1_i1	0	5.464
c302_g1_i1	3.249	0
c66336_g1_i1	7.764	0
c32639_g1_i3	4.311	13.148
c24908_g1_i1	0	4.97
c23301_g1_i1	0	34.465
c69684_g1_i1	0	14.864
c43178_g2_i3	2.842	19.349
c19489_g1_i1	13.233	0
c39909_g1_i1	5.212	0
c40859_g5_i1	0.225	13.008
c73546_g1_i1	3.946	0
c37445_g5_i1	0	40.881
c32694_g1_i2	22.381	2.229
c26728_g1_i1	9.48	0
c41038_g3_i1	0.236	2.639
c39228_g1_i1	0	6.322
c25007_g1_i1	4.139	32.796
c46490_g1_i1	4.997	0
c23697_g1_i1	1.126	14.482
c42725_g1_i1	389.274	332.363
c39932_g4_i1	43.131	98.771
c47350_g1_i1	15.582	0
c46947_g1_i1	0	10.929
c27032_g1_i1	0	4.83
c28455_g1_i1	10.08	26.959
c81743_g1_i1	12.289	0
c44645_g1_i1	2.113	15.778
c23755_g1_i2	6.777	5.269
c49331_g1_i1	2.702	10.313
c22844_g1_i1	4.45	3.749
c41985_g1_i1	0.257	11.787
c25689_g1_i1	1.416	8.057
c78890_g1_i1	0	7.339
c43159_g2_i1	19.646	14.127
c78579_g1_i1	0	2.602
c7572_g1_i1	1.48	3.544
c64194_g1_i1	4.708	0
c23093_g1_i1	0	3.422
c72225_g1_i1	0	2.63
c50617_g1_i1	0	13.96
c29791_g1_i2	0	7.647
c21494_g1_i1	1.373	2.919
c36925_g1_i1	0	5.8
c28752_g1_i1	15.099	17.997
c2782_g1_i1	4.054	0
c24134_g1_i1	12.847	0
c39870_g1_i2	25.919	44.359
c38398_g1_i1	11.432	15.629
c74022_g1_i1	6.595	9.017
c69086_g1_i1	0	4.084
c37377_g2_i2	2.917	69.453
c64502_g1_i1	29.716	9.577
c1375_g1_i1	14.134	0
c69005_g1_i1	12.783	0
c50545_g1_i1	0	37.738
c48643_g1_i1	0	13.96
c41086_g3_i1	186.165	208.909
c38665_g1_i1	30.831	20.86
c71263_g1_i1	0	4.317
c41250_g2_i1	20.59	8.523
c45045_g1_i1	0	13.139
c34824_g3_i1	0	15.675
c33171_g1_i2	411.548	230.739
c47851_g1_i1	7.603	0
c39259_g3_i8	22.413	75.747
c15486_g1_i1	5.962	0.653
c62981_g1_i1	19.828	6.015
c68335_g1_i1	0	3.842
c48344_g1_i1	13.802	0
c32858_g1_i1	3.196	9.595
c7787_g1_i1	5.748	0
c4127_g1_i1	2.22	2.583
c22953_g1_i1	3.893	4.523
c39205_g1_i1	186.348	121.095
c18812_g1_i1	0	5.278
c43075_g2_i1	16.836	27.332
c33203_g1_i1	17.18	19.722
c46212_g1_i1	0	5.977
c3871_g1_i1	6.52	1.296
c4308_g1_i1	0	5.772
c28969_g2_i1	12.901	0
c26397_g1_i1	2.949	15.508
c63080_g1_i1	4.504	0
c47762_g1_i1	3.764	0
c26818_g1_i1	4.869	0
c72627_g1_i1	0	4.262
c42165_g1_i4	4.461	33.878
c3739_g1_i1	1.437	2.564
c27553_g1_i2	0	3.739
c36187_g1_i2	0	113.206
c75369_g1_i1	8.708	0
c35072_g1_i1	95.42	53.899
c68855_g1_i1	19.389	3.534
c65435_g1_i1	0	2.816
c83188_g1_i1	0	9.185
c35150_g1_i1	3.196	8.262
c22781_g1_i1	5.383	0
c13446_g1_i1	0	3.758
c75395_g1_i1	12.89	0
c14531_g1_i1	0	8.393
c75741_g1_i1	8.279	0
c74552_g1_i1	0	16.039
c68240_g1_i1	0	3.73
c24508_g1_i2	0	4.541
c29352_g1_i2	2.874	3.282
c17229_g1_i1	6.842	0.345
c35556_g1_i1	9.866	18.958
c73216_g1_i1	0	9.222
c6637_g1_i1	4.944	0
c38886_g1_i2	10.123	18.79
c20435_g1_i2	3.914	0
c71620_g1_i1	8.054	0
c63213_g1_i1	0	5.837
c28504_g1_i1	9.533	1.315
c77906_g1_i1	0	5.091
c60964_g1_i1	0	10.369
c45575_g1_i1	0	41.72
c25324_g1_i1	0	24.208
c74058_g1_i1	5.909	8.02
c37673_g1_i1	10.005	13.792
c29583_g1_i2	3.249	13.661
c53990_g1_i1	9.383	0
c52662_g1_i1	0.858	3.264
c58101_g1_i1	4.247	0
c34696_g1_i1	18.424	21.41
c15175_g1_i1	6.413	5.315
c76396_g1_i1	23.314	7.469
c452_g1_i1	7.389	28.19
c37170_g2_i1	44.407	5.735
c36693_g2_i1	57.222	0
c31477_g1_i2	28.461	0
c56357_g1_i1	0	5.502
c35864_g1_i2	131.828	38.401
c48077_g1_i1	0	4.29
c38853_g1_i2	22.928	19.172
c57080_g1_i1	18.145	0
c35842_g2_i1	1.705	3.254
c42011_g1_i1	0	23.005
c79845_g1_i1	39.7	0
c75781_g1_i1	8.193	4.868
c25775_g1_i1	5.19	2.397
c58693_g1_i1	0	3.124
c33262_g1_i1	8.858	16.188
c45903_g1_i1	0	10.369
c28048_g1_i2	5.523	2.564
c37709_g2_i1	0	10.183
c78693_g1_i1	0	5.231
c41686_g1_i1	57.094	26.287
c69512_g1_i1	5.823	0
c53218_g1_i1	14.584	0
c28470_g1_i1	10.767	1.548
c8462_g1_i1	1.351	3.739
c23056_g2_i1	2.263	7.898
c36623_g1_i2	1.769	2.975
c38083_g1_i1	0	40.424
c6836_g1_i1	2.027	3.721
c25500_g1_i1	0	54.458
c17259_g1_i1	0.944	37.878
c33010_g2_i1	5.973	9.996
c11026_g1_i1	0	43.893
c23714_g1_i1	0	15.638
c57892_g1_i1	0.129	4.756
c20611_g1_i1	1.791	4.56
c3961_g1_i1	0	15.554
c36132_g1_i3	5.319	1.632
c54387_g1_i1	1.169	5.446
c33459_g1_i2	1.383	2.853
c4575_g1_i1	7.185	4.681
c55432_g1_i1	0	2.63
c30888_g1_i1	12.804	9.595
c8179_g1_i1	5.126	0.55
c63807_g1_i1	4.912	0
c49475_g1_i1	15.978	0
c37474_g1_i2	8.59	20.618
c44967_g1_i1	3.153	0
c35014_g1_i2	7.528	22.016
c23939_g1_i1	2.735	14.249
c18447_g1_i1	0.59	3.198
c38225_g3_i1	5.619	48.556
c62451_g1_i1	18.777	0
c29450_g1_i1	182.305	128.77
c26745_g1_i1	5.276	2.602
c5993_g1_i1	6.488	4.196
c40608_g1_i1	2.552	15.89
c7114_g1_i1	9.662	27.071
c4948_g1_i1	4.568	2.079
c22296_g1_i1	32.654	205.524
c47193_g1_i1	0	4.047
c23475_g1_i2	0	16.449
c41115_g4_i1	118.927	121.505
c34832_g1_i4	4.096	2.984
c33762_g2_i1	4.332	3.096
c7708_g1_i1	0	7.339
c10495_g1_i1	0	4.541
c22912_g1_i1	36.204	2.546
c19074_g1_i1	4.815	0.513
c22246_g3_i1	0	14.864
c30604_g1_i1	3.281	3.143
c20103_g1_i2	0	4.467
c68617_g1_i1	0	3.264
c23504_g1_i2	0	6.22
c54840_g1_i1	0	2.583
c4431_g1_i1	0	4.532
c6458_g1_i1	0	2.919
c32623_g1_i1	20.375	7.106
c58473_g1_i1	6.906	0
c76108_g1_i1	2.552	3.003
c30677_g1_i1	7.389	3.702
c28691_g1_i1	12.568	3.32
c21828_g2_i1	0	21.028
c54142_g1_i1	3.196	0
c70602_g1_i1	0	3.842
c55297_g1_i1	0	4.942
c48402_g1_i1	4.997	0
c76914_g1_i1	0	3.637
c53726_g1_i1	11.968	0
c40000_g2_i1	15.582	10.77
c31103_g1_i1	3.357	1.604
c28527_g1_i1	4.193	3.637
c30867_g1_i1	3.217	7.022
c11476_g1_i1	9.18	0
c35710_g1_i2	67.635	71.141
c68109_g1_i1	0	16.403
c54380_g1_i1	13.233	0
c22387_g1_i1	0.858	8.113
c60293_g1_i1	0	18.473
c41914_g2_i1	89.533	32.414
c28369_g1_i3	12557.2	7773.93
c35561_g2_i9	0	33.607
c16483_g1_i1	0	9.073
c17508_g1_i1	7.217	2.378
c27436_g1_i2	2.756	4.411
c82892_g1_i1	336.695	364.87
c13014_g1_i1	5.93	0
c26006_g1_i1	2.788	8.383
c50397_g1_i1	0	15.349
c31072_g2_i1	57.372	17.531
c59564_g1_i1	3.882	5.091
c42155_g1_i2	13.437	7.469
c59996_g1_i1	17.759	0
c35420_g1_i4	5.308	0
c28952_g1_i1	10.842	0
c41968_g1_i1	17.984	17.774
c30919_g1_i2	0.536	11.722
c44325_g1_i1	8.708	0
c55279_g1_i1	0	6.528
c32439_g2_i2	3.71	0.681
c30179_g1_i2	1.019	4
c58976_g1_i1	0	23.397
c22590_g1_i1	0	2.704
c37736_g3_i1	20.279	155.915
c41974_g1_i1	0	12.663
c23502_g1_i1	0	8.439
c67774_g1_i1	3.603	1.408
c42535_g1_i2	86.402	47.707
c29217_g1_i1	12.493	7.525
c5284_g1_i1	1.19	3.049
c12980_g1_i1	0	4.793
c27047_g2_i1	3.635	3.767
c35358_g1_i4	2.091	6.835
c79935_g1_i1	4.654	0
c38826_g1_i3	1.727	5.595
c10883_g1_i1	0	7.115
c76120_g1_i1	3.882	0
c42094_g1_i6	14.713	7.068
c51715_g1_i1	0	3.842
c39002_g1_i1	16.997	17.186
c63296_g1_i1	3.485	0
c57284_g1_i1	0	5.903
c27965_g1_i2	7.217	0
c24997_g1_i2	10.552	0
c73453_g1_i1	0	5.325
c5800_g1_i1	0	6.36
c34860_g4_i1	109.983	47.604
c7543_g1_i1	7.099	3.506
c42385_g1_i2	36.965	49.553
c26483_g1_i1	1.147	4
c66817_g1_i1	3.442	0
c51728_g1_i1	0	21.112
c36313_g1_i1	124.042	39.016
c36996_g1_i1	37.383	21.737
c78677_g1_i1	5.33	0
c58361_g1_i1	6.831	0
c42399_g1_i1	16.944	42.289
c18477_g1_i1	0	6.593
c43197_g1_i2	86.552	35.836
c38159_g1_i4	5.759	10.024
c81113_g1_i1	3.989	4.933
c68264_g1_i1	0	3.348
c56787_g1_i1	0	10.192
c46706_g1_i1	0	7.805
c26443_g2_i1	0	7.908
c67626_g1_i1	0	6.751
c39292_g1_i1	7.635	0
c28718_g1_i1	2.542	36.918
c16303_g1_i1	0	5.175
c31296_g3_i1	19.882	0
c54458_g1_i1	15.196	0
c38197_g1_i1	8.901	12.468
c58926_g1_i1	5.34	0
c55501_g1_i1	0	9.465
c45297_g1_i1	12.365	52.705
c72519_g1_i1	12.365	0
c28941_g2_i1	2.874	9.987
c75936_g1_i1	0	3.245
c30912_g1_i3	7.903	0.448
c66430_g1_i1	4.804	2.201
c56830_g1_i1	0	7.665
c23691_g1_i1	3.818	1.222
c25571_g1_i1	8.29	10.192
c22905_g1_i1	4.847	3.068
c80219_g1_i1	0	3.972
c68085_g1_i1	0	6.891
c9504_g1_i1	3.775	0.718
c23340_g1_i1	2.155	10.761
c40937_g1_i4	13.308	13.036
c36669_g1_i4	26.767	0
c34162_g1_i1	5.34	4.914
c42847_g2_i2	0	30.111
c33173_g1_i2	55.582	0
c69304_g1_i1	0	10.929
c36294_g3_i1	10.552	0
c57459_g1_i1	0	6.966
c55718_g1_i1	0	6.388
c22332_g1_i2	0	4.411
c66289_g1_i1	0	6.238
c30507_g1_i1	3.893	7.786
c46433_g1_i1	14.724	0
c42612_g1_i1	8.161	8.001
c17171_g1_i1	0	8.588
c45497_g1_i1	8.708	5.772
c32466_g1_i2	7.946	19.536
c26998_g1_i1	2.188	4.83
c21186_g1_i2	9.083	0
c51600_g1_i1	3.539	0
c38876_g1_i2	17.426	15.265
c2971_g1_i1	0	7.842
c26285_g1_i1	49.158	30.838
c51266_g2_i1	0	6.285
c37614_g1_i2	3.678	10.808
c4299_g1_i1	0.901	3.851
c18579_g1_i1	0	2.658
c17505_g1_i1	2.584	3.655
c15057_g1_i1	4.139	5.464
c45429_g1_i1	1.437	3.432
c31883_g1_i2	3.571	8.626
c7782_g1_i1	0.783	2.639
c69461_g1_i1	0	3.143
c81612_g1_i1	0	6.742
c72738_g1_i1	10.552	0
c63663_g1_i1	3.453	0
c3902_g1_i1	0	17.615
c33809_g3_i3	49.383	49.973
c60181_g1_i1	18.906	0
c3526_g1_i1	0	8.02
c6873_g1_i1	4.504	2.816
c55914_g1_i1	7.174	9.456
c4687_g1_i1	0.869	4.635
c43205_g1_i1	21.844	16.449
c50219_g1_i1	19.882	0
c3207_g2_i1	0	7.031
c41673_g3_i1	0	49.796
c41668_g1_i1	104.439	38.121
c38131_g3_i1	4.665	1.063
c81255_g1_i1	0	3.544
c35575_g1_i1	28.247	0.42
c40628_g1_i1	15.228	42.839
c30038_g1_i2	1.019	24.562
c33429_g1_i1	6.488	3.674
c35518_g1_i4	50.177	0
c82765_g1_i1	0	6.481
c28447_g1_i1	5.802	2.863
c50894_g1_i1	0	7.339
c33261_g2_i1	15.517	15.284
c41945_g1_i1	4.15	5.147
c59057_g1_i1	0	3.581
c27194_g1_i1	5.34	4.756
c13249_g1_i1	5.276	0
c82926_g1_i1	3.142	0
c42705_g1_i1	2.488	15.265
c25724_g1_i2	0.161	3.18
c6881_g1_i1	4.976	3.143
c1085_g1_i1	7.603	0
c41433_g1_i2	32.182	0.149
c21413_g1_i1	0	10.127
c79554_g1_i1	0	5.772
c33639_g3_i2	67.238	118.148
c30777_g1_i1	0.579	14.295
c50649_g1_i1	13.233	0
c35476_g2_i1	68.75	23.928
c27480_g1_i1	0	3.171
c3083_g1_i1	1.705	6.238
c46821_g1_i1	7.55	0
c32454_g1_i1	34.831	4.495
c30184_g1_i1	12.89	19.89
c80964_g1_i1	3.357	0
c31203_g1_i1	11.046	7.003
c27529_g1_i2	2.81	8.84
c12795_g1_i1	4.751	0.27
c12211_g1_i1	6.22	0
c41013_g2_i1	0	40.443
c22523_g1_i1	4	0.886
c22421_g1_i1	0	6.611
c46362_g1_i1	7.871	0
c65370_g1_i1	4.332	3.926
c63678_g1_i1	6.252	3.376
c46568_g1_i1	4.193	0
c35786_g2_i1	92.353	74.591
c21802_g1_i3	11.571	0
c35589_g1_i2	0	8.048
c33689_g1_i2	13.576	10.23
c31784_g1_i2	11.067	6.984
c20447_g1_i1	4.011	0.951
c10162_g1_i1	4.547	0
c82042_g1_i1	0	5.381
c79865_g1_i1	9.662	0
c61503_g1_i1	5.909	0
c45154_g1_i1	0	5.67
c42823_g1_i4	54.305	24.823
c62336_g1_i1	0	8.262
c51346_g1_i1	8.418	0
c56919_g1_i1	6.584	0
c35797_g1_i1	4.172	0
c29122_g1_i1	6.177	0.14
c18140_g1_i1	0	13.139
c26670_g1_i4	2.713	0
c3993_g1_i1	0.901	4.122
c30048_g1_i2	13.726	3.907
c39701_g1_i3	87.807	116.451
c46739_g1_i1	6.445	0
c5432_g1_i1	5.92	0
c40420_g1_i1	20.3	30.698
c8752_g1_i1	1.555	3.152
c10601_g1_i1	0	10.015
c26806_g1_i1	5.029	3.068
c76677_g1_i1	4.011	0
c16199_g1_i1	0.193	6.956
c42360_g1_i3	7.024	20.692
c31042_g2_i1	2.777	27.341
c81273_g1_i1	0	8.206
c71052_g1_i1	12.075	0
c38652_g2_i1	6.005	7.721
c16844_g2_i1	8.804	0
c3390_g1_i1	0	11.992
c76170_g1_i1	3.989	0
c58601_g1_i1	0	35.137
c41107_g1_i1	105.297	43.623
c2306_g1_i1	0	8.206
c5406_g1_i1	6.488	0
c46016_g1_i1	0	5.502
c33630_g1_i1	26.713	4.308
c39020_g1_i1	5.93	9.717
c49350_g1_i1	7.882	0
c47061_g1_i1	0	12.747
c35975_g1_i2	3.528	85.846
c25798_g1_i1	11.078	8.243
c57259_g1_i1	0	6.751
c31089_g1_i1	3.507	6.751
c23149_g1_i1	1.19	3.777
c67594_g1_i1	3.024	1.818
c51961_g1_i1	0	9.232
c32767_g1_i3	19.421	88.961
c68466_g1_i1	0	3.506
c66185_g1_i1	0	14.071
c35903_g2_i1	13.555	50.421
c31821_g1_i2	10.713	11.06
c33631_g2_i1	204.685	162.284
c12644_g1_i1	1.952	2.48
c34638_g3_i1	66.123	9.334
c33377_g1_i2	18.102	0
c9297_g1_i1	3.571	0
c23117_g1_i1	0.161	5.819
c51242_g1_i1	0	3.637
c32335_g1_i1	10.37	7.926
c9329_g1_i1	6.424	0
c38603_g1_i1	18.81	13.81
c63473_g1_i1	2.048	8.271
c44446_g1_i1	3.485	4.532
c30278_g1_i1	0.944	6.36
c42854_g2_i1	0	3.105
c42645_g1_i1	25.694	20.524
c27688_g1_i2	5.973	0
c35568_g1_i1	3.367	4
c28520_g1_i1	1.137	3.805
c77660_g1_i1	13.18	0
c39436_g1_i1	30.949	26.754
c57178_g1_i1	0	6.35
c13035_g1_i1	0	6.201
c30257_g1_i1	4.257	14.314
c41098_g2_i1	2.949	36.172
c39542_g1_i1	26.981	22.828
c30524_g1_i3	7.131	0
c1272_g1_i1	8.633	0
c11794_g1_i1	0	20.319
c40741_g1_i1	20.665	7.413
c54305_g1_i1	5.501	0
c52583_g1_i1	9.072	2.648
c37654_g1_i1	130.466	53.162
c38852_g1_i6	307.237	412.12
c66557_g1_i1	23.925	0
c31022_g1_i2	28.386	80.82
c78475_g1_i1	3.056	1.175
c28740_g1_i1	6.284	9.465
c18633_g1_i1	3.206	0.364
c16530_g1_i1	0.579	2.546
c39501_g2_i2	27.828	26.25
c35923_g1_i1	6.906	3.031
c41568_g3_i1	33.737	28.525
c34767_g4_i1	1.019	5.875
c6192_g1_i1	0	4.094
c39021_g1_i1	16.247	9.987
c25257_g1_i1	2.595	6.155
c25951_g1_i1	59.303	91.973
c28378_g1_i1	4.204	2.014
c25181_g1_i3	2.038	7.553
c25444_g3_i2	5.619	0
c11240_g1_i1	0	3.049
c31067_g1_i1	4.15	3.711
c81286_g1_i1	0	7.572
c80917_g1_i1	4.354	0
c23578_g1_i1	5.823	15.004
c32124_g1_i2	35.968	13.363
c69633_g1_i1	0	11.554
c54044_g1_i1	7.41	0
c41564_g6_i1	1.276	69.052
c26273_g1_i2	6.391	48.313
c24870_g1_i2	4.751	3.553
c39075_g1_i2	14.96	4.952
c38707_g4_i3	5.244	10.034
c920_g1_i1	4.944	0
c2307_g1_i1	0	6.285
c31412_g1_i3	2.209	6.071
c26605_g2_i3	7.239	0
c19179_g1_i2	4.912	2.956
c40818_g1_i2	7.067	7.591
c34539_g1_i1	11.871	22.044
c56662_g1_i1	12.89	0
c18132_g1_i1	2.188	4.14
c20429_g1_i1	3.764	7.05
c37062_g1_i1	132.235	116.171
c31229_g1_i1	2.359	13.605
c34842_g1_i3	4.654	13.046
c81708_g1_i1	3.592	0
c34122_g1_i3	7.217	3.124
c55979_g1_i1	0	4.094
c35820_g1_i1	3.839	5.707
c35642_g1_i1	31.346	1.697
c82561_g1_i1	2.349	2.956
c49118_g1_i1	15.582	0
c78732_g1_i1	26.466	0
c57000_g1_i1	0	2.639
c44165_g1_i1	3.421	1.93
c41664_g1_i3	0	3.003
c35336_g3_i1	0	15.349
c78002_g1_i1	0	2.919
c58663_g1_i1	0	11.377
c35903_g1_i1	148.568	184.254
c40552_g1_i1	23.196	7.376
c76779_g1_i1	5.544	0
c45174_g1_i1	6.005	0
c5737_g1_i1	3.968	4.56
c32304_g1_i3	66.262	62.832
c22235_g1_i1	2.338	3.842
c33056_g1_i1	5.362	5.297
c20938_g1_i2	1.351	2.984
c5372_g1_i1	2.992	0
c25937_g1_i1	0.804	2.676
c344_g1_i2	0	4.327
c74737_g1_i1	0	5.091
c73554_g1_i1	5.233	0
c36314_g2_i1	5.737	12.589
c24726_g1_i1	0.193	4
c56372_g1_i1	0	4.448
c35819_g2_i1	18.327	29.01
c6527_g1_i1	0	5.278
[truncated: 60,118 more rows]
