# Supplementary material for: Parallel evolution of storage roots in morning glories (Convolvulaceae)
Source: BMC Plant Biol. 2018 May 29;18:95. doi: 10.1186/s12870-018-1307-4 (PMC5975488; doi:10.1186/s12870-018-1307-4)
Supplement: Supplementary file 4 — Table S4. TMM-normalized FPKM values for fine root samples in Distimake dissectus. Statistics were output from edgeR analysis. (XLSX 4129 kb) [file 12870_2018_1307_MOESM4_ESM.xlsx]

## Sheet: Sheet1
Table S4. TMM-normalized FPKM values for fine root samples in Distimake dissectus.
Transcript ID	5_stor_S7_deconseq	51_stor_S10_deconseq	52_stor_S11_deconseq	5_fine_S12_deconseq	51_fine_S13_deconseq	52_fine_S14_deconseq
c58314_g1_i3	4.295	0	0	0	0	0
c19380_g1_i1	11.044	5.762	13.091	6.647	5.754	9.007
c61855_g1_i1	35.002	32.346	55.243	46.206	48.621	43.053
c171067_g1_i1	4.825	0	0	0	0	0
c140929_g1_i1	140.394	357.269	895.685	733.389	541.319	628.084
c187642_g1_i1	5.366	0	0	0	0	0
c151117_g1_i1	0	0	1.318	2.695	5.65	0
c25894_g1_i1	3.848	0	0.706	1.418	6.101	0
c170138_g1_i1	19.238	0	14.001	14.74	0	13.695
c67649_g1_i3	89.856	193.414	69.429	18.995	26.725	19.669
c106795_g1_i1	9.65	1.415	1.931	0	1.421	1.421
c16717_g1_i1	0	0	1.467	3.007	0	9.107
c18501_g1_i2	9.536	1.729	0.975	1.891	1.745	0.862
c105684_g1_i1	0	0	0	0	0	5.885
c87572_g1_i1	0	4.161	0	0	0	0
c78706_g3_i3	0	0	9.08	0	0	0
c104695_g1_i1	67.821	18.304	22.487	35.049	12.005	0
c59756_g1_i1	104.258	192.88	185.653	211.589	223.957	251.448
c78711_g4_i2	3.463	16.347	6.109	3.234	7.025	10.002
c187412_g1_i1	6.738	0	0	0	0	0
c91883_g1_i1	0	0	2.052	8.49	0	0
c75315_g1_i1	5.771	2.881	2.488	1.409	2.346	2.047
c61625_g1_i1	21.921	28.804	20.667	14.504	25.535	23.182
c141839_g1_i1	5.366	0	0	0	0	0
c60587_g1_i1	6	0.33	1.783	0.293	0	0.996
c12077_g1_i1	0	0	7.149	4.935	0	0
c153424_g1_i1	5.875	11.338	7.762	3.092	1.121	5.594
c78030_g1_i2	0	0	1.151	2.345	9.879	0
c65532_g3_i2	35.242	23.236	33.823	27.277	28.331	31.227
c4435_g1_i1	0.406	12.737	1.244	1.636	2.715	0
c159624_g1_i1	0	0	0	0	29.914	0
c121608_g1_i1	4.44	0	0	0	0	0
c77119_g2_i1	45.568	9.169	8.514	5.824	11.335	18.069
c74914_g2_i1	0	22.49	13.89	17	3.409	4.766
c64982_g1_i1	7.113	0	6.378	13.293	0	6.4
c57139_g1_i1	2.797	3.949	7.641	5.89	1.202	6.758
c171895_g1_i1	0	27.956	0	0	0	25.118
c5222_g1_i1	1.237	6.517	2.117	0	0	0.929
c124690_g1_i1	9.359	0	0	0	0	0
c61338_g1_i2	0	0	9.08	0	0	0
c153563_g1_i1	13.539	4.72	8.709	0	0	0
c160045_g1_i1	15.827	0	0.901	1.834	1.941	1.913
c77358_g2_i3	50.195	16.38	6.202	3.848	2.946	4.408
c45291_g1_i1	5.647	4.025	0	0	1.987	0
c183078_g1_i1	11.979	17.101	42.022	16.357	16.823	10.607
c163831_g1_i1	0	1.898	0	0	3.744	0
c23112_g1_i1	37.56	31.405	52.912	27.305	26.864	22.287
c119662_g1_i1	11.823	0	0	0	0	0
c55290_g1_i1	4.17	6	80.125	143.495	336.265	161.482
c16320_g1_i1	3.785	0	1.551	0	0	0
c92165_g1_i1	9.005	12.864	6.936	13.691	3.212	10.405
c78957_g1_i3	31.903	57.336	46.887	53.713	50.631	49.095
c109893_g1_i1	2.828	0	1.114	0	0	2.327
c32727_g1_i2	11.969	12.042	11.828	7.951	8.492	6.702
c5609_g1_i1	0	5.517	0	0	0	0
c49095_g1_i1	97.301	148.475	99.836	134.466	124.602	141.254
c128446_g1_i1	14.745	17.728	12.228	25.556	0	0
c147660_g1_i1	0	0	2.349	14.589	5.015	4.766
c13310_g1_i1	3.452	5.178	9.674	12.783	30.561	13.046
c113692_g1_i1	0	0	0	13.87	0	0
c78985_g1_i1	10.763	19.999	13.704	17.643	11.346	15.876
c79932_g1_i2	8.246	3.661	5.691	5.465	3.258	4.296
c134797_g1_i1	5.574	0	0	0	0	0
c72829_g1_i7	8.922	19.99	30.917	27.882	26.679	17.275
c166330_g1_i1	4.763	4.957	3.788	1.522	3.27	1.611
c156156_g1_i1	0	2.373	2.182	0	0	2.282
c109730_g1_i1	1.612	0	2.052	4.245	4.391	0
c83446_g1_i1	29.969	20.092	81.481	52.729	46.079	63.013
c83105_g1_i1	0	0	1.801	0	3.836	0
c76547_g2_i1	15.297	6.449	8.857	10.4	12.744	6.288
c120297_g1_i1	42.333	15.118	18.829	20.971	14.038	19.96
c81797_g1_i1	2.828	0	0	0	0	0
c42348_g1_i2	15.702	16.787	15.366	0	0	0
c170110_g1_i1	4.513	0	0	0	0	0
c134925_g1_i1	2.745	0	0	0	0	0
c81575_g1_i1	0.977	2.525	2.321	11.847	0	2.428
c174308_g1_i1	2.683	0	0	0	0	0
c80_g1_i1	0	8.483	3.899	8.15	0	0
c10352_g1_i1	3.65	0	0	0	0	0
c74673_g2_i2	5.376	9.093	4.178	4.245	0	2.193
c22181_g1_i1	19.986	77.233	62.253	43.161	25.315	119.168
c165261_g1_i1	0	0	0	5.541	5.708	0
c64982_g2_i1	0	3.288	2.256	3.035	0	0
c40855_g1_i1	3.369	0	0	0	0	0
c67518_g1_i1	16.108	13.66	16.127	10.674	2.646	6.847
c61555_g1_i3	21.266	15.779	20.946	20.753	33.045	17.857
c176611_g1_i1	0	0	7.78	8.027	4.16	15.899
c152584_g1_i1	3.151	0	5.023	5.124	0	0
c144864_g1_i1	0	0	5.162	0	0	0
c130024_g1_i1	0	0	0	5.106	0	0
c7575_g1_i1	0	0	0	2.789	0	0
c49031_g3_i1	5.927	6.381	0.975	3.962	0	4.117
c619_g1_i1	9.588	0	3.417	0	0	0
c72348_g2_i4	9.567	5.059	8.05	4.16	4.899	3.245
c62801_g1_i2	11.303	3.525	5.821	3.782	8.308	7.093
c19277_g1_i1	1.934	0	0	0	5.431	5.135
c30471_g1_i1	13.643	0	0	0	0	0
c185127_g1_i1	0	11.533	0	0	0	0
c11572_g1_i1	0	3.118	0	2.94	0	0
c53535_g1_i1	3.692	0	0	0	0	0
c38519_g1_i1	0	14.83	0	0	0	13.292
c59639_g1_i1	5.439	5.644	7.038	5.03	4.945	3.513
c38369_g1_i1	3.837	0	0	0	0	0
c117599_g1_i1	41.543	56.319	79.596	85.462	110.921	135.011
c94137_g1_i1	35.314	8.839	8.922	6.543	3.489	18.92
c180163_g1_i1	3.931	0	5.162	5.361	0	5.225
c76283_g1_i1	35.231	16.042	21.484	11.809	19.353	16.078
c13096_g1_i1	3.473	0	0	0	0	0
c98803_g1_i1	0	27.956	0	0	0	0
c73626_g1_i1	32.434	19.541	11.791	8.746	7.926	8.526
c121109_g1_i1	3.733	0	0	0	0	0
c158048_g1_i1	30.105	32.176	30.982	41.336	37.471	16.771
c61899_g1_i2	2.08	1.864	5.292	4.604	6.274	4.688
c80234_g1_i1	0	4.94	0	0	0	4.621
c38227_g1_i1	58.316	0	1.114	0.719	0.843	2.316
c69720_g2_i3	27.786	17.719	20.519	8.557	10.226	16.391
c55774_g1_i1	0	14.643	2.451	12.414	1.537	0.772
c68783_g1_i3	4.846	5.271	6.471	3.687	6.031	2.126
c177615_g1_i1	2.579	0	3.537	2.534	1.421	0.705
c148935_g1_i1	32.579	4.796	17.678	13.719	14.154	17.969
c79369_g2_i2	71.19	8.347	38.568	20.46	18.152	13.236
c74467_g1_i3	55.218	108.443	31.159	16.319	11.658	14.142
c71214_g1_i5	40.888	112.392	19.005	8.093	9.475	9.622
c61668_g1_i1	16.243	23.838	8.904	4.378	4.217	5.594
c93264_g1_i1	4.513	0	3.017	0	0	6.064
c76740_g4_i1	0.322	4.195	0.316	0.624	0	0
c60219_g1_i1	0.27	2.347	6.629	4.16	4.714	10.573
c165427_g1_i1	8.569	0	12.33	6.845	9.613	7.038
c27061_g1_i1	7.83	0	0	0	0	0
c158379_g1_i1	3.91	0	0	0	0	0
c64535_g1_i2	0.645	1.847	2.08	1.22	5.119	4.173
c93175_g1_i1	0	0	2.46	5.106	0	0
c184020_g1_i1	14.465	8.669	11.958	0	0	7.933
c58993_g1_i3	19.394	16.355	26.739	43.275	18.787	17.89
c79195_g1_i1	15.234	11.33	13.063	14.182	9.994	15.988
c105588_g1_i1	6.52	0	0	0	0	0
c152644_g1_i1	4.939	0	0	0	0	0
c78769_g1_i3	24.718	4.907	10.751	8.273	4.402	8.783
c71941_g1_i2	32.975	5.127	0.631	0	0.936	0.47
c58361_g2_i1	10.035	1.729	1.838	1.125	0.439	0.436
c102995_g1_i1	31.529	10.72	13.797	14.003	6.343	10.372
c76238_g1_i1	72.448	47.548	57.657	50.725	74.109	75.32
c48796_g1_i1	11.688	0	0	0	0	0
c73842_g2_i1	47.72	31.024	27.101	28.081	14.281	21.336
c79591_g1_i1	11.844	4.051	5.608	19.259	7.984	11.479
c85199_g1_i1	0	0	1.866	7.706	0	15.295
c136841_g1_i1	1.903	3.051	2.098	1.399	4.518	1.488
c72484_g1_i1	1.321	9.855	19.135	23.921	24.287	35.12
c71651_g1_i1	4.607	1.254	1.133	1.673	2.519	3.77
c10475_g1_i1	10.784	0	0	0	0	0
c161187_g1_i1	0	0	0	7.309	0	0
c71080_g1_i1	0	0.525	2.043	5.635	6.967	2.495
c62125_g1_i1	29.907	0	0	0	0	0
c10267_g1_i1	3.088	5.042	4.596	6.382	0	4.99
c177116_g1_i1	5.397	0	0	0	0	0
c155575_g1_i1	4.586	0	0	0	0	0
c41528_g1_i1	0	3.356	1.532	1.012	0	3.312
c65014_g1_i7	11.335	38.973	26.786	22.739	14.813	15.429
c56573_g2_i1	1.196	0	0	4.075	3.097	0
c78858_g2_i1	0	2.754	8.876	7.772	2.715	2.64
c168729_g1_i1	0	0.644	1.17	0	0	3.222
c129331_g1_i1	28.43	29.651	28.838	15.572	0	6.266
c103630_g1_i1	2.797	3.805	12.265	7.214	3.744	7.194
c79209_g1_i1	4.638	0.797	1.885	1.475	1.213	1.41
c66388_g1_i3	1.789	4.398	4.652	3.044	2.831	3.558
c51763_g2_i4	1.549	2.271	1.755	0.284	0.659	0.985
c50292_g1_i1	13.508	11.423	14.242	8.008	5.361	12.083
c66935_g1_i2	40.94	23.151	23.267	22.862	23.779	20.363
c43095_g1_i1	315.406	242.597	376.579	478.488	654.17	371.041
c55281_g1_i3	8.693	47.76	186.618	159.427	126.127	133.355
c52487_g1_i1	79.634	8.864	4.076	0	0	8.1
c64621_g4_i3	51.048	46.176	48.595	41.497	61.446	33.151
c79161_g3_i1	5.761	1.432	3.482	3.555	3.12	2.484
c71524_g2_i2	50.892	50.921	55.893	36.486	40.29	35.87
c179959_g1_i1	0	0	2.813	0	3.004	5.818
c145005_g1_i1	1.435	3.898	3.593	0	3.836	3.681
c96053_g1_i1	5.73	0	0	0	0	0
c62937_g1_i2	11.927	16.262	9.377	3.47	7.892	4.498
c108784_g1_i1	4.991	0	0	0	0	0
c9860_g1_i1	7.134	0	5.116	4.614	3.05	6.064
c155347_g1_i1	3.567	0	0	0	0	0
c130894_g1_i1	65.024	76.759	52.625	37.034	56.258	136.521
c134140_g1_i1	0.478	5.517	3.017	3.007	2.195	2.182
c70735_g1_i1	14.392	16.542	25.551	16.934	21.075	17.778
c153645_g1_i1	12.364	4.466	6.165	4.17	2.207	4.319
c168531_g1_i1	0	8	0	0	0	0
c15199_g1_i1	3.827	0	0	0	0	0
c140103_g1_i1	2.028	2.627	1.207	0	0	0
c76679_g1_i3	141.278	22.219	17.399	10.996	9.937	7.575
c25911_g1_i1	0	0	0	13.085	0	0
c75717_g5_i1	4.388	0	3.686	11.402	3.94	3.782
c152288_g1_i1	0	0	0.882	3.574	0	0
c168330_g1_i1	4.939	0	0	0	0	0
c79202_g1_i3	15.297	20.931	17.455	17.832	14.686	13.572
c95598_g1_i1	0	0	7.678	0	0	0
c7893_g1_i1	7.134	0	0	0	0	0
c171337_g1_i1	6.395	0	0	0	0	0
c13897_g1_i1	3.14	0	0	0	0	0
c78585_g4_i2	0	0	5.292	0	0	0
c48825_g1_i1	2.745	0	0	0	0	0
c72666_g2_i6	8.465	13.194	39.097	40.854	27.742	39.887
c42701_g1_i1	2.766	0	0	4.396	4.633	0
c79004_g1_i2	170.811	84.487	63.107	52.635	66.957	73.586
c32457_g1_i1	3.941	0	0	6.694	0	6.702
c178697_g1_i1	0	9.483	0	0	0	8.649
c33625_g1_i1	1.581	0.89	8.904	1.598	2.657	7.955
c51759_g1_i2	3.484	0	0	0	0	0
c90280_g1_i1	0	0	0	0	3.697	0
c38077_g1_i2	4.773	0	0	0	0	0
c76974_g2_i1	6.572	0	0	0	0	0
c181423_g1_i1	0	0	0	0	0	5.762
c34075_g1_i1	2.038	6.44	6.703	2.487	0.913	3.647
c78543_g1_i1	15.598	27.931	16.081	6.609	10.318	6.624
c41336_g1_i1	0	0	4.085	0	0	0
c1099_g1_i1	15.796	39.006	175.886	97.356	53.658	171.966
c49790_g1_i1	3.92	0	0	0	0	0
c18422_g1_i1	0	0	3.899	0	0	0
c61630_g1_i3	9.515	6.008	4.689	6.354	5.754	4.464
c50296_g1_i1	13.643	0	9.582	0	0	0
c55771_g1_i3	322.456	309.28	372.503	203.921	272.936	220.848
c13151_g1_i1	0	2.432	0.371	0.728	1.618	0.806
c162965_g1_i1	22.649	15.516	28.494	12.613	3.824	13.169
c144365_g1_i1	2.527	7.262	1.467	0	0	0
c95855_g1_i1	2.059	13.372	0	0	2.634	0
c63121_g1_i1	3.172	8.694	9.247	7.28	8.77	6.355
c60827_g1_i1	110.186	0	0	0	0	0
c77799_g1_i1	3.338	4.652	2.145	0	0	0
c26603_g1_i1	0	0	4.522	9.067	1.398	2.775
c28322_g1_i1	0	0	0	0	0	7.765
c135005_g1_i1	0	0	2.757	0	0	3.871
c147739_g1_i1	6.978	0	0	0	0	0
c146184_g1_i1	0	0	0	8.263	0	0
c71704_g1_i1	32.579	15.618	14.215	10.079	17.747	19.837
c131723_g1_i1	0	16.262	0	0	0	0
c31344_g1_i1	0	0	2.005	4.028	2.889	0
c27810_g2_i1	31.903	9.601	4.392	14.22	19.065	10.651
c6363_g1_i1	3.203	0	0	0	0	0
c60679_g1_i1	3.598	4.627	6.973	5.947	4.483	6.433
c55624_g1_i1	7.134	0	0	0	0	0
c70875_g1_i2	12.167	6.898	3.742	5.985	1.271	4.856
c164430_g1_i1	2.548	0	1.569	0	3.362	0
c78644_g2_i1	7.757	0	2.655	3.574	1.895	0
c86691_g1_i1	0	0	9.405	19.874	0	0
c11336_g1_i1	2.641	0	0	0	0	0
c73839_g2_i2	2.527	4.288	3.844	2.165	1.629	3.077
c50636_g1_i1	7.31	0	0	0	0	0
c146455_g1_i1	4.378	2.864	3.955	0	0	10.965
c6357_g1_i1	42.957	2.652	2.442	2.487	0	0
c176377_g1_i1	0	0	8.523	0	0	0
c113960_g1_i1	27.588	65.852	72.289	89.074	78.87	73.228
c90121_g1_i1	0	10.694	0	0	0	0
c66472_g1_i1	8.267	0	0	0	0	0
c37420_g1_i2	47.866	22.711	39.116	39.975	18.002	35.87
c101234_g1_i1	0	0	0	2.591	0	0
c78232_g1_i2	0.062	0.356	2.785	7.507	10.63	5.952
c73583_g8_i1	14.423	0	0	0	0	0
c33139_g1_i1	0	2.525	0	2.373	0	4.856
c154585_g1_i1	3.255	0	0	0	0	0
c65230_g1_i3	7.893	0	0	0	0	0
c115545_g1_i1	12.926	39.981	52.996	52.805	109.015	104.254
c70103_g1_i2	2.361	0	6.276	3.631	7.718	1.891
c17132_g1_i1	11.199	0	0	0	0	0
c58430_g1_i1	5.636	7.83	4.633	1.806	0.832	2.484
c78182_g1_i2	20.382	14.431	15.654	15.156	8.192	14.534
c82783_g1_i1	8.049	4.457	8.226	0	0	0
c58446_g1_i1	3.806	0	4.484	2.279	0	2.35
c74389_g1_i2	7.757	10.796	4.67	2.108	2.946	1.175
c69224_g1_i1	4.763	3.398	5.032	2.175	2.045	4.319
c56202_g3_i1	5.085	0	0	0	0	0
c168450_g1_i1	5.99	0	18.383	49.061	106.542	31.82
c59791_g1_i1	10.336	8.855	10.371	13.18	21.41	5.885
c75185_g1_i2	14.423	19.279	35.782	29.83	43.918	48.077
c88061_g1_i1	3.348	0	0	0	0	2.797
c31563_g1_i1	1.061	2.474	3.955	1.125	2.45	0
c46684_g1_i1	1.664	1.771	2.785	3.111	0.451	0.448
c178441_g1_i1	1.154	3.051	7.028	0	0	2.909
c67995_g4_i1	0	0	0	0	2.796	5.426
c31616_g1_i1	3.359	0	0	0	0	0
c140901_g1_i1	0	0	0	0	5.095	0
c68604_g2_i1	20.704	14.008	15.598	14.107	22.311	8.626
c77242_g1_i3	3.276	0.458	3.64	2.666	3.628	4.956
c64837_g1_i2	37.332	32.176	21.531	21.075	18.221	22.041
c107006_g1_i1	0	0	0	2.808	0.635	0
c31501_g1_i1	3.442	0	1.393	0	0	0
c1746_g1_i1	2.922	5.101	8.95	6.807	10.237	10.204
c60544_g1_i4	38.985	50.065	40.276	40.712	47.789	59.701
c161321_g1_i1	0	0	7.214	0	0	0
c3870_g1_i1	3.764	0	0	0	0	0
c181615_g1_i1	30.084	22.27	32.375	39.597	23.825	30.667
c167231_g1_i1	0	0	0	0	5.338	0
c79301_g1_i3	5.22	3.517	4.438	2.156	1.999	1.566
c78604_g1_i5	8.745	217.438	190.834	299.348	148.97	262.625
c48244_g1_i1	234.659	0	0	0	0	0
c59154_g1_i1	5.387	3.39	5.905	2.931	1.375	3.659
c9735_g1_i2	3.744	0	1.105	6.722	2.357	4.61
c49653_g1_i2	13.862	0	0	0	0	0
c76129_g1_i2	16.94	21.931	23.035	19.94	17.297	16.044
c74384_g3_i1	18.749	10.237	15.951	8.642	8.123	4.419
c122498_g1_i1	0	0	0	0	6.563	0
c69122_g3_i1	0	9.406	6.49	6.599	0	11.334
c46509_g1_i1	4.087	0	0	0	0	0
c34138_g1_i1	53.793	26.312	45.513	25.518	14.466	41.531
c67859_g1_i2	107.804	30.414	469.564	432.849	164.73	399.135
c70461_g1_i1	0.728	564.114	507.398	707.284	1495.55	1219.99
c44451_g1_i1	4.648	1.068	2.442	0.974	5.315	6.344
c77927_g3_i1	6.676	10.847	5.116	4.349	1.987	3.457
c104738_g1_i1	40.441	44.328	50.582	0	43.271	19.624
c170555_g1_i1	3.65	0	0	0	0	0
c56912_g1_i2	1.029	3.618	2.2	2.203	0	2.372
c111088_g1_i1	0	0	0	0	0	6.892
c170351_g1_i1	5.043	0	0	0	0	0
c71587_g1_i1	0	1.686	9.275	4.671	0	4.934
c1045_g1_i1	3.265	0	0	0	0	0
c181372_g1_i1	63.266	74.903	102.631	59.565	109.754	89.06
c69352_g1_i1	28.867	15.804	37.045	18.673	21.167	19.915
c57440_g1_i1	4.981	8.262	27.519	36.826	14.79	25.689
c154533_g1_i1	11.127	30.787	44.603	71.176	64.947	148.873
c71998_g1_i1	33.318	23.567	21.986	17.142	20.96	23.059
c63637_g2_i1	0	0	0	0	0	4.688
c101152_g1_i1	3.38	0	1.216	2.43	0	1.309
c181008_g1_i1	0	0	7.938	0	0	0
c127878_g1_i1	0	0	0	7.81	0	0
c20407_g1_i1	0	0	0	4.5	13.946	4.431
c143529_g1_i1	0	0	0	1.191	3.871	1.275
c186513_g1_i1	14.423	0	0	0	0	0
c78077_g1_i1	0	2.915	0.993	0.652	0.728	0
c65303_g1_i1	2.35	4.483	3.714	2.591	4.887	1.51
c126623_g1_i1	114.075	54.285	106.345	34.472	84.612	59.489
c65571_g1_i1	31.498	24.931	55.354	65.777	4.102	26.136
c144325_g1_i1	0.614	4.44	2.033	1.361	7.314	1.443
c107589_g1_i1	69.329	129.129	110.411	83.769	127.167	124.941
c79650_g3_i1	2.787	0	0.826	0.321	0	0
c54324_g1_i1	1.508	5.678	1.838	0	0	1.275
c60685_g1_i2	18.239	24.287	19.553	19.987	12.444	22.612
c79956_g1_i1	47.075	0	0.037	0	0	0.078
c158467_g1_i1	0	2.457	3.937	3.366	1.225	2.428
c76110_g2_i1	2.111	11.482	24.028	39.02	21.676	21.101
c72475_g4_i1	0	0	0	0	8.331	0
c62935_g1_i3	36.073	56.963	33.406	17.406	25.697	25.073
c3557_g1_i1	4.024	0	0	0	0	0
c58772_g1_i2	25.664	20.694	21.456	9.88	10.179	19.334
c158711_g1_i1	0	0	5.292	11.109	0	0
c57404_g1_i1	5.584	0.958	0.863	0	0	1.913
c66661_g1_i1	43.623	11.491	13.351	12.074	17.586	13.068
c60476_g1_i2	2.049	4.779	1.096	0	1.19	1.175
c11137_g1_i1	4.711	0	0	0	0	0
c112448_g1_i1	0	0	0	12.367	0	0
c173566_g1_i1	0	0	0	6.911	14.166	0
c179383_g1_i1	0	0	4.076	0	0	0
c76310_g1_i1	0	0	2.72	0	0	0
c26611_g1_i1	0	0	4.568	9.559	0	0
c76669_g1_i2	21.037	13.05	7.353	3.763	6.216	7.295
c118672_g1_i1	6.738	0	0	0	0	0
c182834_g1_i1	15.047	18.126	4.169	8.708	0	0
c108316_g1_i1	3.712	0	0	0	0	14.713
c65515_g1_i1	2.735	2.203	3.472	5.039	0.924	2.103
c169314_g1_i1	4.108	0	0	0	0	0
c165624_g1_i1	0	0	7.678	0	0	14.992
c45343_g1_i1	2.184	0	32.032	12.112	49.741	11.714
c55790_g1_i1	414.34	303.272	303.074	292.389	217.822	212.401
c8852_g1_i1	133.094	103.817	143.121	146.426	117.738	108.617
c16351_g1_i1	18.572	0	2.433	4.869	0	1.309
c38914_g1_i1	137.129	221.793	98.676	98.197	78.951	111.168
c62614_g2_i1	18.187	0	0	0	0	0
c48017_g1_i1	1.31	32.837	12.274	3.508	0.566	14.176
c68896_g1_i8	29.137	17.143	13.24	12.537	10.746	10.249
c5465_g1_i1	5.522	0	0	0	0	0
c129499_g1_i1	0	0	0	3.432	0	0
c187269_g1_i1	2.953	0	0	8.519	0	0
c5854_g1_i1	5.74	3.135	3.398	3.895	0	0
c113437_g1_i1	2.922	29.414	6.908	1.711	4.726	1.88
c112812_g1_i1	3.733	0	0	0	0	0
c79219_g1_i1	8.381	3.763	10.417	8.093	6.805	7.038
c59054_g1_i1	7.009	5.517	9.721	9.729	7.568	17.599
c54407_g1_i1	4.139	0	0	0	0	0
c79764_g1_i2	221.733	264.24	286.566	408.012	335.387	324.162
c75999_g2_i2	6.957	2.491	5.301	4.869	3.374	3.155
c177213_g1_i1	34.607	0	7.214	0	0	0
c37557_g1_i1	1.081	3.542	2.135	1.569	1.779	1.768
c56129_g2_i2	0	2.322	23.221	31.39	31.578	26.27
c126821_g1_i1	0	0	4.484	0	0	0
c67160_g1_i3	39.328	31.812	23.926	26.606	27.603	30.981
c11186_g1_i1	8.797	0	0	0	0	0
c111523_g1_i1	0	0	19.507	0	0	18.931
c71068_g1_i1	8.402	16.499	7.855	5.37	7.533	6.254
c146672_g1_i1	6.978	0	0	0	0	0
c88640_g1_i1	6.978	0	0	0	0	0
c73583_g10_i1	0	0	7.001	0	0	0
c164960_g1_i1	5.563	0	0	0	0	0
c77916_g1_i1	21.629	3.093	3.324	2.95	4.876	3.916
c100675_g1_i1	0	0	2.182	4.5	0	13.292
c184057_g1_i1	4.305	2.525	1.727	3.46	1.248	1.242
c170895_g1_i1	0	16.262	7.446	0	0	0
c72699_g2_i2	256.081	250.165	207.406	180.019	178.606	150.999
c66972_g3_i2	5.387	7.067	3.974	4.727	2.461	3.066
c70226_g1_i2	23.543	26.439	16.963	23.514	16.488	13.292
c13232_g1_i1	0.946	4.601	1.151	0	0	1.029
c131619_g1_i1	0	0	5.886	0	0	0
c171442_g1_i1	0	46.031	0	0	0	0
c108959_g1_i1	4.44	0	0	0	0	0
c57165_g1_i1	0.499	19.55	5.153	5.285	13.657	7.619
c65172_g1_i2	0.53	1.11	30.017	49.032	59.539	66.045
c39992_g1_i1	0	1.695	0	9.408	0	0
c42382_g1_i1	3.151	0	0	0	0	0
c79289_g1_i1	37.009	26.626	31.725	11.1	11.612	12.262
c64154_g1_i1	3.764	5.466	5.924	4.188	1.941	4.576
c125972_g1_i1	3.785	0	0	0	0	0
c66284_g2_i1	9.369	19.219	7.502	1.768	2.657	0.66
c162038_g1_i1	5.366	0	0	0	0	0
c170295_g1_i1	4.295	0	0	0	0	0
c17511_g1_i1	3.785	0	1.551	0	3.316	6.411
c67019_g2_i3	0.166	3.39	3.5	11.554	6.17	3.759
c72739_g1_i1	71.149	66.064	73.505	108.059	127.918	93.613
c170196_g1_i1	0	0	0	0	11.034	0
c67175_g1_i1	12.239	10.254	6.332	4.623	5.615	4.968
c660_g1_i1	0	6.551	0	6.278	6.447	0
c167007_g1_i1	47.741	9.771	18.012	15.392	19.261	6.198
c77442_g1_i1	0.925	108.308	53.237	33.99	79.182	122.066
c162217_g1_i1	3.712	5.254	0	0	5.176	4.901
c89253_g1_i1	0	0	17.538	0	0	0
c73957_g1_i2	1.82	3.135	1.968	0.7	0.947	1.88
c5240_g1_i1	2.153	1.263	4.039	3.46	1.248	1.242
c159992_g1_i1	11.116	0	8.198	0	0	15.977
c116511_g1_i1	17.761	9.161	20.899	4.16	7.961	9.04
c152630_g1_i1	0	0	4.791	0	0	0
c79611_g1_i2	4.7	12.465	32.551	47.794	39.412	46.79
c59829_g1_i1	20.943	16.787	46.098	16.196	32.849	14.992
c73197_g1_i1	65.908	0	0	0	0	0
c73770_g2_i3	25.643	42.04	45.42	40.741	31.948	39.585
c14805_g1_i1	4.627	8.008	16.146	22.143	1.583	12.509
c102503_g1_i1	19.238	0	0	0	0	0
c93912_g1_i1	15.702	13.016	29.989	53.656	68.321	57.128
c10749_g1_i1	4.44	0	0	0	0	0
c54814_g1_i5	1.809	4.279	5.589	4.888	3.882	5.594
c21796_g1_i1	2.735	0	0	0	0	0
c109818_g1_i1	3.276	0	1.643	1.295	0	0.727
c66526_g2_i1	34.909	109.511	122.063	100.788	108.714	85.916
c1131_g1_i1	0	2.195	3.51	2.988	8.735	3.256
c19346_g1_i1	2.101	1.712	0.78	0	1.687	3.334
c78891_g1_i1	9.213	18.541	12.785	17.822	18.198	8.458
c75852_g1_i2	267.488	233.767	53.256	15.099	9.706	17.678
c84027_g1_i1	16.201	6.076	1.578	1.56	14.709	6.892
c164255_g1_i1	0	54.328	261.461	261.784	492.283	207.679
c112946_g1_i1	10.004	8.127	5.339	2.439	3.605	7.172
c60715_g1_i2	13.321	115.824	78.955	85.008	77.113	68.719
c165259_g1_i1	1.799	0	3.296	2.808	2.057	7.161
c149290_g1_i1	149.025	177.626	374.899	342.131	290.256	524.49
c70972_g2_i1	20.09	11.601	10.278	9.861	15.956	14.992
c79282_g1_i1	19.321	14.253	8.579	8.746	3.651	7.149
c47981_g1_i1	2.163	8.822	1.597	1.04	0.589	1.768
c153066_g1_i1	7.227	71.767	10.909	23.089	46.679	21.135
c50586_g1_i1	4.575	15.381	1.625	3.234	4.703	2.338
c57305_g1_i2	0.988	2.135	5.301	6.127	2.681	6.948
c53169_g1_i1	7.851	2.525	6.973	4.737	4.98	12.139
c79235_g1_i1	8.839	8.457	12.302	11.317	9.324	11.468
c68574_g1_i1	12.645	39.608	18.16	63.612	0	11.882
c154235_g1_i1	0	0	0	18.512	0	0
c64299_g2_i1	60.053	28.6	31.484	38.264	37.078	35.49
c78936_g1_i5	6.374	38.871	31.484	24.308	26.032	51.702
c77098_g1_i1	0.447	4.101	4.67	5.569	2.034	0
c63137_g1_i1	12.77	9.025	6.796	7.592	10.422	3.894
c73510_g1_i3	2.017	2.974	1.996	1.863	1.675	1.007
c55272_g1_i1	90.615	105.977	79.763	63.564	45.235	93.826
c39890_g1_i1	3.962	0	0	0	0	0
c139959_g1_i1	6.302	20.592	0	0	0	0
c56760_g1_i1	8.246	4.508	3.426	1.513	2.103	2.797
c126473_g1_i1	6.51	2.839	1.309	5.342	2.796	10.853
c72928_g1_i2	0	0	4.327	2.203	0	0
c98321_g1_i1	13.352	0	0	0	0	0
c36309_g1_i1	0.541	0.381	1.021	2.647	0	0.761
c34807_g1_i1	6.27	0	0	0	0	0
c124820_g1_i1	0	0	6.592	0	0	0
c81256_g1_i1	3.338	0	0	0	0	0
c61182_g1_i1	10.534	0	3.593	0	0	14.332
c61061_g3_i1	11.782	1.585	3.621	4.368	1.56	3.088
c65879_g1_i2	0	15.762	0	0	0	14.109
c143152_g1_i1	5.907	0	0	0	0	0
c76856_g2_i1	0.676	3.305	9.851	9.162	0	0
c65146_g1_i2	1.934	6	11.123	15.96	15.656	28.206
c108318_g1_i1	6.27	0	0	0	0	0
c108404_g1_i1	4.596	4.22	7.78	4.018	8.308	0
c91661_g1_i1	3.244	6.084	1.866	5.663	4.009	0
c72683_g1_i1	1.196	0.907	14.79	31.711	38.718	28.687
c123708_g1_i1	215.224	109.443	78.101	58.563	154.978	65.889
c134405_g1_i1	4.95	0	0	0	0	0
c127213_g1_i1	12.208	0	0	0	0	0
c66060_g1_i1	24.843	48.404	60.247	79.921	37.621	89.317
c138198_g1_i1	0	0	7.214	0	61.7	14.109
c68322_g1_i1	10.149	0	0	0	0	0
c58106_g4_i1	0	0	4.076	0	0	0
c146995_g1_i1	2.787	0	0	7.98	0	0
c73635_g1_i1	6.499	0.61	1.365	2.25	2.334	3.088
c46474_g1_i1	1.997	15.448	8.291	4.831	5.072	22.254
c139047_g1_i1	0.551	1.797	1.903	0	2.415	3.603
c164163_g1_i1	0	2.839	0	0	0	2.719
c178010_g1_i1	0	0	7.678	0	0	0
c155816_g1_i1	0	13.584	0	0	0	0
c2951_g1_i1	132.834	68.174	86.94	84.166	170.045	98.581
c71987_g1_i3	15.869	12.593	14.521	8.046	8.192	11.088
c78410_g4_i1	26.33	31.202	183.062	127.309	68.991	71.651
c135048_g1_i1	0	0	0.947	3.839	0	0
c114903_g1_i1	9.421	0	0	0	0	0
c98388_g1_i1	0	0	0	8.33	0	0
c32441_g1_i1	34.919	43.099	26.312	40.892	22.762	36.608
c178379_g1_i1	24.406	0	0	0	10.491	0
c67805_g1_i1	19.477	40.888	35.847	23.41	30.7	27.009
c103376_g1_i1	5.907	0	0	0	0	0
c163948_g1_i1	34.982	21.99	4.057	12.556	8.654	4.14
c140539_g1_i1	0	0	2.72	0	0	0
c33955_g1_i1	0	0	1.068	13.085	4.599	2.249
c148993_g1_i1	3.099	0	0	0	0	0
c77477_g1_i6	4.804	7.55	9.359	10.533	12.652	4.699
c55803_g1_i1	0	0	3.537	1.579	1.444	0
c38186_g1_i2	182.696	104.469	90.7	66.703	96.502	99.745
c183053_g1_i1	0	0	0	0	0	14.053
c125304_g1_i1	0	0	0	0	3.559	3.435
c76453_g2_i2	20.808	46.15	34.111	43.653	25.604	21.638
c118474_g1_i1	81.423	38.6	73.7	31.626	21.699	41.106
c150211_g1_i1	0	21.923	0	0	0	0
c148992_g1_i1	0	2.983	1.374	0	0	0
c140968_g1_i1	0.603	0	0.659	3.98	2.865	0
c67073_g2_i2	0.468	4.398	5.691	5.73	5.442	3.938
c61969_g1_i1	2.995	12.33	37.584	50.867	46.159	36.105
c106735_g1_i1	0	0	0	22.219	0	0
c75084_g3_i1	3.983	0.975	2.358	1.522	0.797	0.794
c83137_g1_i1	12.031	0	0	0	0	0
c66122_g1_i3	3.66	2.33	2.683	2.449	1.179	3.536
c156770_g1_i1	12.063	0	9.758	0	6.944	0
c7049_g1_i1	0	0	0	10.542	5.431	0
c73022_g1_i4	64.649	112.036	109.613	108.163	81.481	125.265
c33696_g1_i1	0	0	12.766	19.94	6.817	12.8
c168789_g1_i1	0	0	0	9.559	0	0
c20800_g1_i2	168.45	173.254	122.435	87.693	34.12	120.108
c6172_g1_i1	0	6.669	4.605	9.455	0	0
c712_g1_i1	2.631	0	0	0	0	0
c39973_g1_i1	15.047	36.252	16.666	17.425	26.702	8.279
c171625_g1_i1	22.919	0	0	0	0	0
c70807_g1_i3	15.702	11.923	12.738	12.906	7.799	13.18
c76842_g1_i2	1.924	6.017	6.304	3.744	2.322	5.773
c55064_g2_i1	18.364	0	12.005	12.32	19.261	9.298
c65638_g3_i1	0.135	1.381	2.85	0	0	10.853
c64722_g1_i1	1.882	1.686	2.303	3.791	6.736	2.517
c24626_g1_i1	6.936	0	0	0	0	0
c95580_g1_i1	0	0	3.073	0	0	0
c61776_g1_i1	5.647	34.939	28.791	33.886	15.749	11.546
c57365_g1_i1	6.312	0.737	2.005	3.281	5.893	5.135
c59492_g2_i1	56.257	10.593	3.658	0	0	0
c44833_g1_i1	8.184	0	0	0	0	0
c72027_g2_i1	0.707	13.338	6.248	1.295	1.802	7.172
c62506_g1_i2	26.839	9.542	6.945	3.319	3.143	3.614
c49952_g1_i1	1.778	0	4.522	3.886	1.398	1.387
c74515_g1_i3	5.22	19.567	12.339	6.382	3.05	4.05
c51689_g1_i5	1.071	0	0	2.619	0	5.326
c14463_g1_i1	0	0	0	0	0	21.403
c141552_g1_i1	0	0	5.032	10.552	0	0
c74987_g1_i1	53.481	86.97	151.932	135.213	60.29	50.986
c133223_g1_i1	0	0	18.81	0	0	0
c65331_g1_i5	0	0	8.328	0	0	0
c58396_g1_i1	8.6	3.22	5.348	6.183	0.324	0.973
c44141_g1_i1	28.014	6.822	6.286	3.224	6.713	0
c52437_g1_i1	25.716	0	0	0	0	0
c9237_g1_i1	2.766	0	0	0	0	0
c46701_g1_i1	0	0	0	15.194	0	0
c9582_g1_i2	15.349	0	0	0	0	0
c88304_g1_i1	265.45	134.459	155.942	160.977	196.435	175.468
c125747_g1_i1	86.83	14.126	32.524	27.097	34.721	13.034
c75654_g1_i2	15.962	7.966	17.158	14.749	16.13	21.001
c65795_g2_i2	6.541	7.644	2.655	2.354	1.745	2.987
c67808_g1_i1	0	8.593	31.131	42.736	64.82	62.946
c70320_g1_i1	19.83	10.076	5.004	4.378	12.432	6.411
c56113_g1_i1	0.26	1.703	41.121	42.811	35.437	65.486
c55375_g1_i1	4.44	0	0	0	0	0
c145797_g1_i1	36.157	13.677	36.785	23.599	28.932	22.746
c44417_g1_i1	3.161	0	0	0	0	0
c17180_g1_i1	0	0	0	0	0	14.992
c103816_g1_i1	12.031	0	4.169	0	17.794	8.279
c113591_g1_i1	67.738	76.725	75.483	105.515	64.508	99.364
c77193_g3_i1	82.774	90.292	76.597	76.168	64.381	65.62
c60043_g1_i1	1.965	3.644	3.63	4.916	3.697	3.066
c66622_g1_i1	36.365	23.778	15.004	8.698	9.428	16.514
c176222_g1_i1	1.113	2.619	1.792	0	1.294	0
c112273_g1_i1	20.922	0	4.911	0	0	0
c150458_g1_i1	7.29	0	0	0	0	0
c141234_g1_i1	0	0	0	31.371	0	0
c161714_g1_i1	6.749	0	0	2.789	2.912	0
c119163_g1_i1	8.153	18.092	8.337	8.613	0	4.252
c51620_g1_i1	5.21	4.873	6.676	5.55	10.884	7.205
c63110_g1_i1	0.894	1.068	2.748	1.626	0.266	2.148
c62314_g1_i1	9.193	0	0	0	0	0
c185044_g1_i1	0	0	3.788	1.919	0	0
c108796_g1_i1	4.388	0	0	0	0	0
c72913_g1_i1	17.033	8.262	6.313	6.675	15.564	11.188
c111406_g1_i1	5.761	0.754	2.386	3.356	0	2.998
c66169_g3_i1	44.902	27.473	42.189	47.132	30.885	23.417
c138300_g1_i1	0	0	0	3.432	3.559	0
c137271_g1_i1	0	0	0	2.94	0	2.976
c150477_g1_i1	49.436	0	60.6	27.334	40.452	7.742
c186928_g1_i1	0	0	1.922	3.962	4.102	0
c59971_g2_i2	3.556	40.574	66.895	72.093	100.465	91.521
c8361_g1_i1	4.856	2.017	0.919	0.908	0	0
c157486_g1_i1	0	0	3.445	0	0	0
c105458_g1_i1	4.212	0	0	0	0	0
c87691_g1_i1	0	0	6.861	0	0	1.622
c75432_g2_i1	73.665	181.982	231.258	274.113	358.126	318.556
c65155_g6_i1	3.411	2.144	9.86	6.004	4.229	8.291
c135410_g1_i1	13.955	0	0	0	0	0
c72548_g1_i2	5.002	13.474	12.562	11.856	9.359	19.591
c187396_g1_i1	4.908	0	0	0	0	0
c120236_g1_i1	0	2.924	0	0	0	0
c34070_g1_i1	13.664	0	0	0	0	0
c72316_g1_i1	7.29	28.795	92.891	85.613	95.831	149.835
c82053_g1_i1	8.652	3.254	9.897	5.002	11.912	3.681
c73851_g2_i3	15.952	23.982	21.317	11.109	12.109	12.744
c57470_g1_i5	6.52	204.693	314.93	254.579	153.718	113.719
c21348_g1_i1	0.551	0	0	4.765	3.871	1.275
c185723_g1_i1	15.733	16.821	18.086	21.443	82.729	26.103
c87484_g1_i1	63.183	10.508	16.953	5.02	0	44.149
c70976_g1_i1	0	0	4.819	6.439	8.666	8.257
c70704_g1_i1	2.111	25.253	51.436	57.816	57.309	21.124
c29103_g2_i1	2.87	5.652	4.178	2.269	1.548	4.129
c11167_g1_i1	0	0	3.788	0	8.088	0
c56100_g2_i5	6.406	11.203	9.489	16.026	14.2	20.844
c145599_g1_i1	9.484	6.932	19.145	26.587	6.817	6.4
c54138_g1_i1	5.938	0	0	0	0	0
c76552_g2_i2	4.867	23.761	3.89	0	0	0
c27665_g1_i1	0	0	8.198	0	0	0
c77612_g1_i2	12.229	16.643	21.614	27.258	73.069	63.304
c126418_g1_i1	0	0	0	0	9.532	0
c16558_g1_i1	0	3.373	0	3.186	0	0
c58047_g1_i1	1.903	6.695	3.992	3.148	2.507	1.309
c88538_g1_i1	0	4.652	0	0	0	0
c127090_g1_i1	15.702	0	0	0	0	0
c115654_g1_i1	0.468	4.279	0	0	0	0
c60480_g1_i1	0.478	14.059	15.338	22.228	36.546	26.964
c53610_g1_i1	2.756	0	0	0	0	0
c64173_g1_i3	25.727	13.796	19.135	12.008	13.981	13.404
c57029_g1_i1	31.571	61.107	63.552	59.849	37.147	91.297
c183312_g1_i1	0	0	0	0	4.298	0
c80146_g2_i1	60.75	78.945	77.396	79.023	67.2	43.501
c65812_g1_i4	37.914	16.465	17.232	9.975	9.359	13.661
c67882_g1_i1	13.269	22.245	39.691	43.379	41.076	48.558
c62789_g1_i2	4.555	4.627	4.921	3.328	4.24	6.344
c53964_g1_i2	7.55	14.72	15.756	21.056	22.254	21.247
c16711_g1_i1	0	1.22	0	1.116	0	3.614
c65465_g1_i1	8.641	0	0	0	0	0
c71534_g3_i1	25.747	6.483	13.908	20.167	0	12.542
c56491_g1_i1	4.711	5.415	3.751	4.756	1.675	3.345
c75352_g3_i1	0	6.322	2.915	0	0	0
c74073_g2_i1	0	0	78.064	101.629	27.777	97.731
c71248_g3_i1	0	0	1.708	0	0	3.513
c34927_g1_i1	3.348	0	0	0	0	0
c119168_g1_i1	9.328	0	3.129	0	0	0
c178304_g1_i1	0	0	0	9.455	0	0
c166470_g1_i1	3.484	0	4.911	0	0	0
c75018_g2_i1	13.134	4	11.838	9.039	15.922	11.882
c89858_g1_i1	21.058	18.126	12.497	8.708	17.794	8.279
c125700_g1_i1	0	0	0	7.498	0	0
c125023_g1_i1	11.459	0	0	0	0	0
c114937_g1_i1	0	0	0	3.801	3.94	0
c40944_g1_i1	0	1.686	0.771	3.111	0	0
c116660_g1_i1	1.934	5.517	2.544	0	0	0
c23743_g1_i1	11.501	5.491	1.105	0	6.124	1.22
c75198_g1_i3	19.934	18.041	13.76	12.556	7.441	9.018
c152497_g1_i1	9.359	0	0	0	0	0
c48896_g1_i1	55.54	19.88	50.229	57.372	58.534	9.04
c40574_g1_i1	0.603	0	1.328	2.666	2.877	4.274
c67992_g3_i1	17.803	18.363	20.138	15.629	19.434	22.914
c86286_g1_i1	0	44.328	0	0	0	0
c77298_g1_i1	8.34	7.152	8.718	7.602	5.315	6.098
c129929_g1_i1	3.068	0	0	4.018	0	0
c121777_g1_i1	0	0	0	3.007	6.274	0
c61657_g1_i1	94.327	54.395	72.577	127.744	254.195	66.045
c73874_g1_i1	4.669	4.746	10.64	8.765	9.059	6.579
c95343_g1_i1	0	0	0	2.666	2.796	0
c76166_g1_i1	3.411	0	0	0	0	0
c61327_g1_i1	0	0.585	607.058	546.798	104.647	306.395
c165410_g1_i1	20.943	0	0	16.196	0	14.992
c174734_g1_i1	8.173	6.169	0	2.912	0	0
c70817_g1_i1	262.881	210.972	257.348	284.702	481.006	388.025
c25415_g1_i1	4.846	0	0	0	0	0
c146924_g1_i1	4.503	0	0	0	0	0
c57726_g1_i2	12.135	0	0	0	0	0
c63000_g1_i1	2.901	0.483	3.983	0	0.243	0.481
c62980_g1_i1	67.436	13.474	15.069	23.618	59.863	31.372
c48435_g1_i1	268.705	99.817	77.544	53.826	16.384	52.653
c183083_g1_i1	4.243	0	0	0	0	0
c46085_g1_i1	14.454	0	10.909	0	0	0
c151806_g1_i1	14.465	17.338	0	0	8.516	0
c71787_g4_i1	0	0	0	15.194	15.425	0
c68308_g2_i2	0.79	3.44	4.141	3.044	5.754	5.158
c166983_g1_i1	0.853	0	2.665	5.285	7.776	1.936
c110198_g1_i1	0	0	0	0	0	4.621
c78378_g3_i1	14.496	14.889	14.837	25.575	12.224	31.014
c12315_g1_i1	5.075	0	0	0	0	0
c63526_g1_i1	5.075	1.89	1.94	0.945	2.195	1.365
c84916_g1_i1	1.674	4.186	0.966	0	4.136	2.025
c76071_g1_i1	0	0.449	18.597	31.692	48.043	36.318
c72288_g4_i2	35.522	16.016	15.784	17.614	13.311	10.607
c121478_g1_i1	21.505	22.067	50.35	37.072	37.286	32.693
c159653_g1_i1	0	0	6.796	0	0	0
c54267_g1_i1	0	0	7.678	0	0	0
c67505_g1_i1	1.965	6.737	5.274	3.64	2.045	2.383
c73075_g3_i4	8.246	20.05	44.761	50.621	53.82	41.889
c160611_g1_i1	1.175	3.118	5.747	0	3.073	8.917
c12755_g1_i1	4.108	0	0	0	0	0
c105608_g1_i1	0	0	0	0	0	6.635
c150241_g1_i1	10.024	5.729	1.755	1.777	3.778	3.715
c58679_g1_i1	7.414	6.839	7.595	8.831	9.359	11.188
c27323_g1_i1	4.305	0	0	0	0	0
c163289_g1_i1	60.968	14.982	65.511	64.699	0	82.716
c73755_g1_i1	21.65	24.617	32.867	35.559	14.166	33.051
c178438_g1_i1	3.785	0	0	0	0	0
c60243_g1_i1	43.29	5.322	6.592	8.178	22.334	20.027
c128131_g1_i1	2.683	0	14.651	15.288	7.822	0
c25797_g1_i1	12.187	1.881	1.727	0	1.86	0
c129960_g1_i1	0	0	0	14.74	0	0
c112510_g1_i1	30.916	18.906	40.648	23.807	3.108	21.023
c68315_g1_i4	16.264	20.821	14.707	14.693	13.634	25.61
c55489_g1_i2	0.26	2.119	0.715	2.534	4.298	1.343
c128505_g1_i1	61.394	10.432	33.536	10.041	0	9.477
c107426_g1_i1	0	0	0	4.018	0	0
c169630_g1_i1	146.259	76.064	71.611	68.557	77.576	64.289
c3855_g1_i1	1.196	0	1.467	0	9.417	3.032
c69817_g2_i1	6.302	0	18.81	0	0	0
c15457_g1_i2	25.914	3.118	20.101	20.593	12.282	23.775
c37876_g1_i1	0	0	15.886	0	0	0
c69221_g1_i2	0	2.957	0	2.723	0	1.443
c83748_g1_i1	36.833	38.6	76.235	57.986	21.699	41.106
c72619_g1_i3	82.556	29.227	13.184	7.299	4.414	15.641
c74630_g3_i1	28.919	43.354	43.86	0	17.031	23.787
c64477_g1_i1	16.888	17.126	22.357	11.478	11.439	14.836
c61198_g1_i1	0.562	5.245	8.235	12.698	24.183	18.808
c63695_g1_i1	10.659	0	0	0	0	0
c78815_g1_i2	9.442	25.897	38.958	48.938	69.788	75.443
c130855_g1_i1	0	0	5.84	0	4.16	3.972
c4237_g1_i2	0	4.457	0	4.245	0	0
c31804_g1_i1	4.17	0	0	0	0	0
c18691_g1_i2	32.798	6.322	23.295	6.051	6.216	11.714
c148967_g1_i1	0	0	0	3.848	0	0
c170470_g1_i1	53.148	32.947	10.621	21.803	3.247	6.266
c27678_g1_i1	0	2.805	7.762	2.647	2.773	0
c89311_g1_i1	0	8.22	5.682	3.905	0	11.625
c67626_g2_i4	10.752	7.788	7.372	8.632	4.783	3.849
c173873_g1_i1	0	0	0	3.111	0	0
c20833_g1_i1	6.177	0	1.513	3.111	0	3.133
c174693_g1_i1	3.203	0	4.457	0	0	0
c71877_g1_i1	5.272	9.567	9.674	10.977	7.268	8.201
c64908_g1_i1	25.56	37.184	36.943	29.281	29.521	31.439
c64298_g1_i1	18.291	4.449	2.117	0.482	2.819	1.958
c57711_g1_i1	1.352	5.974	7.112	5.342	1.491	6.702
c65993_g1_i2	3.889	4.212	4.995	2.884	4.564	1.208
c63427_g1_i1	510.352	259.486	131.766	50.243	51.96	90.984
c154297_g1_i1	21.785	14.448	15.876	13.265	21.456	14.165
c79921_g1_i1	159.143	182.711	203.953	237.967	409.461	249.054
c60311_g2_i1	6.957	8.161	3.816	4.453	2.057	6.5
c150286_g1_i1	68.154	87.453	63.032	48.144	122.452	78.889
c28610_g1_i2	69.838	77.335	78.278	69.842	90.805	80.243
c51497_g1_i1	39.817	15.728	16.406	16.338	12.282	15.53
c96_g1_i1	6.52	0	0	0	0	0
c71845_g2_i1	8.225	0	5.431	0	0	0
c79853_g1_i1	0	5.398	0	0	0	0
c48806_g1_i1	7.913	0	0	0	0	0
c48419_g1_i1	9.744	15.457	9.145	12.811	11.577	6.657
c171424_g1_i1	0	0	0	0	0	20.352
c80208_g1_i1	8.475	0	2.813	0	0	0
c137002_g1_i1	0	0	1.467	6.023	6.274	0
c69252_g3_i1	0	0	1.922	3.905	2.068	2.025
c141075_g1_i1	0.198	3.339	0.938	0.728	1.687	1.253
c56508_g1_i1	4.108	0	5.886	0	0	0
c80511_g1_i1	3.13	0	0	0	9.313	0
c46587_g1_i1	0	19.872	0	0	0	0
c23590_g1_i1	0	0	0	4.926	0	0
c36730_g1_i1	0	0	0	5.541	0	5.393
c68040_g1_i3	1.071	1.83	2.952	2.534	7.984	5.001
c55001_g1_i1	3.9	0	3.212	0	0	0
c25337_g1_i1	3.088	0	0	0	0	0
c142917_g1_i1	50.601	119.621	43.646	23.089	46.679	21.135
c65047_g1_i1	3.993	0.576	3.389	3.574	11.589	6.355
c1682_g1_i1	4.201	0	0	0	0	0
c71196_g1_i1	0.406	4.568	1.244	0	0	2.719
c10826_g1_i1	78.573	347.168	388.25	564.242	1265.1	1147.27
c61693_g1_i1	3.608	5.008	4.494	3.148	1.976	5.896
c51873_g3_i1	14.319	14.143	15.839	13.029	24.865	15.35
c64525_g1_i3	6.707	3.288	5.524	6.675	5.546	8.839
c161803_g1_i1	4.7	4.186	7.669	7.687	15.217	12.33
c99931_g1_i1	8.87	0	0	0	0	0
c140240_g1_i1	5.168	0	0	0	0	0
c122662_g1_i1	0	5.796	0	0	0	0
c71748_g1_i4	8.215	8.694	6.416	4.396	7.949	8.201
c56655_g1_i1	0	0	0	10.826	11.023	0
c51072_g1_i2	0	0	0	34.709	0	0
c144311_g1_i1	0	0	0	20.583	0	0
c151106_g1_i1	26.746	0	5.431	0	11.612	0
c91076_g1_i1	1.861	0	0	4.444	0	0
c57386_g1_i2	2.974	0.966	1.764	1.749	0.959	5.751
c56419_g1_i1	0	0	4.717	6.637	5.939	12.576
c88851_g1_i1	3.868	1.119	3.064	1.012	1.109	3.312
c68451_g1_i1	6.842	0.5	1.894	3.46	5.546	5.024
c44743_g1_i1	0.416	22.592	21.856	23.779	0.936	24.279
c186341_g1_i1	4.991	0	3.38	0	0	0
c77299_g3_i1	6.135	18.541	0	8.916	0	0
c72666_g1_i1	7.29	0	0	0	0	0
c1989_g1_i1	0	0	0	5.541	0	0
c150807_g1_i1	3.005	0	0	0	0	0
c72434_g1_i3	9.993	45.125	165.635	142.455	73.774	142.048
c148423_g1_i1	81.838	24.363	24.66	38.793	48.054	114.894
c9998_g1_i1	0.645	0	0	1.418	4.576	0
c47145_g1_i1	3.816	0.593	1.875	3.678	0	2.965
c118391_g1_i1	7.602	2.839	10.445	5.342	0	0
c78155_g2_i5	15.494	39.879	51.074	36.543	45.339	41.677
c56756_g1_i1	2.017	5.042	22.227	32.449	102.983	13.851
c32250_g1_i1	4.056	0	0	0	0	0
c39685_g1_i1	3.754	0	0	0	0	0
c128796_g1_i1	19.207	63.725	39.626	24.072	21.976	12.139
c58234_g1_i2	13.175	0	3.686	3.801	7.88	7.552
c78711_g3_i2	1.029	1.305	1.458	1.267	0.994	4.117
c76192_g3_i3	23.262	20.541	13.565	10.277	9.937	9.096
c135613_g1_i1	2.257	13.109	12.079	0	6.447	0
c76609_g3_i1	0	4	0	0	0	0
c37768_g1_i1	5.73	0	0	0	0	0
c116394_g1_i1	5.075	0	0	0	0	0
c23164_g1_i1	0	0	0	0	67.847	0
c6303_g1_i1	0	0	1.866	3.848	0	0
c59545_g1_i1	0.146	10.262	7.121	14.929	7.545	6.892
c90772_g1_i1	19.83	14.889	14.187	23.958	23.085	19.289
c54630_g1_i1	8.683	11.474	5.831	6.987	1.259	0
c173809_g1_i1	0	2.441	2.238	0	0	0
c2650_g1_i1	38.424	15.931	44.027	39.124	81.608	27.311
c99473_g1_i1	10.607	12.465	7.177	5.881	3.073	2.976
c96642_g1_i1	0	0	0	3.687	0	0
c35098_g1_i1	0	0	0	0	0	4.766
c72615_g2_i1	8.381	19.084	11.123	14.475	15.46	15.943
c152963_g1_i1	0	0	10.909	0	0	0
c55112_g1_i1	20.465	21.973	23.555	10.968	27.291	14.109
c37694_g3_i1	938.543	4815.37	7419.93	8674.73	16302.8	12564.2
c108230_g1_i1	49.914	20.406	20.287	27.353	33.357	33.129
c70940_g1_i1	36.469	47.125	57.842	69.417	92.92	99.968
c3790_g1_i1	8.017	0	34.38	24.072	36.731	11.267
c185364_g1_i1	0	0	3.073	0	0	0
c67087_g1_i2	23.876	31.659	35.142	35.503	35.587	30.321
c185271_g1_i1	17.054	0	19.163	60.227	51.174	0
c142494_g1_i1	0	0	0	3.47	0	0
c99206_g1_i1	19.55	0	9.749	0	0	18.931
c164974_g1_i1	13.31	0	6.406	0	0	0
c108551_g1_i1	0	0	0	5.947	0	0
c156405_g1_i1	0	2.652	0	0	0	5.08
c74579_g1_i3	0.562	3.339	1.597	2.383	2.808	2.562
c177134_g1_i1	7.487	0	0	0	0	0
c2648_g1_i1	0	0	0	4.188	1.826	0
c45293_g1_i1	3.099	0	0	0	0	0
c77702_g2_i2	0.863	0.627	5.97	12.272	10.087	19.468
c302_g1_i1	0	0	3.807	0	0	0
c72851_g1_i5	31.29	24.058	19.952	14.891	23.906	21.605
c70209_g1_i1	0	5.305	8.922	4.907	10.48	0
c159995_g1_i1	0	0	0	4.245	4.391	0
c46490_g1_i1	0	1.059	4.559	8.916	4.807	0
c181474_g1_i1	3.598	0	0	0	0	0
c163569_g1_i1	0	9.711	0	0	0	0
c63995_g1_i1	17.293	40.744	18.671	0	13.311	48.871
c81743_g1_i1	3.411	0	0	0	0	0
c76750_g1_i2	15.505	14.889	13.927	17.576	15.46	17.275
c56578_g1_i2	5.355	5.839	4.197	2.893	4.229	2.316
c54485_g1_i1	5.699	3.907	5.506	4.737	0.982	0.985
c77632_g3_i1	0	0	0	0	3.882	1.913
c53889_g2_i1	0	2.39	5.506	4.482	0	9.219
c177423_g1_i1	0	0	0	6.306	3.281	0
c64932_g1_i7	0	12.16	0	0	0	0
c83959_g1_i1	0	2.457	0	4.604	0	0
c50810_g1_i1	31.352	0	0	0	0	0
c69086_g1_i1	19.924	17.313	17.26	19.732	10.757	12.9
c1375_g1_i1	7.643	0	0	0	0	5.057
c77913_g2_i1	20.215	3.957	6.276	4.047	5.107	5.27
c170877_g1_i1	1.861	0	0	0	5.176	0
c45045_g1_i1	2345.06	271.943	387.6	603.262	474.535	658.684
c140572_g1_i1	9.026	27.193	4.169	0	8.897	8.279
c143735_g1_i1	0	2.763	0	0	1.363	0
c68335_g1_i1	4.877	0	0	0	0	0
c172428_g1_i1	2.932	6.669	3.036	2.581	2.842	1.891
c115856_g1_i1	12.25	8.839	4.865	1.636	6.979	6.881
c74948_g1_i4	4.971	1.203	0.269	0	0	1.197
c4127_g1_i1	6.624	8.618	1.978	5.276	7.117	4.229
c120044_g1_i1	3.931	11.211	20.667	10.722	11.034	5.225
c122314_g1_i1	10.669	4.508	8.291	4.207	2.218	13.046
c144051_g1_i1	0	0	1.69	0	0	3.468
c59951_g1_i3	4.326	3.068	2.767	1.541	4.414	1.32
c61184_g1_i2	3.858	3.551	4.828	3.801	1.421	10.618
c128296_g1_i1	0	0	6.796	0	0	0
c74722_g3_i3	23.096	7.779	17.306	11.147	12.444	6.198
c144150_g1_i1	4.305	0	0	0	0	0
c39316_g1_i1	0	5.864	3.045	1.503	3.339	0.828
c70251_g3_i4	28.056	31.185	34.594	31.551	53.288	37.078
c65435_g1_i1	54.895	42.201	38.772	36.467	34.64	41.419
c94991_g1_i1	2.787	0	0	0	0	0
c93132_g1_i1	1.716	4.796	2.21	0	0	0
c68240_g1_i1	5.158	6.525	4.094	3.772	2.207	3.289
c185445_g1_i1	0	0	2.693	0	0	0
c35556_g1_i1	3.265	0	0	0	0	0
c71386_g1_i1	1.747	3.415	3.565	2.458	4.056	3.603
c128598_g1_i1	0	0	0	0	0	3.603
c129475_g1_i1	0	0	0	3.394	0	0
c63213_g1_i1	5.418	4.585	7.381	12.849	6.782	2.215
c100358_g1_i1	5.657	7.203	4.392	2.184	7.152	4.733
c100614_g1_i1	16.087	7.966	14.651	7.649	23.467	21.929
c164968_g1_i1	23.439	27.236	25.783	21.595	22.554	26.349
c36635_g1_i1	0.738	3.61	4.967	5.011	0	0
c70236_g1_i2	8.444	24.287	57.963	60.53	53.485	83.107
c53109_g1_i1	5.231	0.907	3.723	2.458	2.715	0.906
c74396_g2_i1	7.913	8.161	4.754	2.827	2.276	4.117
c74058_g1_i1	10.087	5.796	11.346	18.446	40.059	27.11
c85120_g1_i1	14.933	34.608	10.584	66.647	0	41.755
c65170_g3_i3	8.121	18.262	11.123	9.493	6.621	10.998
c53990_g1_i1	2.704	1.737	1.968	2.335	0	1.723
c52662_g1_i1	61.155	23.931	17.492	27.239	27.719	27.613
c34696_g1_i1	0	0	1.532	3.148	0	0
c152873_g1_i1	0	0	0	0	0	10.181
c15175_g1_i1	0	0	0.78	3.158	0	0
c44921_g1_i1	2.205	0	3.315	1.673	1.779	3.513
c130372_g1_i1	3.473	0	0	0	0	0
c51218_g1_i1	7.04	2.644	1.597	1.579	0.878	1.745
c452_g1_i1	0	6.652	0	0	0	0
c9340_g1_i1	12.479	46.913	43.879	48.475	14.258	26.326
c129691_g1_i1	5.99	5.703	0	0	0	5.303
c100334_g1_i1	0	4.542	0	0	0	0
c81052_g1_i1	6.27	0	0	0	0	0
c57080_g1_i1	1.435	2.61	4.512	0.766	3.952	11.367
c53721_g1_i2	5.501	1.466	1.337	4.028	0	0
c58693_g1_i1	23.813	2.33	7.502	10.901	18.394	4.498
c69512_g1_i1	81.059	81.182	204.732	224.977	404.655	200.138
c53218_g1_i1	0	18.177	15.672	25.481	8.966	24.122
c108581_g1_i1	7.466	0	0	0	0	0
c68247_g2_i2	0.239	5.22	4.707	0	0	20.922
c157764_g1_i1	3.816	0	0	0	0	0
c20611_g1_i1	0	0	4.262	17.822	18.198	8.458
c51554_g1_i2	1.851	0	3.389	0	0	0
c176339_g1_i1	24.5	0	9.842	5.106	0	4.979
c68988_g1_i16	7.851	52.048	21.995	8.254	17.077	4.084
c179621_g1_i1	10.7	0	0	0	0	0
c94149_g1_i1	282.92	148.67	197.314	156.855	163.378	234.71
c87338_g1_i1	0	4.457	2.052	4.245	8.781	0
c104279_g1_i1	10.461	0	4.911	10.287	0	19.401
c62193_g1_i1	7.217	11.881	17.873	24.062	1.872	9.342
c64296_g2_i1	7.383	4.703	3.24	0	4.633	0
c79519_g1_i2	6.874	15.482	12.72	14.107	9.22	13.773
c94832_g1_i1	17.189	0	15.292	5.692	0	5.762
c151754_g1_i1	0	0	0	0	6.297	2.059
c89590_g1_i1	2.735	0	0	0	0	0
c5993_g1_i1	0.26	2.271	2.832	1.513	3.998	2.842
c7114_g1_i1	4.887	4.525	0	0	0	0
c112742_g1_i1	1.913	5.423	0	10.372	0	0
c69000_g1_i1	7.55	8.432	15.784	4.869	4.772	6.702
c14157_g1_i1	28.545	0	2.312	4.784	19.746	9.387
c182253_g1_i1	11.948	0	0	0	0	3.39
c27289_g1_i2	13.654	12.728	11.513	9.143	10.341	16.369
c74597_g3_i1	9.827	5.11	6.871	3.281	8.169	6.243
c49712_g1_i1	4.253	0.288	1.411	0.246	0	0.291
c43933_g1_i1	5.085	0	0	0	0	0
c154454_g1_i1	0	0	4.354	0	0	0
c123046_g1_i1	18.354	6.559	4.847	5.89	6.551	7.34
c79246_g2_i1	12.624	16.533	10.835	12.168	11.312	13.292
c30677_g1_i1	0	0	0	4.567	0	0
c28691_g1_i1	6.978	0	0	0	0	0
c77813_g3_i1	9.016	2.025	1.913	2.231	2.634	2.171
c58900_g1_i1	9.525	8.203	5.19	3.479	1.571	2.506
c36061_g1_i2	0.551	0.602	0	0	4.206	2.394
c141254_g1_i1	0	0	0	4.86	0	4.766
c70602_g1_i1	8.631	1.585	4.401	4.595	5.303	4.475
c67509_g1_i2	7.612	0	0	0	0	0
c76032_g3_i5	9.255	3.966	8.282	6.562	7.487	4.475
c71295_g1_i1	5.033	21.389	26.693	29.007	47.812	35.042
c74182_g1_i6	10.44	4.415	2.693	9.455	1.456	7.205
c110672_g1_i1	3.068	0	0	0	0	0
c78779_g1_i3	1.882	29.566	52.03	78.815	104.982	106.558
c54380_g1_i1	6.437	5.915	6.676	6.089	8.435	5.438
c82593_g1_i1	0	0	3.38	3.413	1.826	0
c24806_g1_i1	1.674	0	0	4.434	0	0
c60293_g1_i1	4.783	0.568	1.272	1.144	0.763	1.913
c53530_g1_i1	3.068	0	0	0	0	0
c72148_g2_i3	6.426	11.703	13.351	16.366	5.176	10.495
c103056_g1_i1	0	0	0	4.311	4.448	0
c78172_g2_i2	29.356	29.592	41.353	50.507	39.839	60.507
c160072_g1_i1	0	7.491	0	7.186	0	0
c26006_g1_i1	0	0.966	6.583	7.838	12.479	11.468
c139592_g1_i1	0.51	3.551	0.539	0	0	0
c89171_g1_i1	23.751	8.186	10.352	4.094	1.814	14.444
c33965_g1_i1	12.915	6.212	0	0	0	0
c121243_g1_i1	0	0	0	0	2.565	4.99
c83349_g1_i1	3.151	0	0	0	0	0
c44781_g2_i1	49.945	66.174	98.704	80.337	24.842	84.081
c29217_g1_i1	0	0	8.477	35.777	0	66.023
c151892_g1_i1	0	2.5	0	0	0	0
c57417_g1_i2	3.224	1.5	1.727	1.863	1.086	1.298
c5343_g1_i1	9.39	0	0	0	0	0
c5284_g1_i1	0	0	0.659	0.955	4.044	2.193
c80664_g1_i1	0	0	0	0	0	4.901
c68225_g1_i1	13.841	24.829	22.515	36.713	24.865	50.963
c79935_g1_i1	18.104	38.201	62.41	64.037	46.425	33.8
c10883_g1_i1	12.603	6.034	0	0	0	0
c87828_g1_i1	0	0	0	0	0	4.14
c63296_g1_i1	29.21	12.067	16.889	21.708	25.789	25.342
c110943_g1_i1	8.673	17.338	7.975	8.33	0	7.933
c70360_g5_i1	4.388	0	35.04	19.004	15.76	18.886
c69361_g1_i1	11.324	6.923	3.417	1.692	3.605	3.054
c32816_g1_i1	3.681	0	0	0	0	0
c78899_g2_i1	0.489	5.618	5.125	0	0	4.442
c138967_g1_i1	6.437	6.898	11.132	6.533	10.191	13.102
c78677_g1_i1	8.08	5.551	5.45	4.633	2.473	4.464
c126481_g1_i1	0	0	0	0	0	14.332
c95187_g1_i1	0	7.966	7.325	0	15.645	7.306
c70407_g4_i1	0	0	0	0	4.864	0
c61156_g1_i2	5.553	0	0	0	0	0
c124108_g1_i1	8.704	25.592	9.043	10.977	19.434	3.815
c102405_g1_i1	187.885	110.333	223.682	182.383	293.063	169.258
c19657_g1_i1	42.022	18.313	16.879	10.419	10.826	10.405
c81113_g1_i1	0	0	5.729	0	0	0
c56787_g1_i1	1.861	0	0.938	3.13	0.3	0.302
c78388_g1_i2	6	2.534	2.293	3.092	1.41	1.32
c105281_g1_i1	0	0	8.579	0	0	0
c55501_g1_i1	2.974	0	0	0	0	0
c128457_g1_i1	0	0	10.909	0	0	0
c4146_g1_i2	56.33	65.132	66.7	44.579	53.45	41.151
c162799_g1_i1	0.946	2.415	1.114	0	0	0
c56830_g1_i1	3.12	7.754	8.904	7.205	17.227	0
c80219_g1_i1	73.135	34.769	52.56	53.032	24.657	62.845
c9504_g1_i1	0.603	3.296	2.089	0	0	1.32
c24723_g1_i1	0.426	3.873	0.436	0	0	0
c178366_g1_i1	5.168	0	0	0	0	7.026
c61778_g2_i1	0	0	0	16.735	16.962	0
c54472_g1_i1	168.44	418.919	217.889	146.748	119.495	69.312
c121929_g1_i1	0	0	0	0	4.795	0
c136261_g1_i1	4.326	0	0	0	0	0
c115381_g1_i1	3.411	0	0	0	0	0
c54910_g2_i1	8.704	0	0	0	0	0
c55972_g1_i4	19.103	68.2	95.844	58.081	94.052	113.383
c104603_g1_i1	6.094	0.856	0	0	0.855	0.85
c57459_g1_i1	31.8	12.737	41.687	25.178	33.057	22.791
c70921_g3_i1	2.558	44.421	44.417	47.841	143.689	106.335
c182701_g1_i1	0	0	10.909	0	0	0
c128612_g1_i1	62.798	0	21.002	22.219	22.462	61.066
c90453_g1_i1	0	0	0	0	9.994	0
c45497_g1_i1	5.595	3.652	4.132	4.86	1.225	5.482
c50978_g1_i1	0	13.965	12.878	8.878	0	0
c150025_g1_i1	4.108	0	0	0	1.641	0
c132811_g1_i1	0	5.254	0	0	0	0
c180264_g1_i1	0	0	5.729	0	0	0
c72738_g1_i1	10.212	0	0	0	0	0
c63663_g1_i1	12.946	15.279	29.06	20.611	32.213	26.83
c167187_g1_i1	0	0	4.921	0	0	0
c62920_g1_i5	89.721	46.252	55.54	58.553	37.124	33.677
c60181_g1_i1	3.192	3.576	5.357	3.13	2.808	1.6
c4687_g1_i1	39.921	55.912	51.241	26.946	109.523	0
c63954_g1_i1	7.009	22.397	3.76	0.662	0.381	1.533
c41668_g1_i1	0	0	8.189	6.533	10.676	1.175
c101491_g1_i1	2.922	0	0	0	0	0
c70657_g4_i1	52.992	0	0	0	0	0
c63073_g2_i1	15.817	10.05	16.898	10.826	9.937	13.068
c88973_g1_i1	2.839	0	0	0	0	0
c52832_g1_i2	8.537	3.847	4.419	1.787	3.801	1.868
c178261_g1_i1	5.553	0	0	0	17.528	0
c107572_g1_i1	3.182	0	0	0	0	0
c82765_g1_i1	72.23	53.785	8.198	0	35.056	0
c101296_g1_i1	0	4.508	7.251	2.108	0	6.523
c182725_g1_i1	0	0	0	4.926	2.588	0
c6881_g1_i1	0	5.101	1.17	4.784	5.026	0
c152396_g1_i1	20.298	14.847	21.299	12.045	1.837	9.018
c59333_g1_i1	0	43.286	8.523	11.516	0	13.974
c31447_g1_i1	2.641	0	0	0	0	0
c161881_g1_i1	0	0	0.817	0	0.901	8.067
c80964_g1_i1	0	0	0	11.109	0	0
c37951_g1_i1	2.672	0	0	0	0	0
c142161_g1_i1	0	0	0	12.036	0	0
c22523_g1_i1	7.404	16.516	5.069	5.181	0	0
c157684_g1_i1	0	0	0	4.482	2.357	0
c115146_g1_i1	0	0	0	13.038	0	0
c63853_g1_i1	0.801	2.017	4.382	3.82	2.034	1.018
c20503_g1_i1	24.406	9.94	18.179	2.269	13.565	8.559
c47491_g1_i2	2.839	0	0	0	0	0
c89803_g1_i1	0	0	0	0	3.593	0
c46568_g1_i1	7.404	0	0	0	0	0
c59060_g1_i1	1.133	427.825	282.212	298.402	372.684	665.844
c67605_g1_i3	7.976	2.237	4.921	4.037	5.87	3.021
c64970_g1_i1	4.575	10.821	8.078	12.726	8.908	11.614
c141284_g1_i1	0	0	6.053	0	12.941	0
c76935_g1_i1	2.288	81.411	39.524	22.455	57.113	255.778
c100037_g1_i1	2.631	0.729	2.303	3.243	2.184	5.068
c56919_g1_i1	5.023	0	0	0	0	0
c183507_g1_i1	0	0	4.679	0	0	9.253
c162147_g1_i1	9.796	0	0	0	0	0
c68722_g3_i1	0.925	3.568	1.17	2.269	0.659	2.618
c53537_g1_i2	5.501	3.161	1.43	0.558	3.166	1.264
c10714_g1_i1	0	0	0	0	0	21.403
c70190_g2_i1	2.371	6.932	3.194	6.647	0	6.4
c46739_g1_i1	5.376	3.263	0.752	1.503	0	1.589
c16199_g1_i1	0	0	9.814	0	0	9.7
c150520_g1_i1	8.849	0	0	0	0	0
c81273_g1_i1	19.955	11.398	13.128	10.901	11.219	10.607
c153379_g1_i1	4.347	3.559	7.344	9.89	1.756	3.468
c138914_g1_i1	5.709	2.441	2.238	0	2.403	0
c33630_g1_i1	1.185	3.152	1.448	0	0	2.998
c49296_g1_i1	14.735	0	0	0	0	0
c72414_g1_i2	1.009	1.915	4.939	3.442	2.242	4.923
c142779_g1_i1	47.418	44.972	41.288	54.119	44.103	71.27
c73598_g1_i3	0	0	0	0	0	6.4
c49981_g1_i3	1.83	0	2.386	34.576	15.275	4.833
c90324_g1_i1	7.466	0	5.292	0	33.935	0
c23117_g1_i1	0	4.72	0	0	0	0
c39595_g1_i1	3.338	0	0	0	0	0
c30278_g1_i1	21.775	11.16	143.863	160.022	84.138	39.831
c106439_g1_i1	0	0	0	0	9.752	0
c182622_g1_i1	2.631	0	0	0	0	0
c68604_g3_i1	5.792	6.864	4.401	2.515	2.727	1.343
c73025_g2_i2	6.083	1.517	1.987	1.919	1.421	1.186
c86958_g1_i1	15.744	2.957	9.526	0	8.735	5.65
c83251_g1_i1	3.4	2.983	2.748	0	0	0
c29754_g1_i1	0	1.398	1.588	2.506	1.41	4.196
c139428_g1_i1	26.174	0	38.41	0	32.849	14.992
c13035_g1_i1	0	0	4.113	0	8.781	4.196
c4544_g1_i1	36.864	31.515	37.741	17.851	24.842	2.998
c40741_g1_i1	0	0	9.08	0	0	0
c155957_g1_i1	61.238	16.609	80.218	39.88	40.787	45.649
c114825_g1_i1	2.828	0	0	0	0	0
c72002_g2_i1	6.312	3.661	11.745	8.462	9.694	10.685
c34948_g1_i1	1.248	0	1.532	0	3.281	3.166
c98220_g1_i1	3.182	0	0	0	0	0
c6192_g1_i1	21.255	12.813	11.717	1.172	1.271	6.299
c122846_g1_i1	7.654	3.568	8.69	6.495	5.904	2.338
c100989_g1_i1	0	0	0	17.888	0	0
c71376_g1_i2	14.153	7.703	3.547	14.617	0	10.92
c81550_g1_i1	25.269	44.854	31.502	38.708	20.555	32.905
c69633_g1_i1	1.404	51.853	66.542	65.285	28.874	17.666
c54044_g1_i1	12.843	11.677	11.244	12.906	14.131	13.214
c102997_g1_i1	0	0	1.82	3.754	0	0
c128536_g1_i1	9.026	2.288	21.076	12.849	11.3	15.474
c87567_g1_i1	2.787	0	1.096	0	0	0
c70010_g4_i2	10.524	12.448	10.167	9.72	5.719	6.299
c67215_g2_i1	19.986	17.584	8.895	4.17	4.067	5.527
c107757_g1_i1	0	0	2.952	0.983	3.224	3.2
c148215_g1_i1	21.858	8.127	14.957	0	0	7.451
c98102_g1_i1	0	0	0	6.911	0	0
c120354_g1_i1	0	0	9.405	0	0	0
c182473_g1_i1	0	0	1.801	3.706	0	0
c43169_g1_i1	168.866	152.856	179.841	182.723	120.742	152.118
c15079_g1_i1	3.525	4.94	11.383	9.426	0	4.621
c81708_g1_i1	6.676	0	0	0	0	0
c102287_g1_i1	0	2.652	0	0	0	0
c170818_g1_i1	69.162	27.168	31.122	52.361	0	24.435
c135265_g1_i1	0	0	3.899	0	0	0
c76672_g2_i1	13.778	3.94	8.727	11.27	7.198	7.563
c58663_g1_i1	2.776	0	0	0	0	0
c53979_g1_i1	0	0	0	5.947	0	2.059
c114042_g1_i1	28.222	18.092	15.737	14.154	30.908	17.275
c88037_g1_i1	3.016	0	0	0	0	0
c57518_g1_i3	1.373	1.924	4.744	5.871	5.823	3.871
c15762_g1_i1	24.406	0	36.321	57.523	0	17.655
c68582_g1_i1	96.854	63.378	48.224	43.36	48.436	40.01
c180143_g1_i1	8.714	3.847	2.925	7.025	1.271	3.782
c5627_g1_i1	2.371	6.932	0	0	0	0
c173256_g1_i1	2.86	0	0	0	0	0
c74381_g2_i1	14.569	28.905	26.266	10.712	8.539	15.787
c55747_g1_i1	6.27	0	0	9.124	0	0
c51423_g1_i1	52.223	14.991	22.719	27.324	16.719	19.043
c183892_g1_i1	9.619	0	0	0	0	0
c53031_g1_i2	2.558	6.957	2.952	2.033	1.953	1.555
c58149_g1_i1	4.555	0	0	0	0	0
c181689_g1_i1	30.843	17.686	19.015	33.848	92.793	32.86
c63935_g2_i1	2.901	0	0	0	0	0
c102811_g1_i1	0	0	3.38	0	0	0
c69627_g2_i3	4.607	1.551	3.482	3.602	0.52	3.133
c134239_g1_i1	6.104	0	0	0	0	0
c121144_g1_i1	0	0	0	19.874	0	0
c106992_g1_i1	2.901	0	0	0	0	0
c18375_g1_i1	2.818	0	0.603	1.22	1.317	1.309
c115357_g1_i1	3.629	0	0	0	0	0
c45218_g1_i1	0	0	0.492	0	0	16.067
c149060_g1_i1	3.182	0	0	0	0	0
c78227_g2_i1	35.273	5.991	4.587	1.863	0	0
c28555_g1_i1	3.099	0	0	0	0	0
c150042_g1_i1	0	0	0	0	0	3.312
c70907_g1_i4	3.369	2.127	5.32	5.994	5.581	7.183
c94617_g1_i1	4.555	0	0	0	0	0
c121805_g1_i1	10.534	0	14.354	0	0	14.332
c132544_g1_i1	1.997	0	2.628	5.455	5.604	5.303
c117167_g1_i1	0	0	3.519	0	0	0
c75750_g1_i1	0	17.05	4.717	3.224	0	19.434
c53637_g1_i1	0	0	25.124	29.953	0	35.825
c39265_g1_i1	10.659	0	6.917	0	5.581	10.976
c82216_g1_i1	0	0	0	5.541	5.708	0
c57642_g1_i1	21.006	35.049	19.191	12.537	8.1	8.067
c103388_g1_i1	6.021	0	0	0	0	0
c130432_g1_i1	0	0	0	0	0	6.176
c21066_g1_i1	5.501	2.33	0	0	0	2.249
c86665_g1_i1	2.704	0	0	0	0	0
c66789_g2_i1	0	0	0	5.106	0	0
c147604_g1_i1	0	0	5.125	0	0	0
c67484_g1_i2	2.984	5.678	1.3	3.914	0	2.786
c131484_g1_i1	0	0	0	0	6.216	0
c58211_g1_i1	381.906	328.652	409.576	372.821	442.345	470.249
c163085_g1_i1	0	0	0	0	18.198	0
c167821_g1_i1	2.683	0	0	0	0	0
c52262_g1_i1	0.551	1.297	12.432	10.656	1.283	8.917
c122232_g1_i1	0	2.703	1.244	5.077	0	0
c67479_g1_i1	82.223	204.769	161.114	157.791	131.777	145.315
c71019_g1_i1	1.841	1.61	21.819	33.148	27.326	42.46
c38084_g1_i1	20.933	46.031	0	0	0	20.352
c61908_g1_i5	59.19	66.463	60.572	66.287	73.532	49.833
c60445_g1_i1	324.629	391.7	497.408	283.842	137.727	500.871
c112629_g1_i1	14.454	0	0	0	0	0
c46234_g1_i1	3.993	6.449	0.743	0	1.594	0
c85526_g1_i1	8.641	13.584	0	0	0	0
c4955_g1_i1	0	0	0	0	0	5.135
c176897_g1_i1	0	0	0	0	7.083	0
c9877_g1_i1	7.622	0	0	0	0	0
c56506_g1_i1	27.255	60.844	70.377	80.281	70.92	101.21
c107258_g1_i1	13.955	0	0	0	0	0
c46866_g1_i1	8.683	0	0	0	0	0
c111075_g1_i1	1.196	22.855	100.7	177.012	57.991	141.444
c72632_g3_i1	3.068	6.432	5.348	7.025	2.276	2.92
c69498_g2_i3	10.752	10.584	15.747	15.704	10.122	11.725
c43870_g1_i1	3.941	0	0	0	0	0
c124166_g1_i1	55.155	14.126	43.953	30.113	31.312	46.913
c45615_g1_i2	3.099	0.873	1.188	1.569	1.733	0.862
c69178_g1_i3	49.176	35.752	60.953	58.478	64.184	50.773
c64600_g1_i1	11.844	8.33	6.982	6.467	4.552	4.643
c20799_g1_i1	18.936	21.355	21.085	15.156	11.369	20.833
c79673_g3_i1	9.213	18.541	12.785	8.916	18.198	8.458
c69853_g6_i1	0	0	0	0	0	10.707
c71502_g1_i2	0	2.856	3.268	0	4.24	4.196
c66584_g1_i5	14.766	10.906	15.013	5.049	5.384	1.768
c122435_g1_i1	0	0	8.152	8.519	0	0
c166725_g1_i1	0	16.965	3.899	0	0	0
c72834_g1_i1	27.817	24.033	22.626	17.86	9.486	19.859
c57936_g1_i1	0.146	3.449	2.395	1.097	1.906	0.951
c100021_g1_i1	9.213	0	0	0	0	0
c74719_g4_i2	16.472	17.372	80.747	102.235	58.407	65.15
c76065_g1_i1	14.465	15.279	11.736	9.729	0	19.043
c82296_g1_i1	42.209	32.185	14.818	30.832	50.643	83.421
c66564_g1_i1	29.876	51.658	62.587	59.735	98.697	64.579
c139915_g1_i1	3.432	0	0	0	0	0
c113988_g1_i1	0	0	13.258	6.911	14.166	6.635
c66591_g2_i1	12.489	0.263	5.459	1.38	1.872	7.742
c65009_g2_i1	7.03	1.924	5.747	4.188	4.853	5.482
c57625_g1_i1	2.132	5.618	5.051	5.9	1.514	5.27
c63179_g1_i2	11.116	4.94	3.612	1.447	2.138	2.875
c24988_g1_i1	3.4	0	0	0	0	0
c76882_g2_i1	0	0	4.457	0	0	0
c166019_g1_i1	8.049	0	0	0	0	0
c55029_g1_i1	3.65	2.441	2.785	3.328	9.671	4.8
c106591_g1_i1	12.042	11.711	13.11	12.556	6.355	3.155
c48765_g1_i1	2.548	6.822	0	3.224	0	3.245
c77863_g4_i1	51.9	38.43	34.223	47.501	88.968	56.043
c160620_g1_i1	36.146	47.845	87.302	115.452	0	84.528
c130396_g1_i1	0	0	0	3.186	0	3.2
c154402_g1_i1	26.226	24.533	21.336	25.632	29.556	7.843
c78171_g1_i2	2.776	4.398	8.18	10.419	10.237	13.214
c59814_g1_i3	2.61	4.703	5.385	4.132	2.161	3.86
c80055_g1_i1	8.402	3.585	0.78	0.501	0.647	0.425
c16456_g1_i1	0	0	0	3.073	0	0
c116904_g1_i1	45.775	0	22.329	0	0	43.612
c139558_g1_i1	1.477	2.466	0	0	0	0
c161081_g1_i1	0	0	0	0	0	18.271
c74712_g2_i1	0	0	5.58	0	0	0
c146483_g1_i1	127.531	71.971	72.54	13.87	70.47	90.447
c74732_g1_i1	6.749	8.661	9.925	10.656	19.619	12.218
c151213_g1_i1	9.931	11.457	15.812	8.566	0	2.215
c64467_g1_i5	11.751	11.643	12.748	16.328	20.37	19.524
c124938_g1_i1	0	0	0.808	3.252	0	0
c147997_g1_i1	11.137	16.609	19.098	63.81	8.157	7.608
c108423_g1_i1	13.695	0.525	0.474	0.927	0.531	1.052
c38296_g1_i1	0.977	4.534	2.59	0	0	0
c64907_g1_i1	4.627	0	0	0	0	0
c64435_g1_i1	0	2.839	17.873	14.059	26.829	29.593
c71824_g2_i1	3.515	5.076	13.528	14.239	2.288	5.963
c13347_g1_i1	0.562	2.627	0.603	0	0	0
c185048_g1_i1	0	16.609	0	0	0	0
c166521_g1_i1	0	0	0	5.881	0	0
c122799_g1_i1	7.134	0	0	0	0	0
c155930_g1_i1	4.711	0	0	0	0	0
c39962_g1_i1	15.068	0	0	0	0	0
c60657_g1_i4	18.697	21.702	18.263	28.468	14.085	15.485
c170733_g1_i1	5.761	5.466	5.004	5.002	1.352	8.044
c135840_g1_i1	0	9.313	2.145	0	0	0
c160757_g1_i1	6.302	0	0	0	0	0
c111161_g1_i1	0	9.05	0	4.311	0	0
c135560_g1_i1	0	0	0	4.075	1.467	0
c124644_g1_i1	0	3.805	1.755	0	0	0
c87875_g1_i1	13.03	0	0	0	0	0
c68985_g1_i1	0.239	3.635	7.548	10.448	10.907	17.062
c69791_g2_i1	16.544	0.432	3.714	3.054	0.878	3.054
c64992_g1_i2	3.296	0	0	0	0	0
c70134_g1_i1	242.708	213.777	189.497	203.647	399.328	344.267
c73205_g3_i1	34.42	48.243	37.268	46.896	54.19	57.844
c49917_g1_i1	6.385	0	0	0	0	0
c67793_g1_i1	0	8.483	0	16.3	0	0
c44276_g1_i1	1.352	3.661	5.06	13.889	0	0
c95075_g1_i1	0	0	1.755	0	3.744	3.591
c62638_g1_i1	13.29	1.822	1.244	1.636	1.814	3.614
c76154_g1_i5	180.409	184.965	166.035	166.13	142.002	144.778
c115930_g1_i1	168.804	34.43	66.189	66.477	40.013	32.234
c80060_g1_i4	3.608	78.631	136.742	129.502	141.829	5.035
c77578_g1_i2	5.844	10.872	9.637	9.237	6.008	15.72
c62911_g2_i1	4.378	6.322	2.915	0	6.216	29.28
c182100_g1_i1	1.591	0	0	0	8.654	4.14
c79440_g2_i1	22.929	12.55	17.771	18.522	27.545	16.648
c75897_g2_i1	13.83	10.974	10.51	7.564	8.758	7.407
c77902_g1_i1	29.533	53.997	43.721	35.351	58.095	34.505
c74388_g6_i1	28.004	15.414	17.046	29.092	3.039	14.702
c163817_g1_i1	48.271	23.889	65.948	68.812	187.781	95.012
c83080_g1_i1	0.562	2.669	1.226	0	1.329	0
c137742_g1_i1	6.218	4.068	2.776	3.678	0	5.035
c11562_g1_i1	2.631	0	0	0	0	0
c77607_g1_i4	39.453	199.625	317.623	462.736	565.294	667.601
c117240_g1_i1	0	0	0	0	0	10.181
c52929_g2_i1	2.132	13.491	11.893	7.819	2.38	9.477
c41238_g1_i1	14.621	14.779	12.246	19.496	17.47	11.289
c27398_g1_i1	139.562	105.41	122.258	131.024	166.671	64.546
c58163_g2_i1	3.39	0	0	0	0	0
c23915_g1_i1	11.501	10.118	9.266	9.285	1.433	18.405
c66181_g2_i1	3.546	2.364	6.564	7.611	2.785	3.178
c155485_g1_i1	26.059	19.465	6.731	13.927	19.157	0
c161226_g1_i1	0	0	0	0	3.651	3.513
c82637_g1_i1	20.35	0	0	0	0	0
c58495_g1_i2	2.984	4.856	1.773	0.879	0	2.887
c118645_g1_i1	0	0	0	4.5	0	0
c162453_g1_i1	5.262	0	0	0	0	6.422
c78000_g1_i8	1.757	0	15.941	4.718	14.582	13.874
c162653_g1_i1	3.504	8.33	2.544	0	0	0
c43384_g1_i1	63.734	129.697	111.358	101.535	52.191	65.732
c27765_g1_i1	6.676	20.363	0	0	0	0
c53070_g1_i1	0	8.508	2.609	10.684	0	0
c132205_g1_i1	0.811	2.025	0.928	1.891	1.999	7.865
c136611_g1_i1	4.627	0	0	0	0	0
c109374_g1_i1	0	0	0	0	0	6.064
c84477_g1_i1	4.825	0	2.052	0	0	0
c52676_g1_i1	2.849	0	0	0	0	0
c167667_g1_i1	35.501	85.351	171.958	85.575	95.82	84.293
c105206_g1_i1	1.352	0	3.38	0	0	0
c14260_g1_i1	2.683	3.618	5.004	0	3.559	0
c72710_g1_i2	3.494	5.695	4.735	4.68	4.183	3.636
c160983_g1_i1	25.862	15.287	14.066	0	7.51	21.079
c76266_g1_i1	0	0	3.157	1.588	0	3.357
c89255_g1_i1	46.451	17.872	26.359	54.185	59.863	44.071
c55398_g1_i1	11.959	17.092	5.729	10.533	8.966	10.718
c77436_g1_i1	37.29	60.624	92.938	70.864	48.759	68.742
c63212_g1_i1	2.569	0	0	3.281	1.19	1.186
c161439_g1_i1	0	0	0	17.888	0	0
c59572_g2_i1	9.775	45.235	91.749	129.266	97.969	38.242
c74386_g1_i3	27.411	32.134	24.799	29.329	31.058	21.101
c74758_g2_i1	0	0	7.678	0	0	0
c78834_g1_i1	40.275	23.016	15.199	12.688	8.712	10.842
c74460_g1_i1	2.205	4.551	4.466	5.455	2.195	1.745
c79507_g1_i4	4.742	97.419	164.456	118.393	163.216	136.096
c79653_g1_i2	0	0	0	14.097	7.221	0
c56305_g3_i1	2.236	7.762	7.994	1.257	2.831	5.628
c1292_g1_i1	0	2.898	0	0	0	0
c140280_g1_i1	0	0	0	0	0	31.954
c131678_g1_i1	2.257	13.109	0	0	0	0
c117758_g1_i1	37.321	54.412	231.769	221.686	86.935	238.738
c76325_g1_i2	8.787	3.957	10.055	8.481	8.354	13.046
c65488_g1_i1	6.499	1.441	1.3	0.425	0.971	0.481
c69777_g1_i5	14.818	25.194	44.779	47.113	38.811	30.052
c98030_g1_i1	6.884	26.702	33.823	57.589	13.126	43.198
c184822_g1_i1	1.882	0	2.46	0	0	9.958
c73959_g2_i1	5.095	4.322	4.522	3.933	1.883	6.031
c63355_g1_i1	3.39	0	3.045	2.061	1.19	3.871
c59637_g1_i1	4.669	17.169	10.269	8.982	7.533	4.901
c87820_g1_i1	1.237	3.296	0	0	0	0
c62089_g12_i1	0.437	1.983	3.166	0.898	0.982	0
c106534_g1_i1	5.73	8.779	8.05	3.252	24.276	5.124
c59101_g1_i1	2.35	1.847	3.834	3.016	5.627	4.207
c70286_g1_i2	5.251	0	0	0	0	0
c55430_g1_i1	0.312	0.432	2.999	3.943	4.379	1.969
c5533_g1_i1	2.891	0	0	0	0	0
c113525_g1_i1	0	1.881	0	0	0	3.659
c111303_g1_i1	0.822	2.042	2.822	0	0	0
c4001_g1_i1	3.296	0	0	0	0	0
c70499_g2_i1	3.078	4.703	4.577	2.487	2.692	1.857
c51917_g1_i1	0	0.763	3.454	7.488	7.614	3.032
c79907_g1_i1	0	0	3.918	2.666	0	0
c30906_g1_i1	29.491	0	12.107	12.726	12.941	0
c166331_g1_i1	7.643	0	0	0	0	0
c59854_g2_i1	3.14	1.559	1.17	0.917	0.52	0.526
c21282_g1_i1	2.922	2.5	2.303	0	0	0
c180612_g1_i1	0.936	0	0	4.482	0	0
c66997_g1_i2	31.228	17.719	14.567	15.477	16.222	16.827
c149691_g1_i1	0	0	4.921	0	0	0
c79473_g1_i4	7.789	2.957	5.301	4.954	7.083	2.35
c76116_g1_i1	5.501	51.879	109.836	110.29	91.291	89.809
c9875_g1_i1	1.061	0	0.566	1.135	6.17	0
c75448_g2_i1	0	0	0	2.978	0	0
c71008_g1_i2	31.862	17.567	38.995	19.401	23.571	26.807
c20288_g1_i1	0	0	0	3.754	0	11.188
c41164_g1_i1	3.016	0	0	0	0	0
c39039_g1_i1	0	5.483	3.463	2.912	3.859	3.838
c77505_g1_i1	8.246	0.33	1.578	1.021	0.67	1.399
c87589_g1_i1	1.965	5.61	2.581	10.722	0	5.225
c182840_g1_i1	10.128	2.957	8.17	8.358	0	19.77
c53495_g1_i4	19.955	0	15.756	10.901	0	5.303
c153588_g1_i1	3.785	0	0	0	0	0
c66459_g2_i1	0	0	7.13	9.842	35.749	1.186
c7827_g1_i1	4.939	0	0	15.194	0	28.206
c115819_g1_i1	53.065	0	0	0	0	26.058
c103138_g1_i1	0	0	7.446	15.685	0	0
c99046_g1_i1	8.017	0	0	0	0	0
c100006_g1_i1	56.736	41.184	94.061	79.496	241.358	182.729
c55442_g1_i1	4.575	2.856	7.047	5.616	2.877	1.79
c49086_g2_i1	9.421	0	0	0	0	0
c72729_g1_i1	128.051	99.656	79.364	63.508	25.789	50.986
c10043_g1_i1	5.147	0	0	0	0	0
c93903_g1_i1	11.064	0	17.938	29.263	71.718	0
c150791_g1_i1	0	0	0	0	7.395	0
c123508_g1_i1	16.596	0	0	0	0	0
c54143_g1_i1	2.984	5.525	5.079	3.413	1.826	3.58
c64310_g1_i1	0.957	3.618	10.018	23.249	14.027	14.489
c136652_g1_i1	1.716	0	0	4.576	0	0
c158706_g1_i1	2.735	0	0	0	0	0
c15834_g1_i1	41.304	162.568	61.993	75.043	60.672	57.419
c49797_g1_i1	7.217	0	0	0	0	0
c4150_g1_i1	165.31	140.349	16.87	0	0	39.629
c43733_g1_i1	1.841	4.042	8.245	15.6	0.67	16.145
c53733_g1_i1	2.86	4.593	2.061	1.239	1.433	4.621
c10612_g1_i1	15.505	5.542	6.304	10.826	20.255	22.903
c159902_g1_i1	0	0	0	6.051	0	0
c45871_g1_i1	4.44	0	0	0	0	0
c73008_g2_i2	30.229	20.914	31.892	33.158	22.947	17.532
c31306_g1_i1	0	0	16.396	0	0	0
c122235_g1_i1	5.355	0	0	4.784	0	0
c38042_g1_i2	29.075	11.033	12.71	5.276	0	20.553
c100463_g1_i1	3.712	0	0	0	0	0
c66936_g1_i1	14.662	27.863	37.073	41.431	39.262	20.732
c180895_g1_i1	0	0	3.593	0	0	0
c111427_g1_i1	0	6.322	2.915	0	6.216	0
c41908_g1_i1	0	3.008	1.356	0.529	0.601	1.801
c65196_g2_i2	12.666	8.211	7.743	5.626	6.794	6.545
c75165_g2_i1	3.296	0	0	0	0	0
c129294_g1_i1	5.907	0	0	0	0	0
c119546_g1_i1	3.224	0	0	0	0	0
c79623_g3_i1	56.798	107.283	94.052	116.473	111.73	87.739
c72893_g1_i1	5.012	14.779	5.534	0.917	1.075	3.054
c156420_g1_i1	22.565	13.754	10.538	6.429	6.782	13.269
c143365_g1_i1	0	0	0	0	3.801	0
c9547_g1_i1	0	0	3.129	6.524	6.69	0
c79113_g1_i1	29.585	92.046	68.566	82.238	33.727	101.647
c94641_g1_i1	3.068	0	0	0	0	0
c69116_g2_i1	62.195	35.735	39.181	45.912	56.605	54.174
c154170_g1_i1	0	0	0	7.119	0	0
c89701_g1_i1	3.65	0	0	0	0	0
c64428_g1_i1	89.523	82.758	90.7	68.925	60.926	39.618
c137375_g1_i1	8.704	3.94	7.233	5.493	1.941	3.815
c72846_g1_i1	1.664	66.954	78.083	96.836	95.508	12.509
c104817_g1_i1	5.085	0	0	0	0	0
c80116_g1_i1	4.222	15.592	67.526	101.544	120.477	133.265
c61399_g1_i3	22.201	13.44	15.802	19.486	16.072	19.255
c116787_g1_i1	141.954	265.596	185.755	121.258	95.831	188.413
c143040_g1_i1	13.955	0	0	0	0	0
c151869_g1_i1	0	0	0	0	0	11.267
c68678_g1_i1	7.539	7.381	5.719	5.994	4.402	4.643
c55882_g1_i2	3.182	23.804	7.288	5.531	0	1.924
c71139_g1_i1	8.059	7.754	7.13	5.38	5.766	4.789
c60805_g1_i1	15.536	21.228	29.19	56.199	151.604	82.626
c67591_g1_i1	3.14	2.941	4.633	1.929	2.969	2.596
c68066_g1_i1	1.029	3.585	7.093	1.087	5.927	5.885
c107759_g1_i1	4.679	0	6.796	0	0	0
c40660_g1_i1	3.931	2.525	0	0	0	0
c163239_g1_i1	3.816	11.838	10.863	11.402	46.437	21.403
c73873_g3_i2	0	0	5.004	10.372	5.338	5.057
c127759_g1_i1	0	0	9.405	0	0	0
c154898_g1_i1	4.243	0	0	0	0	0
c126671_g1_i1	2.672	0	0	0	0	0
c25342_g1_i1	4.555	0	0	0	0	0
c42606_g1_i1	12.052	0	0	0	5.65	0
c79929_g1_i3	5.699	3.712	5.431	5.039	8.712	7.899
c69707_g1_i2	14.538	12.287	11.782	12.65	26.274	24.637
c168714_g1_i1	6.707	3.618	5.004	10.287	3.559	17.152
c161344_g1_i1	34.347	0	16.582	13.813	28.32	19.915
c65340_g2_i1	3.536	0	7.195	8.349	17.632	23.731
c27793_g1_i1	0	1.144	2.609	3.12	0	1.13
c71328_g1_i1	12.666	20.135	24.557	22.171	14.212	17.085
c153296_g1_i1	14.59	0	0	0	22.057	0
c68814_g2_i1	42.729	622.764	581.21	438.815	296.911	386.269
c88075_g1_i1	0	0	0	0	7.221	0
c56003_g1_i1	246.763	93.631	104.757	90.662	120.442	178.052
c100573_g1_i1	5.397	5.729	7.892	10.646	11.323	3.715
c74443_g5_i1	3.785	13.084	18.875	19.08	0	30.88
c69819_g5_i1	1.373	0	6.833	3.517	0	3.513
c75710_g3_i1	13.165	51.192	31.029	6.921	22.346	10.316
c151621_g1_i1	31.02	38.6	25.412	26.36	92.25	25.689
c162678_g1_i1	3.473	0	0	4.642	0	0
c130321_g1_i1	0	0	7.446	31.371	0	14.534
c103211_g1_i1	0	13.203	0	0	0	0
c55927_g2_i1	1.757	4.94	6.833	18.853	4.864	0
c114014_g1_i1	112.64	42.15	18.783	9.786	8.585	32.648
c109980_g1_i1	6.354	0	0	0	0	0
c74967_g1_i3	3.068	2.186	0.78	0.851	0	0.66
c75089_g3_i1	42.198	18.008	20.834	24.072	28.597	39.036
c43276_g1_i1	1.435	0	9.015	9.946	13.16	16.178
c74786_g2_i1	2.672	56.116	53.813	55.632	41.272	65.419
c186670_g1_i1	15.369	6.805	9.294	7.025	2.9	8.66
c76796_g2_i1	5.418	4.635	2.572	1.447	1.317	0.75
c51618_g1_i1	0	1.483	7.325	9.398	6.725	8.201
c147630_g1_i1	28.077	0	20.379	14.296	14.512	26.595
c28683_g1_i1	0	1.068	1.281	2.184	3.235	2.864
c86931_g1_i1	12.915	24.838	22.886	17.841	6.112	0
c175736_g1_i1	4.43	1.813	2.498	1.683	0	0
c70287_g1_i4	41.98	65.369	68.705	58.752	48.447	46.342
c171247_g1_i1	72.781	67.488	9.396	1.9	8.076	31.697
c39524_g1_i1	0	11.245	0	0	0	0
c47469_g1_i1	27.328	14.398	13.184	0	0	0
c79322_g1_i3	9.754	3.491	2.423	2.004	0.497	1.667
c63554_g4_i3	0.77	6.084	6.991	3.423	2.218	3.882
c70763_g3_i1	2.683	0	0	7.649	15.645	0
c21244_g1_i1	0	2.737	0.251	0	0	1.096
c113769_g1_i1	14.673	8.771	10.705	2.685	1.444	5.728
c19342_g1_i1	0	0	35.885	32.496	28.736	54.689
c67249_g1_i1	1.986	2.017	8.467	6.798	3.073	6.545
c52116_g1_i1	7.238	7.898	10.928	11.251	0	14.925
c18353_g1_i1	0	0	5.719	0	0	0
c78112_g1_i2	5.709	0	4.327	2.477	2.681	3.983
c40437_g1_i1	2.901	0	0	0	0	0
c96292_g1_i1	2.298	0	3.073	0	0	0
c68380_g1_i1	8.361	0	2.479	2.108	2.091	2.081
c45255_g1_i1	15.473	5.347	6.156	5.02	5.269	2.562
c178075_g1_i1	4.222	0	5.088	1.125	6.135	3.647
c61248_g5_i1	4.555	0	0	0	0	0
c108022_g1_i1	3.91	12.16	5.58	0	0	0
c76564_g2_i1	20.818	13.033	19.145	18.777	22.889	14.948
c58784_g1_i1	0.478	15.838	19.135	27.958	5.142	14.858
c52992_g2_i2	9.629	0	14.92	19.486	13.692	9.879
c103103_g1_i1	17.72	32.753	36.015	28.686	14.512	25.286
c158592_g1_i1	3.816	0	0	0	0	0
c111861_g1_i1	0	0	6.759	0	0	0
c76530_g3_i1	17.158	6.94	15.849	7.611	9.417	9.879
c141556_g1_i1	5.168	0	0	0	0	0
c77992_g2_i1	0	6.805	0	0	0	0
c114098_g1_i1	0	9.271	0	0	0	0
c123314_g1_i1	7.57	3.373	40.378	22.323	9.96	28.833
c43365_g1_i1	0	0	0.733	4.396	0	0
c49396_g1_i1	0.645	3.195	1.318	0.463	0.266	1.611
c37119_g1_i1	11.127	0	0	0	0	0
c140982_g1_i1	4.399	3.61	0.826	0	0	0
c182554_g1_i1	3.91	0	0	0	0	0
c182880_g1_i1	0	0	0	6.524	0	0
c108937_g1_i1	34.867	0	0	0	10.491	9.7
c44198_g2_i1	3.026	0	0	0	0	0
c75622_g1_i1	51.089	56.429	30.072	34.709	24.969	22.321
c87801_g1_i1	0	0	0	2.307	4.853	0
c152455_g1_i1	5.168	0	0	0	0	0
c35739_g1_i1	2.984	0	0	0	0	0
c78756_g1_i1	0.125	1.559	11.587	15.118	16.858	14.702
c169613_g1_i1	11.823	0	0	0	0	0
c162534_g1_i1	2.121	12.203	5.626	23.363	30.007	22.645
c75487_g1_i1	12.271	8.864	7.13	4.141	4.368	8.559
c186211_g1_i1	0	24.99	0	0	12.248	0
c99611_g1_i1	0	0	8.198	0	0	0
c104402_g1_i1	0	0	0	12.112	0	0
c59386_g1_i4	15.193	47.997	36.943	33.442	21.711	27.042
c26738_g1_i1	0.77	2.585	1.959	0	0	0
c32522_g1_i1	5.168	0.432	0.882	0.567	0	0.66
c52739_g4_i1	0.426	14.398	8.31	0.87	0	1.902
c117057_g1_i1	0	16.787	7.678	0	0	0
c59728_g1_i2	11.241	33.897	12.627	12.613	13.692	18.528
c94400_g1_i1	7.872	22.423	12.915	5.361	16.546	15.664
c73271_g1_i8	62.788	72.191	69.272	55.736	44.022	45.403
c78385_g1_i3	36.739	83.343	138.692	144.989	148.531	132.896
c33340_g1_i1	5.626	0	0	0	0	0
c72786_g1_i2	0	0	0	4.311	0	0
c43858_g1_i1	5.709	0	0	0	0	0
c73787_g1_i1	0.676	3.407	16.22	13.284	5.384	13.169
c64157_g1_i1	1.965	3.763	3.38	3.29	3.42	2.271
c62699_g1_i2	16.524	0	0	0	0	0
c182123_g1_i1	71.866	9.94	59.365	133.861	39.019	99.487
c67333_g1_i1	1.123	10.966	2.21	1.352	0.485	1.096
c75348_g3_i2	7.685	7.135	8.737	7.649	3.605	8.772
c34036_g1_i2	27.682	31.439	52.485	38.689	13.287	27.389
c100397_g1_i1	4.212	0	0	0	0	0
c42332_g1_i1	2.631	0	0	0	0	0
c146143_g1_i1	6.978	0	0	0	0	0
c59105_g3_i1	25.373	10.771	20.519	15.931	14.628	16.492
c81081_g1_i1	0	0	0	9.341	0	0
c71503_g1_i3	89.783	46.642	29.859	15.581	16.846	45.928
c36179_g1_i1	11.948	0	0	0	0	0
c70543_g3_i2	6.416	23.372	51.928	47.264	39.435	48.267
c42281_g1_i1	19.383	0	0	0	5.431	10.271
c146856_g1_i1	30.52	0	7.446	0	0	0
c77934_g1_i2	9.952	9.279	3.055	2.194	2.288	3.267
c169768_g1_i1	0	0	0.381	2.572	5.061	0
c182079_g1_i1	0	6.322	2.915	0	0	5.852
c79521_g1_i1	1.019	2.652	1.216	2.487	0	2.54
c93155_g1_i1	11.459	0	0	0	0	0
c124910_g1_i1	7.134	0	0	0	0	0
c146716_g1_i1	0	0	0	6.051	0	0
c79359_g1_i1	0	0	1.671	0	0	3.435
c102211_g1_i1	13.966	0	10.501	10.901	0	5.303
c80702_g1_i1	4.939	0	0	0	0	0
c145639_g1_i1	5.428	0	0	0	0	0
c114372_g1_i1	3.068	0	0	0	0	0
c42847_g1_i1	4.139	9.05	11.708	9.776	9.082	4.52
c51940_g1_i1	4.44	1.017	7.409	8.273	3.039	6.031
c42945_g1_i1	3.286	3.525	6.815	4.888	1.017	1.51
c17847_g1_i1	5.657	0	0	0	0	0
c32985_g1_i2	0	11.533	0	0	0	0
c132496_g1_i1	0	2.441	0	0	0	0
c69598_g1_i3	9.629	4.991	10.854	12.594	5.569	9.577
c165179_g1_i1	2.849	0	0	0	0	0
c64815_g1_i2	26.101	14.237	23.406	22.777	42.809	13.639
c27687_g1_i1	2.329	0	3.129	0	0	0
c59899_g1_i1	0.853	2.72	2.655	1.598	5.026	5.46
c57222_g1_i3	1.737	0	4.41	1.437	0.416	1.231
c64730_g1_i1	3.276	6.991	5.673	6.978	7.984	7.485
c20650_g1_i1	6.915	0	0	0	0	0
c63982_g1_i1	28.316	26.355	23.564	31.891	54.848	32.379
c50699_g1_i1	60.615	0	0	0	0	0
c75082_g1_i1	9.151	4.118	5.357	8.159	5.049	8.705
c183747_g1_i1	5.085	0	0	0	0	0
c91100_g1_i1	0	6.101	0	5.758	0	2.909
c84223_g1_i1	3.536	0	0	0	0	0
c43349_g1_i1	2.922	0	0	0	0	0
c159466_g1_i1	8.049	13.381	16.443	4.245	0	16.771
c75710_g2_i2	10.763	27.032	19.228	11.317	9.059	9.756
c61040_g1_i3	2.839	4.644	7.957	12.263	9.012	10.002
c32610_g1_i1	0.447	0	3.287	3.725	1.028	2.036
c73052_g2_i1	12.624	36.024	17.566	18.702	14.454	13.46
c75413_g1_i2	6.53	3.712	4.577	3.46	4.217	5.259
c39775_g1_i1	1.061	4.974	4.54	1.135	1.236	3.67
c15748_g1_i1	8.475	42.718	5.626	35.049	18.002	45.291
c64537_g1_i1	10.721	2.415	3.677	4.198	2.45	3.412
c114584_g1_i1	3.203	9.711	40.146	28.015	19.065	70.733
c187741_g1_i1	0	0	0	0	12.248	0
c128549_g1_i1	0	0	2.34	0	6.355	2.517
c10207_g1_i1	6.104	0	0	0	0	0
c94603_g1_i1	0	0	0	14.74	0	13.695
c36306_g1_i2	0	1.89	0.427	2.676	0.959	0.481
c37003_g1_i1	12.603	0	0	0	0	0
c63887_g3_i1	0	1.729	1.588	3.205	0	1.689
c72286_g1_i1	0	2.796	14.92	24.658	42.404	81.373
c75944_g2_i3	10.388	3.89	23.351	28.194	12.744	17.778
c69723_g2_i1	1.009	5.551	2.693	2.25	0.855	0.425
c55913_g1_i1	0	0.669	2.247	2.619	2.692	0.336
c68334_g2_i3	1.269	0.695	0.316	4.349	6.979	0
c175832_g1_i1	3.65	2.441	1.114	2.222	0	1.197
c8532_g1_i1	14.454	0	0	0	0	0
c54525_g1_i1	2.693	0	0.752	0	1.618	0
c68043_g1_i3	27.63	38.04	25.105	15.941	17.389	21.773
c24515_g1_i1	2.797	0	0	0	0	0
c66428_g2_i2	3.151	5.144	3.082	1.494	0.867	2.887
c48467_g1_i1	8.423	66.013	90.793	25.443	0	0
c68241_g1_i3	6.967	5.669	5.106	3.063	5.719	3.938
c78756_g2_i1	0.094	2.542	2.191	6.609	7.141	3.95
c64708_g2_i1	14.912	0	0	0	0	0
c129189_g1_i1	6.822	0	4.791	0	0	9.477
c80803_g1_i1	3.733	0	0	0	0	0
c78463_g2_i1	0.905	3.313	5.998	7.082	1.987	8.604
c128058_g1_i1	0	0	0	4.018	0	3.972
c60960_g2_i1	7.757	32.778	4.067	0.813	0.635	0.313
c50553_g1_i1	1.237	2.661	4.568	2.354	3.744	2.663
c110099_g1_i1	0	0	14.001	0	14.963	0
c155264_g1_i1	2.787	0	0	0	0	0
c134976_g1_i1	0	0	0	6.524	0	0
c78192_g2_i2	0.166	80.682	72.484	48.323	79.898	104.735
c83665_g1_i1	18.385	14.126	9.767	10.041	6.956	0
c70907_g3_i1	13.165	7.805	32.301	44.929	99.644	171.966
c169087_g1_i1	4.939	0	0	0	0	14.109
c108487_g1_i1	2.059	5.347	6.156	0	2.634	5.124
c76766_g1_i2	88.213	101.418	236.513	452.752	203.009	169.034
c61085_g1_i1	63.037	35.125	43.702	57.599	90.574	25.465
c61578_g1_i2	5.095	0	0	0	0	0
c76954_g3_i1	0	14.83	6.796	0	0	0
c61487_g1_i2	11.127	3.195	4.345	3.413	2.565	7.038
c18747_g1_i1	0	0	0	2.912	0	0
c64732_g1_i1	0	6.406	6.666	7.365	11.208	9.991
c64963_g2_i1	16.773	11.398	14.456	8.49	19.307	10.808
c67067_g1_i1	124.141	210.616	127.105	82.9	78.292	109.042
c55993_g1_i1	2.683	8.906	7.075	2.657	7.429	3.703
c65513_g2_i1	16.7	19.279	21.531	23.996	11.034	17.555
c91879_g1_i1	0	0	9.405	19.874	0	0
c145215_g1_i1	1.019	2.652	0	0	0	0
c183916_g1_i1	12.187	8.788	9.09	0	0	10.618
c40809_g1_i1	9.109	0	0	0	0	0
c79456_g1_i2	13.841	34.591	69.829	63.791	62.994	67.343
c80047_g1_i1	22.368	245.292	391.527	488.576	944.322	688.467
c65093_g1_i4	0	0	0	13.549	0	0
c75074_g1_i2	0.312	41.294	14.781	5.635	10.11	44.854
c99659_g1_i1	5.262	0	0	0	0	0
c16324_g1_i1	0.281	14.118	18.875	33.772	54.201	61.38
c45764_g1_i1	6.302	0	0	0	0	0
c15557_g1_i2	53.627	52.048	44.705	41.497	31.37	44.575
c66921_g1_i1	8.017	0	0	0	0	0
c64351_g1_i1	10.576	18.448	58.511	48.096	54.086	24.559
c53093_g1_i1	77.253	76.92	69.207	93.744	97.403	128.376
c86046_g1_i1	8.465	4.72	4.354	4.5	0	4.431
c64129_g1_i1	2.298	4.051	2.033	1.655	5.072	3.614
c30526_g1_i1	0	0	0	13.473	0	0
c107704_g1_i1	74.632	13.601	31.317	13.038	33.438	25.129
c27026_g1_i1	4.908	0	0	0	0	0
c47912_g1_i1	794.821	643.246	641.735	664.019	1136.07	988.697
c38792_g1_i1	3.338	0	0	0	0	0
c164417_g1_i1	0	0	0	8.027	4.16	0
c61560_g1_i1	768.065	78.648	95.361	193.057	243.68	362.236
c176371_g1_i1	0	5.703	0	0	0	0
c71551_g1_i1	3.463	1.949	6.007	4.132	4.83	2.842
c44781_g1_i1	5.075	0	0	0	0	0
c170170_g1_i1	0	0	0	0	0	4.934
c148307_g1_i1	18.156	16.906	22.663	23.221	7.094	15.899
c104202_g1_i1	1.757	9.881	6.833	14.144	9.729	0
c14511_g1_i2	44.361	34.151	56.868	32.543	24.356	24.133
c68239_g1_i1	9.484	5.212	4.921	4.292	0.832	1.387
c51522_g1_i1	1.955	3.161	4.512	3.725	2.646	2.64
c82631_g1_i1	3.9	0	0	0	0	0
c78303_g1_i1	21.889	12.55	20.417	20.11	10.122	14.411
c73122_g1_i1	12.115	8.008	8.198	11.459	8.134	7.787
c49040_g1_i2	0.79	3.229	1.95	2.515	2.785	3.424
c66678_g1_i1	0.198	0	9.21	24.781	22.3	43.198
c143115_g1_i1	16.596	0	3.194	13.293	13.634	6.4
c78954_g1_i1	20.309	143.501	183.972	237.22	459.099	465.863
c59139_g1_i1	0.27	4.144	13.936	11.554	11.901	46.253
c24738_g1_i1	18.063	26.219	42.263	12.556	51.567	24.256
c175652_g1_i1	10.461	21.38	9.814	51.443	10.491	19.401
c92975_g1_i1	0	0	9.349	0	0	0
c43281_g1_i1	5.688	0	0	0	0	0
c135810_g1_i1	2.267	2.983	0	0	0	0
c75445_g1_i2	48.084	124.409	182.923	216.619	364.804	324.005
c144808_g1_i1	29.73	31.532	29.06	30.113	31.035	24.525
c51942_g1_i2	8.173	2.085	0	0.945	0	0
c77016_g2_i2	3.13	212.209	258.666	299.395	378.265	459.206
c34360_g1_i1	4.315	0	0	0	0	0
c93102_g1_i1	11.584	15.796	32.774	33.763	15.564	26.114
c91710_g1_i1	0	0	0	2.619	0	0
c79518_g2_i2	9.026	27.193	4.169	0	0	0
c79892_g2_i1	13.851	0	6.917	0	0	24.872
c60187_g2_i2	233.557	212.743	323.193	546.846	440.381	580.399
c63899_g2_i1	148.921	0	0	0	1.953	0
c93337_g1_i1	5.543	0	5.283	4.822	8.908	12.408
c62755_g2_i1	0	17.109	3.946	4.066	0	4.028
c182509_g1_i1	4.7	0	0	1.276	1.387	2.741
c7676_g1_i1	3.172	0	0	0	0	0
c143979_g1_i1	27.193	19.499	12.58	11.109	30.723	14.735
c83413_g1_i1	0	0	0	0	6.644	0
c29432_g1_i1	14.038	14.83	0	28.591	0	0
c90548_g1_i1	0	0	0	4.066	0	0
c23054_g1_i2	0	0	0	0	0	3.513
c75975_g1_i2	49.145	26.973	28.466	28.44	22.993	30.007
c41334_g1_i1	11.335	2.381	3.51	2.373	7.903	5.482
c79906_g1_i1	42.905	61.726	141.644	187.753	465.292	535.902
c136732_g1_i1	1.05	4.669	6.007	2.09	0	2.327
c161889_g1_i1	4.461	0	0	0	0	0
c57401_g2_i1	5.584	0	0	0	0	0
c93735_g1_i1	8.09	0	3.231	3.215	5.846	5.807
c83764_g1_i1	3.14	0	0	0	0	0
c74022_g2_i1	0	0	5.227	8.008	2.796	0
c58794_g3_i1	5.439	2.322	4.605	2.449	2.808	1.399
c121824_g1_i1	242.625	133.764	94.832	140.555	703.333	153.74
c112031_g1_i1	2.652	0	0	0	0	0
c25115_g1_i1	0	0	2.72	5.645	0	0
c56603_g1_i2	11.699	4.652	15.022	0	0	8.738
c13928_g1_i1	3.993	0	0	0	0	0
c133733_g1_i1	4.44	0	0	0	0	0
c70211_g1_i2	0	0	10.909	0	0	0
c135551_g1_i1	0	15.762	0	91.191	30.85	0
c70661_g1_i1	2.672	4.864	0.743	0	0	0
c30884_g1_i1	0	1.102	0	2.988	0	7.597
c9816_g1_i1	20.122	8.093	13.314	11.402	9.44	11.446
c88021_g1_i1	8.246	27.532	2.117	0	4.518	4.308
c73709_g1_i4	4.752	6.034	3.556	2.033	5.234	5.516
c63270_g1_i2	3.452	2.644	3.185	1.938	2.889	2.674
c23606_g1_i1	34.982	18.965	11.652	6.051	18.649	11.714
c111642_g1_i1	3.338	0	18.708	9.795	0	0
c166103_g1_i1	0	16.609	0	7.98	24.472	22.824
c79589_g1_i1	4.96	0.958	1.421	0.416	0.566	0.806
c83495_g1_i1	0	2.313	19.135	12.963	0	2.226
c102486_g1_i1	0	0	7.325	0	0	0
c69627_g3_i1	5.147	4.322	1.987	0	0	0
c119673_g1_i1	5.231	0	0	0	0	0
c69248_g1_i1	0	0	4.568	0	0	0
c37979_g1_i1	3.12	0	0	0	0	0
c38498_g1_i1	0	0.28	1.996	3.148	0.843	0.28
c13337_g1_i1	4.877	3.822	0	0	1.259	11.289
c131559_g1_i1	43.727	44.252	49.505	18.163	18.649	46.857
c71370_g1_i5	10.825	26.134	78.519	51.585	36.269	55.013
c139963_g1_i1	0	0	0	0	5.338	5.057
c60787_g1_i3	3.546	12.135	11.68	17.633	6.759	7.149
c48842_g1_i1	2.475	2.72	2.767	1.815	3.409	0
c3836_g1_i1	0	0.958	3.045	3.451	0	0
c101104_g1_i1	3.359	0	2.423	1.21	0	0
c991_g1_i2	133.001	154.763	134.727	64.661	83.746	78.845
c2482_g1_i1	48.23	178.169	175.588	187.469	149.998	139.81
c80093_g2_i1	70.129	332.423	407.784	487.46	408.733	77.625
c151496_g1_i1	6.135	0	0	0	0	0
c14303_g1_i1	13.643	4.161	5.756	3.962	4.102	0
c71569_g1_i1	117.278	0	0	0	0	0
c53101_g1_i1	229.928	219.039	184.028	153.394	121.378	105.372
c66395_g1_i2	28.098	27.719	38.568	38.717	30.919	39.674
c21543_g1_i1	21.921	10.203	11.884	7.592	7.557	12.374
c88378_g1_i1	0	0	4.457	0	0	0
c74083_g1_i1	4.16	3.754	17.306	3.564	3.697	0
c65025_g1_i4	14.309	14.592	17.91	11.365	14.27	16.794
c25600_g1_i1	5.948	0	0	0	0	0
c172273_g1_i1	10.607	6.237	10.055	20.593	3.073	0
c67214_g1_i1	0.697	37.71	28.197	33.252	28.967	44.295
c14951_g1_i1	120.231	207.421	235.873	95.541	113.301	302.479
c61351_g2_i4	0.77	1.813	2.637	0.586	1.144	1.376
c134774_g1_i1	0	0	0	0	0	4.833
c4867_g1_i1	8.329	1.542	7.066	4.264	4.576	6.031
c48717_g1_i1	17.699	44.845	105.908	58.96	27.58	57.419
c134449_g1_i1	0	0	0	0	0	6.937
c25891_g1_i1	2.485	0	6.815	4.103	4.414	14.567
c71909_g2_i1	0	0	0	10.041	0	0
c51973_g1_i2	1.404	5.127	3.918	1.579	1.687	1.667
c75744_g2_i2	0.489	0.339	7.372	12.556	15.205	8.604
c69694_g1_i2	62.798	163.068	185.467	211.078	250.936	328.525
c68343_g1_i3	2.818	1.72	3.157	3.177	3.397	1.678
c28303_g1_i1	3.265	0	0	0	0	0
c23711_g1_i1	0	0	7.446	0	0	14.534
c75083_g1_i1	53.086	35.074	44.853	21.065	11.485	13.695
c173697_g1_i1	2.953	1.924	0	3.47	0	0.951
c117903_g1_i1	3.307	0	0	0	0	0
c178709_g1_i1	4.908	0	0	0	0	6.635
c133566_g1_i1	0	9.94	0	0	0	0
c64590_g1_i1	5.761	2.441	3.296	2.137	4.102	6.131
c63857_g2_i1	0.208	0.441	2.767	1.929	0	1.32
c76250_g3_i1	0	0	0	0	0	7.933
c76918_g1_i2	13.487	7.652	7.093	8.235	7.325	5.113
c154711_g1_i1	0	0	3.073	0	0	0
c151557_g1_i1	3.296	4.118	0.947	0	0	0
c170820_g1_i1	99.454	55.743	63.042	48.607	46.575	71.964
c10550_g1_i1	0	5.61	0	0	0	0
c125859_g1_i1	2.828	0	0	0	0	0
c23654_g1_i1	3.525	0	0	0	0	0
c178336_g1_i1	54.989	43.421	48.354	72.008	42.762	75.443
c27079_g1_i1	109.967	189.27	303.371	244.094	184.903	310.713
c15950_g1_i2	0	0	10.909	0	23.34	21.135
c76542_g1_i2	0	8.839	0	0	0	0
c76540_g3_i1	18.967	52.158	34.659	26.757	30.226	35.758
c40100_g1_i1	2.704	0	0	0	0	0
c132324_g1_i1	0	0	0	0	8.516	0
c158852_g1_i1	0	4.11	1.894	0	0	0
c56690_g1_i1	3.088	5.525	9.507	13.123	9.625	15.474
c107089_g1_i1	119.056	94.851	34.873	72.972	46.552	51.869
c129528_g1_i1	13.955	0	0	0	0	0
c66154_g1_i1	14.527	1.712	0.613	0.596	1.733	0
c72463_g1_i3	10.513	19.338	13.713	13.445	7.961	13.739
c54120_g1_i1	4.929	0	0	0	0	0
c128331_g1_i1	0	0	3.983	0	0	7.933
c89331_g1_i1	0	0	3.899	0	0	0
c62454_g3_i1	7.134	2.042	6.508	6.467	2.034	6.064
c136609_g1_i1	2.88	0	0	0	0	0
c52977_g1_i1	1.206	13.008	7.279	6.637	0	2.831
c30306_g1_i1	8.433	0	0	0	0	0
c29817_g1_i1	4.108	0	0	0	0	0
c77735_g1_i1	10.295	8.923	14.15	14.882	14.489	11.983
c46173_g1_i1	0	0.991	2.265	7.205	11.889	0
c4140_g1_i1	208.777	247.021	147.577	89.575	282.283	172.794
c173203_g1_i1	2.839	0	0	0	0	0
c91392_g1_i1	0	0	0	0	8.516	0
c133857_g1_i1	37.945	34.964	42.031	59.187	32.098	54.745
c124096_g1_i1	0	0	0	8.613	0	0
c49728_g1_i1	23.688	72.979	74.75	146.398	163.678	61.201
c74124_g4_i2	20.954	40.15	35.253	32.165	22.404	30.712
c180542_g1_i1	0.634	9.194	9.127	2.827	9.105	5.997
c83196_g1_i1	10.94	0	5.162	10.826	0	0
c65618_g3_i1	0	0	1.244	0.615	3.443	1.376
c164821_g1_i1	5.251	0	3.259	0	0	0
c65424_g1_i2	1.456	7.152	4.587	2.978	2.068	8.223
c71033_g1_i1	3.723	33.854	72.976	108.229	108.68	79.639
c54550_g1_i1	132.845	179.008	172.747	139.931	147.502	136.968
c65449_g2_i1	1.3	4.695	3.166	5.484	0.786	2.752
c51559_g1_i1	2.745	7.356	5.756	3.81	2.091	0
c75485_g1_i2	2.548	2.5	6.183	5.853	2.935	1.253
c41697_g1_i1	3.972	4.805	5.868	0	1.583	1.566
c30455_g1_i1	0	0	1.374	0	0	5.706
c66812_g1_i1	752.831	476.492	605.823	336.619	286.489	456.666
c52653_g1_i1	15.026	10.466	15.394	7.8	12.398	12.162
c178639_g1_i1	3.348	5.847	1.346	0	8.643	2.797
c71826_g1_i2	126.855	122.909	156.091	151.305	134.122	99.196
c47200_g1_i1	17.116	39.473	34.808	32.231	23.155	22.914
c54563_g1_i1	0.354	3.161	3.593	6.373	7.903	6.299
c155465_g1_i1	6.135	0	4.262	0	0	0
c145800_g1_i1	22.919	0	0	0	0	0
c25762_g1_i1	4.669	0	0	0	0	0
c35021_g1_i1	9.026	0	0	0	0	0
c73470_g3_i1	5.501	7.915	5.989	3.593	3.443	2.092
c56290_g1_i1	0.104	3.169	3.12	4.396	1.283	6.612
c134134_g1_i1	16.035	0	4.169	2.846	0	0
c56525_g1_i5	14.319	13.669	6.815	6.807	2.461	7.34
c151072_g1_i1	0	0	6.731	4.642	0	0
c111023_g1_i1	27.099	5.22	7.92	7.829	4.344	7.787
c9286_g1_i1	6.114	0	0	0	0	0
c21820_g1_i1	26.309	15.304	11.828	4.292	5.846	34.83
c13468_g1_i1	363.199	328.042	221.612	211.872	667.989	494.438
c17485_g1_i1	1.518	1.695	2.702	0.766	0	0.839
c79531_g2_i1	70.857	229.674	219.959	230.612	161.957	461.208
c95805_g1_i1	0	0	7.938	83.656	50.885	61.894
c87735_g1_i1	0	3.466	0	1.598	1.71	1.689
c136115_g1_i1	0	0	0	0	5.511	0
c127299_g1_i1	13.03	0	0	0	0	0
c135034_g1_i1	0	0	5.162	0	0	0
c67676_g3_i1	13.279	11.898	10.575	10.722	12.409	17.969
c62460_g2_i1	32.455	44.074	70.999	56.369	151.604	54.107
c150144_g1_i1	0	1.161	13.778	19.014	5.766	0
c132794_g1_i1	9.889	31.524	28.866	15.194	15.425	28.206
c87874_g1_i1	0	2.754	0	0	0	0
c170498_g1_i1	1.009	2.602	1.198	0	0	0
c73527_g1_i1	0	0	0	0	0	6.635
c159983_g1_i1	4.908	0	0	0	0	0
c111368_g1_i1	12.718	6.101	2.813	0	0	0
c60734_g1_i1	9.255	10.788	12.423	16.688	7.048	14.053
c64307_g1_i1	5.064	0	0	0	0	0
c74056_g1_i3	11.293	3.33	2.005	3.432	4.46	5.001
c150275_g1_i1	26.257	5.406	8.031	7.422	6.69	3.983
c137572_g1_i1	19.487	0	0	0	0	0
c86231_g1_i1	0	0	0	0	3.605	0
c139514_g1_i1	0	0	0	7.498	0	0
c69924_g2_i2	1.092	10.821	8.69	8.018	1.329	4.956
c137962_g1_i1	0	0	2.813	5.843	0	0
c84960_g1_i1	1.861	10.508	2.423	0	0	4.901
c71343_g1_i2	3.192	4.762	2.386	4.207	4.783	2.652
c50950_g1_i1	0	0	4.169	21.547	4.448	8.503
c56959_g1_i1	5378.62	5338.75	6998	12102.4	7328.49	14150.1
c174831_g1_i1	0	0	0	0	20.116	0
c62929_g1_i6	36.313	30.541	37.899	34.784	33.923	32.491
c148274_g1_i1	54.854	33.922	22.728	23.278	45.57	20.587
c62015_g1_i2	41.616	24.304	10.297	6.94	5.535	25.431
c44644_g1_i3	0	0	0	0	0	3.558
c36135_g1_i1	1.248	2.839	1.291	0	0.936	1.88
c74870_g1_i1	0.229	43.006	192.393	278.462	335.225	30.063
c63606_g1_i1	352.769	325.39	169.182	164.352	82.521	156.436
c173311_g1_i1	9.796	0	0	0	0	9.04
c66942_g1_i4	8.153	6.381	2.163	1.494	1.398	1.399
c55728_g1_i1	1.986	3.203	5.868	2.95	3.166	0
c51404_g1_i1	18.375	0	0	0	0	0
c76687_g2_i1	23.335	16.109	5.849	2.402	0.693	5.527
c182699_g1_i1	0	0	0	3.007	0	0
c71802_g1_i1	123.527	58.056	39.283	31.863	38.695	40.849
c157286_g1_i1	8.423	26.405	6.053	0	0	0
c151615_g1_i1	30.562	40.922	25.142	22.587	26.875	22.679
c31359_g1_i1	11.803	0	0	0	0	0
c147163_g1_i1	3.099	2.678	3.695	0	2.634	0
c59569_g1_i1	249.457	305.12	300.892	317.113	411.68	355.579
c56898_g1_i1	7.643	189.465	162.999	216.685	859.166	224.786
c55997_g1_i2	14.933	23.075	31.762	22.219	11.312	10.439
c34516_g1_i1	8.496	8.957	18.82	18.2	26.309	23.015
c181706_g1_i1	1.414	0	7.093	3.65	11.369	7.284
c69861_g1_i1	49.81	18.041	40.22	48.957	95.716	116.203
c177604_g1_i1	7.903	0	3.593	7.488	0	0
c128810_g1_i1	2.797	3.805	3.5	3.612	3.744	0
c111894_g1_i1	19.238	183.406	265.945	221.043	344.076	273.836
c27081_g1_i1	6.395	19.414	4.457	0	0	0
c174871_g1_i1	0	0	13.258	0	0	0
c4956_g1_i1	289.856	44.328	161.866	21.387	43.271	78.487
c48710_g1_i2	4.451	0	0	0	0	0
c46208_g1_i4	0	5.093	14.085	9.729	5.015	14.288
c65835_g1_i2	15.328	7.483	14.725	14.05	11.947	11.614
c171496_g1_i1	0	0	0	0	0	6.288
c70359_g2_i2	34.805	16.575	11.689	10.552	8.747	18.562
c149001_g1_i1	19.238	0	0	0	0	0
c54639_g1_i2	24.302	44.913	38.206	29.499	37.794	29.37
c111529_g1_i1	9.796	3.805	10.51	3.612	7.487	0
c56844_g1_i1	0.364	4.288	3.157	3.763	1.571	2.741
c48587_g1_i2	0	0	7.623	5.276	10.849	0
c120564_g1_i1	4.347	0	5.459	3.754	3.894	3.726
c49750_g1_i1	2.735	0	0	10.552	7.302	10.528
c9316_g1_i1	11.782	2.729	1.235	1.21	6.147	1.365
c121756_g1_i1	2.652	10.728	0	3.385	0	0
c76090_g1_i2	33.91	12.042	7.567	8.736	11.901	11.032
c75174_g1_i3	1.113	18.084	107.886	139.231	187.619	82.324
c7792_g1_i1	0	1.525	1.096	0.529	0.312	4.61
c61947_g1_i1	9.952	10.389	20.045	23.221	12.305	28.15
c109422_g1_i1	5.137	2.83	0.641	1.257	0	1.41
c65105_g1_i1	7.56	2.669	1.281	0.709	1.664	5.594
c58167_g1_i1	3.962	0	0	0	0	0
c179939_g1_i1	6.967	1.152	2.108	3.158	0	4.554
c62255_g1_i1	1.206	11.55	6.917	8.774	11.185	16.704
c62872_g1_i1	5.605	0	0	0	0	0
c181904_g1_i1	3.38	0	0	0	0	0
c72035_g1_i2	25.56	17.914	38.67	38.226	38.21	29.067
c63224_g1_i1	1.487	6.212	10.315	6.779	11.312	14.713
c166384_g1_i1	0	0	6.462	0	0	0
c188012_g1_i1	21.567	0	39.673	50.195	16.962	77.368
c73683_g3_i1	5.293	6.703	7.195	10.429	8.816	10.786
c16528_g1_i1	0	0	7.641	0	0	30.432
c120041_g1_i1	0	0	0	9.795	0	0
c30134_g1_i1	0	0	0	2.014	8.527	12.542
c26085_g1_i2	22.794	0	8.152	10.344	6.563	4.285
c126522_g1_i1	7.134	0	0	0	0	0
c111226_g1_i1	4.347	2.729	1.541	3.035	1.363	2.036
c145993_g1_i1	3.255	0	0	0	0	0
c78678_g1_i4	1.321	31.439	41.78	55.575	56.963	67.645
c30199_g1_i1	13.57	0	0	0	0	0
c76600_g1_i1	29.959	21.736	15.422	16.499	16.245	20.956
c75389_g1_i1	13.747	12.525	28.921	33.073	23.074	20.754
c46956_g1_i1	0	0.686	1.383	4.784	2.426	1.723
c46314_g1_i1	6.978	0	0	0	0	0
c38049_g3_i1	0	0	2.878	5.786	3.108	1.533
c33787_g1_i1	1.175	0	2.813	2.383	0.878	1.757
c67496_g1_i1	3.983	4.466	5.431	3.924	14.847	5.382
c67258_g3_i1	7.924	12.084	9.684	3.583	5.465	3.636
c58678_g1_i4	10.357	0	0	0	0	0
c35652_g1_i1	132.46	51.319	163.5	123.149	206.14	238.1
c120295_g1_i1	0	0	0	4.245	0	0
c64149_g1_i3	4.191	18.575	9.804	19.666	11.312	4.196
c39804_g1_i1	0	0	0	0	13.311	0
[truncated: 71,622 more rows]
