# Supplementary material for: Parallel evolution of storage roots in morning glories (Convolvulaceae)
Source: BMC Plant Biol. 2018 May 29;18:95. doi: 10.1186/s12870-018-1307-4 (PMC5975488; doi:10.1186/s12870-018-1307-4)
Supplement: Supplementary file 5 — Table S5. TMM-normalized FPKM values for fine root samples in Distimake quinquefolius. Statistics were output from edgeR analysis. (XLSX 5130 kb) [file 12870_2018_1307_MOESM5_ESM.xlsx]

## Sheet: Sheet1
Table S5. TMM-normalized FPKM values for fine root samples in Distimake quinquefolius.
Transcript ID	56_fine_S5_deconseq	55_fine_S4_deconseq	54_fine_S3_deconseq
c51581_g1_i1	572.578	4.262	5.334
c96583_g1_i2	1.108	3.204	3.634
c197731_g1_i1	5.012	0	7.549
c187642_g1_i1	10.241	13.288	10.822
c183681_g1_i1	17.252	0	0
c151117_g1_i1	0	0	8.363
c138369_g1_i2	29.223	47.97	40.159
c25894_g1_i1	0	0	4.376
c201735_g1_i1	0	9.816	0
c78717_g1_i1	0	0	4.502
c133215_g1_i2	2.734	6.195	2.097
c212389_g1_i1	0	82.642	0
c100065_g1_i1	0	0	31.706
c105684_g1_i1	4.867	0	3.616
c177476_g1_i1	0	7.242	0
c134202_g1_i2	3.593	4.134	1.329
c14740_g1_i1	2.019	9.699	1.51
c68421_g3_i1	0	60.691	0
c129562_g1_i2	6.71	3.546	7.775
c258728_g1_i1	0	6.409	0
c146262_g1_i1	17.231	106.547	37.999
c222194_g1_i1	2.289	0	5.099
c114829_g1_i1	4.256	0	3.607
c91883_g1_i1	5.633	0	0
c139877_g1_i2	149.686	101.719	0
c131719_g2_i1	10.728	34.864	29.455
c101507_g1_i2	3.428	0	10.198
c100905_g1_i1	0	0	5.497
c61625_g1_i1	0	0	2.712
c192454_g1_i1	0	21.224	0
c239332_g1_i1	10.821	0	0
c119165_g1_i1	7.539	6.12	1.88
c174570_g1_i1	3.583	28.776	1.329
c211833_g1_i1	5.882	0	0
c132501_g2_i2	27.235	0	5.858
c18991_g1_i2	5.582	0	0
c209680_g1_i1	63.634	47.126	29.988
c131838_g1_i1	2.485	1.634	3.02
c279462_g1_i1	0	5.95	0
c114990_g1_i1	19.737	16.695	21.138
c124690_g1_i1	2.206	19.504	3.698
c45491_g1_i1	0	6.889	0
c133216_g1_i4	3.987	0.374	8.327
c116238_g1_i1	125.766	271.157	440.524
c12812_g1_i1	0	0	7.703
c218884_g1_i1	2.63	0	0
c139055_g2_i1	5.613	0	0
c41369_g1_i1	0	4.08	0
c138176_g1_i6	0	64.28	0
c61688_g1_i1	8.232	0	0.678
c117819_g1_i1	12.085	0	0
c126949_g2_i1	151.654	279.029	168.702
c5609_g1_i1	11.95	36.861	7.594
c11201_g1_i1	21.674	5.853	3.616
c144037_g1_i1	0.87	8.641	1.112
c48704_g1_i1	0	7.178	0
c231558_g1_i1	9.63	17.56	3.616
c118077_g1_i2	3.49	1.602	0
c92919_g2_i1	0	20.583	0
c8735_g1_i1	5.84	1.901	3.282
c13310_g1_i1	3.003	3.664	1.953
c101691_g1_i1	3.728	0.288	1.166
c48071_g1_i1	0	4.048	0
c130093_g2_i1	0	4.315	0
c128635_g1_i2	5.116	56.953	3.3
c104525_g1_i1	13.307	0	81.548
c142710_g1_i3	169.869	236.581	69.298
c94614_g1_i1	0	4.176	0.506
c220771_g1_i1	3.769	20.049	6.311
c222111_g1_i1	0	0	2.785
c143517_g1_i2	18.277	11.012	11.464
c137152_g1_i1	9.817	33.903	8.471
c109730_g1_i1	11.091	0	0
c224577_g1_i1	0	0	2.667
c83105_g1_i1	2.962	0	1.519
c166639_g1_i1	0	0	2.947
c170110_g1_i1	0	3.471	0
c215345_g1_i1	0	0	2.495
c132026_g1_i1	1.046	2.852	0.895
c134925_g1_i1	14.083	2.318	5.226
c200039_g1_i1	6.037	0	6.772
c115331_g1_i1	8.626	15.819	0.913
c112016_g1_i1	5.24	2.756	0
c130254_g2_i2	10.863	8.31	0
c144689_g3_i1	0	5.213	0
c193606_g1_i1	0	3.536	0
c83843_g1_i1	0	3.066	1.202
c71381_g2_i1	6.037	1.164	0
c123239_g5_i2	0	28.06	0.136
c254838_g1_i1	1.388	4.903	0
c119921_g3_i1	0	5.383	0
c257975_g1_i1	0	0	2.432
c121222_g2_i2	56.343	1.698	3.463
c4180_g1_i1	0	0	2.504
c247626_g1_i1	0	0	3.535
c118433_g2_i1	0	4.978	0
c173993_g1_i1	0	82.642	0
c127590_g1_i1	30.931	36.156	25.812
c110495_g1_i2	1.874	0	6.075
c68348_g1_i1	52.315	10.713	14.7
c30471_g1_i1	0	2.916	0.181
c185127_g1_i1	0	3.909	0
c89617_g1_i2	5.002	2.019	7.359
c239339_g1_i1	0	11.119	0
c282342_g1_i1	6.41	0	0
c275472_g1_i1	3.086	21.886	1.148
c20794_g1_i1	6.658	8.257	5.009
c138837_g1_i14	8.005	15.68	10.759
c134326_g1_i1	5.105	6.473	5.397
c111874_g1_i1	8.875	0	0
c254658_g1_i1	2.765	0	1.528
c164972_g1_i1	0	3.322	0
c122521_g1_i1	4.039	2.371	0
c49233_g1_i1	0.145	0	3.399
c13096_g1_i1	0	14.313	0
c112195_g2_i2	0	6.152	0
c199457_g1_i1	15.906	9.421	5.94
c112242_g1_i1	1.025	2.991	2.495
c240469_g1_i1	0	4.241	0
c174413_g1_i1	1.036	8.417	0
c137238_g1_i1	0.828	33.294	0.94
c42573_g1_i1	6.244	18.308	14.764
c223824_g1_i1	4.515	1.122	0.741
c70804_g1_i2	0	3.204	0
c266678_g1_i1	0	4.743	0
c257111_g1_i1	3.479	3.781	4.041
c101569_g1_i1	0	4.572	1.383
c128416_g2_i1	8.906	10.543	14.664
c142141_g1_i2	1.036	2.222	5.632
c271286_g1_i1	15.129	0	18.534
c146943_g1_i3	6.11	1.431	2.676
c107527_g1_i1	8.429	0	2.956
c62859_g1_i1	0	154.933	0
c103152_g1_i3	1.646	5.843	1.23
c93175_g1_i1	13.866	7.135	44.499
c132462_g1_i1	0	3.162	0
c79195_g1_i1	8.046	0	2.983
c195034_g1_i1	0	2.873	0
c129060_g2_i3	4.567	4.006	5.325
c94309_g1_i1	0	5.661	0.551
c85199_g1_i1	0	3.14	0
c3453_g1_i2	0.694	3.151	13.896
c12774_g1_i1	0	0	4.331
c65160_g1_i1	42.995	16.257	19.772
c38513_g1_i1	0	0	4.177
c132855_g2_i2	8.077	0	15.722
c233583_g1_i1	17.532	33.913	12.287
c147132_g1_i2	24.708	5.789	4.376
c93909_g1_i1	0	3.439	0
c56573_g2_i1	0	0	10.958
c135319_g1_i1	5.882	16.257	10.795
c83414_g1_i1	4.608	3.717	0
c23794_g1_i1	0	99.39	0
c215537_g1_i1	4.774	5.65	7.124
c247533_g1_i1	0	3.226	0
c90711_g1_i1	4.608	1.997	0
c91006_g1_i1	5.167	0	3.824
c145743_g2_i2	8.181	10.51	16.111
c121061_g1_i1	3.127	7.562	3.454
c243461_g1_i1	0	66.545	0
c258753_g1_i1	3.707	0	2.785
c126492_g3_i2	0.683	4.988	0.506
c141375_g1_i3	0	0	11.744
c108784_g1_i1	0	3.771	0
c141737_g2_i1	0	0	2.929
c204606_g1_i1	0	0	3.653
c155347_g1_i1	0	4.497	1.401
c130988_g2_i1	0	0.182	5.804
c148962_g1_i1	0	4.486	0
c130526_g1_i1	0	3.845	0
c126997_g1_i2	5.488	4.988	6.03
c134140_g1_i1	20.711	4.593	3.517
c124163_g3_i1	0	2.841	0
c238266_g1_i1	0	0	4.141
c264293_g1_i1	4.691	0	0
c48249_g1_i1	453.512	11.226	19.212
c15199_g1_i1	3.707	0	0.814
c137578_g2_i1	7.839	19.622	20.64
c108666_g1_i1	21.725	41.55	29.527
c77961_g1_i2	66.44	98.397	67.607
c146440_g1_i2	6.855	15.937	14.447
c238295_g1_i1	4.546	1.688	1.862
c251435_g1_i1	13.876	18.799	11.762
c139614_g1_i1	14.497	0.139	0.533
c130097_g1_i1	9.838	34.394	15.803
c113874_g1_i2	4.939	0.705	3.3
c115834_g1_i2	3.262	5.415	0.298
c270111_g1_i1	5.975	24.396	1.899
c212922_g1_i1	0	14.719	0
c152288_g1_i1	137.239	251.557	137.249
c159963_g1_i1	2.827	0	0
c212239_g1_i1	8.067	0	0
c171337_g1_i1	0	5.779	0
c267858_g1_i1	0	5.116	0
c71289_g1_i1	3.707	1.431	0
c263926_g1_i1	0	2.959	0
c38006_g1_i1	1.936	13.085	0
c9293_g1_i1	1.212	19.857	0.904
c178697_g1_i1	0	0	5.28
c33625_g1_i1	0.87	2.991	0
c58068_g1_i3	0	0	2.559
c230668_g1_i1	2.568	12.529	5.777
c133398_g4_i1	53.765	13.256	29.491
c144764_g1_i1	15.119	16.011	20.297
c64183_g1_i1	7.87	0	1.971
c243676_g1_i1	18.484	20.198	15.424
c135211_g1_i1	8.212	1.559	10.569
c277280_g1_i1	0	12.732	0
c189223_g1_i1	0	0	4.991
c10056_g1_i1	0	14.719	0
c6921_g1_i1	0	7.274	0
c85718_g1_i1	0	11.493	0
c18422_g1_i1	24.842	29.534	23.172
c36807_g1_i1	0	4.07	0
c217182_g1_i1	110.864	122.793	20.704
c144365_g1_i1	10.055	0	0
c268117_g1_i1	5.022	0	1.88
c267105_g1_i1	0	11.739	0
c83519_g1_i1	0	3.685	0
c141618_g2_i1	11.173	9.72	21.599
c199089_g1_i1	2.744	0	0
c125724_g1_i3	2.858	3.354	0.325
c126442_g1_i2	0.559	3.621	1.031
c207351_g1_i1	0	24.065	0
c146600_g1_i1	2.786	11.45	10.379
c108799_g1_i3	9.009	0	1.808
c272685_g1_i1	9.744	0	0
c141978_g6_i5	0	5.17	0
c97208_g1_i1	0	0	4.077
c139654_g1_i2	0	0	5.913
c100643_g1_i1	0	14.537	0.479
c236734_g1_i1	12.105	0	0
c148313_g1_i2	6.658	19.974	10.081
c147739_g1_i1	11.018	18.842	18.452
c74412_g1_i1	1.636	0	6.817
c123237_g1_i3	23.962	0	1.13
c240653_g1_i1	0	3.653	0
c124296_g1_i1	9.175	0	1.682
c109658_g1_i1	12.043	0	3.083
c6363_g1_i1	0	4.945	0
c126875_g1_i1	0.072	6.206	0.262
c229096_g1_i1	2.827	0	5.596
c17102_g1_i1	0	18.436	0
c130662_g1_i1	1.201	0	2.685
c562_g1_i1	8.025	23.424	2.794
c125216_g1_i1	0	15.605	0
c210418_g1_i1	3.086	10.948	8.055
c126645_g2_i3	6.721	5.223	5.669
c11336_g1_i1	10.707	0	5.777
c99053_g1_i1	4.712	3.268	0
c4213_g1_i1	18.526	3.194	0.904
c72848_g1_i2	2.092	0	3.137
c187620_g1_i1	5.747	0	8.661
c180150_g1_i1	0	0	2.45
c182647_g1_i1	0	4.945	0
c224055_g1_i1	14.425	0	0
c144586_g1_i2	18.443	35.964	24.691
c146455_g1_i1	3.189	6.313	6.5
c125978_g1_i1	3.51	1.047	1.564
c242375_g1_i1	29.14	56.024	25.079
c122965_g1_i3	3.925	1.453	14.339
c260437_g1_i1	0	3.792	0
c231423_g1_i1	8.512	0	1.808
c142619_g2_i1	6.534	22.153	6.763
c47661_g1_i1	0	3.664	0.344
c33139_g1_i1	4.846	0	0
c15773_g1_i1	0.704	7.402	0.515
c273533_g1_i1	9.827	0	0
c138319_g2_i1	0	3.717	0
c154585_g1_i1	13.845	2.072	0
c146060_g1_i2	128.282	47.799	37.33
c133754_g1_i6	18.795	0.566	3.056
c161522_g1_i1	0	0	3.77
c17091_g1_i1	0	3.429	0
c7434_g1_i1	0	0	2.983
c146237_g1_i1	62.619	13.907	10.551
c136989_g2_i1	28.902	29.256	60.194
c238754_g1_i1	4.525	0.502	0.669
c127587_g1_i2	4.722	0	0
c58430_g1_i1	3.718	0	0
c109438_g1_i2	0	4.828	0
c193673_g1_i1	5.136	0	0
c253761_g1_i1	98.893	58.267	37.89
c248937_g1_i1	0	0	4.322
c131126_g1_i3	8.232	16.812	12.368
c13087_g1_i1	2.765	0.748	0
c218695_g1_i1	0	0	4.421
c144752_g1_i1	2.444	0	5.415
c123377_g2_i1	4.546	0	0
c197630_g1_i1	0	13.779	0
c256161_g1_i1	0	0	7.142
c31563_g1_i1	0	3.995	0
c46684_g1_i1	2.361	2.863	0
c140901_g1_i1	14.58	23.04	23.018
c146163_g1_i1	8.771	6.58	4.963
c161321_g1_i1	3.707	0	2.785
c215804_g1_i1	0	0	8.363
c122652_g1_i2	0.311	6.793	1.347
c279438_g1_i1	0	0	4.529
c138000_g1_i2	5.519	5.736	0
c201842_g1_i1	0	5.597	0
c34099_g1_i1	11.184	27.013	19.637
c76804_g2_i1	5.053	0	0
c147784_g1_i3	33.458	23.734	28.669
c124105_g1_i1	0	8.438	0
c151009_g1_i1	5.136	0	0
c13790_g1_i1	0	11.739	0
c218103_g1_i1	4.567	4.198	0
c134009_g1_i2	5.695	0	4.186
c47449_g1_i1	0	0	4.403
c192861_g1_i1	0	7.242	11.057
c138034_g1_i1	51	12.134	25.983
c250461_g1_i1	0	0	5.732
c122498_g1_i1	2.392	1.549	2.45
c46509_g1_i1	1.543	17.101	0
c153103_g1_i1	0	5.565	0
c139706_g1_i1	9.889	10.906	10.379
c44451_g1_i1	8.595	45.513	4.276
c213727_g1_i1	0	20.498	0
c104738_g1_i1	3.065	1.1	3.119
c237483_g1_i1	0	0	8.073
c186513_g1_i1	20.027	25.774	29.925
c127529_g1_i1	0.715	9.549	2.812
c137679_g2_i1	10.707	0	9.511
c146224_g1_i1	62.204	69.984	33.343
c217013_g1_i1	19.81	5.437	2.052
c144434_g1_i2	14.456	33.326	13.453
c220302_g1_i1	2.723	0	0
c107589_g1_i1	11.432	0	10.831
c53994_g1_i1	0	0	5.795
c74333_g1_i1	0.207	0	3.255
c231109_g1_i1	0	4.251	0
c131466_g2_i1	1.45	1.709	3.255
c11579_g1_i1	0	7.285	0
c106358_g1_i1	0	0	7.703
c23441_g1_i1	95.58	145.138	111.881
c158467_g1_i1	0	0	6.256
c229946_g1_i1	3.583	0	0
c168298_g1_i1	10.024	0	0
c259414_g1_i1	0	5.373	0
c281206_g1_i1	0	4.486	0
c96700_g1_i2	4.111	0.961	0
c57481_g1_i1	5.033	0	0
c219567_g1_i1	15.512	24.631	7.73
c215903_g1_i1	0	0	4.638
c148349_g1_i1	13.234	0	0
c8477_g1_i1	18.971	13.426	12.612
c166713_g1_i1	15.554	1.527	2.694
c105483_g1_i1	5.437	0	3.074
c179383_g1_i1	0	0	6.066
c123817_g1_i1	3.469	4.764	5.37
c270357_g1_i1	0	2.478	0
c234058_g1_i1	58.86	69.29	38.559
c118672_g1_i1	0.124	4.732	0
c101189_g1_i1	0	13.619	0
c122869_g1_i1	9.102	5.747	41.109
c108316_g1_i1	0.849	34.843	0.208
c230937_g1_i1	6.938	0	0
c137811_g1_i1	22.357	0.972	1.221
c122742_g1_i1	0	0	8.544
c203764_g1_i1	0	5.383	0
c128117_g3_i2	2.123	5.661	7.016
c168253_g1_i1	140.418	0	0
c124499_g1_i2	0.29	4.689	0.524
c259897_g1_i1	2.289	1.015	3.029
c5465_g1_i1	11.702	36.958	7.115
c212302_g1_i1	245.163	209.494	174.199
c129499_g1_i1	4.474	4.23	3.472
c145145_g5_i2	0	5.96	0.362
c140222_g2_i1	17.407	4.945	4.855
c187269_g1_i1	31.988	87.491	33.234
c5854_g1_i1	0	31.553	0
c33168_g1_i1	0	40.023	0
c258051_g1_i1	14	16.214	10.397
c79219_g1_i1	0	0	2.848
c270466_g1_i1	0	0	7.305
c223816_g1_i1	0	0	3.219
c171847_g1_i1	9.237	20.807	15.451
c118868_g1_i2	45.418	7.06	81.774
c145260_g2_i1	8.17	6.355	9.683
c99610_g1_i1	29.813	160.605	58.413
c230070_g1_i1	0	0	3.689
c136988_g1_i2	1.926	1.314	3.942
c168584_g1_i1	0	5.426	0
c137465_g2_i1	1.947	1.175	53.097
c221832_g1_i1	3.686	0	0
c111523_g1_i1	0	12.219	0
c140826_g2_i1	23.734	22.057	35.332
c146672_g1_i1	71.41	95.406	77.001
c262366_g1_i1	0	2.745	0
c130799_g3_i1	0	23.99	0
c282539_g1_i1	3.138	0	0
c137903_g1_i4	36.192	5.148	9.484
c131728_g1_i2	5.768	8.107	5.56
c130163_g1_i3	0	0	2.993
c114497_g1_i3	0	12.412	0.099
c169666_g1_i1	0	35.526	0
c36827_g1_i1	3.904	3.13	1.826
c258219_g1_i1	0	0	2.685
c134593_g2_i3	0	272.514	0
c53988_g1_i2	39.609	103.94	39.183
c131619_g1_i1	9.817	2.873	14.402
c108959_g1_i1	5.167	16.417	2.577
c102800_g1_i1	5.882	1.004	0
c126768_g2_i1	52.491	67.196	61.207
c30939_g1_i1	0	0	4.041
c118067_g2_i1	0.321	0.085	3.056
c176088_g1_i1	15.367	19.942	0.542
c148003_g1_i1	48.39	31.585	50.005
c36602_g1_i1	0	8.225	0
c209106_g1_i1	0	4.038	0
c274164_g1_i1	0	0	3.029
c5640_g1_i1	0	3.963	0
c139504_g1_i1	3.479	12.657	4.15
c120507_g1_i1	4.639	2.596	3.625
c30318_g1_i1	25.298	0	0
c96838_g1_i1	0.352	8.075	0
c178861_g1_i1	1.843	24.257	0
c159992_g1_i1	0	0	3.029
c78400_g1_i1	0	0	3.128
c128009_g2_i1	25.195	42.757	49.824
c116511_g1_i1	0	0	5.614
c131681_g2_i3	2.351	0	7.323
c146592_g2_i1	0	7.359	0
c143506_g1_i1	210.824	235.577	261.217
c194830_g1_i1	0	11.739	0
c224685_g1_i1	0	0	2.531
c64881_g1_i1	16.993	41.924	17.566
c59829_g1_i1	3.459	0	1.365
c151591_g1_i1	6.327	0	0
c257604_g1_i1	3.976	18.457	1.79
c203899_g1_i1	8.823	0	0
c102669_g1_i1	25.526	0	18.326
c216200_g1_i1	23.848	6.195	16.246
c36713_g1_i1	0	0	13.281
c124572_g3_i1	15.864	21.459	35.314
c16096_g1_i1	42.26	23.766	3.535
c237885_g1_i1	0	12.722	0
c135896_g1_i2	0	3.952	0
c20402_g1_i1	3.334	0	0
c78006_g1_i1	24.149	42.063	26.761
c1131_g1_i1	0	0	8.842
c121510_g1_i1	0	0.267	110.398
c246552_g1_i1	3.821	0	0
c237031_g1_i1	3.956	0	0
c179845_g1_i1	0	47.874	0
c131247_g3_i1	0	1.292	3.634
c108237_g1_i1	7.901	12.337	2.938
c88916_g1_i1	13.762	0	11.925
c237699_g1_i1	12.665	50.865	9.52
c136609_g2_i1	0	0	3.535
c112946_g1_i1	12.168	38.303	31.688
c250121_g1_i1	0	0	5.28
c219536_g1_i1	0	0	9.375
c149290_g1_i1	0	1.709	5.415
c164855_g1_i1	15.026	0	0
c140241_g1_i1	63.499	44.723	86.991
c127833_g1_i1	0	13.491	0
c120856_g1_i1	1.916	5.843	2.016
c56090_g1_i1	6.348	0	0
c141870_g1_i3	6.669	33.443	3.056
c250788_g1_i1	0	4.326	0
c78821_g1_i2	0	8.769	0
c104137_g1_i2	0	0	3.86
c247177_g1_i1	0	6.366	0
c53169_g1_i1	3.562	2.126	0
c10853_g1_i1	4.36	0	0
c129211_g2_i1	9.454	10.329	0
c260980_g1_i1	0	3.087	0
c129859_g2_i1	129.752	154.581	147.375
c107762_g1_i2	10.697	0	1.329
c19672_g1_i1	0	44.541	0
c97435_g1_i2	1.004	0	2.586
c23379_g1_i1	0	32.076	0
c136169_g2_i3	13.037	18.778	23.994
c217438_g1_i1	2.361	5.725	0
c136940_g1_i5	20.98	13.736	35.06
c215728_g1_i1	7.394	4.689	11.554
c137679_g1_i2	17.169	12.273	19.411
c113403_g1_i1	0	13.961	0
c139959_g1_i1	0.155	34.8	0.054
c126473_g1_i1	19.634	19.12	11.88
c105913_g1_i1	0	6.815	0
c227198_g1_i1	0	0	2.911
c281441_g1_i1	1.139	0	3.399
c205532_g1_i1	5.167	2.051	10.307
c170557_g1_i1	6.182	0	0
c61182_g1_i1	61.77	64.74	34.373
c268754_g1_i1	0	7.424	0
c143152_g1_i1	0	9.015	0.434
c16999_g1_i1	35.995	14.26	14.511
c158309_g1_i1	0	0	9.845
c188826_g1_i1	5.416	0	0
c221159_g1_i1	1407.95	452.388	271.027
c72683_g1_i1	0	3.952	0
c184997_g1_i1	0	3.194	0
c122069_g1_i1	9.164	13.907	15.831
c146995_g1_i1	3.013	26.233	2.613
c248074_g1_i1	0	7.242	0
c145537_g1_i1	148.993	159.313	120.243
c155816_g1_i1	0	0	6.473
c19856_g1_i1	9.693	12.294	3.653
c142125_g1_i1	24.925	30.485	17.033
c135048_g1_i1	2.941	0.459	0.922
c32441_g1_i1	2.703	1.592	0
c214941_g1_i1	0	0	4.529
c153832_g1_i1	48.991	57.978	59.254
c138578_g3_i1	37.393	104.378	42.962
c198996_g1_i1	0	3.001	0
c163948_g1_i1	18.194	0	0
c280726_g1_i1	0	14.281	0
c138405_g2_i3	8.005	4.208	21.219
c142745_g1_i1	4.515	0	0
c140539_g1_i1	0	0	12.268
c135554_g1_i2	2.413	2.895	3.173
c236566_g1_i1	0	6.59	0
c173360_g1_i1	0	2.895	0
c213146_g1_i1	0	0	4.177
c125304_g1_i1	25.329	24.364	4.692
c186103_g1_i1	0	0	6.066
c111542_g1_i2	0	8.801	0
c186538_g1_i1	21.943	51.762	9.918
c14754_g1_i1	58.798	220.859	141.941
c140968_g1_i1	0.466	6.387	0.47
c214538_g1_i1	0	13.672	8.073
c236553_g1_i1	0	31.307	1.211
c197753_g1_i1	0	4.048	0
c147043_g1_i1	12.499	12.689	21.734
c94153_g1_i2	4.235	1.987	0
c125553_g1_i1	55.619	47.404	69.162
c123712_g1_i1	26.127	0.299	16.834
c119297_g1_i2	5.882	0	4.692
c145458_g2_i1	20.68	16.866	24.465
c140132_g1_i3	56.923	15.691	167.301
c127140_g1_i3	5.675	0.769	6.88
c266016_g1_i1	49.54	0	0
c133179_g2_i1	2.63	0	0
c89284_g1_i3	0.404	0	3.39
c80905_g1_i1	8.626	4.166	0
c266958_g1_i1	0	0	3.237
c141911_g2_i2	2.651	2.029	2.586
c117713_g1_i2	1.398	1.228	5.967
c260999_g1_i1	2.496	0	2.785
c241093_g1_i1	3.562	12.433	12.35
c132515_g1_i1	30.797	77.483	63.837
c53383_g1_i2	9.216	0	0.976
c27725_g1_i1	2.568	3.13	0
c236300_g1_i1	0	9.816	0
c183386_g1_i1	0	5.597	0
c194566_g1_i1	1.584	0	36.742
c123987_g1_i1	5.913	0	1.51
c5397_g1_i1	0	6.889	0
c217801_g1_i1	0	10.596	0
c210578_g1_i1	0	0	11.708
c254743_g1_i1	0	25.069	0
c14463_g1_i1	0	10.115	0
c274336_g1_i1	5.271	0	3.897
c209804_g1_i1	15.026	15.723	9.836
c10389_g1_i1	0	2.243	2.893
c188938_g1_i1	4.36	0	0
c138805_g1_i3	32.764	0	7.169
c143197_g2_i2	0.58	0	2.55
c136016_g2_i1	73.657	38.229	172.165
c139135_g1_i2	0.217	0.117	10.515
c133223_g1_i1	41.401	52.948	46.334
c19977_g1_i1	9.62	0.427	1.7
c105265_g1_i1	14.922	37.887	19.031
c58396_g1_i1	272.428	25.667	23.298
c127392_g2_i4	17.832	0	5.036
c132457_g2_i1	4.049	1.303	2.983
c253669_g1_i1	5.012	6.366	0
c105122_g2_i1	0.942	0	4.9
c252057_g1_i1	16.372	7.616	6.609
c131633_g1_i1	4.598	10.115	11.274
c125747_g1_i1	11.142	17.154	8.887
c51999_g1_i1	59.968	6.088	49.246
c211000_g1_i1	13.679	0	0
c142609_g1_i5	19.83	13.961	27.954
c67808_g1_i1	3.769	1.089	0
c128954_g1_i2	0	4.86	0
c112683_g1_i1	0.766	73.691	0
c53745_g2_i1	0	0	3.2
c74572_g1_i1	0	8.064	0
c147987_g1_i1	15.585	17.731	15.831
c12421_g1_i1	0.352	9.955	0
c101055_g1_i2	193.614	11.482	19.049
c138810_g2_i2	0.466	7.936	0.172
c121708_g1_i1	3.283	5.544	4.276
c238161_g1_i1	0	12.722	0
c142562_g2_i1	1.584	5.159	4.629
c130832_g1_i1	17.604	5.02	13.525
c107537_g1_i2	5.167	4.102	1.293
c132772_g1_i4	0.259	18.949	0.09
c118690_g1_i1	6.803	4.465	0
c125486_g1_i1	5.136	2.852	0
c170223_g1_i1	1.864	7.509	2.079
c108796_g1_i1	28.311	56.868	45.213
c262702_g1_i1	39.588	51.986	43.984
c205084_g1_i1	0	7.359	0
c144991_g2_i2	1.056	6.078	0.768
c138300_g1_i1	0	120.112	0
c137271_g1_i1	4.67	3.503	7.368
c141213_g1_i2	4.494	1.154	2.323
c132575_g2_i1	0	9.667	0
c226534_g1_i1	0	0	3.219
c7644_g1_i1	25.94	0	8.363
c105458_g1_i1	0	0	4.322
c198020_g1_i1	0	6.74	0
c216968_g1_i1	0	0	4.882
c126372_g2_i2	6.11	0	0.443
c121726_g1_i3	2.889	1.068	17.358
c123139_g1_i1	0.217	0.833	3.21
c140569_g1_i3	11.712	5.661	9.276
c29508_g1_i1	48.038	28.647	21.011
c146671_g2_i1	0	0	8.58
c130231_g1_i1	0	0	5.379
c261516_g1_i1	11.929	0	0
c179559_g1_i1	0	4.54	0
c228099_g1_i1	0	5.608	474.021
c142700_g2_i1	18.401	15.595	18.479
c219853_g1_i1	0	3.375	0
c116016_g1_i1	22.015	0.491	25.26
c246344_g1_i1	41.142	56.697	24.41
c136309_g1_i1	0.435	1.175	30.748
c126418_g1_i1	15.326	6.825	1.772
c237000_g1_i1	8.067	5.063	0
c121437_g1_i1	0	10.948	2.07
c243340_g1_i1	0	25.763	0
c107230_g1_i1	3.811	0	4.213
c96737_g1_i1	0	6.174	0
c130834_g1_i1	1.305	2.734	2.468
c127090_g1_i1	19.385	0.374	4.177
c115654_g1_i1	5.944	2.35	3.119
c53610_g1_i1	0	146.452	0
c221035_g1_i1	17.252	0	8.661
c163420_g1_i1	0	14.719	0
c124445_g1_i1	1.336	0.363	16.138
c135954_g4_i1	32.257	37.705	27.656
c101749_g1_i2	7.135	0	55.99
c135798_g1_i2	3.055	10.062	0.868
c131065_g1_i2	3.127	4.475	0.714
c122376_g1_i2	1.305	15.445	1.917
c132890_g1_i1	4.505	3.781	7.802
c131646_g1_i1	44.269	35.526	47.519
c99667_g1_i1	0	0	3.219
c214372_g1_i1	0	0	2.441
c179898_g1_i1	0	4.091	0
c122918_g1_i2	5.105	3.674	0
c100489_g1_i2	0	4.625	0
c235002_g1_i1	2.744	3.365	0
c110286_g1_i1	0	7.851	0
c61520_g1_i2	1.45	0	3.219
c198871_g1_i1	3.2	4.326	4.249
c126486_g1_i1	62.515	77.771	53.748
c5960_g1_i1	0	0	3.508
c201202_g1_i1	0	2.788	0
c43830_g1_i1	6.979	122.697	10.298
c95887_g1_i1	0	0.192	10.442
c187053_g1_i1	0	68.179	0
c13432_g1_i2	54.987	23.317	18.082
c96401_g1_i1	1.771	0	5.922
c69315_g1_i1	0	3.172	0
c28294_g1_i1	2.868	0	0
c239917_g1_i1	0	3.717	0
c119168_g1_i1	3.397	7.861	0.904
c115084_g1_i2	3.127	23.275	4.602
c71939_g1_i1	3.624	0	2.685
c133315_g1_i1	38.833	77.856	59.751
c110596_g1_i1	1.626	29.716	1.808
c29280_g1_i1	35.177	50.309	0.759
c138682_g2_i1	4.784	2.329	0
c129345_g4_i1	27.121	47.532	151.696
c114937_g1_i1	0	2.991	0
c40944_g1_i1	27.659	41.422	27.945
c214130_g1_i1	12.012	14.078	3.978
c160334_g1_i1	10.718	0	0
c139014_g2_i1	12.934	6.708	0
c122485_g2_i1	5.789	0	5.533
c121165_g1_i11	4.277	26.928	45.096
c40574_g1_i1	0	0	4.331
c165105_g1_i1	81.113	109.27	44.336
c77298_g1_i1	0	2.991	0
c133242_g1_i4	27.4	32.311	54.589
c67303_g1_i1	1.45	3.429	2.17
c165410_g1_i1	4.349	0.993	0
c105267_g1_i1	5.447	3.45	1.474
c70817_g1_i1	4.546	1.517	0
c25415_g1_i1	0	40.076	0
c146924_g1_i1	10.024	20.968	11.672
c135293_g2_i1	30.952	87.16	39.933
c17034_g1_i1	0	3.279	0
c276594_g1_i1	0	4.849	0
c232993_g1_i1	8.067	0	0
c263398_g1_i1	2.744	0	0.669
c133985_g4_i1	0	0.107	4.548
c133862_g1_i3	101.431	209.558	251.779
c119188_g2_i1	2.796	2.339	0
c183083_g1_i1	3.749	0	0
c107709_g1_i2	77.292	0	2.613
c106076_g1_i2	0.746	3.867	2.83
c2410_g1_i1	4.805	8.096	0.235
c169544_g1_i1	0	0	4.529
c133341_g1_i1	33.044	28.274	9.032
c141606_g2_i1	51.953	34.672	25.197
c251998_g1_i1	5.084	24.204	11.41
c120929_g1_i1	0	7.135	0
c25602_g1_i1	0	99.454	0.271
c134713_g2_i1	2.361	8.502	2.016
c225203_g1_i1	22.626	5.512	15.342
c68099_g1_i1	0	2.863	0
c142488_g2_i2	0	0	4.909
c136363_g1_i2	6.027	0.502	1.917
c84916_g1_i1	10.604	4.753	0
c168625_g1_i1	0	11.739	0
c133142_g1_i2	14.239	31.863	19.754
c13482_g1_i1	0	38.752	0
c134592_g1_i2	14.653	28.626	19.167
c78749_g1_i1	6.265	0.79	1.546
c236446_g1_i1	0	0	3.571
c268620_g1_i1	5.084	0	1.266
c119752_g1_i3	0	7.947	0
c151587_g1_i1	4.194	0	0
c121931_g1_i1	6.451	1.624	9.629
c7851_g1_i1	0	3.397	0
c216581_g1_i1	4.039	0	0
c160611_g1_i1	0	3.717	0
c150241_g1_i1	14.145	0.972	0.434
c25224_g1_i1	3.811	12.807	8.824
c58679_g1_i1	0	0	3.996
c230763_g1_i1	0	10.767	9.665
c46255_g1_i1	6.286	0	3.137
c60243_g1_i1	4.184	0.961	0
c199085_g1_i1	15.813	9.934	14.483
c128131_g1_i1	0	43.334	0
c83637_g1_i1	0.621	1.357	2.947
c274485_g1_i1	0	37.695	0
c46651_g1_i1	3.055	34.768	2.26
c159469_g1_i1	7.87	0	0
c43164_g1_i2	2.392	1.346	1.329
c128505_g1_i1	0.942	0	18
c3855_g1_i1	0	0.587	5.822
c126941_g1_i3	0.445	3.333	0.127
c130111_g1_i1	13.483	22.399	33.288
c15457_g1_i2	15.792	35.494	26.372
c119335_g1_i1	71.607	2.35	2.07
c147367_g2_i1	2.672	3.13	0
c147927_g1_i2	23.465	0.395	10.144
c110878_g1_i1	4.629	2.692	0
c140977_g1_i5	3.376	0.192	6.356
c240055_g1_i1	0	0	3.092
c18764_g1_i1	0	0	3.589
c120727_g1_i1	4.567	0.716	0.344
c4853_g1_i1	0	0	2.893
c153857_g1_i1	12.882	1.688	0
c137318_g1_i1	11.163	30.987	19.628
c127130_g1_i1	1.688	6.58	2.703
c272902_g1_i1	0	87.79	0
c147925_g2_i2	68.511	85.675	69.181
c103487_g1_i1	17.356	45.097	27.819
c134883_g3_i2	5.903	4.54	2.92
c282617_g1_i1	0	14.719	0
c52098_g1_i1	2.941	3.621	0
c174693_g1_i1	0	0	6.184
c249338_g1_i1	0	21.181	0
c265023_g1_i1	2.04	28.466	0.253
c71877_g1_i1	11.308	1.912	0
c132926_g1_i2	6.379	35.014	10.822
c64908_g1_i1	0	1.399	3.571
c123292_g1_i2	0	8.908	0
c280582_g1_i1	0	6.569	0
c245915_g1_i1	0	2.799	0
c154297_g1_i1	0	3.13	0
c24856_g1_i1	3.666	0	4.059
c120852_g1_i1	7.135	0	9.33
c51497_g1_i1	26.437	32.76	28.777
c67512_g1_i1	5.996	0	1.465
c79853_g1_i1	7.487	0	1.835
c48806_g1_i1	7.124	0	0
c281846_g1_i1	2.071	0	5.614
c262428_g1_i1	0	5.255	0
c140511_g1_i2	5.24	7.103	8.697
c48419_g1_i1	1.988	0	2.938
c137002_g1_i1	94.927	11.515	4.493
c216492_g1_i1	0	5.298	0
c180175_g1_i1	0	29.246	0
c108131_g1_i1	55.08	50.042	68.719
c56508_g1_i1	3.117	0	0.452
c259372_g1_i1	1.367	4.839	0
c115091_g1_i4	0	0	5.904
c142917_g1_i1	228.304	269.085	214.991
c261689_g1_i1	9.962	1.314	1.727
c102195_g1_i1	0	7.456	3.553
c227054_g1_i1	0	0	8.363
c60348_g1_i1	4.66	0	0
c284202_g1_i1	12.105	0	0
c99931_g1_i1	0.217	3.14	0
c140240_g1_i1	4.463	0	4.195
c219329_g1_i1	3.914	0	0
c258408_g1_i1	12.302	0	12.91
c265457_g1_i1	8.885	0	0
c110777_g1_i2	13.524	0	2.107
c117586_g1_i2	37.838	69.194	35.259
c88851_g1_i1	23.714	78.54	1.537
c121560_g1_i4	2.744	0	0
c121188_g1_i2	0	4.123	2.043
c188248_g1_i1	0	0	3.39
c133638_g2_i1	3.686	0	2.757
c214477_g1_i1	0	19.568	0
c1989_g1_i1	224.524	6.772	21.345
c268756_g1_i1	8.481	0	12.675
c47145_g1_i1	0	0	4.367
c56756_g1_i1	0	22.078	0
c119081_g1_i1	0.735	1.282	32.574
c192522_g1_i1	4.753	25.39	2.631
c29602_g1_i1	0	3.984	0
c267743_g1_i1	0	11.141	0
c180144_g1_i1	0	10.489	0
c105111_g2_i1	0	8.502	0
c11162_g1_i1	4.422	0	0
c202956_g1_i1	0	3.204	0
c134268_g3_i2	9.693	25.774	14.303
c129502_g2_i2	12.499	2.286	5.958
c128671_g1_i4	9.051	1.997	1.962
c46095_g1_i1	0	217.419	0
c96642_g1_i1	1.201	0.673	6.184
c142661_g3_i1	0	9.613	0
c35098_g1_i1	4.246	2.403	0
c207047_g1_i1	13.048	149.892	15.261
c31414_g1_i1	0	4.112	0
c146669_g1_i1	21.404	41.978	28.307
c47375_g1_i3	36.751	49.252	54.345
c108230_g1_i1	13.141	0	11.238
c70940_g1_i1	0	193.247	0
c144508_g1_i1	39.454	28.562	24.392
c185364_g1_i1	18.298	22.773	15.116
c130769_g2_i1	0.828	7.456	0.154
c104035_g1_i1	1.926	0.908	2.423
c128876_g1_i1	14.622	23.552	4.647
c31141_g1_i2	0	0	2.559
c156405_g1_i1	4.743	0.694	2.55
c146130_g1_i3	1.222	5.148	1.781
c9231_g1_i1	2.268	5.48	0
c109025_g1_i1	0	3.877	0.127
c106203_g1_i2	116.663	80.217	63.268
c132857_g1_i1	13.027	18.041	2.061
c222374_g1_i1	3.138	0	2.305
c229922_g1_i1	6.658	0	0
c222104_g1_i1	9.496	2.809	10.912
c134997_g2_i1	3.365	86.807	4.945
c302_g1_i1	0	0	2.911
c158640_g1_i1	4.618	36.584	1.98
c262660_g1_i1	150.649	14.74	4.231
c101794_g1_i1	2.786	11.45	4.15
c140738_g1_i1	1.791	9.389	1.917
c147316_g1_i1	12.333	17.314	9.24
c209938_g1_i1	10.366	0	0
c135946_g4_i1	2.848	0	3.942
c121456_g1_i1	30.569	0	10.614
c147636_g1_i1	10.19	19.526	8.435
c159995_g1_i1	1.232	8.631	1.835
c158164_g1_i1	0	6.366	0
c234892_g1_i1	0	7.37	0
c131894_g1_i2	172.416	188.814	252.583
c63856_g2_i1	20.079	77.675	37.321
c42725_g1_i1	5.654	0	1.401
c279174_g1_i1	0	9.891	0
c172425_g1_i1	9.258	16.086	8.327
c123329_g1_i1	14.156	0	13.634
c116446_g2_i1	0	68.564	0
c163569_g1_i1	0	0	7.802
c154343_g1_i1	0	52.168	0
c138344_g1_i2	0.197	11.034	0.145
c100209_g1_i2	5.706	0.812	3.689
c121219_g1_i6	1.854	2.457	3.915
c131985_g1_i2	0.425	7.135	0.316
c7572_g1_i1	84.727	68.905	50.086
c177423_g1_i1	4.919	0	0
c251346_g1_i1	0	3.13	0
c265911_g1_i1	5.012	0	0
c98771_g1_i1	2.019	0	2.866
c148290_g1_i1	16.91	16.054	19.863
c141766_g1_i1	38.801	99.956	41.724
c247440_g1_i1	0	0	2.531
c112885_g1_i3	2.786	3.226	9.927
c136365_g1_i5	43.161	51.954	104.295
c75589_g1_i1	17.449	35.943	9.538
c243061_g1_i1	0	19.771	0
c122686_g3_i1	9.309	0.395	1.835
c11987_g1_i1	38.429	6.719	14.42
c148946_g1_i1	3.894	0	0
c83716_g1_i1	0	0	2.64
c231678_g1_i1	0	13.629	0
c240505_g1_i1	0	6.366	0
c125910_g1_i1	14.508	0.801	3.779
c138608_g3_i2	1.75	0.47	7.486
c120044_g1_i1	5.716	0	1.175
c137579_g1_i2	5.468	4.839	4.529
c113733_g1_i1	6.576	7.103	6.473
c144051_g1_i1	52.667	22.965	91.647
c48064_g1_i1	5.644	1.656	3.155
c128296_g1_i1	4.225	10.115	7.07
c123741_g2_i1	3.542	0	14.764
c121599_g2_i1	31.615	56.173	10.361
c7013_g1_i1	0	3.642	0
c26397_g1_i1	5.074	3.407	8.598
c211757_g1_i1	0	9.4	0
c100504_g1_i1	11.929	0	13.48
c261025_g1_i1	11.536	26.981	10.496
c94991_g1_i1	61.417	0	12.268
c142261_g2_i1	0	10.201	0
c68240_g1_i1	6.358	0	0
c111608_g1_i2	52.118	16.802	0
c35556_g1_i1	22.626	24.781	28.876
c176183_g1_i1	0	4.582	0
c128598_g1_i1	0	0.064	7.884
c244279_g1_i1	11.101	2.681	8.318
c129475_g1_i1	5.633	0.096	6.952
c106733_g2_i1	0	0	7.667
c133331_g1_i2	4.546	0.342	32.375
c250749_g1_i1	8.585	15.787	6.69
c164968_g1_i1	0	17.347	0
c107490_g1_i1	0	3.824	1.103
c95201_g1_i1	0	12.39	0
c165282_g1_i1	0	8.299	0
c147206_g1_i2	15.264	14.933	20.007
c132622_g2_i1	5.778	14.42	9.294
c15175_g1_i1	3.086	8.321	1.528
c59881_g1_i1	0	7.648	0
c188175_g1_i1	15.678	9.816	0
c255418_g1_i1	59.284	0	0
c236137_g1_i1	0	3.61	0
c85378_g1_i1	2.061	4.945	3.083
c48077_g1_i1	0	21.267	0
c122864_g1_i1	5.54	0	0
c213874_g1_i1	8.709	0	0.588
c139801_g3_i1	4.173	1.773	1.447
c25775_g1_i1	3.624	4.326	0
c58693_g1_i1	0	46.784	0
c131835_g1_i3	133.263	26.949	103.68
c53123_g1_i1	4.505	0.855	0
c128652_g3_i2	3.759	0.299	12.006
c39150_g1_i1	2.868	0	0
c88862_g1_i1	0	5.982	0
c138868_g1_i1	4.712	38.987	8.263
c135885_g1_i2	46.112	13.394	31.073
c116202_g1_i2	11.215	5.415	0
c78899_g1_i1	3.086	0	0
c221341_g1_i1	0	0	5.895
c11596_g1_i2	7.611	25.368	3.625
c137592_g1_i1	9.9	16.439	18.941
c3961_g1_i1	0	68.82	0
c176339_g1_i1	3.231	0	0
c129365_g1_i6	109.404	27.665	76.829
c110036_g1_i2	1.729	3.995	1.103
c233953_g1_i1	35.177	49.22	41.344
c177874_g1_i1	0	15.178	0
c147680_g1_i1	28.705	28.039	31.327
c55432_g1_i1	54.614	76.222	58.042
c62193_g1_i1	0	0	6.482
c210115_g1_i1	0	0	3.255
c131822_g1_i1	0	21.779	0
c100482_g1_i1	0	4.625	2.785
c227069_g1_i1	13.4	0.844	0
c18447_g1_i1	1.056	3.653	0
c283161_g1_i1	0	6.409	0
c237427_g1_i1	4.152	0	0
c251301_g1_i1	5.602	0	5.542
c186449_g1_i1	0	5.148	0
c112742_g1_i1	6.679	0	7.169
c140285_g2_i2	0.487	0	2.884
c14157_g1_i1	41.162	0	45.213
c19074_g1_i1	16.082	0	0
c134231_g1_i1	7.787	10.073	3.942
c49712_g1_i1	3.117	0	0
c65280_g1_i1	0	3.568	0
c54840_g1_i1	5.488	0.705	0.47
c267631_g1_i1	0	3.482	0
c154454_g1_i1	8.222	0	1.537
c117206_g1_i1	0.59	21.074	0.434
c128385_g1_i2	19.654	23.948	30.061
c58900_g1_i1	2.879	0	4.322
c57239_g1_i2	0	9.848	0
c257593_g1_i1	0	16.46	1.184
c140248_g2_i1	0.601	43.398	0.443
c67463_g1_i1	5.261	4.176	2.622
c111078_g1_i1	18.091	3.268	7.26
c125464_g1_i2	10.366	5.17	6.799
c277798_g1_i1	0	12.722	0
c137632_g1_i3	0	16.684	0
c261274_g1_i1	21.467	13.127	2.016
c133267_g2_i1	11.215	82.076	10.081
c60293_g1_i1	6.752	17.859	7.875
c284251_g1_i1	0	0	2.531
c93543_g2_i1	0	0	4.502
c134453_g2_i4	14.777	35.676	10.578
c127165_g1_i1	0.476	18.383	0.922
c152358_g1_i1	4.846	0	0
c178469_g1_i1	16.392	24.535	6.97
c82892_g1_i1	2.993	0	0
c128305_g1_i1	4.618	2.243	0
c26006_g1_i1	2.351	3.578	1.157
c50397_g1_i1	25.971	0	26.842
c280446_g1_i1	7.839	19.622	73.719
c192014_g1_i1	0	0	2.64
c30167_g1_i1	0	5.298	0
c114376_g1_i1	17.946	72.516	19.881
c127674_g2_i1	15.999	0	1.7
c138002_g1_i1	22.585	98.397	48.821
c272663_g1_i1	24.77	41.903	21.879
c138864_g1_i2	29.026	67.966	29.79
c665_g1_i1	31.201	45.193	25.088
c151892_g1_i1	3.148	3.055	3.182
c123192_g1_i1	4.908	1.624	3.309
c68225_g1_i1	0	0	3.869
c142454_g1_i1	9.299	17.998	14.357
c147196_g2_i2	20.151	36.434	24.745
c231957_g1_i1	0	2.991	0
c186188_g1_i1	5.136	0	0
c138967_g1_i1	19.851	10.97	5.126
c223405_g1_i1	3.334	0	0
c154208_g1_i1	0	38.015	0
c170929_g1_i1	0	32.963	0
c168529_g1_i1	0	12.294	0
c26483_g1_i1	59.833	33.539	24.682
c126481_g1_i1	0	5.319	4.602
c140608_g4_i2	22.854	0	2.866
c102405_g1_i1	32.868	1.079	3.273
c227877_g1_i1	54.438	231.369	50.575
c261893_g1_i1	69.246	1.303	4.719
c266749_g1_i1	0	4.54	0
c16303_g1_i1	0	33.657	0
c131413_g3_i3	7.839	0	26.535
c160254_g1_i1	5.644	0	0
c123915_g1_i1	52.077	12.027	28.144
c54458_g1_i1	0	7.68	0
c129569_g1_i1	21.518	3.023	4.936
c250463_g1_i1	0	0	2.649
c55501_g1_i1	0	69.728	0
c128457_g1_i1	0	20.423	0
c125799_g1_i2	9.351	24.108	1.835
c56830_g1_i1	4.422	0	0
c227796_g1_i1	0	0	4.032
c80219_g1_i1	0	1.762	5.587
c9504_g1_i1	1.947	4.668	0
c223433_g1_i1	3.179	0	0
c165828_g1_i1	40.168	37.15	17.856
c128308_g1_i2	4.691	2.296	1.971
c81060_g1_i3	72.529	0	0
c115381_g1_i1	7.777	0.513	0.669
c113477_g3_i1	0	6.644	0
c267316_g1_i1	2.941	10.863	0
c133264_g1_i1	0.083	0.021	4.927
c277990_g1_i1	124.896	153.812	67.02
c182701_g1_i1	0	6.12	0
c205114_g1_i1	0	0	5.895
c146196_g1_i2	24.615	31.606	19.311
c130375_g2_i1	0.797	1.218	21.101
c194949_g1_i1	0	4.892	0
c18579_g1_i1	15.264	0	11.69
c15069_g1_i1	63.955	112.24	104.901
c53089_g1_i2	0	6.377	0
c72738_g1_i1	0	9.966	0
c103940_g1_i1	0.911	0	3.011
c188131_g1_i1	20.483	13.726	10.668
c150605_g1_i1	0	3.973	0
c13358_g1_i1	5.292	1.068	0
c77990_g1_i1	0	0	2.803
c200572_g1_i1	0	12.722	0
c129016_g2_i2	1.046	31.072	2.161
c107572_g1_i1	14.415	0	2.685
c238079_g1_i1	11.753	29.438	14.746
c101317_g1_i1	2.972	1.207	0
c182725_g1_i1	0	4.102	0
c239471_g1_i1	0	4.038	0
c241327_g1_i1	12.665	0	4.755
c152396_g1_i1	0	0	6.853
c141609_g1_i1	21.394	38.773	50.15
c273432_g1_i1	10.272	0	0
c91132_g1_i1	2.817	0.385	0
c31447_g1_i1	4.101	1.88	0.497
c191529_g1_i1	0	4.326	0
c256114_g1_i1	3.407	0	0
c216307_g1_i1	233.016	73.21	25.947
c214421_g1_i1	4.391	0	0.542
c90886_g1_i1	8.761	0	0
c206054_g1_i1	3.604	0	0
c121010_g1_i2	0.352	2.841	1.284
c35505_g1_i1	32.164	34.17	16.147
c259325_g1_i1	3.034	0	0
c197969_g1_i1	8.554	0	0
c6258_g1_i1	11.991	6.601	4.159
c283401_g1_i1	9.123	0	15.55
c271397_g1_i1	0	3.909	0
c264544_g1_i1	46.703	142.329	42.23
c213255_g1_i1	5.55	0	0
c122421_g1_i2	0.166	2.82	0.19
c227147_g1_i1	5.55	0	0
c156725_g1_i1	29.078	0	0
c137331_g1_i1	0	9.4	0
c126722_g1_i3	14.104	0	12.305
c264350_g1_i1	0	3.482	0
c56919_g1_i1	13.669	28.712	0
c143308_g1_i2	27.607	54.496	31.806
c29122_g1_i1	0	0	5.117
c3993_g1_i1	7.228	23.414	5.415
c264688_g1_i1	0	4.134	0
c10601_g1_i1	19.396	0	3.653
c26806_g1_i1	17.645	0	0
c146110_g1_i1	6.462	21.213	6.292
c139686_g1_i5	17.78	31.499	24.392
c53117_g1_i1	3.221	0.513	0
c265275_g1_i1	9.693	0	0
c76170_g1_i1	20.69	8.214	20.622
c111171_g1_i1	1.512	1.656	2.776
c268361_g1_i1	0	3.429	0
c114910_g1_i1	0.207	16.642	0
c121094_g1_i2	0	0	4.792
c100992_g1_i1	0	2.937	0
c144962_g2_i1	0	29.438	0
c142284_g1_i4	3.728	20.679	8.959
c191383_g1_i1	0	12.946	0
c143547_g1_i1	29.564	47.521	33.017
c128243_g1_i2	8.75	0.972	1.618
c14393_g1_i1	4.691	5.939	3.535
c12644_g1_i1	3.604	0	0
c193174_g1_i1	0	0	4.991
c211206_g1_i1	0	12.764	0
c162612_g1_i1	0.911	19.248	0
c94054_g1_i1	0	2.66	4.249
c106439_g1_i1	1.771	2.724	5.189
c160919_g1_i1	0	0	3.906
c134097_g1_i2	1.346	2.435	4.43
c86958_g1_i1	0	15.242	0
c83251_g1_i1	0	0	3.58
c139428_g1_i1	11.536	5.01	8.318
c139715_g1_i2	4.722	3.568	9.249
c4544_g1_i1	0	0	2.73
c30257_g1_i1	14.736	15.798	13.616
c41098_g2_i1	0	0	10.939
c127020_g3_i1	2.092	0.758	13.959
c99919_g1_i2	0	4.881	0
c54305_g1_i1	14.042	30.559	0
c155957_g1_i1	230.282	394.644	418.049
c37654_g1_i1	0	0	2.993
c146421_g3_i1	0	6.59	0
c105386_g1_i1	2.889	0	0.904
c66557_g1_i1	0	0	7.088
c256657_g1_i1	0	5.148	0
c114825_g1_i1	3.334	7.466	1.401
c210336_g1_i1	0	8.983	0
c62119_g1_i2	16.745	12.679	8.453
c122966_g1_i1	0	3.749	0
c269887_g1_i1	6.669	0	4.041
c96392_g1_i1	0	4.102	0
c135595_g1_i2	2.112	17.913	4.123
c11240_g1_i1	4.039	0.812	0
c133210_g1_i1	25.516	69.461	25.233
c117925_g1_i2	3.293	12.519	6.989
c137566_g1_i4	0	9.111	0
c250725_g1_i1	2.506	12.369	7.115
c240949_g1_i1	0	40.344	0
c121555_g3_i2	7.259	0	0
c9250_g1_i1	0.683	13.854	0.75
c124195_g2_i1	5.644	13.928	4.493
c120354_g1_i1	13.555	0	51.225
c237350_g1_i1	6.337	0	0
c214277_g1_i1	0	0	1.682
c114102_g1_i1	0.435	0.491	5.479
c116178_g1_i1	0	0	5.931
c81708_g1_i1	5.54	2.2	6.898
c147679_g1_i2	13.141	13.982	9.619
c253731_g1_i1	0	0	8.073
c206946_g1_i1	0.331	8.652	0
c117692_g1_i4	78.545	57.797	12.341
c135265_g1_i1	6.741	7.541	15.478
c78002_g1_i1	0	4.486	0
c213993_g1_i1	5.965	0	4.493
c138349_g1_i2	3.904	4.593	3.842
c122241_g1_i1	0.694	32.77	2.631
c119362_g1_i4	0	16.118	0
c245195_g1_i1	0	0	3.137
c144598_g2_i1	438.424	56.793	26.472
c113910_g1_i1	0	3.001	0.099
c269189_g1_i1	27.431	34.341	14.746
c121244_g2_i4	16.216	0	23.506
c98471_g1_i1	2.786	1.634	4.15
c128454_g1_i6	16.175	0.812	3.463
c252457_g1_i1	0	12.294	0
c180143_g1_i1	0	0	3.653
c6369_g1_i1	0	9.25	0
c181925_g1_i1	3.334	1.987	0
c127172_g5_i1	0.104	2.329	3.363
c214631_g1_i1	0	5.725	0
c141629_g1_i1	1.564	5.533	5.045
c130232_g1_i1	17.925	2.158	2.342
c209263_g1_i1	0	0	8.661
c209775_g1_i1	0	3.76	0
c181689_g1_i1	9.91	7.637	19.881
c167947_g1_i1	0.766	17.101	0.145
c65076_g1_i2	128.158	74.396	38.758
c151220_g1_i1	4.277	0	0
c115344_g1_i1	7.321	0	0
c115814_g1_i1	2.899	1.559	0
c264328_g1_i1	2.775	30.773	2.739
c140784_g2_i1	0.29	2.895	0
c121144_g1_i1	0	0	16.048
c110061_g1_i1	8.533	139.445	12.558
c194359_g1_i1	0	2.873	0
c71552_g1_i1	133.739	4.465	36.498
c191306_g1_i1	132.227	377.81	114.412
c108660_g2_i2	0	0	2.577
c158456_g1_i1	4.411	0	0
c132544_g1_i1	24.594	129.191	82.525
c192868_g1_i1	19.52	134.243	17.096
c110983_g1_i1	10.635	3.589	17.006
c194148_g1_i1	0	3.589	0
c120258_g1_i3	0.797	3.792	0.588
c129750_g1_i1	3.976	0.203	3.246
c53457_g1_i1	14.932	12.241	18.606
c21066_g1_i1	0	4.038	0
c39262_g1_i1	10.034	31.072	31.516
c17137_g1_i1	0	13.469	0
c131388_g1_i4	0	18.436	0
c139520_g1_i13	26.344	31.574	26.517
c128664_g2_i1	3.831	11.621	13.968
c169966_g1_i1	0	3.482	0
c122232_g1_i1	3.386	0.342	38.18
c99761_g1_i1	0	20.092	0
c167582_g1_i1	4.701	0	0
c268506_g1_i1	24.107	34.907	27.104
c144704_g1_i2	5.934	0	10.587
c159459_g1_i1	0	5.982	0
c119313_g2_i1	2.775	0	0
c123899_g1_i3	6.234	13.95	10.533
c112629_g1_i1	10.386	47.126	8.706
c210883_g1_i1	0	2.799	0
c176897_g1_i1	37.517	0	0
c56506_g1_i1	8.046	0	0
c242887_g1_i1	4.929	0	0
c142695_g6_i1	13.431	9.197	1.031
c243127_g1_i1	11.494	0	0
c224323_g1_i1	0	0	4.584
c145823_g1_i3	1.294	21.47	3.553
c261806_g1_i1	0	3.365	0
c141587_g1_i4	3.583	0.192	7.088
c233984_g1_i1	0	0	6.401
c120804_g1_i3	3.987	5.907	7.16
c118234_g1_i2	84.831	0	6.112
c127558_g4_i1	16.879	3.386	8.001
c102777_g1_i1	0	11.012	0
c126745_g3_i2	3.831	0	0
c31200_g1_i1	0	8.492	0
c257254_g1_i1	0	0	7.305
c89691_g1_i2	19.209	0	12.368
c51027_g1_i1	56.985	0	23.416
c25357_g1_i1	5.364	0	4.041
c96727_g3_i1	0	7.018	0
c86995_g1_i1	1.698	0.534	3.562
c147658_g1_i4	8.377	3.621	22.937
c72787_g1_i1	3.604	4.198	0
c74981_g1_i1	2.413	9.496	5.334
c5237_g1_i1	15.502	24.631	18.715
c183238_g1_i1	9.372	2.638	4.322
c22682_g1_i1	10.148	2.905	2.757
c129482_g2_i1	20.638	21.993	40.63
c122017_g2_i3	18.785	17.827	7.07
c143573_g1_i8	18.35	24.567	9.61
c229252_g1_i1	0	0	6.329
c125679_g1_i2	3.863	2.094	0
c134635_g1_i4	59.005	59.527	31.697
c195168_g1_i1	0	5.341	0
c144678_g2_i1	5.064	4.283	7.757
c132549_g4_i1	0	2.927	0
c126153_g5_i2	8.005	0	25.956
c271735_g1_i1	5.426	5.426	0
c280552_g1_i1	8.843	36.52	7.703
c211574_g1_i1	0	10.863	0
c115308_g1_i1	15.543	0	0.976
c136448_g2_i1	39.454	13.576	43.496
c134379_g1_i1	1.47	25.838	1.998
c33771_g1_i1	13.959	3.578	10.768
c146041_g3_i1	0	4.262	0.054
c142311_g2_i3	187.059	116.224	110.606
c201299_g1_i1	2.827	3.322	0
c248814_g1_i1	0	0	3.219
c131409_g1_i3	42.063	12.07	12.097
c25944_g1_i1	3.686	2.2	0
c12478_g1_i1	1.191	11.45	1.166
c154402_g1_i1	0	0	3.906
c79657_g1_i1	0	0	2.459
c137657_g2_i1	9.009	11.717	4.539
c161081_g1_i1	0	0	2.866
c199381_g1_i1	0	3.578	0
c146483_g1_i1	0	13.234	0
c280353_g1_i1	24.408	65.007	39.165
c147238_g1_i2	7	16.353	8.616
c127102_g1_i1	6.462	0.652	12.079
c111230_g1_i3	0	114.803	0
c138202_g3_i1	0.228	9.303	0.172
c120741_g3_i1	110.823	0	2.378
c209329_g1_i1	0	3.621	0
c120593_g1_i3	0	3.215	0
c124938_g1_i1	1.367	3.429	3.327
c72261_g1_i1	0	10.671	0
c126493_g1_i2	14.435	12.422	0
c75785_g1_i1	3.314	0.961	0
c183182_g1_i1	1.864	12.871	1.383
c141477_g1_i1	0.507	2.115	61.532
c141720_g5_i1	6.13	9.079	9.764
c155930_g1_i1	0	0	7.712
c142603_g2_i2	53.34	0	11.464
c135851_g1_i2	4.732	0	3.454
c129416_g2_i1	6.265	0	3.508
c124644_g1_i1	75.055	108.309	89.405
c166547_g1_i1	5.965	0	0
c126384_g1_i2	30.735	2.905	16.292
c106168_g2_i1	10.531	0	0
c188505_g1_i1	1.916	43.495	0
c125698_g1_i1	2.527	0.053	5.84
c82859_g1_i2	0	4.326	0
c235402_g1_i1	30.88	34.191	29.383
c115183_g1_i1	0.839	2.115	2.658
c139538_g3_i1	0	21.491	0
c123855_g1_i2	18.205	56.163	23.651
c254907_g1_i1	8.481	0	1.709
c33720_g1_i1	0	6.078	0
c44276_g1_i1	0	0	2.785
c165205_g1_i1	17.645	16.684	6.645
c198794_g1_i1	0	6.494	1.275
c107910_g1_i3	2.257	0.502	4.358
c121042_g2_i1	0.88	134.425	0
c115930_g1_i1	26.127	10.521	39.156
c97102_g1_i2	0	4.123	0.118
c8576_g1_i1	0	0	2.649
c235701_g1_i1	0	32.055	0
c129965_g1_i1	14.332	5.202	4.105
c135555_g1_i2	60.071	2.136	37.348
c139498_g1_i3	23.465	12.166	22.376
c137439_g2_i3	68.024	28.69	48.64
c142361_g1_i5	0	14.121	0
c125153_g1_i1	0	17.379	0
c149658_g1_i1	44.818	0.577	5.868
c182100_g1_i1	42.809	69.172	21.996
c144959_g1_i4	0	75.389	2.378
c131872_g3_i1	0	28.145	0.127
c42241_g1_i1	2.465	2.991	3.689
c145053_g1_i1	20.835	20.893	27.014
c128494_g3_i2	0	0	12.576
c141578_g1_i1	5.53	0	23.651
c135401_g2_i3	21.073	6.067	21.246
c138129_g1_i2	153.58	237.436	114.864
c253876_g1_i1	0	3.365	0
c144955_g1_i3	4.722	16.631	6.916
c143888_g2_i1	30.88	10.03	8.236
c11562_g1_i1	7.414	4.625	44.599
c127596_g1_i3	38.232	76.5	118.661
c124751_g1_i2	0	0	5.542
c117240_g1_i1	0.507	9.133	16.183
c111022_g1_i1	0	15.563	0
c203705_g1_i1	0	4.241	2.568
c282131_g1_i1	0	4.903	0
c194510_g1_i1	9.548	35.804	15.442
c155485_g1_i1	1.667	0	6.229
c218465_g1_i1	2.682	0	0
c216094_g1_i1	2.672	14.826	4.737
c200043_g1_i1	0	26.298	1.627
c30574_g1_i1	5.747	14.719	4.331
c60580_g1_i2	24.221	26.928	38.921
c143737_g1_i2	0.435	3.365	2.233
c136695_g2_i1	28.798	3.066	37.095
c6194_g1_i1	3.169	7.829	0
c193752_g1_i1	0	3.407	0
c102243_g1_i1	4.318	0.748	0.497
c27765_g1_i1	20.338	3.055	20.622
c53070_g1_i1	0	14.719	5.895
c140191_g8_i1	0	7.157	0
c137984_g1_i3	1.408	14.356	1.121
c132348_g1_i3	8.802	14.986	13.317
c123273_g1_i1	0	0	5.162
c111082_g1_i1	0	0.15	5.162
c137601_g1_i8	17.252	0	8.661
c123150_g5_i1	15.243	0	0
c231483_g1_i1	10.366	0	0
c10668_g1_i2	26.541	50.501	53.621
c207600_g1_i1	2.661	0	0
c115554_g1_i1	27.804	0	6.961
c138445_g1_i1	3.573	0.652	0.434
c24394_g1_i1	0	0	9.375
c113754_g3_i1	3.914	0	2.061
c52676_g1_i1	1.377	15.638	1.022
c211242_g1_i1	0	5.64	0
c101344_g1_i1	0	26.96	0
c105737_g1_i1	3.718	6.526	0
c284786_g1_i1	0	0	5.144
c112379_g1_i3	0	0.256	5.985
c5751_g1_i1	0	0	3.191
c177044_g1_i1	0	3.001	0
c160983_g1_i1	0	5.725	0
c121359_g1_i1	20.328	24.407	18.498
c40978_g1_i1	3.417	0	5.144
c134458_g1_i2	0.249	5.405	0.524
c55398_g1_i1	92.173	105.82	87.353
c113179_g1_i1	0	0	8.869
c125271_g2_i2	0	6.654	0
c284632_g1_i1	0	0	3.535
c208138_g1_i1	6.182	0	0
c132478_g2_i7	0.394	28.38	0
c141782_g1_i2	23.879	22.944	26.833
c130274_g3_i1	5.302	63.02	0
c132798_g2_i2	34.431	21.245	0
c96456_g1_i1	3.334	0	0
c268061_g1_i1	0	100.341	0
c29334_g1_i1	2.289	0	5.651
c105241_g1_i1	7.704	3.514	0
c78834_g1_i1	0	103.331	0
c246268_g1_i1	0	0	2.504
c258693_g1_i1	4.039	0	0
c124450_g1_i2	2.692	17.325	1.573
c132929_g1_i3	0	53.952	0
c126107_g1_i1	0	0	10.334
c110856_g1_i2	1.181	0.438	115.822
c119617_g2_i1	0	0	4.493
c117758_g1_i1	4.981	3.536	3.074
c147012_g1_i2	20.638	7.776	17.774
c134644_g1_i1	7.352	0.972	6.69
c124067_g1_i1	0.787	4.572	1.013
c115938_g1_i1	0	41.924	13.923
c211691_g1_i1	0	24.386	0
c120795_g1_i1	7	0.694	2.676
c134115_g3_i3	2.154	4.732	0.904
c246493_g1_i1	0	4.849	0
c139857_g1_i4	9.579	9.175	14.339
c128782_g1_i3	0	10.414	0
c242556_g1_i1	13.327	0	0
c105521_g1_i1	1.232	3.001	1.808
c147290_g2_i1	604.368	192.724	51.171
c149691_g1_i1	83.578	99.903	51.442
c76116_g1_i1	77.51	68.831	98.844
c209636_g1_i1	2.941	0	0
c271213_g1_i1	0	6.366	0
c182840_g1_i1	0	0	4.448
c8446_g1_i2	113.339	25.326	41.968
c140231_g2_i1	7.259	1.88	0.823
c109623_g1_i1	0.507	1.1	4.059
c99046_g1_i1	3.127	2.82	7.377
c100006_g1_i1	1.098	1.773	4.231
c259641_g1_i1	0	0	2.649
c187594_g1_i1	9.185	47.35	12.033
c135012_g1_i2	4.039	1.228	7.847
c144388_g1_i1	5.644	4.326	6.356
c121998_g1_i1	29.492	27.398	29.184
c123508_g1_i1	6.617	4.945	0
c129103_g1_i3	0	5.843	0
c136652_g1_i1	0	3.536	0
c224980_g1_i1	3.8	0.299	1.591
c132029_g2_i1	0	3.984	0
c130741_g1_i1	0	17.079	0.081
c126852_g1_i2	0	0	9.421
c104514_g1_i1	5.54	8.823	11.039
c123382_g1_i3	29.109	10.233	19.691
c9498_g1_i1	0	49.946	0
c116372_g1_i1	0	25.849	0
c223233_g1_i1	3.417	4.241	0
c53733_g1_i1	27.421	5.597	25.992
c210057_g1_i1	0	6.804	0
c120099_g1_i4	0	5.65	1.184
c245385_g1_i1	3.086	0	11.455
c195481_g1_i1	27.638	26.03	18.199
c130349_g1_i2	1.719	1.634	5.506
c97151_g2_i1	0	0	3.264
c17060_g1_i1	0	6.569	0
c44679_g1_i1	0	0	6.13
c255850_g1_i1	0	4.273	0
c195875_g1_i1	19.282	50.138	23.588
c44010_g1_i2	1.512	44.936	0.416
c252736_g1_i1	13.98	10.436	6.464
c100463_g1_i1	18.526	0	19.51
c66936_g1_i1	0	0	2.459
c126516_g2_i2	0	12.187	0
c12325_g1_i1	6.172	0	0.759
c69163_g1_i1	0	3.568	0
c238495_g1_i1	74.714	0	6.184
c140420_g2_i5	28.798	30.645	28.054
c17706_g1_i1	7.021	4.369	7.92
c279951_g1_i1	3.252	0	2.441
c130315_g1_i2	0.155	18.831	0.796
c129294_g1_i1	16.04	17.4	4.276
c72893_g1_i1	0	7.37	0
c193401_g1_i1	15.243	0	0
c69722_g1_i1	0	78.294	0
c125828_g4_i2	3.293	15.573	12.079
c120913_g1_i1	26.023	27.334	8.969
c228665_g1_i1	0	4.176	0
c100631_g1_i2	5.24	0	8.526
c241448_g1_i1	6.658	0	0
c112085_g1_i1	7.663	6.644	0
c49311_g1_i1	0.901	0	2.658
c239475_g1_i1	9.496	0	0
c67325_g1_i1	8.046	0	0
c260211_g1_i1	6.938	2.799	0
c82411_g1_i2	0	0	4.982
c43702_g1_i2	4.256	1.175	0
c212022_g1_i1	27.752	7.092	0
c128530_g1_i1	48.038	78.529	65.085
c245128_g1_i1	0	0	4.041
c147237_g1_i2	14.549	15.894	20.405
c108929_g1_i1	0	4.678	0
c9670_g1_i2	2.578	0	3.327
c60805_g1_i1	0	0	73.972
c132377_g1_i2	0	14.121	0
c133887_g2_i1	1.491	0.107	4.629
c127373_g1_i1	2.951	1.741	3.752
c180864_g1_i1	0	6.12	0
c130221_g1_i2	2.195	3.899	1.6
c194725_g1_i1	0	0	2.441
c134982_g2_i1	5.789	16.204	3.842
c126671_g1_i1	0.549	3.674	1.51
c117597_g1_i2	0	21.074	0
c144266_g1_i3	4.629	26.308	5.388
c25342_g1_i1	1.812	0	3.354
c123251_g1_i2	0.404	1.965	4.52
c14385_g1_i1	0	59.41	0
c251016_g1_i1	17.552	0	10.56
c146229_g1_i1	34.131	35.345	26.3
c128485_g1_i1	2.91	1.303	3.363
c168714_g1_i1	0	0	3.083
c267173_g1_i1	31.025	26.276	21.626
c130818_g1_i1	3.013	0	0
c251027_g1_i1	0	38.175	0
c39688_g1_i1	0	0	38.894
c273119_g1_i1	0	0	8.363
c112914_g1_i2	10.024	57.273	0
c205142_g1_i1	7.622	0	0
c88075_g1_i1	1.139	0	3.327
c112596_g2_i1	11.557	14.42	6.437
c280949_g1_i1	0	5.245	0
c143977_g1_i3	9.703	38.453	3.761
c115694_g1_i1	2.475	0.887	4.439
c8976_g1_i2	4.805	52.018	6.934
c124815_g1_i2	4.608	35.526	0.154
c107123_g1_i2	4.846	18.436	7.305
c66475_g1_i1	1.232	0	7.341
c274175_g1_i1	5.022	0	0
c32989_g1_i1	3.2	0	0
c136977_g4_i1	0.932	21.993	0
c73599_g1_i1	2.454	2.991	0.108
c134886_g1_i4	0.104	13.063	0
c97330_g1_i1	0	3.632	0
c130321_g1_i1	0.642	16.887	0.47
c129418_g4_i3	0	8.385	0
c141536_g2_i2	7.798	12.604	13.643
c143731_g2_i1	0	7.936	0
c137272_g1_i1	0	0	2.441
c253164_g1_i1	0	22.944	0
c269886_g1_i1	17.117	0	0
c167417_g1_i1	0	3.867	0
c190229_g1_i1	0	0.128	2.459
c253326_g1_i1	0	15.296	0
c72402_g1_i2	3.987	4.358	2.92
c206246_g1_i1	0	6.27	0
c51618_g1_i1	0.549	0	3.851
c155676_g1_i1	0	3.418	0
c147630_g1_i1	3.728	3.589	6.898
c225685_g1_i1	7.601	23.328	14.737
c133982_g1_i1	0	74.438	10.081
c168048_g1_i1	0	0	6.229
c129195_g3_i1	1.719	6.9	0
c209269_g1_i1	4.546	5.747	0
c73814_g1_i1	37.445	1.207	14.682
c245155_g1_i1	0.932	22.196	1.537
c143366_g1_i1	20.483	10.468	19.302
c266064_g1_i1	17.273	6.526	3.191
c19958_g1_i1	0	0	4.041
c21637_g1_i1	0	966.759	0
c112907_g1_i1	14.135	8.962	0
c187111_g1_i1	5.25	0	0
c235471_g1_i1	29.813	0	4.493
c201694_g1_i1	4.277	0	0
c95908_g1_i1	0	0	4.15
c193390_g1_i1	9.392	0	0
c70044_g3_i1	0	9.25	0
c2309_g1_i1	4.028	3.546	4.909
c137609_g1_i2	14.363	9.068	0
c136230_g1_i3	0	2.329	2.911
c172587_g1_i1	0	0	8.661
c211637_g1_i1	2.879	7.06	0
c119328_g1_i2	1.636	0	6.419
c120098_g1_i1	0	0	11.708
c108193_g1_i1	16.879	10.457	18.452
c216355_g1_i1	0	0	4.421
c141136_g1_i1	12.095	14.302	8.896
c114098_g1_i1	0	79.448	0
c280570_g1_i1	0	3.653	0
c113989_g1_i1	20.794	45.439	23.669
c264744_g1_i1	0	0	20.035
c140982_g1_i1	13.265	15.744	13.543
c182554_g1_i1	5.364	0	0
c237683_g1_i1	0	0	8.661
c123572_g1_i1	33.582	16.193	39.581
c36093_g1_i1	0	0	2.522
c112540_g1_i2	0	34.063	0.19
c268617_g1_i1	0	7.06	0
c121332_g3_i1	0	12.294	0
c239299_g1_i1	9.693	30.73	14.61
c93994_g1_i4	37.621	56.44	25.73
c207301_g1_i1	0	16.246	0
c186211_g1_i1	36.471	38.058	15.966
c184544_g1_i1	0	0	2.531
c150628_g1_i1	0.425	22.73	0.316
c116442_g1_i3	0	0	5.298
c281899_g1_i1	4.618	0	0
c55948_g1_i1	0	21.94	0
c114338_g1_i2	0	0	10.279
c140769_g1_i6	6.369	5.928	5.696
c195194_g1_i1	17.252	19.237	12.332
c171607_g1_i1	4.36	0	0
c98701_g1_i1	0	0	9.629
c138949_g2_i2	1.916	2.884	2.36
c67333_g1_i1	0	3.012	0
c142885_g1_i1	5.447	21.491	4.846
c120946_g1_i8	6.907	8.428	15.776
c81738_g1_i1	1.75	4.08	0.479
c242074_g1_i1	0	0	4.177
c4158_g1_i1	1.667	5.992	3.671
c188573_g1_i1	0	110.883	0
c111600_g1_i2	0.207	0	5.144
c75098_g1_i1	76.64	125.271	69.181
c138733_g3_i1	3.003	0	2.052
c50214_g1_i1	6.648	33.443	5.651
c220863_g1_i1	34.193	12.422	26.435
c151597_g1_i1	0	0	4.991
c271753_g1_i1	74.724	59.452	57.681
c103754_g1_i3	336.258	57.893	66.342
c115725_g1_i2	9.299	8.919	0
c77934_g1_i2	0	0	3.671
c105744_g1_i1	27.887	0	0
c153654_g1_i1	8.823	0	0
c124910_g1_i1	4.784	3.151	0
c168670_g1_i1	3.293	0	0
c79359_g1_i1	196.171	21.405	23.732
c19613_g1_i1	0	17.293	0
c145639_g1_i1	7.259	35.003	14.52
c114372_g1_i1	4.08	0	1.383
c42847_g1_i1	9.268	0	0
c97916_g1_i1	87.917	0	0
c17847_g1_i1	1.781	0	3.996
c17274_g1_i1	0	6.152	0
c132496_g1_i1	34.11	20.668	108.59
c149777_g1_i1	0	0	2.504
c41806_g1_i1	27.99	26.191	13.597
c147634_g2_i1	2.889	17.4	3.047
c210195_g1_i1	3.79	0	0
c122650_g1_i1	0.611	0	3.119
c179300_g1_i1	0	3.365	0
c23069_g1_i1	20.7	9.656	8.507
c145432_g2_i2	87.679	27.825	11.274
c133236_g2_i2	4.411	46.827	1.799
c262386_g1_i1	0	0	3.454
c218201_g1_i1	0	0	6.256
c183747_g1_i1	21.767	25.603	9.222
c96632_g1_i2	0	13.106	0
c149076_g1_i1	63.903	52.104	54.498
c198181_g1_i1	18.671	27.9	27.692
c237359_g1_i1	0	3.557	0
c101109_g1_i1	1.294	0	2.902
c255569_g1_i1	31.843	17.24	20.55
c169836_g1_i1	0	3.6	0
c121979_g1_i1	0	3.771	0
c203703_g1_i1	0	5.939	0
c69217_g1_i1	0.797	0	2.64
c204491_g1_i1	21.125	26.084	11.889
c275567_g1_i1	5.022	0	0
c281032_g1_i1	0	3.311	0
c133381_g1_i1	0	0	3.264
c39775_g1_i1	0	7.103	0
c239615_g1_i1	3.076	29.822	4.086
c212270_g1_i1	0	3.771	0
c66855_g1_i1	11.712	17.528	11.934
c29540_g1_i1	37.445	0	19.998
c184748_g1_i1	4.474	3.92	3.499
c114584_g1_i1	1.999	1.527	4.394
c187741_g1_i1	160.591	0	11.708
c272547_g1_i1	20.017	0	13.923
c107917_g1_i2	75.521	221.147	9.158
c135492_g1_i3	0.176	8.364	0.063
c234286_g1_i1	0	0	4.755
c103926_g2_i1	123.125	2.564	17.774
c134111_g1_i2	79.829	46.528	0
c131289_g4_i1	4.929	0	0
c173142_g1_i1	19.509	0	27.728
c254107_g1_i1	11.857	6.9	6.175
c71996_g2_i1	114.354	183.057	115.66
c64560_g1_i1	63.903	41.006	35.115
c64122_g1_i1	0	3.151	0
c235383_g1_i1	0	0	5.895
c131786_g1_i1	0	13.117	0
c192227_g1_i1	0	3.066	0
c151867_g1_i1	3.138	0	0
c83967_g1_i1	52.709	29.716	13.742
c122650_g2_i2	200.179	349.751	240.351
c114399_g3_i1	0	0	3.137
c153945_g1_i1	0	20.668	0
c128891_g2_i2	7.787	4.668	0
c68953_g1_i1	21.694	22.762	41.199
c89517_g1_i1	1.191	4.006	1.311
c103791_g1_i2	0	3.055	0
c209896_g1_i1	0	0	6.473
c155264_g1_i1	0	3.835	0
c134976_g1_i1	51.725	19.312	12.341
c108487_g1_i1	0	9.816	0
c144320_g1_i1	0.891	0.278	3.056
c122031_g2_i1	0	4.038	6.338
c20169_g1_i1	0	13.672	0
c199856_g1_i1	18.743	38.036	27.674
c195623_g1_i1	0	0	5.651
c135700_g2_i1	1.926	5.544	2.143
c146111_g1_i1	0	5.928	0
c260891_g1_i1	49.633	4.903	26.571
c133245_g1_i1	6.855	6.206	2.947
c183651_g1_i1	0	0	3.164
c130764_g1_i1	15.264	5.287	10.469
c204454_g1_i1	0	38.239	0
c145215_g1_i1	14.653	11.696	9.005
c120173_g1_i2	55.805	101.879	103.762
c277545_g1_i1	15.792	0	9.809
c206968_g1_i1	0	0	3.3
c134322_g1_i1	9.506	4.518	8.634
c132980_g1_i4	22.709	9.795	25.558
c134761_g2_i3	18.981	38.036	19.799
c9227_g1_i1	11.681	0	0
c7881_g1_i1	0	0	2.956
c227668_g1_i1	1.988	9.175	0.741
c282267_g1_i1	0	0	4.855
c19797_g1_i1	4.07	0	3.011
c224531_g1_i1	0	0	3.616
c132700_g1_i1	87.026	47.436	0
c96330_g1_i2	0	2.799	0
c31296_g1_i1	0	3.076	0
c164417_g1_i1	7.021	0	0
c54602_g1_i1	3.51	0	0
c174727_g1_i1	0	0	3.508
c110749_g1_i1	0.549	0	2.613
c123030_g1_i2	8.367	4.07	0
c55899_g1_i1	0.425	0	3.761
c128327_g1_i3	3.749	0	5.072
c44407_g1_i1	0	0	4.041
c230881_g1_i1	3.925	0	0
c88712_g1_i1	0.611	1.004	3.137
c114603_g1_i1	3.221	0	2.233
c172212_g1_i1	0	11.493	0
c102033_g1_i1	1.947	5.779	0.208
c91710_g1_i1	5.965	0	8.987
c221312_g1_i1	0	2.873	0
c260224_g1_i1	0	7.541	0
c125264_g1_i1	13.949	0	2.034
c144689_g1_i3	1.947	0.385	3.499
c182509_g1_i1	0	26.319	0
c118751_g1_i1	0	0.267	17.539
c189379_g1_i1	4.411	0	0
c29432_g1_i1	18.029	5.939	12.503
c112926_g1_i1	271.6	0	51.234
c41334_g1_i1	0	5.213	0
c121275_g1_i1	13.493	111.065	83.103
c108255_g1_i1	12.975	17.582	26.833
c27629_g1_i1	9.744	0	2.441
c197975_g1_i1	16.879	0	8.453
c174704_g1_i1	44.828	45.802	53.07
c156200_g1_i1	0	6.569	0
c123491_g2_i1	23.113	31.318	0
c209258_g1_i1	3.086	0	0
c120188_g1_i1	6.835	0.16	1.998
c103298_g1_i1	0.673	0.737	4.105
c256094_g1_i1	2.796	0.342	0
c229009_g1_i1	4.815	0	0
c133107_g4_i1	0	8.203	0
c122339_g1_i1	60.32	34.522	0
c207960_g1_i1	0	0	3.508
c196670_g1_i1	0	3.963	0
c148914_g1_i1	0	67.367	0
c112671_g2_i2	0	1.816	2.739
c196123_g1_i1	1.771	24.845	1.483
c164807_g1_i1	11.929	0	0
c240795_g1_i1	0	0	4.15
c230827_g1_i1	0	4.443	0
c210752_g1_i1	15.295	9.154	1.428
c25836_g1_i1	0	3.525	0
c145259_g1_i1	0	2.841	0.75
c92424_g1_i1	0	8.908	0
c102486_g1_i1	1.315	0	2.938
c126930_g1_i3	3.914	5.383	0
c132403_g1_i2	11.929	6.377	10.234
c158925_g1_i1	179.727	12.892	37.845
c267599_g1_i1	0	0	10.279
c143256_g1_i3	5.312	25.539	13.145
c237134_g1_i1	5.364	0	0
c211886_g1_i1	0	25.464	0
c114689_g1_i3	4.691	17.827	17.675
c92276_g1_i2	28.27	43.836	34.735
c69248_g1_i1	0	2.019	2.531
c37979_g1_i1	13.7	15.328	16.997
c220021_g1_i1	2.91	1.303	0
c149851_g1_i1	1.129	1.666	12.151
c124013_g1_i1	1.636	5.084	1.193
c143250_g1_i1	0.942	3.066	47.392
c135596_g2_i2	4.867	3.365	15.894
c263845_g1_i1	21.933	38.122	14.89
c164293_g1_i1	2.806	0	0
c151496_g1_i1	0	3.215	0
c14303_g1_i1	0	56.494	0
c53101_g1_i1	44.393	85.077	54.354
c37560_g1_i2	3.303	5.116	4.096
c89351_g1_i1	6.337	5.255	12.214
c251909_g1_i1	18.857	0	7.847
c244479_g1_i1	2.951	0	0
c131673_g1_i4	29.016	43.302	71.685
c116091_g1_i1	3.49	2.382	0
c147967_g1_i1	9.693	22.271	13.48
c143613_g1_i3	6.172	0	0
c141979_g1_i4	2.123	26.287	4.927
c49944_g1_i1	0	9.859	0
c266745_g1_i1	0	4.134	0
c202752_g1_i1	0	33.593	0
c185367_g1_i1	11.567	13.619	9.647
c99314_g1_i1	0	27.804	0
c131427_g2_i1	12.437	0	0
c183483_g1_i1	0	4.625	0
c123982_g1_i1	2.361	5.64	1.338
c4867_g1_i1	2.237	3.365	7.585
c195417_g1_i1	0	12.294	0
c48717_g1_i1	4.049	97.361	2.559
c25891_g1_i1	0	4.582	0
c232233_g1_i1	0	0	6.175
c132020_g1_i1	18.143	53.45	11.726
c115770_g1_i1	7.974	1.047	1.871
c9437_g1_i1	38.056	60.606	38.957
c144391_g1_i2	85.193	51.142	0.172
c59920_g1_i1	0	0.15	6.898
c46920_g1_i1	1.584	2.948	0
c168508_g1_i1	3.221	0	0
c142310_g4_i1	5.768	3.333	0
c172133_g1_i1	0	0	10.578
c97317_g1_i1	0	0	2.432
c98854_g1_i2	0	0	3.969
c187948_g1_i1	0	0	2.983
c157084_g1_i1	0	6.847	0
c145429_g2_i1	7.352	4.785	6.889
c139911_g2_i7	9.713	11.141	8.254
c137929_g1_i2	27.628	24.065	23.515
c231504_g1_i1	49.778	46.742	35.567
c29960_g1_i1	3.169	0.716	0
c131066_g1_i3	8.481	2.628	8.553
c170820_g1_i1	0	9.517	0
c126024_g1_i1	20.462	3.343	13.344
c10550_g1_i1	26.468	122.334	53.133
c51173_g2_i1	0	2.98	0
c229320_g1_i1	10.366	13.181	23.416
c147554_g2_i1	248.062	38.474	13.245
c139771_g1_i1	69.795	13.854	43.713
c89585_g1_i1	4.712	0	0.434
c258742_g1_i1	5.913	139.264	7.495
c120860_g1_i1	80.917	72.964	42.167
c124472_g4_i1	0	0	22.141
c15950_g1_i2	3.293	0	1.727
c113094_g1_i1	158.209	24.129	44.553
c206322_g1_i1	0	0	4.023
c272132_g1_i1	0	11.974	0
c8742_g1_i1	36.492	56.739	27.159
c107089_g1_i1	10.925	1.057	2.595
c163485_g1_i1	0	7.797	0
c129528_g1_i1	19.758	27.248	14.068
c138591_g1_i2	12.323	13.245	20.622
c54120_g1_i1	0.911	1.015	3.029
c121515_g7_i1	0	14.762	0
c192173_g1_i1	0	3.653	0
c122945_g3_i1	0	14.601	0.271
c194751_g1_i1	0	0	12.54
c242778_g1_i1	0	3.365	0
c52977_g1_i1	0	0	3.445
c25968_g1_i1	2.993	0	0
c115201_g2_i1	4.743	2.446	0
c77735_g1_i1	0	11.151	4.611
c91392_g1_i1	46.62	0	23.416
c25403_g1_i1	4.722	0	0
c273381_g1_i1	5.613	0	0
c263617_g1_i1	5.747	7.359	0
c122490_g1_i1	1.004	0.363	3.164
c27844_g1_i1	0	143.194	0
c130330_g1_i3	7	22.527	13.869
c180542_g1_i1	0	2.927	1.808
c158786_g1_i1	8.305	0	0
c47295_g1_i1	4.308	0	5.913
c187715_g1_i1	0	4.07	0
c104081_g1_i1	4.266	0.491	1.645
c251302_g1_i1	0	3.525	0
c121814_g2_i1	20.265	75.677	5.949
c144556_g2_i1	24.066	3.471	23.777
c125434_g2_i1	0	7.894	1.049
c37800_g1_i1	4.463	0	0.362
c52653_g1_i1	52.357	58.908	46.244
c161608_g1_i1	0	4.625	0
c140059_g3_i4	424.165	9.143	64.1
c263299_g1_i1	3.562	0	0.877
c227460_g1_i1	0	4.764	2.866
c2407_g1_i1	2.454	0	2.522
c211758_g1_i1	0	15.296	0
c111023_g1_i1	0	3.888	0
c230844_g1_i1	0	65.455	0
c135775_g1_i2	0	0	7.386
c21820_g1_i1	1.698	52.296	0
c116134_g1_i1	0	10.062	0
c259871_g1_i1	4.36	0	0
c100134_g1_i1	28.084	48.226	143.397
c95266_g1_i2	2.578	1.164	2.676
c115465_g1_i1	0	75.175	0
c190552_g1_i1	0	0	2.965
c95805_g1_i1	1.357	0.887	2.586
c274416_g1_i1	36.223	32.696	17.928
c221891_g1_i1	0	3.29	0
c127299_g1_i1	0.135	6.793	0.136
c112417_g1_i1	54.728	1.421	3.625
c208772_g1_i1	0	0	2.712
c56084_g1_i1	0	3.963	0
c36310_g1_i1	0	18.148	0
c224126_g1_i1	5.55	7.092	0
c131771_g2_i1	16.103	15.274	10.867
c207663_g1_i1	30.072	40.461	27.764
c87874_g1_i1	0	4.593	0
c111368_g1_i1	40.655	0.716	0
c125475_g1_i1	3.645	4.091	2.251
c60734_g1_i1	0	0	3.535
c104510_g2_i1	2.34	13.021	7.323
c221567_g1_i1	4.618	0	0
c121471_g2_i1	1.626	0	5.976
c206690_g1_i1	9.993	0	17.53
c16722_g1_i1	4.36	2.628	0
c180983_g1_i1	13.421	0	0
c139514_g1_i1	25.888	24.727	20.233
c131547_g1_i1	0.777	0	11.798
c2523_g1_i1	7.052	0	0
c214954_g1_i1	1.232	8.631	3.671
c164555_g1_i1	0	3.717	0
c174831_g1_i1	0	0	2.595
c81176_g1_i1	2.899	2.467	0
c153437_g1_i1	0	44.701	0
c102449_g1_i2	0	2.959	0
c148274_g1_i1	27.908	36.498	27.972
c116070_g1_i2	0	0.085	6.582
c246384_g1_i1	6.4	1.047	2.712
c123302_g1_i1	14	0	0
c18504_g1_i1	55.95	3.13	21.436
c126760_g1_i2	0	0	2.577
c42809_g1_i1	25.07	25.176	18.199
c157286_g1_i1	0	0	4.15
c95719_g1_i1	18.785	0	0
c127898_g1_i5	6.534	2.649	6.735
c263352_g1_i1	4.722	0	0
c40502_g1_i1	3.635	39.788	5.931
c283264_g1_i1	0	76.361	0
c124788_g1_i1	0	18.404	0
c133478_g2_i1	3.614	0.652	6.491
c174358_g1_i1	0	0	2.703
c134756_g2_i2	34.09	7.797	49.526
c108371_g1_i1	3.914	4.903	35.386
c254140_g1_i1	0	5.052	0
c280333_g1_i1	23.413	47.35	10.822
c99438_g1_i1	3.065	0.566	0
c126403_g2_i2	0	246.269	0
c129781_g1_i4	9.475	5.939	12.639
c39520_g1_i2	8.305	17.133	2.92
c119666_g1_i1	5.582	1.164	1.166
c120564_g1_i1	168.378	5.106	38.225
c49750_g1_i1	41.214	50.181	40.132
c139580_g3_i1	18.971	1.378	8.824
c157134_g1_i1	37.714	20.188	20.405
c121756_g1_i1	16.858	46.485	16.029
c138674_g1_i4	3.49	0	2.956
c198608_g1_i1	8.15	2.617	6.437
c119867_g1_i2	41.432	160.103	19.375
c239657_g1_i1	0	19.088	0
c212756_g1_i1	0	0	4.032
c138297_g1_i1	0.932	3.867	1.926
c196732_g1_i1	3.914	4.903	0
c156691_g1_i1	0	6.014	0.434
c244825_g1_i1	6.027	0	0
c121720_g1_i3	1.895	6.975	0.732
c116052_g1_i3	0	0	5.334
c139184_g2_i1	18.225	39.489	15.876
c92512_g2_i1	6.224	0.534	0
c110861_g1_i1	0	0.299	9.502
c138085_g1_i1	53.92	59.175	140.043
c230955_g1_i1	2.806	0	0
c140222_g1_i1	19.685	4.892	5.605
c171455_g1_i1	0	0	4.882
c64317_g1_i1	0	9.517	1.483
c276276_g1_i1	0	5.982	0
c182322_g1_i1	13.824	27.152	11.355
c121347_g2_i3	52.988	18.447	25.766
c187946_g1_i1	6.658	10.735	3.327
[truncated: 139,924 more rows]
