# Supplementary material for: Parallel evolution of storage roots in morning glories (Convolvulaceae)
Source: BMC Plant Biol. 2018 May 29;18:95. doi: 10.1186/s12870-018-1307-4 (PMC5975488; doi:10.1186/s12870-018-1307-4)
Supplement: Supplementary file 6 — Table S6. Genes differentially expressed between storage roots and fine roots in Ipomoea batatas. Statistics from edgeR on transcripts found to be significantly differentially expressed between storage roots and fine roots in Ipomoea batatas. (XLSX 142 kb) [file 12870_2018_1307_MOESM6_ESM.xlsx]

## Sheet: Sheet1
Table S6. Genes differentially expressed between storage roots and fine roots in Ipomoea batatas.
Transcript ID	logFC	PValue	FDR	Higher expression in:
c84070_g1_i1	10.2202	4.56e-15	2.41e-11	Storage roots
c81393_g1_i1	10.0302	4.35e-15	2.41e-11	Storage roots
c73742_g1_i1	9.98141	1.03e-19	2.36e-15	Storage roots
c96643_g3_i1	9.75472	1.98e-11	4e-08	Storage roots
c83413_g2_i1	9.68651	5.63e-14	2.32e-10	Storage roots
c93007_g2_i1	9.58211	2.44e-13	8.36e-10	Storage roots
c86653_g2_i2	9.52615	5.58e-12	1.37e-08	Storage roots
c77055_g1_i1	9.38988	6.06e-06	0.000846174	Storage roots
c40652_g1_i2	9.12312	1.04e-11	2.37e-08	Storage roots
c87497_g1_i1	8.90486	2.4e-11	4.57e-08	Storage roots
c81243_g2_i1	8.83502	6.57e-08	2.65e-05	Storage roots
c10307_g1_i1	8.83182	3.4e-05	0.00306594	Storage roots
c72966_g1_i1	8.76821	5.38e-05	0.00429413	Storage roots
c89488_g1_i1	8.76812	6.78e-11	1.08e-07	Storage roots
c89264_g1_i1	8.7503	1.06e-06	0.000224214	Storage roots
c122986_g1_i1	8.74787	5.41e-10	5.61e-07	Storage roots
c78159_g3_i1	8.70607	6.04e-09	4.27e-06	Storage roots
c85077_g2_i1	8.61146	2.16e-08	1.06e-05	Storage roots
c81740_g1_i1	8.57859	3.23e-10	3.72e-07	Storage roots
c138336_g1_i1	8.56276	7.49e-07	0.000175193	Storage roots
c69076_g1_i1	8.54661	1.22e-08	6.9e-06	Storage roots
c87893_g1_i1	8.45393	2.99e-14	1.46e-10	Storage roots
c103416_g1_i2	8.39196	7.63e-20	2.36e-15	Storage roots
c96746_g2_i1	8.37426	3.64e-09	2.87e-06	Storage roots
c96330_g1_i1	8.3065	3.39e-08	1.52e-05	Storage roots
c71989_g1_i1	8.29896	8.82e-06	0.00109879	Storage roots
c110453_g1_i1	8.23579	1.53e-07	4.84e-05	Storage roots
c85518_g1_i1	8.17744	1.51e-08	8.1e-06	Storage roots
c124885_g1_i1	8.15719	3.91e-08	1.71e-05	Storage roots
c119720_g1_i1	8.10544	1.33e-07	4.42e-05	Storage roots
c96659_g1_i1	8.05155	2.08e-09	1.76e-06	Storage roots
c13892_g1_i1	8.04265	2.21e-20	1.51e-15	Storage roots
c20023_g1_i1	8.03501	1.58e-07	4.96e-05	Storage roots
c9444_g1_i1	8.00172	8.16e-06	0.00104196	Storage roots
c92577_g1_i2	7.94696	3.47e-06	0.000550431	Storage roots
c74484_g1_i1	7.93021	3.94e-15	2.41e-11	Storage roots
c66823_g2_i1	7.90214	1.41e-05	0.00156448	Storage roots
c76610_g2_i1	7.87055	2.22e-05	0.0022073	Storage roots
c86671_g2_i1	7.75073	4.49e-07	0.00011783	Storage roots
c67304_g2_i1	7.74957	1.74e-19	2.98e-15	Storage roots
c82421_g2_i1	7.71945	5.24e-07	0.000135573	Storage roots
c77267_g1_i1	7.64654	0.000156901	0.00910165	Storage roots
c113783_g1_i1	7.63121	8.05e-07	0.000184401	Storage roots
c67304_g1_i1	7.60092	6.27e-16	5.37e-12	Storage roots
c10531_g1_i1	7.59854	5.91e-05	0.00460845	Storage roots
c98865_g1_i1	7.59742	0.000117556	0.00743846	Storage roots
c88588_g3_i1	7.58868	2.67e-06	0.000453412	Storage roots
c85418_g1_i1	7.55886	3.3e-06	0.000533482	Storage roots
c86138_g1_i1	7.55213	2.11e-06	0.000389046	Storage roots
c131889_g1_i1	7.54759	9.28e-07	0.000203212	Storage roots
c1411_g1_i1	7.49599	1.59e-06	0.000313218	Storage roots
c90560_g1_i1	7.48069	5.76e-14	2.32e-10	Storage roots
c67101_g1_i1	7.44141	4.15e-05	0.0035589	Storage roots
c82110_g1_i1	7.42754	1.31e-06	0.000270318	Storage roots
c137967_g1_i1	7.40842	0.00196005	0.0496226	Storage roots
c7872_g1_i1	7.3345	1.76e-08	9e-06	Storage roots
c11737_g1_i1	7.25945	0.00166426	0.0445879	Storage roots
c8251_g1_i1	7.25664	1.01e-05	0.00123444	Storage roots
c77773_g3_i1	7.23681	0.0017359	0.0457002	Storage roots
c95372_g1_i2	7.23565	6.13e-14	2.34e-10	Storage roots
c84568_g1_i1	7.23173	4.9e-06	0.000717774	Storage roots
c81288_g1_i1	7.22821	6.65e-05	0.00500649	Storage roots
c3879_g1_i1	7.22232	9.24e-06	0.00113444	Storage roots
c78159_g4_i2	7.19582	2.59e-05	0.00249183	Storage roots
c129352_g1_i1	7.17702	0.000102412	0.00679388	Storage roots
c12704_g1_i1	7.1676	9.23e-06	0.00113444	Storage roots
c143978_g1_i1	7.14774	1.11e-05	0.00130498	Storage roots
c65100_g1_i1	7.14309	1.23e-05	0.00140815	Storage roots
c81570_g1_i1	7.12512	1.53e-05	0.00166376	Storage roots
c86431_g3_i1	7.10482	8.57e-05	0.00603199	Storage roots
c75294_g1_i1	7.09646	0.000197355	0.0106157	Storage roots
c49173_g1_i1	7.087	3.98e-05	0.00347827	Storage roots
c84828_g2_i1	7.08459	0.00042346	0.0178857	Storage roots
c96885_g1_i2	7.07283	6.09e-17	6.96e-13	Storage roots
c19874_g1_i1	7.02569	1.61e-05	0.00174059	Storage roots
c119542_g1_i1	7.01665	1.74e-05	0.00184023	Storage roots
c80948_g1_i1	7.01517	7.44e-05	0.00544153	Storage roots
c113910_g1_i1	7.01142	2.15e-05	0.00216276	Storage roots
c78495_g1_i1	6.97546	0.000177531	0.00989081	Storage roots
c18580_g1_i1	6.97475	2.82e-05	0.00267139	Storage roots
c85756_g1_i1	6.96844	4.78e-05	0.00396799	Storage roots
c98839_g3_i1	6.96827	0.000177108	0.00988344	Storage roots
c116616_g1_i1	6.96483	4.37e-05	0.00372682	Storage roots
c152957_g1_i1	6.95986	4.14e-09	3.08e-06	Storage roots
c4768_g1_i1	6.95633	2.33e-05	0.00229073	Storage roots
c91055_g1_i1	6.94575	4.19e-12	1.06e-08	Storage roots
c75108_g1_i1	6.91588	0.000127332	0.00783284	Storage roots
c81764_g2_i1	6.91366	1.03e-07	3.75e-05	Storage roots
c71323_g1_i1	6.87802	0.000173987	0.00977295	Storage roots
c29700_g1_i1	6.87607	4.03e-09	3.04e-06	Storage roots
c68926_g1_i1	6.87269	4.95e-05	0.00408013	Storage roots
c83450_g1_i2	6.8679	5.4e-05	0.00429413	Storage roots
c72551_g1_i1	6.85907	0.000164762	0.00941479	Storage roots
c107103_g1_i1	6.84903	0.000102967	0.00681473	Storage roots
c102850_g1_i1	6.83066	9.13e-13	2.84e-09	Storage roots
c158940_g1_i1	6.8231	5.31e-11	9.32e-08	Storage roots
c124535_g1_i1	6.79479	0.000259356	0.0129636	Storage roots
c4050_g1_i1	6.78512	6.27e-05	0.00480217	Storage roots
c91144_g2_i1	6.78424	0.000108325	0.00704963	Storage roots
c155909_g1_i1	6.77775	6.29e-05	0.00480558	Storage roots
c15334_g1_i1	6.77654	9.64e-05	0.00652829	Storage roots
c93551_g2_i1	6.77402	0.00018621	0.0102003	Storage roots
c102850_g2_i2	6.76076	9.92e-16	7.56e-12	Storage roots
c76248_g1_i1	6.75384	0.000103774	0.00684451	Storage roots
c102189_g3_i1	6.72604	0.000265334	0.0131873	Storage roots
c101910_g1_i1	6.72459	0.00015326	0.00896128	Storage roots
c119480_g1_i1	6.71465	0.000122944	0.0076453	Storage roots
c78081_g1_i1	6.71268	0.000134341	0.00813978	Storage roots
c84068_g1_i2	6.712	0.00017348	0.00975246	Storage roots
c76345_g1_i1	6.69448	0.000241512	0.0123787	Storage roots
c22979_g1_i1	6.69408	2.77e-11	5.12e-08	Storage roots
c98276_g2_i1	6.68539	0.000126747	0.00782496	Storage roots
c1698_g1_i1	6.68493	0.000419975	0.0177835	Storage roots
c16701_g1_i1	6.65294	0.00018011	0.00997785	Storage roots
c66237_g1_i2	6.64894	0.00026221	0.0130777	Storage roots
c82799_g1_i1	6.64695	7.87e-10	7.6e-07	Storage roots
c99672_g1_i1	6.64627	0.000186715	0.0102198	Storage roots
c74401_g2_i1	6.64475	0.000304965	0.0144328	Storage roots
c71634_g1_i1	6.64425	0.000244354	0.0124777	Storage roots
c78094_g1_i1	6.63522	0.000416808	0.0176861	Storage roots
c144110_g1_i1	6.63432	0.00018279	0.0100693	Storage roots
c80730_g2_i1	6.62495	0.000128455	0.00788779	Storage roots
c80539_g5_i1	6.60447	0.000167029	0.00944693	Storage roots
c81964_g1_i1	6.59229	0.000184305	0.0101363	Storage roots
c78697_g2_i1	6.5896	1.84e-08	9.32e-06	Storage roots
c59019_g1_i1	6.58891	0.000113174	0.00724382	Storage roots
c83721_g1_i1	6.58045	8.11e-10	7.72e-07	Storage roots
c80743_g1_i1	6.57393	1.5e-08	8.1e-06	Storage roots
c61627_g1_i1	6.57271	0.000369868	0.0163671	Storage roots
c94201_g1_i1	6.57248	0.000161748	0.00929891	Storage roots
c108088_g1_i1	6.57182	0.000390202	0.0168811	Storage roots
c79582_g2_i2	6.56793	0.000184857	0.0101424	Storage roots
c71573_g1_i1	6.56784	0.000142255	0.00846218	Storage roots
c86698_g1_i1	6.56635	1.17e-16	1.14e-12	Storage roots
c99305_g2_i1	6.55187	0.000274341	0.0134286	Storage roots
c37519_g1_i1	6.54086	2.28e-10	2.82e-07	Storage roots
c71940_g2_i1	6.52978	0.000377403	0.0165999	Storage roots
c10960_g1_i1	6.52717	5.61e-10	5.74e-07	Storage roots
c77989_g1_i1	6.52659	0.000654055	0.0239813	Storage roots
c126771_g1_i1	6.52543	0.000137001	0.00823547	Storage roots
c101814_g3_i1	6.5228	0.000327155	0.0150878	Storage roots
c77249_g2_i1	6.51759	0.000382762	0.0166963	Storage roots
c33198_g1_i1	6.50361	0.000307205	0.0145187	Storage roots
c507_g1_i1	6.49634	0.000369961	0.0163671	Storage roots
c75162_g4_i1	6.49304	0.00179663	0.0466893	Storage roots
c74228_g2_i1	6.49268	0.000363214	0.016192	Storage roots
c574_g1_i1	6.47121	0.000709104	0.0253355	Storage roots
c76305_g3_i1	6.4552	0.000304705	0.0144328	Storage roots
c4015_g1_i1	6.45021	0.000363403	0.016192	Storage roots
c157050_g1_i1	6.44582	2.32e-12	6.37e-09	Storage roots
c95472_g1_i1	6.4431	2.39e-07	7.14e-05	Storage roots
c96839_g1_i1	6.44045	1.23e-09	1.09e-06	Storage roots
c92616_g1_i1	6.43552	0.00047256	0.01919	Storage roots
c70409_g2_i1	6.43302	0.00151983	0.0422861	Storage roots
c78705_g1_i1	6.43046	0.000438371	0.0182952	Storage roots
c77939_g2_i1	6.41375	0.000320802	0.0149503	Storage roots
c96400_g3_i1	6.41371	1.51e-11	3.13e-08	Storage roots
c5956_g1_i1	6.40317	0.000157243	0.00910165	Storage roots
c92626_g1_i1	6.40012	9.53e-10	8.82e-07	Storage roots
c122390_g1_i1	6.39503	0.000764766	0.0266571	Storage roots
c92307_g1_i3	6.38085	1.17e-18	1.6e-14	Storage roots
c102172_g1_i1	6.36685	0.000233843	0.0120759	Storage roots
c132066_g1_i1	6.3586	0.000517142	0.0203671	Storage roots
c95747_g2_i1	6.35325	1.48e-08	8.07e-06	Storage roots
c79422_g1_i1	6.35307	0.000584468	0.0222544	Storage roots
c22773_g1_i1	6.34946	0.00181232	0.0470078	Storage roots
c73777_g1_i1	6.29311	0.000201239	0.010757	Storage roots
c76949_g1_i1	6.29203	0.000681852	0.0247358	Storage roots
c73377_g1_i1	6.28879	0.000400141	0.0171488	Storage roots
c6746_g1_i1	6.28313	1.03e-08	6.08e-06	Storage roots
c64519_g1_i1	6.25916	0.000225571	0.0117106	Storage roots
c73753_g1_i1	6.24316	0.000254498	0.0127768	Storage roots
c92619_g1_i2	6.24308	3.76e-12	9.92e-09	Storage roots
c102720_g2_i1	6.24203	0.00063721	0.0236548	Storage roots
c31653_g1_i1	6.23543	0.000378439	0.0166348	Storage roots
c99877_g1_i1	6.23202	0.0012099	0.0365412	Storage roots
c48584_g1_i1	6.22322	0.000801194	0.0276178	Storage roots
c94122_g1_i1	6.22211	0.000277486	0.0134978	Storage roots
c75110_g1_i1	6.2179	0.00113353	0.0347556	Storage roots
c88072_g3_i1	6.21528	0.000927363	0.0302765	Storage roots
c17627_g1_i1	6.21309	0.000874646	0.0292808	Storage roots
c156936_g1_i1	6.2099	0.000859033	0.0289989	Storage roots
c102901_g1_i1	6.20489	1e-10	1.46e-07	Storage roots
c134264_g1_i1	6.2038	0.000723514	0.0257029	Storage roots
c76238_g1_i1	6.19394	0.000499433	0.0198874	Storage roots
c99115_g1_i1	6.18102	3.24e-14	1.48e-10	Storage roots
c94469_g1_i1	6.17934	3.99e-10	4.48e-07	Storage roots
c78159_g1_i1	6.17787	0.000700984	0.0251565	Storage roots
c164282_g1_i1	6.16417	0.000890396	0.0296622	Storage roots
c93938_g3_i1	6.16084	0.00122378	0.0368145	Storage roots
c58186_g2_i1	6.15825	0.00123317	0.0369186	Storage roots
c84248_g1_i1	6.15459	0.00110436	0.034081	Storage roots
c172196_g1_i1	6.14726	0.000282335	0.0136541	Storage roots
c165916_g1_i1	6.1464	7.95e-08	3.1e-05	Storage roots
c91433_g2_i1	6.13113	0.000397076	0.0170601	Storage roots
c67748_g1_i2	6.12046	6.33e-08	2.57e-05	Storage roots
c152897_g1_i1	6.11959	0.00146693	0.0412777	Storage roots
c150211_g1_i1	6.11959	0.00146703	0.0412777	Storage roots
c81531_g1_i1	6.11728	0.000315947	0.0147992	Storage roots
c101529_g5_i1	6.11639	0.000382	0.0166843	Storage roots
c78156_g1_i1	6.10647	0.000530263	0.0208081	Storage roots
c71049_g1_i1	6.10329	0.000906482	0.0299185	Storage roots
c67786_g1_i1	6.08605	0.00115594	0.0352847	Storage roots
c31495_g1_i1	6.08377	0.00113963	0.034897	Storage roots
c142876_g1_i1	6.07003	0.000329171	0.0151392	Storage roots
c73259_g1_i1	6.05164	0.0011008	0.0339954	Storage roots
c113514_g1_i1	6.05045	0.000842711	0.0285888	Storage roots
c79961_g1_i1	6.04731	0.00165617	0.0444725	Storage roots
c144316_g1_i1	6.03922	1.2e-07	4.17e-05	Storage roots
c70409_g1_i1	6.03906	0.000322496	0.0149684	Storage roots
c75208_g1_i1	6.03384	0.000380264	0.0166843	Storage roots
c85865_g1_i1	6.03154	1.05e-06	0.000222915	Storage roots
c70306_g1_i1	6.01474	0.000499738	0.0198874	Storage roots
c98275_g1_i1	6.01206	4.56e-08	1.93e-05	Storage roots
c102016_g3_i1	6.01054	0.000453776	0.0187584	Storage roots
c165237_g1_i1	6.00959	0.000353815	0.0159195	Storage roots
c81172_g1_i1	6.00855	0.000466886	0.0190292	Storage roots
c112929_g1_i1	6.00366	0.000552733	0.0213903	Storage roots
c91599_g2_i1	6.00141	0.00149751	0.0418862	Storage roots
c84384_g1_i3	6.0002	0.000350407	0.015861	Storage roots
c76953_g1_i1	5.99378	0.000355275	0.0159648	Storage roots
c144165_g1_i1	5.99314	0.000743025	0.0261252	Storage roots
c46419_g1_i1	5.98765	0.000393978	0.0169802	Storage roots
c75006_g2_i1	5.96139	1.01e-07	3.73e-05	Storage roots
c119263_g1_i1	5.95694	0.00037523	0.0165362	Storage roots
c96292_g1_i1	5.95494	8.2e-13	2.68e-09	Storage roots
c74527_g1_i1	5.93342	0.000885536	0.0295618	Storage roots
c78630_g3_i1	5.93087	0.00167551	0.0447639	Storage roots
c102358_g2_i1	5.92984	0.000965977	0.0311513	Storage roots
c38333_g1_i1	5.92464	0.00111282	0.0342124	Storage roots
c37747_g1_i1	5.92195	0.00106352	0.0332638	Storage roots
c76893_g1_i1	5.91886	0.000612529	0.0230888	Storage roots
c35057_g1_i1	5.91105	0.000464667	0.0189926	Storage roots
c93948_g1_i1	5.91041	0.000987203	0.031657	Storage roots
c69651_g1_i1	5.90996	0.00158064	0.0432753	Storage roots
c153616_g1_i1	5.90896	0.000530466	0.0208081	Storage roots
c77453_g1_i1	5.89343	0.000581326	0.0221934	Storage roots
c76444_g1_i1	5.89148	0.000763058	0.0266111	Storage roots
c85518_g2_i1	5.88504	0.000952666	0.0308527	Storage roots
c86418_g2_i1	5.88124	0.00110813	0.0341295	Storage roots
c79981_g1_i2	5.88113	3.89e-07	0.000106278	Storage roots
c96632_g1_i1	5.87133	6.79e-11	1.08e-07	Storage roots
c86746_g1_i1	5.87109	2.9e-11	5.22e-08	Storage roots
c77661_g1_i1	5.8505	0.000653176	0.0239813	Storage roots
c76392_g1_i1	5.84813	0.000860613	0.0290174	Storage roots
c76084_g1_i1	5.84798	0.00102095	0.0323795	Storage roots
c14989_g1_i1	5.84566	7.14e-07	0.000169814	Storage roots
c82232_g1_i1	5.84497	7.78e-05	0.00562758	Storage roots
c574_g2_i1	5.84179	0.00137648	0.0397503	Storage roots
c117226_g1_i1	5.83682	0.00125387	0.0373683	Storage roots
c165827_g1_i1	5.83682	0.00125419	0.0373683	Storage roots
c88908_g2_i1	5.82326	1.36e-07	4.52e-05	Storage roots
c124470_g1_i1	5.82175	0.000999644	0.0318918	Storage roots
c14961_g1_i1	5.80548	0.00109079	0.0337469	Storage roots
c149075_g1_i1	5.80415	4.71e-07	0.000122722	Storage roots
c85358_g1_i1	5.80145	6.34e-07	0.000155618	Storage roots
c90132_g2_i1	5.80026	1.47e-07	4.77e-05	Storage roots
c587_g1_i1	5.79642	0.000998346	0.0318801	Storage roots
c160887_g1_i1	5.79309	0.00111255	0.0342124	Storage roots
c77013_g2_i1	5.79262	0.00111054	0.034173	Storage roots
c25710_g1_i1	5.79009	4.33e-10	4.78e-07	Storage roots
c92307_g2_i2	5.78756	1.58e-13	5.71e-10	Storage roots
c75006_g1_i1	5.78645	7.36e-07	0.000172625	Storage roots
c95919_g1_i4	5.7695	1.9e-10	2.57e-07	Storage roots
c62840_g1_i1	5.76813	0.00197714	0.049904	Storage roots
c39131_g1_i1	5.75645	0.000914608	0.0300463	Storage roots
c74291_g1_i1	5.75539	0.00188995	0.0484166	Storage roots
c152788_g1_i1	5.74848	0.000912065	0.0300123	Storage roots
c104151_g1_i1	5.74442	0.00128401	0.0380088	Storage roots
c64302_g1_i1	5.74371	0.00164649	0.0443168	Storage roots
c73176_g1_i2	5.73914	0.0012846	0.03801	Storage roots
c165644_g1_i1	5.73693	0.00160988	0.0438072	Storage roots
c109612_g1_i1	5.7347	0.00190521	0.0486984	Storage roots
c85932_g1_i1	5.73315	2e-07	6.06e-05	Storage roots
c84740_g1_i1	5.71939	0.00175538	0.046018	Storage roots
c98176_g1_i2	5.71718	1.29e-11	2.76e-08	Storage roots
c75579_g1_i2	5.71544	0.00167754	0.0447818	Storage roots
c85636_g2_i1	5.71304	6.54e-11	1.08e-07	Storage roots
c69862_g1_i1	5.7096	0.00190656	0.0487148	Storage roots
c107466_g1_i1	5.70901	0.00153302	0.0425495	Storage roots
c76952_g1_i1	5.70831	1.13e-08	6.58e-06	Storage roots
c71858_g1_i1	5.70158	0.00171646	0.0453978	Storage roots
c98403_g3_i1	5.69918	0.00160037	0.0436411	Storage roots
c10723_g1_i1	5.69832	1.37e-08	7.62e-06	Storage roots
c67544_g1_i1	5.69786	0.00108178	0.0335936	Storage roots
c87952_g2_i1	5.69186	0.0014219	0.040583	Storage roots
c85199_g1_i1	5.69038	0.00141283	0.0404759	Storage roots
c61107_g2_i1	5.68471	1.75e-06	0.000337079	Storage roots
c100235_g1_i1	5.68418	0.00176168	0.0460727	Storage roots
c80999_g1_i1	5.67372	3.91e-06	0.000606381	Storage roots
c23986_g1_i1	5.66831	1.67e-06	0.000324508	Storage roots
c98101_g2_i1	5.66333	2.98e-06	0.000493723	Storage roots
c148314_g1_i1	5.65715	0.00121507	0.0366716	Storage roots
c77100_g2_i1	5.65526	0.00137491	0.0397217	Storage roots
c108288_g1_i1	5.65315	0.00111773	0.0343324	Storage roots
c97261_g1_i2	5.65187	4.41e-07	0.000117184	Storage roots
c51717_g1_i1	5.65172	0.00123972	0.0370984	Storage roots
c15662_g1_i1	5.64928	0.00167814	0.0447818	Storage roots
c82810_g2_i1	5.64928	0.00167787	0.0447818	Storage roots
c101602_g1_i1	5.64789	1.48e-07	4.79e-05	Storage roots
c77584_g3_i1	5.63819	0.00175909	0.0460278	Storage roots
c134478_g1_i1	5.63411	0.00182711	0.0472661	Storage roots
c86308_g2_i7	5.61108	7.3e-07	0.000171885	Storage roots
c89755_g1_i1	5.60813	1.1e-07	3.87e-05	Storage roots
c70855_g1_i1	5.59218	0.00141735	0.0405375	Storage roots
c89315_g1_i1	5.59166	0.0013723	0.0396629	Storage roots
c71829_g1_i1	5.58913	0.00149026	0.0417347	Storage roots
c161012_g1_i1	5.58703	0.00167994	0.0448123	Storage roots
c81315_g2_i1	5.58239	0.00171501	0.0453794	Storage roots
c82057_g1_i6	5.58141	0.00158229	0.0433032	Storage roots
c39686_g1_i2	5.57869	0.00183023	0.0473112	Storage roots
c35171_g1_i1	5.57867	3.94e-06	0.000609268	Storage roots
c86248_g1_i2	5.57685	1.51e-09	1.32e-06	Storage roots
c90770_g2_i2	5.57639	1.02e-08	6.08e-06	Storage roots
c86641_g1_i1	5.56851	4.45e-08	1.9e-05	Storage roots
c103397_g2_i1	5.56658	2.06e-08	1.03e-05	Storage roots
c79012_g1_i1	5.55202	9.72e-07	0.000211528	Storage roots
c79601_g1_i1	5.54643	1.59e-05	0.00171853	Storage roots
c70675_g1_i1	5.5333	0.00192807	0.0490266	Storage roots
c18044_g1_i1	5.53068	0.00185455	0.0477246	Storage roots
c169993_g1_i1	5.52701	0.0018728	0.0481213	Storage roots
c27916_g1_i1	5.52336	1.98e-10	2.57e-07	Storage roots
c70451_g1_i1	5.46972	0.00188021	0.0482212	Storage roots
c95089_g1_i1	5.46962	1.1e-12	3.27e-09	Storage roots
c101014_g1_i1	5.45801	2.38e-08	1.15e-05	Storage roots
c43612_g1_i1	5.40859	8.32e-06	0.00105368	Storage roots
c90115_g1_i1	5.40582	7.35e-09	4.8e-06	Storage roots
c75872_g1_i1	5.39131	0.000107901	0.00702877	Storage roots
c71940_g1_i1	5.38915	1.2e-05	0.00138005	Storage roots
c86431_g1_i1	5.3817	2.57e-08	1.21e-05	Storage roots
c147700_g1_i1	5.38071	5.43e-06	0.000769318	Storage roots
c20531_g1_i1	5.37249	9.3e-08	3.46e-05	Storage roots
c107685_g1_i1	5.35135	7.13e-06	0.000945368	Storage roots
c78954_g1_i2	5.31758	2.11e-08	1.04e-05	Storage roots
c81449_g1_i1	5.30334	3.81e-09	2.94e-06	Storage roots
c75876_g1_i1	5.29171	1.15e-05	0.00134092	Storage roots
c89100_g1_i1	5.27556	9.14e-06	0.00113263	Storage roots
c90572_g3_i1	5.27307	2.11e-11	4.12e-08	Storage roots
c12499_g1_i1	5.25724	2.1e-05	0.00211585	Storage roots
c74165_g1_i1	5.22459	0.00104108	0.0328771	Storage roots
c24595_g1_i1	5.21663	1.27e-05	0.00144601	Storage roots
c82247_g1_i1	5.21225	4.86e-05	0.00401452	Storage roots
c81442_g1_i1	5.21041	7.25e-06	0.000956354	Storage roots
c79969_g2_i1	5.20681	0.000940719	0.0305379	Storage roots
c98036_g3_i1	5.18908	5.07e-06	0.000738274	Storage roots
c74488_g1_i1	5.16281	4.93e-05	0.00406401	Storage roots
c101597_g2_i1	5.15103	2.11e-08	1.04e-05	Storage roots
c103236_g3_i1	5.14196	9.77e-07	0.000211894	Storage roots
c93938_g6_i1	5.13786	5.09e-06	0.00073952	Storage roots
c78657_g1_i2	5.13755	6e-05	0.00465476	Storage roots
c83021_g1_i1	5.12976	1.3e-07	4.39e-05	Storage roots
c84610_g1_i1	5.12168	1.62e-09	1.4e-06	Storage roots
c93070_g1_i1	5.1197	4.41e-07	0.000117184	Storage roots
c100608_g1_i1	5.11875	7.34e-11	1.14e-07	Storage roots
c79023_g2_i1	5.11312	5.44e-11	9.32e-08	Storage roots
c100514_g1_i1	5.10731	2.33e-15	1.6e-11	Storage roots
c97970_g1_i1	5.10484	4.65e-10	4.97e-07	Storage roots
c96109_g1_i1	5.10384	9.98e-10	9.12e-07	Storage roots
c13308_g1_i1	5.08742	1.01e-05	0.00122943	Storage roots
c84966_g3_i1	5.07247	8.86e-05	0.00616683	Storage roots
c101204_g1_i1	5.06934	7.74e-12	1.83e-08	Storage roots
c83529_g1_i1	5.05979	8.38e-08	3.19e-05	Storage roots
c77818_g1_i1	5.05489	3.1e-05	0.0028658	Storage roots
c17802_g1_i2	5.05461	2.74e-08	1.28e-05	Storage roots
c70846_g1_i1	5.05202	0.000454397	0.0187584	Storage roots
c92084_g1_i2	5.05026	6.29e-09	4.4e-06	Storage roots
c101456_g3_i1	5.03809	2.1e-12	5.99e-09	Storage roots
c119762_g1_i1	5.03507	0.00135182	0.0392663	Storage roots
c95790_g3_i1	5.03211	1.54e-06	0.000304033	Storage roots
c86148_g1_i1	5.02979	8.33e-07	0.000189536	Storage roots
c89010_g1_i1	5.02504	4.06e-07	0.000110435	Storage roots
c102827_g1_i1	5.02081	3.38e-06	0.000543218	Storage roots
c4967_g1_i1	5.02059	5.85e-07	0.000146758	Storage roots
c165717_g1_i1	5.01062	3.75e-08	1.66e-05	Storage roots
c84403_g1_i2	5.00908	2.35e-06	0.000415612	Storage roots
c137871_g1_i1	5.00868	2.46e-08	1.18e-05	Storage roots
c40742_g1_i1	5.00044	3.01e-10	3.62e-07	Storage roots
c94936_g3_i1	4.99093	7.19e-09	4.79e-06	Storage roots
c78337_g2_i1	4.98949	3.69e-09	2.87e-06	Storage roots
c89316_g2_i1	4.98826	6.45e-09	4.42e-06	Storage roots
c90561_g2_i1	4.98709	6.99e-10	7.05e-07	Storage roots
c99337_g1_i1	4.9856	1.86e-06	0.000350688	Storage roots
c97288_g2_i1	4.9846	9.1e-07	0.000201772	Storage roots
c86046_g2_i1	4.96922	1.53e-07	4.84e-05	Storage roots
c90740_g2_i1	4.96306	4.31e-08	1.86e-05	Storage roots
c83173_g1_i1	4.95945	5.22e-06	0.00075345	Storage roots
c90741_g3_i1	4.94919	0.000113211	0.00724382	Storage roots
c90914_g1_i1	4.92715	9.78e-09	5.88e-06	Storage roots
c103285_g3_i1	4.92631	1.98e-10	2.57e-07	Storage roots
c84522_g1_i1	4.92364	4.09e-07	0.000110435	Storage roots
c57708_g1_i1	4.9194	4.65e-09	3.43e-06	Storage roots
c85726_g1_i1	4.90166	8.12e-05	0.0058081	Storage roots
c73785_g1_i1	4.89745	0.000246681	0.0125405	Storage roots
c146828_g1_i1	4.87708	8.79e-09	5.38e-06	Storage roots
c159637_g1_i1	4.87325	6.9e-05	0.0051405	Storage roots
c101529_g2_i1	4.86689	9.15e-05	0.00629331	Storage roots
c78892_g1_i1	4.86512	0.000109098	0.00709323	Storage roots
c92269_g2_i1	4.85771	9e-05	0.00623318	Storage roots
c73695_g1_i1	4.85032	8.65e-05	0.00606778	Storage roots
c84473_g1_i1	4.84669	4.11e-05	0.00353781	Storage roots
c95048_g2_i1	4.84606	3.25e-10	3.72e-07	Storage roots
c28646_g1_i1	4.84261	3.22e-06	0.000525737	Storage roots
c95107_g1_i1	4.81874	7.75e-10	7.59e-07	Storage roots
c28677_g1_i2	4.81565	5.38e-05	0.00429413	Storage roots
c14438_g1_i1	4.81294	0.000111366	0.00717266	Storage roots
c113191_g1_i1	4.8089	0.000115197	0.0073315	Storage roots
c100547_g2_i1	4.80152	0.000100994	0.00672586	Storage roots
c90043_g1_i1	4.79764	1.08e-05	0.0012787	Storage roots
c82278_g1_i2	4.79693	5.04e-05	0.00411944	Storage roots
c86606_g1_i1	4.79379	1.71e-08	8.8e-06	Storage roots
c89535_g1_i1	4.79254	4.55e-07	0.00011906	Storage roots
c162209_g1_i1	4.79245	1.18e-06	0.000247181	Storage roots
c126265_g1_i1	4.79214	0.000112563	0.00723614	Storage roots
c148745_g1_i1	4.78097	3.32e-06	0.000534715	Storage roots
c19474_g1_i1	4.78002	0.000179271	0.00994744	Storage roots
c80360_g1_i1	4.77887	3.59e-05	0.00319377	Storage roots
c93143_g1_i1	4.77806	3.5e-05	0.00314492	Storage roots
c43068_g1_i1	4.76391	7.17e-09	4.79e-06	Storage roots
c155372_g1_i1	4.74715	0.000205815	0.0109334	Storage roots
c101489_g1_i1	4.73856	1.29e-11	2.76e-08	Storage roots
c93231_g1_i1	4.73308	1.07e-07	3.8e-05	Storage roots
c86298_g2_i1	4.72233	7.32e-09	4.8e-06	Storage roots
c91314_g2_i1	4.72182	1.12e-09	1.01e-06	Storage roots
c96314_g3_i1	4.71711	3.22e-06	0.000525737	Storage roots
c94754_g1_i1	4.70951	1.93e-10	2.57e-07	Storage roots
c33861_g1_i1	4.70445	1.04e-07	3.75e-05	Storage roots
c82749_g1_i1	4.701	2.64e-07	7.69e-05	Storage roots
c76835_g2_i1	4.69302	3.89e-07	0.000106278	Storage roots
c95100_g1_i1	4.68513	0.000208898	0.0110543	Storage roots
c94525_g1_i1	4.68352	2.34e-09	1.93e-06	Storage roots
c101910_g2_i1	4.67569	3.41e-07	9.55e-05	Storage roots
c80428_g1_i3	4.67279	0.00118549	0.0359626	Storage roots
c80321_g1_i1	4.67204	0.000262824	0.0130987	Storage roots
c78277_g1_i1	4.66723	7.81e-06	0.00100749	Storage roots
c91300_g2_i1	4.66536	5.36e-07	0.000136653	Storage roots
c83502_g1_i1	4.66343	0.000328693	0.0151341	Storage roots
c97288_g4_i1	4.66254	0.000152493	0.00893163	Storage roots
c78953_g1_i1	4.65706	0.000283927	0.0137021	Storage roots
c66728_g1_i1	4.65633	7.91e-05	0.00569059	Storage roots
c97344_g1_i3	4.65529	2.72e-07	7.9e-05	Storage roots
c126528_g1_i1	4.65238	6.95e-05	0.00516355	Storage roots
c33458_g1_i1	4.65147	0.000120563	0.00756174	Storage roots
c34377_g1_i1	4.65009	0.000325638	0.0150676	Storage roots
c98373_g1_i1	4.64313	2.13e-06	0.000392179	Storage roots
c80947_g1_i1	4.64023	5.58e-08	2.29e-05	Storage roots
c103688_g2_i1	4.63878	8.38e-05	0.00595269	Storage roots
c93131_g1_i1	4.63202	3.56e-07	9.89e-05	Storage roots
c152101_g1_i1	4.62774	7.2e-06	0.000952827	Storage roots
c80024_g1_i1	4.62623	7.41e-06	0.000970687	Storage roots
c86064_g2_i2	4.62447	0.000156229	0.00908347	Storage roots
c96267_g3_i1	4.61987	5.72e-07	0.000144583	Storage roots
c82136_g2_i3	4.61925	3.22e-06	0.000525737	Storage roots
c75162_g3_i1	4.61688	1.09e-05	0.00128335	Storage roots
c16506_g1_i1	4.61605	0.0002204	0.0115119	Storage roots
c85165_g1_i1	4.61592	0.000206955	0.0109685	Storage roots
c92856_g1_i1	4.61509	1.2e-05	0.00137913	Storage roots
c81786_g1_i1	4.61127	1.5e-07	4.84e-05	Storage roots
c76835_g1_i1	4.60681	7.37e-05	0.00540839	Storage roots
c72162_g1_i1	4.60463	3.35e-06	0.000539426	Storage roots
c94726_g1_i1	4.60335	1.07e-07	3.8e-05	Storage roots
c158314_g1_i1	4.59532	4.1e-05	0.00353559	Storage roots
c106367_g1_i1	4.59503	0.000248746	0.0126174	Storage roots
c98004_g1_i1	4.5816	1.71e-06	0.000330138	Storage roots
c67955_g2_i1	4.58128	3.88e-05	0.0034226	Storage roots
c78264_g1_i1	4.58105	0.00121529	0.0366716	Storage roots
c88453_g2_i1	4.57632	0.000126396	0.00781973	Storage roots
c37831_g1_i1	4.57618	4.2e-07	0.000112527	Storage roots
c97183_g1_i1	4.5751	1.68e-08	8.7e-06	Storage roots
c53299_g1_i1	4.57027	0.000234137	0.0120821	Storage roots
c99084_g1_i1	4.5673	0.000280857	0.0136182	Storage roots
c149884_g1_i1	4.56654	5.89e-06	0.000830784	Storage roots
c82576_g1_i1	4.55989	4.97e-07	0.000128915	Storage roots
c97928_g3_i1	4.55908	0.000440409	0.0183356	Storage roots
c72590_g1_i1	4.55741	0.000321577	0.0149503	Storage roots
c79452_g1_i1	4.55699	6.65e-06	0.000894875	Storage roots
c12805_g1_i1	4.55218	0.000297657	0.0142244	Storage roots
c85889_g1_i1	4.54361	0.000887618	0.0295994	Storage roots
c84391_g1_i1	4.53986	9.72e-05	0.00656644	Storage roots
c29251_g1_i1	4.53433	7.25e-07	0.00017135	Storage roots
c45551_g1_i1	4.52049	4.95e-08	2.07e-05	Storage roots
c166142_g1_i1	4.50947	0.00038392	0.0167212	Storage roots
c98876_g1_i1	4.49813	2.31e-10	2.82e-07	Storage roots
c90382_g2_i1	4.4962	8.16e-08	3.14e-05	Storage roots
c82074_g1_i1	4.49332	6.8e-07	0.000165268	Storage roots
c89100_g2_i1	4.49074	2.58e-09	2.1e-06	Storage roots
c78637_g1_i1	4.48666	1.65e-06	0.000321795	Storage roots
c96125_g2_i2	4.4856	5.38e-09	3.84e-06	Storage roots
c83712_g3_i1	4.48492	2.46e-06	0.000428197	Storage roots
c102824_g2_i1	4.47359	2.27e-10	2.82e-07	Storage roots
c147215_g1_i1	4.47346	0.00097678	0.0314553	Storage roots
c89268_g1_i2	4.45997	9.51e-11	1.43e-07	Storage roots
c82410_g1_i1	4.45379	9e-05	0.00623318	Storage roots
c76164_g1_i1	4.45308	8.45e-05	0.00598968	Storage roots
c96476_g1_i1	4.4464	4.62e-10	4.97e-07	Storage roots
c90896_g2_i1	4.44608	8.4e-06	0.001062	Storage roots
c96509_g1_i1	4.44474	1.04e-07	3.75e-05	Storage roots
c80176_g2_i1	4.44049	8.47e-05	0.00598968	Storage roots
c90382_g3_i1	4.43557	0.00122607	0.0368391	Storage roots
c10992_g1_i1	4.43394	1.95e-06	0.000365505	Storage roots
c122908_g1_i1	4.43223	2.8e-06	0.000468361	Storage roots
c23184_g1_i1	4.42213	2.19e-05	0.00218797	Storage roots
c102927_g2_i1	4.41883	0.000798991	0.0275835	Storage roots
c15282_g1_i1	4.41355	2.21e-08	1.07e-05	Storage roots
c118486_g1_i1	4.40703	9.6e-08	3.56e-05	Storage roots
c70003_g1_i1	4.40679	0.000555859	0.0214845	Storage roots
c84966_g2_i1	4.40497	0.000253342	0.0127655	Storage roots
c77409_g2_i1	4.40229	0.000319707	0.0149243	Storage roots
c93081_g1_i1	4.40193	0.000385008	0.016741	Storage roots
c66775_g1_i1	4.40157	0.000213231	0.0112576	Storage roots
c100380_g2_i1	4.39616	0.000373752	0.0164923	Storage roots
c92918_g2_i1	4.39122	1.51e-07	4.84e-05	Storage roots
c95213_g1_i1	4.39089	3.78e-08	1.66e-05	Storage roots
c103135_g1_i1	4.38876	6.04e-07	0.000150433	Storage roots
c90744_g2_i1	4.38443	0.00115186	0.0351915	Storage roots
c67384_g1_i1	4.38205	0.000567164	0.0217767	Storage roots
c101814_g5_i1	4.37649	3.89e-06	0.000606381	Storage roots
c95556_g1_i1	4.37508	1.05e-05	0.0012644	Storage roots
c105875_g1_i1	4.37376	0.000251334	0.0127017	Storage roots
c169921_g1_i1	4.37075	2.92e-07	8.31e-05	Storage roots
c93302_g2_i1	4.36489	0.000294034	0.0140906	Storage roots
c102808_g1_i1	4.35775	8.72e-09	5.38e-06	Storage roots
c73697_g1_i1	4.35746	0.00025426	0.0127751	Storage roots
c82004_g2_i2	4.35499	6.41e-06	0.00087643	Storage roots
c93231_g2_i1	4.35476	0.000623374	0.0233307	Storage roots
c74790_g1_i1	4.35177	0.000383062	0.0166988	Storage roots
c119502_g1_i1	4.3482	0.000218959	0.0114628	Storage roots
c89483_g1_i2	4.34451	3.26e-10	3.72e-07	Storage roots
c101851_g1_i1	4.34139	5.47e-08	2.26e-05	Storage roots
c95792_g3_i1	4.34076	3.25e-08	1.48e-05	Storage roots
c96275_g1_i1	4.34008	2.27e-05	0.00224376	Storage roots
c107178_g1_i1	4.32568	0.000338401	0.0154497	Storage roots
c82690_g1_i1	4.32535	1.38e-05	0.00154467	Storage roots
c85431_g1_i1	4.32269	4.76e-08	2e-05	Storage roots
c93804_g1_i1	4.32263	3.91e-06	0.000606381	Storage roots
c46490_g2_i1	4.31661	0.000202564	0.0108093	Storage roots
c30079_g1_i1	4.31352	0.000381972	0.0166843	Storage roots
c93292_g2_i1	4.31277	3.11e-08	1.43e-05	Storage roots
c78496_g1_i1	4.31249	1.78e-06	0.000341248	Storage roots
c92104_g1_i1	4.31238	9.63e-07	0.000210157	Storage roots
c98839_g2_i1	4.31211	8.12e-09	5.19e-06	Storage roots
c89612_g4_i1	4.30837	9.13e-07	0.000201772	Storage roots
c85592_g2_i1	4.30665	2.03e-05	0.00206225	Storage roots
c86548_g1_i1	4.30242	2.17e-07	6.55e-05	Storage roots
c94329_g1_i1	4.29908	1.17e-08	6.72e-06	Storage roots
c82350_g3_i1	4.29704	9.28e-08	3.46e-05	Storage roots
c94575_g1_i1	4.29639	1.07e-05	0.00127249	Storage roots
c100477_g1_i1	4.29295	1.97e-10	2.57e-07	Storage roots
c80795_g1_i1	4.28792	1.07e-06	0.000224302	Storage roots
c95108_g4_i1	4.28563	8.05e-06	0.00102902	Storage roots
c82417_g1_i1	4.28438	4.59e-05	0.00383818	Storage roots
c69764_g1_i1	4.27944	0.000601653	0.0227413	Storage roots
c88921_g2_i1	4.27436	7.64e-07	0.000176956	Storage roots
c92591_g1_i2	4.27125	2.78e-08	1.29e-05	Storage roots
c78992_g1_i1	4.27086	0.00151251	0.0421511	Storage roots
c80821_g2_i1	4.26753	0.00090703	0.0299185	Storage roots
c67888_g1_i2	4.2658	7.72e-05	0.00559563	Storage roots
c34965_g1_i1	4.26452	0.000177649	0.00989081	Storage roots
c97970_g3_i1	4.26333	0.00069654	0.0250827	Storage roots
c139575_g1_i1	4.26182	2.18e-05	0.0021768	Storage roots
c87969_g1_i1	4.26115	4.81e-06	0.000709456	Storage roots
c101648_g3_i1	4.25906	2.73e-06	0.000459323	Storage roots
c16026_g1_i1	4.25608	1.21e-07	4.18e-05	Storage roots
c89127_g1_i1	4.25586	2.58e-06	0.000444829	Storage roots
c83162_g1_i2	4.25452	1.5e-05	0.00163608	Storage roots
c130382_g1_i1	4.25234	0.00129448	0.0382197	Storage roots
c95234_g1_i2	4.24851	4.73e-09	3.45e-06	Storage roots
c95828_g1_i1	4.2481	5.61e-06	0.000792633	Storage roots
c78213_g1_i1	4.24501	0.000599342	0.0226667	Storage roots
c95942_g1_i1	4.23414	4.21e-08	1.82e-05	Storage roots
c81487_g1_i1	4.23409	0.000125564	0.00777997	Storage roots
c99197_g1_i1	4.22677	0.000220159	0.011508	Storage roots
c86523_g4_i1	4.22587	3.33e-05	0.00301669	Storage roots
c81040_g1_i1	4.21332	0.000160019	0.00922271	Storage roots
c97796_g2_i1	4.21207	7.57e-08	3e-05	Storage roots
c76770_g1_i1	4.20581	0.000921848	0.0301395	Storage roots
c97358_g1_i1	4.20517	9.61e-11	1.43e-07	Storage roots
c76984_g1_i1	4.2047	1.55e-06	0.00030653	Storage roots
c95661_g1_i1	4.20313	0.000917243	0.0300463	Storage roots
c128745_g1_i1	4.2026	0.00125088	0.0373347	Storage roots
c96044_g1_i1	4.19634	2.53e-08	1.2e-05	Storage roots
c85934_g1_i1	4.18689	1.62e-05	0.00174341	Storage roots
c84966_g1_i1	4.18387	0.00105777	0.0331291	Storage roots
c83708_g1_i2	4.1826	6.41e-05	0.00486979	Storage roots
c10169_g1_i1	4.18171	0.000452215	0.018736	Storage roots
c77228_g1_i1	4.1794	0.000217623	0.0114099	Storage roots
c89885_g2_i2	4.17358	6.31e-05	0.00480934	Storage roots
c91257_g2_i1	4.16046	1.02e-06	0.000217449	Storage roots
c90953_g1_i1	4.16	3.94e-09	3e-06	Storage roots
c83193_g2_i1	4.15307	9.14e-05	0.00629331	Storage roots
c68271_g1_i1	4.15283	0.00104689	0.0329541	Storage roots
c95278_g1_i1	4.15041	2.61e-07	7.66e-05	Storage roots
c83823_g2_i1	4.14849	0.00194108	0.049321	Storage roots
c96642_g2_i1	4.14693	7.17e-07	0.000170117	Storage roots
c78674_g1_i1	4.14638	6.73e-05	0.00504716	Storage roots
c81033_g1_i1	4.14399	0.000891068	0.0296622	Storage roots
c97326_g4_i1	4.14226	2.78e-05	0.00265212	Storage roots
c111137_g1_i1	4.14138	0.00165403	0.0444325	Storage roots
c84368_g2_i1	4.13957	0.00127619	0.0378264	Storage roots
c70236_g1_i1	4.13662	0.000785334	0.027208	Storage roots
c83958_g2_i1	4.13513	3.33e-08	1.51e-05	Storage roots
c93552_g2_i1	4.13179	8.73e-05	0.00610637	Storage roots
c83524_g1_i1	4.12959	1.69e-07	5.28e-05	Storage roots
c138406_g1_i1	4.12833	0.000928418	0.0302821	Storage roots
c95004_g1_i1	4.12822	3.8e-07	0.000104584	Storage roots
c79470_g1_i1	4.12741	0.000544971	0.0212433	Storage roots
c90055_g1_i1	4.12626	2.9e-05	0.00272232	Storage roots
c129030_g1_i1	4.11904	0.000869395	0.029162	Storage roots
c137034_g1_i1	4.11129	4.33e-06	0.000658126	Storage roots
c36116_g1_i1	4.10334	0.000176793	0.00987392	Storage roots
c60717_g1_i1	4.10053	0.00038184	0.0166843	Storage roots
c102856_g1_i1	4.0999	1.2e-06	0.000249734	Storage roots
c104036_g1_i1	4.09811	0.000104381	0.00687793	Storage roots
c100286_g1_i2	4.09645	8.7e-06	0.0010915	Storage roots
c80197_g3_i1	4.09553	0.00104796	0.0329577	Storage roots
c78987_g1_i1	4.08596	3.82e-05	0.00337536	Storage roots
c106446_g1_i1	4.08462	3.87e-06	0.000605153	Storage roots
c92918_g1_i1	4.08409	0.000985041	0.0316321	Storage roots
c94221_g1_i1	4.0828	1.17e-05	0.00136187	Storage roots
c78090_g1_i1	4.08265	0.00161879	0.0439376	Storage roots
c101345_g1_i1	4.08235	1.58e-10	2.25e-07	Storage roots
c35896_g1_i1	4.07998	2.05e-09	1.76e-06	Storage roots
c93126_g1_i1	4.07871	7.25e-10	7.2e-07	Storage roots
c83121_g1_i1	4.07412	2.94e-06	0.000487724	Storage roots
c97326_g1_i1	4.0707	3.21e-05	0.00294608	Storage roots
c101567_g2_i1	4.06569	4.87e-09	3.51e-06	Storage roots
c74442_g1_i1	4.06334	0.000123075	0.0076465	Storage roots
c93457_g1_i1	4.06141	5.27e-10	5.56e-07	Storage roots
c102488_g2_i2	4.05674	1.6e-08	8.43e-06	Storage roots
c157865_g1_i1	4.05262	0.00162054	0.0439376	Storage roots
c82791_g1_i4	4.04996	6.41e-05	0.00486979	Storage roots
c80505_g1_i2	4.04105	0.000275822	0.0134684	Storage roots
c29611_g1_i1	4.03602	1.94e-05	0.00199944	Storage roots
c76652_g1_i1	4.03371	1.49e-05	0.00163457	Storage roots
c90702_g1_i1	4.03309	3.33e-05	0.00301669	Storage roots
c97469_g1_i1	4.03307	0.000215437	0.0113352	Storage roots
c78011_g1_i1	4.03163	1.87e-05	0.00194846	Storage roots
c95108_g2_i2	4.03002	2.59e-07	7.62e-05	Storage roots
c137035_g1_i1	4.02727	0.0014648	0.0412777	Storage roots
c15388_g1_i1	4.02229	0.00122261	0.0367975	Storage roots
c91194_g2_i1	4.0202	3.02e-06	0.000497716	Storage roots
c92590_g2_i1	4.01449	0.00136468	0.0395429	Storage roots
c66823_g1_i1	4.01397	2.89e-05	0.00271783	Storage roots
c78205_g1_i1	4.01384	0.00140943	0.0404292	Storage roots
c12911_g1_i1	4.01218	1.09e-05	0.00128335	Storage roots
c91652_g1_i1	4.01118	1.87e-08	9.45e-06	Storage roots
c90304_g2_i1	4.01111	2.16e-06	0.000394305	Storage roots
c143486_g1_i1	4.00902	0.000127076	0.00783252	Storage roots
c142951_g1_i1	3.99634	0.00141913	0.0405717	Storage roots
c81508_g1_i1	3.99592	0.00145093	0.0410139	Storage roots
c100628_g2_i1	3.99283	0.000161446	0.00928933	Storage roots
c90153_g2_i1	3.99078	3.27e-06	0.000531485	Storage roots
c77509_g1_i1	3.99062	5.08e-05	0.00413737	Storage roots
c73264_g1_i1	3.9902	0.00187719	0.0481617	Storage roots
c119347_g1_i1	3.98518	5e-06	0.0007303	Storage roots
c73386_g1_i1	3.98144	0.00024842	0.0126102	Storage roots
c76840_g1_i1	3.98105	0.000381383	0.0166843	Storage roots
c118845_g1_i1	3.97917	0.000337944	0.0154489	Storage roots
c18849_g1_i1	3.97905	6.65e-09	4.51e-06	Storage roots
c81917_g1_i2	3.97855	0.000916908	0.0300463	Storage roots
c84606_g1_i1	3.9715	1.48e-06	0.000296473	Storage roots
c88297_g1_i1	3.96895	6.92e-05	0.00515028	Storage roots
c90430_g2_i1	3.96796	7.65e-05	0.0055623	Storage roots
c102935_g1_i1	3.9655	1.38e-08	7.62e-06	Storage roots
c96295_g3_i1	3.96422	1.34e-06	0.000273891	Storage roots
c102730_g2_i1	3.96308	0.00197268	0.0498556	Storage roots
c81119_g1_i1	3.96174	2.32e-06	0.000412345	Storage roots
c101597_g1_i1	3.95148	8.18e-09	5.19e-06	Storage roots
c95133_g2_i1	3.94777	1.77e-07	5.45e-05	Storage roots
c139735_g1_i1	3.94733	1e-05	0.00122233	Storage roots
c92884_g1_i1	3.94698	2.09e-05	0.00211382	Storage roots
c102196_g2_i1	3.94514	9.7e-05	0.00655857	Storage roots
c98048_g1_i1	3.94362	2.92e-06	0.000485503	Storage roots
c86660_g1_i1	3.93921	8.39e-10	7.87e-07	Storage roots
c82888_g1_i1	3.93873	3.69e-06	0.000580807	Storage roots
c82615_g1_i1	3.93459	2.38e-06	0.000417421	Storage roots
c84736_g1_i1	3.9311	4.04e-06	0.000623631	Storage roots
c87952_g1_i1	3.9304	1.83e-05	0.00191842	Storage roots
c77124_g1_i1	3.92657	0.00175025	0.0459544	Storage roots
c100129_g3_i1	3.92463	4.36e-08	1.87e-05	Storage roots
c26189_g1_i1	3.92327	2.67e-06	0.000453412	Storage roots
c81689_g1_i1	3.92018	7.34e-06	0.000964981	Storage roots
c87878_g1_i1	3.919	8.14e-08	3.14e-05	Storage roots
c86350_g1_i1	3.91637	0.000323707	0.0150088	Storage roots
c89313_g2_i1	3.91305	2.31e-06	0.000412345	Storage roots
c73886_g1_i1	3.91171	5.31e-06	0.000761954	Storage roots
c35828_g1_i1	3.90065	0.000497188	0.0198435	Storage roots
c82203_g1_i1	3.90049	0.000770215	0.0268334	Storage roots
c53826_g1_i1	3.89701	0.00011795	0.00745527	Storage roots
c88391_g1_i1	3.89677	0.00010029	0.00669752	Storage roots
c92447_g1_i1	3.89271	9.02e-08	3.42e-05	Storage roots
c93102_g1_i1	3.88871	4.11e-06	0.000631295	Storage roots
c86952_g5_i2	3.88729	0.000310013	0.0146011	Storage roots
c94586_g1_i1	3.88711	1.1e-07	3.87e-05	Storage roots
c85167_g1_i1	3.88641	1.32e-06	0.00027045	Storage roots
c91127_g2_i1	3.88001	0.00112597	0.0345547	Storage roots
c100839_g1_i2	3.87588	1.16e-07	4.04e-05	Storage roots
c81211_g1_i1	3.87587	0.000973751	0.0313725	Storage roots
c92156_g1_i1	3.87346	7.76e-08	3.04e-05	Storage roots
c86053_g1_i1	3.87008	5.11e-05	0.00414778	Storage roots
c127416_g1_i1	3.86671	0.000350582	0.015861	Storage roots
c82994_g1_i1	3.86216	3.51e-07	9.77e-05	Storage roots
c97931_g1_i1	3.85922	3.2e-07	9.06e-05	Storage roots
c38276_g1_i1	3.85901	5.41e-06	0.000769318	Storage roots
c75701_g1_i1	3.8583	4.44e-06	0.000670067	Storage roots
c12734_g1_i1	3.85622	7.72e-06	0.00100239	Storage roots
c89310_g1_i1	3.85557	9.2e-06	0.00113444	Storage roots
c78115_g2_i1	3.85536	0.000416599	0.0176861	Storage roots
c95501_g2_i1	3.85525	8.32e-07	0.000189536	Storage roots
c102517_g1_i1	3.85385	7.93e-09	5.13e-06	Storage roots
c92673_g3_i1	3.85001	0.000391705	0.0169035	Storage roots
c104387_g1_i1	3.84793	0.00100104	0.0318918	Storage roots
c108696_g1_i1	3.847	0.000566172	0.0217603	Storage roots
c86906_g1_i3	3.84102	8.54e-07	0.000193099	Storage roots
c75029_g1_i1	3.83594	0.000100117	0.00669349	Storage roots
c90339_g2_i1	3.83535	0.000212193	0.0112114	Storage roots
c58086_g1_i1	3.83469	0.000146523	0.00865599	Storage roots
c82226_g2_i1	3.83409	0.000584404	0.0222544	Storage roots
c73546_g1_i1	3.8315	0.00166391	0.0445879	Storage roots
c90144_g1_i1	3.83108	1.23e-05	0.00140754	Storage roots
c76671_g1_i1	3.83056	0.000173458	0.00975246	Storage roots
c96221_g3_i1	3.82996	0.000252431	0.0127383	Storage roots
c99648_g1_i1	3.82834	2.91e-07	8.31e-05	Storage roots
c25647_g1_i1	3.82782	0.000501115	0.0199075	Storage roots
c101375_g1_i1	3.82642	2.78e-06	0.000466944	Storage roots
c72192_g1_i1	3.82581	0.000280663	0.0136182	Storage roots
c82980_g2_i1	3.82435	3.56e-05	0.0031845	Storage roots
c90382_g1_i1	3.81959	1.91e-05	0.00197413	Storage roots
c5095_g1_i1	3.81853	2.4e-05	0.00234629	Storage roots
c97773_g2_i1	3.81592	2.49e-05	0.00241594	Storage roots
c91600_g1_i1	3.81204	6.43e-09	4.42e-06	Storage roots
c72598_g1_i2	3.80111	0.000818294	0.0280077	Storage roots
c57322_g1_i1	3.7987	3.31e-05	0.00301619	Storage roots
c100739_g2_i1	3.79865	6.38e-06	0.000875213	Storage roots
c109120_g1_i1	3.79769	0.000339513	0.0154695	Storage roots
c80207_g3_i1	3.79527	0.00117629	0.0357783	Storage roots
c80732_g1_i1	3.79408	1.72e-05	0.00181994	Storage roots
c92802_g1_i1	3.79284	0.00154613	0.0427404	Storage roots
c79838_g1_i1	3.79273	0.00142458	0.0406259	Storage roots
c89082_g1_i1	3.78656	3.29e-07	9.27e-05	Storage roots
c90135_g1_i1	3.78591	0.00062718	0.0233711	Storage roots
c1988_g1_i1	3.7841	0.00077352	0.0269349	Storage roots
c86681_g3_i1	3.78359	0.000135669	0.00818408	Storage roots
c87388_g1_i2	3.78175	0.000308376	0.014564	Storage roots
c113641_g1_i1	3.78092	0.000451314	0.0187213	Storage roots
c85448_g1_i1	3.78034	0.000310764	0.0146163	Storage roots
c82027_g4_i1	3.77782	1.43e-07	4.67e-05	Storage roots
c99197_g2_i2	3.77708	7.71e-05	0.00559563	Storage roots
c81618_g1_i1	3.77633	1.64e-06	0.000321748	Storage roots
c125168_g1_i1	3.77408	5.04e-05	0.00411944	Storage roots
c84421_g1_i1	3.77076	0.000192965	0.0104297	Storage roots
c92963_g1_i1	3.76694	1.35e-05	0.00151952	Storage roots
c78977_g1_i1	3.7664	0.000206821	0.0109685	Storage roots
c9443_g1_i1	3.7542	0.00174227	0.0458152	Storage roots
c79183_g1_i1	3.75354	0.00152906	0.0424568	Storage roots
c127002_g1_i1	3.75041	1.91e-06	0.000359808	Storage roots
c81667_g2_i1	3.74546	0.00192209	0.0489945	Storage roots
c79401_g2_i1	3.74304	2.79e-05	0.00265715	Storage roots
c85077_g1_i1	3.73481	1.5e-05	0.00163608	Storage roots
c142147_g1_i1	3.73281	0.000491968	0.0196695	Storage roots
c90850_g1_i1	3.72796	0.000119431	0.00750857	Storage roots
c100630_g1_i1	3.72718	2.91e-06	0.00048543	Storage roots
c104760_g1_i1	3.72655	0.00125988	0.037489	Storage roots
c88664_g1_i1	3.72642	6.14e-05	0.00473366	Storage roots
c98634_g2_i1	3.72427	2.83e-07	8.15e-05	Storage roots
c78506_g1_i1	3.72326	0.00179045	0.0465992	Storage roots
c136067_g1_i1	3.72324	2.02e-05	0.00205819	Storage roots
c7209_g1_i1	3.72237	7.79e-05	0.00562837	Storage roots
c144342_g1_i1	3.72215	0.00087012	0.029172	Storage roots
c85688_g1_i1	3.72133	0.00100773	0.0320155	Storage roots
c142603_g1_i1	3.71901	0.000252313	0.0127383	Storage roots
c103559_g1_i1	3.71658	7.71e-08	3.04e-05	Storage roots
c85289_g1_i1	3.71368	0.000135441	0.00817754	Storage roots
c92639_g2_i3	3.70791	4.19e-06	0.000639902	Storage roots
c75983_g1_i1	3.70712	0.00188341	0.0482853	Storage roots
c103955_g1_i1	3.70691	0.000181998	0.0100418	Storage roots
c155648_g1_i1	3.70501	9.62e-09	5.83e-06	Storage roots
c100032_g2_i1	3.70454	5.98e-05	0.00464591	Storage roots
c90907_g1_i2	3.70039	6.03e-06	0.000845152	Storage roots
c78997_g1_i1	3.69598	2.9e-07	8.31e-05	Storage roots
c81122_g2_i1	3.6937	0.00101686	0.0322907	Storage roots
c87516_g1_i1	3.69289	0.000439275	0.0183217	Storage roots
c88309_g1_i1	3.69198	0.000514392	0.0203055	Storage roots
c101647_g1_i1	3.68992	0.000150699	0.00887209	Storage roots
c81403_g2_i1	3.68884	0.000381132	0.0166843	Storage roots
c152209_g1_i1	3.68847	0.00110633	0.0340894	Storage roots
c90452_g2_i1	3.68807	6.34e-08	2.57e-05	Storage roots
c90304_g1_i1	3.68623	5.45e-07	0.000138214	Storage roots
c101648_g2_i1	3.68167	0.0014507	0.0410139	Storage roots
c10157_g1_i1	3.67904	8.24e-05	0.00587985	Storage roots
c23033_g1_i1	3.67682	2.21e-06	0.000399222	Storage roots
c82804_g1_i1	3.6721	9.98e-05	0.00669119	Storage roots
c94060_g1_i1	3.66899	4.45e-07	0.000117688	Storage roots
c99400_g2_i2	3.66534	1.46e-06	0.000294492	Storage roots
c86748_g1_i1	3.66463	2.69e-06	0.000453412	Storage roots
c76403_g1_i1	3.66437	7.26e-06	0.000956354	Storage roots
c95450_g3_i1	3.66421	5.01e-05	0.00411439	Storage roots
c75500_g1_i1	3.66245	0.00155028	0.0428205	Storage roots
c87694_g1_i1	3.6609	1.62e-05	0.00174341	Storage roots
c82889_g1_i1	3.66056	0.00137816	0.0397822	Storage roots
c75578_g1_i1	3.65738	4.12e-05	0.00354176	Storage roots
c125386_g1_i1	3.65377	0.000335046	0.0153374	Storage roots
c81676_g1_i1	3.6533	5.98e-06	0.000840773	Storage roots
c13686_g1_i1	3.64807	0.0010515	0.0330234	Storage roots
c96265_g3_i1	3.64742	0.000130664	0.00798383	Storage roots
c101805_g1_i1	3.64539	2.46e-06	0.000428197	Storage roots
c34609_g1_i1	3.64412	0.00143388	0.0407734	Storage roots
c108397_g1_i1	3.64401	0.000915832	0.0300463	Storage roots
c80328_g1_i2	3.64263	0.000106063	0.00695531	Storage roots
c87508_g2_i1	3.64259	8.53e-05	0.00601127	Storage roots
c75369_g1_i1	3.64009	2.02e-05	0.00205806	Storage roots
c85904_g1_i1	3.63964	0.000614451	0.0231485	Storage roots
c25967_g1_i1	3.63574	0.000186066	0.0102003	Storage roots
c78049_g3_i2	3.63521	1.85e-06	0.000350688	Storage roots
c9836_g1_i1	3.63296	0.000797846	0.0275579	Storage roots
c92812_g1_i1	3.62724	8.52e-05	0.00601127	Storage roots
c82027_g1_i1	3.62447	4.54e-05	0.00383551	Storage roots
c80246_g1_i1	3.62426	6.88e-06	0.00091863	Storage roots
c75947_g1_i2	3.6214	3.58e-05	0.00319324	Storage roots
c85989_g1_i1	3.62138	1.38e-06	0.000280943	Storage roots
c26249_g1_i1	3.61754	1.04e-07	3.75e-05	Storage roots
c83199_g3_i1	3.61715	0.00117277	0.0356958	Storage roots
c86285_g1_i1	3.6149	5.51e-05	0.00435723	Storage roots
c94633_g2_i1	3.61026	0.000234418	0.0120874	Storage roots
c104581_g1_i1	3.60946	0.000498304	0.0198649	Storage roots
c168441_g1_i1	3.60944	0.000963019	0.0311054	Storage roots
c77833_g1_i2	3.60618	2.63e-06	0.000452022	Storage roots
c92990_g1_i1	3.60568	5.05e-05	0.00411944	Storage roots
c86681_g1_i2	3.60538	2.51e-05	0.0024271	Storage roots
c89526_g2_i1	3.60446	5.35e-07	0.000136653	Storage roots
c100917_g1_i1	3.60328	1.22e-08	6.9e-06	Storage roots
c98273_g2_i1	3.60179	0.00185458	0.0477246	Storage roots
c73363_g1_i1	3.59975	0.00131332	0.0385408	Storage roots
c81632_g1_i1	3.59735	0.000242926	0.0124326	Storage roots
c161729_g1_i1	3.59295	0.00162318	0.0439483	Storage roots
c78049_g1_i1	3.59179	0.000815074	0.0279369	Storage roots
c131868_g1_i1	3.58921	0.000633434	0.0235401	Storage roots
c96389_g1_i1	3.58479	1.33e-05	0.00150241	Storage roots
c100298_g1_i1	3.57704	1.39e-07	4.56e-05	Storage roots
c150839_g1_i1	3.57428	0.000946918	0.0307101	Storage roots
c86736_g2_i1	3.57193	0.000653935	0.0239813	Storage roots
c89628_g1_i1	3.57123	2.03e-06	0.000377075	Storage roots
c99840_g2_i1	3.5711	0.00175804	0.046018	Storage roots
c120353_g1_i1	3.56743	0.00184216	0.0475657	Storage roots
c134379_g1_i1	3.56739	0.000192835	0.0104297	Storage roots
c99215_g2_i1	3.5626	0.00109666	0.0338828	Storage roots
c85207_g2_i1	3.56106	0.000482595	0.0194624	Storage roots
c98252_g3_i1	3.55582	0.00136159	0.0394865	Storage roots
c81147_g6_i4	3.55576	0.00014049	0.0083863	Storage roots
c80712_g7_i1	3.5549	1.36e-05	0.00152313	Storage roots
c9047_g1_i1	3.55424	0.00043984	0.0183342	Storage roots
c97719_g1_i1	3.5539	6.16e-07	0.00015251	Storage roots
c73470_g1_i1	3.55275	3.41e-06	0.000546168	Storage roots
c82891_g1_i1	3.55239	0.000724514	0.0257118	Storage roots
c103242_g1_i1	3.5508	2.55e-07	7.56e-05	Storage roots
c147869_g1_i1	3.55079	4.45e-06	0.000670067	Storage roots
c103236_g2_i1	3.54918	7.97e-06	0.00102268	Storage roots
c78496_g2_i1	3.54811	0.0017151	0.0453794	Storage roots
c130077_g1_i1	3.54729	4.14e-06	0.00063454	Storage roots
c89324_g1_i1	3.54661	2.07e-06	0.00038308	Storage roots
c9676_g1_i1	3.5465	8.68e-07	0.000195046	Storage roots
c79867_g1_i2	3.54458	0.000271599	0.0133554	Storage roots
c97956_g1_i1	3.54373	0.00074573	0.0261669	Storage roots
c93651_g1_i1	3.54312	1.77e-05	0.00186381	Storage roots
c93354_g1_i1	3.54033	0.00030984	0.0146011	Storage roots
c98493_g4_i1	3.5374	0.00143809	0.0408142	Storage roots
c127019_g1_i1	3.53579	0.00154537	0.0427404	Storage roots
c97928_g1_i3	3.53433	3.02e-06	0.000497716	Storage roots
c99816_g3_i1	3.53277	0.00124172	0.0371259	Storage roots
c25832_g1_i1	3.53095	0.00163194	0.0440464	Storage roots
c100129_g1_i1	3.53076	0.000115165	0.0073315	Storage roots
c76016_g1_i1	3.5296	6.23e-06	0.000860812	Storage roots
c92544_g2_i1	3.52885	0.000413671	0.0175839	Storage roots
c100974_g1_i1	3.52715	6.85e-07	0.000165768	Storage roots
c78887_g2_i2	3.52609	1.04e-05	0.00125202	Storage roots
c165469_g1_i1	3.52498	0.00189175	0.0484358	Storage roots
c103156_g1_i1	3.52444	8.36e-09	5.26e-06	Storage roots
c10885_g1_i1	3.52194	4.08e-05	0.00353447	Storage roots
c55996_g1_i1	3.51754	0.000343735	0.0156307	Storage roots
c123076_g1_i1	3.51709	0.000745893	0.0261669	Storage roots
c79969_g1_i1	3.51429	0.000106671	0.0069885	Storage roots
c74721_g1_i1	3.5109	0.00152731	0.0424255	Storage roots
c105756_g1_i1	3.51089	0.000572905	0.0219207	Storage roots
c11231_g1_i1	3.5076	0.000433118	0.0181756	Storage roots
c94040_g1_i1	3.50138	3.96e-05	0.00346119	Storage roots
c101834_g1_i1	3.50131	2.21e-06	0.000399222	Storage roots
c95276_g2_i1	3.50063	0.00157706	0.0432095	Storage roots
c88676_g2_i1	3.50014	0.00129659	0.0382512	Storage roots
c101403_g2_i1	3.498	9.2e-07	0.000202034	Storage roots
c101881_g2_i1	3.49591	6.48e-06	0.000879972	Storage roots
c77654_g1_i2	3.4941	7.31e-05	0.00538174	Storage roots
c81961_g1_i1	3.48731	0.000111011	0.00715648	Storage roots
c80609_g2_i1	3.48712	0.00169273	0.0450717	Storage roots
c78152_g1_i2	3.48694	6.03e-07	0.000150433	Storage roots
c84248_g2_i1	3.48531	4.6e-06	0.000687944	Storage roots
c84923_g2_i1	3.48109	0.000373295	0.0164912	Storage roots
c99596_g3_i1	3.48093	5.01e-05	0.00411439	Storage roots
c90953_g2_i1	3.47838	0.000354034	0.0159195	Storage roots
c96611_g4_i1	3.47699	2.39e-05	0.00233717	Storage roots
c103551_g3_i1	3.47625	7.96e-05	0.00572616	Storage roots
c103813_g3_i1	3.47334	8.6e-09	5.36e-06	Storage roots
c87079_g1_i1	3.47209	1.99e-06	0.000370852	Storage roots
c81082_g1_i1	3.47009	0.000180469	0.00998965	Storage roots
c78621_g1_i1	3.46872	0.000523814	0.0205943	Storage roots
c95552_g3_i1	3.46865	9.92e-06	0.00121385	Storage roots
c94790_g2_i1	3.46842	5.41e-06	0.000769318	Storage roots
c90340_g1_i1	3.46431	4.47e-07	0.000117688	Storage roots
c98031_g1_i2	3.464	2.19e-07	6.58e-05	Storage roots
c85743_g1_i1	3.46372	0.000147242	0.00868346	Storage roots
c117113_g1_i1	3.45918	2.48e-06	0.000429489	Storage roots
c85670_g3_i1	3.45542	2.26e-05	0.00223997	Storage roots
c89678_g1_i1	3.45519	8.64e-07	0.00019472	Storage roots
c103620_g1_i1	3.45477	1.04e-05	0.00125171	Storage roots
c74542_g1_i2	3.45233	3.94e-05	0.00345654	Storage roots
c79643_g1_i1	3.44644	0.00139149	0.0399982	Storage roots
c95100_g3_i1	3.4448	1.87e-07	5.71e-05	Storage roots
c73470_g2_i1	3.44435	6.74e-05	0.00504716	Storage roots
c13139_g1_i1	3.44359	0.00134378	0.0391191	Storage roots
c161894_g1_i1	3.44169	0.00050555	0.0200544	Storage roots
c84205_g1_i1	3.43791	0.000643331	0.0237881	Storage roots
c101152_g2_i1	3.43731	0.00028275	0.0136645	Storage roots
c99600_g1_i1	3.43536	9.18e-07	0.000202034	Storage roots
c28409_g1_i2	3.4302	3.94e-05	0.00345654	Storage roots
c81316_g1_i2	3.42904	0.000482811	0.0194624	Storage roots
c100331_g3_i2	3.42591	0.000332912	0.0152703	Storage roots
c87579_g1_i1	3.42057	8.6e-06	0.00108358	Storage roots
c97420_g1_i1	3.41992	6.12e-06	0.000850543	Storage roots
c77022_g1_i1	3.41962	0.00162105	0.0439376	Storage roots
c73658_g1_i1	3.4193	0.00121709	0.0366821	Storage roots
c84259_g1_i2	3.41565	0.000216479	0.0113677	Storage roots
c80351_g1_i2	3.41114	9.85e-07	0.000212929	Storage roots
c100861_g1_i1	3.40961	1.65e-05	0.00176334	Storage roots
c51381_g1_i1	3.40613	0.000155001	0.00903991	Storage roots
c77480_g1_i1	3.40511	0.00118467	0.0359536	Storage roots
c80600_g1_i2	3.40385	0.000122116	0.0076145	Storage roots
c95883_g1_i2	3.40337	2.4e-07	7.15e-05	Storage roots
c82025_g1_i1	3.40115	0.00108726	0.0336995	Storage roots
c7440_g1_i1	3.40005	0.00068383	0.0247944	Storage roots
c80588_g2_i1	3.39842	2.42e-05	0.00236271	Storage roots
c101055_g1_i3	3.39739	1.38e-07	4.55e-05	Storage roots
c77419_g2_i1	3.39739	0.00102779	0.0325299	Storage roots
c78660_g1_i1	3.39445	0.000133103	0.00809344	Storage roots
c102240_g2_i1	3.39432	1.42e-05	0.00157154	Storage roots
c91202_g1_i2	3.39184	9.11e-05	0.00628198	Storage roots
c91194_g1_i1	3.39127	1.47e-05	0.00161871	Storage roots
c75630_g1_i1	3.38841	0.000241846	0.0123866	Storage roots
c98518_g1_i2	3.38573	6.05e-06	0.000846174	Storage roots
c86620_g1_i1	3.38511	6.91e-07	0.000166198	Storage roots
c82024_g1_i2	3.38495	0.000281252	0.0136209	Storage roots
c79537_g1_i2	3.38427	7.69e-06	0.00100239	Storage roots
c86792_g3_i1	3.38255	0.000463477	0.0189799	Storage roots
c103405_g1_i1	3.38098	3.35e-08	1.51e-05	Storage roots
c93179_g2_i1	3.37681	1.87e-05	0.00194513	Storage roots
c87757_g1_i1	3.37301	1.03e-05	0.00124606	Storage roots
c95552_g2_i1	3.37244	3.93e-05	0.00345654	Storage roots
c91901_g1_i1	3.37165	0.000144481	0.00855747	Storage roots
c99172_g2_i1	3.36874	6.44e-06	0.000879495	Storage roots
c97623_g1_i1	3.36777	5.41e-05	0.00430149	Storage roots
c95588_g3_i1	3.36541	0.00167509	0.0447639	Storage roots
c103426_g1_i1	3.36363	8.03e-05	0.00575587	Storage roots
c95568_g1_i1	3.36082	1.53e-07	4.84e-05	Storage roots
c103513_g2_i1	3.35864	0.000134623	0.00814971	Storage roots
c26713_g1_i1	3.35736	0.00154512	0.0427404	Storage roots
c156331_g1_i1	3.3529	0.00172451	0.045496	Storage roots
c152276_g1_i1	3.35244	0.000715462	0.0254732	Storage roots
c87772_g4_i1	3.34949	0.00137195	0.0396629	Storage roots
c103381_g2_i1	3.34878	2.71e-08	1.27e-05	Storage roots
c6667_g1_i1	3.34855	9.06e-06	0.00112523	Storage roots
c91511_g1_i1	3.34809	0.000137245	0.00824285	Storage roots
c77392_g1_i1	3.34739	0.000178363	0.00990787	Storage roots
c83760_g1_i1	3.34588	7.38e-06	0.000968956	Storage roots
c148040_g1_i1	3.34556	0.0015765	0.0432095	Storage roots
c87507_g1_i1	3.34029	0.000948893	0.0307596	Storage roots
c101444_g1_i1	3.3377	1.23e-07	4.22e-05	Storage roots
c101765_g2_i1	3.3356	0.000389281	0.0168601	Storage roots
c102412_g1_i1	3.33455	1.2e-05	0.00137913	Storage roots
c88025_g3_i1	3.33415	0.00162136	0.0439376	Storage roots
c160823_g1_i1	3.32877	1.47e-05	0.00162073	Storage roots
c136610_g1_i1	3.32302	0.000292093	0.014027	Storage roots
c86671_g1_i2	3.32198	0.000497714	0.0198529	Storage roots
c96351_g2_i1	3.3215	0.000272301	0.0133586	Storage roots
c13987_g1_i1	3.31672	3.18e-05	0.00292547	Storage roots
c76307_g1_i1	3.31025	6.39e-06	0.000875213	Storage roots
c99335_g1_i1	3.30976	2.31e-06	0.000412345	Storage roots
c92824_g1_i1	3.3089	2.16e-05	0.00216774	Storage roots
c95488_g2_i1	3.30866	6.36e-07	0.000155643	Storage roots
c83586_g2_i1	3.30608	0.00153459	0.0425759	Storage roots
c6593_g1_i1	3.30502	9.67e-06	0.00118604	Storage roots
c92122_g1_i2	3.30352	0.000338159	0.0154489	Storage roots
c94273_g1_i1	3.30263	4.1e-05	0.00353559	Storage roots
c85491_g6_i2	3.30114	0.000548386	0.0213158	Storage roots
c82856_g1_i1	3.2993	0.000571399	0.0218998	Storage roots
c95661_g2_i1	3.29887	1.11e-05	0.00130498	Storage roots
c87231_g1_i1	3.29884	7.14e-07	0.000169814	Storage roots
c87799_g1_i1	3.29748	6.46e-06	0.000879972	Storage roots
c101333_g1_i1	3.29733	6.14e-05	0.00473366	Storage roots
c49958_g1_i2	3.29522	0.00106932	0.0333643	Storage roots
c76561_g1_i1	3.2944	0.000155677	0.00907135	Storage roots
c83967_g1_i1	3.29263	0.000428051	0.0180143	Storage roots
c24214_g1_i1	3.29171	0.00114587	0.0350555	Storage roots
c99959_g1_i1	3.29073	6.6e-06	0.000891534	Storage roots
c92937_g2_i1	3.28919	0.000236261	0.0121641	Storage roots
c95577_g2_i2	3.28758	5.27e-08	2.19e-05	Storage roots
c138157_g1_i1	3.28677	0.00126435	0.0375731	Storage roots
c103444_g2_i1	3.28543	3.58e-08	1.59e-05	Storage roots
c91297_g1_i1	3.28411	0.000935478	0.030411	Storage roots
c96130_g1_i1	3.27975	2.33e-05	0.00229073	Storage roots
c88554_g1_i1	3.27929	0.000118675	0.00747478	Storage roots
c101214_g2_i1	3.27779	0.000360973	0.0161256	Storage roots
c84026_g1_i3	3.27738	9.19e-06	0.00113444	Storage roots
c90139_g1_i1	3.27546	1.03e-05	0.00124606	Storage roots
c88833_g2_i1	3.2739	1.73e-05	0.00182767	Storage roots
c78574_g1_i1	3.2735	0.000897542	0.0297691	Storage roots
c82027_g5_i1	3.26992	0.000588477	0.0223048	Storage roots
c20071_g1_i1	3.26515	1.52e-06	0.000301102	Storage roots
c98905_g2_i1	3.26426	0.00031934	0.0149173	Storage roots
c127624_g1_i1	3.25453	0.000256485	0.012842	Storage roots
c93919_g1_i1	3.25445	1.81e-07	5.55e-05	Storage roots
c101291_g1_i1	3.25396	0.000356158	0.015994	Storage roots
c91787_g1_i1	3.25304	0.000551087	0.0213602	Storage roots
c96121_g1_i1	3.24794	0.0013276	0.0388195	Storage roots
c98036_g1_i1	3.24737	0.000487398	0.0195667	Storage roots
c132908_g1_i1	3.24421	4.67e-05	0.00389412	Storage roots
c82726_g1_i1	3.24395	0.00129273	0.0381872	Storage roots
c99960_g2_i1	3.24217	3.01e-05	0.00279808	Storage roots
c102956_g1_i1	3.23882	6.62e-07	0.000161538	Storage roots
c25475_g1_i2	3.23881	0.000395195	0.0170113	Storage roots
c98829_g1_i1	3.23836	1.8e-06	0.00034345	Storage roots
c67463_g2_i1	3.23739	0.000270453	0.0133272	Storage roots
c86462_g1_i1	3.2359	1.4e-05	0.00155931	Storage roots
c101361_g1_i1	3.23525	6.25e-06	0.000861931	Storage roots
c90966_g2_i2	3.22962	2.57e-06	0.000443331	Storage roots
c77799_g1_i1	3.22778	5.03e-06	0.000733828	Storage roots
c11190_g1_i1	3.22596	0.000367179	0.0163072	Storage roots
c92395_g1_i1	3.22535	3.25e-05	0.00297139	Storage roots
c96125_g3_i1	3.22425	2.63e-05	0.00252519	Storage roots
c100238_g1_i1	3.22123	1.49e-05	0.00163608	Storage roots
c83955_g1_i1	3.22033	3.9e-06	0.000606381	Storage roots
c93342_g1_i1	3.22024	4.18e-06	0.000638804	Storage roots
c87922_g2_i1	3.21893	1.94e-05	0.00199705	Storage roots
c77789_g1_i1	3.21852	9.54e-05	0.00647984	Storage roots
c96702_g1_i1	3.21295	0.000151748	0.00891089	Storage roots
c99816_g2_i1	3.21276	4.32e-06	0.000657123	Storage roots
c90364_g1_i1	3.21186	5.09e-05	0.00413799	Storage roots
c72628_g1_i2	3.21053	6.2e-05	0.00476778	Storage roots
c74125_g1_i1	3.21047	0.000133573	0.00810761	Storage roots
c158309_g1_i1	3.20891	0.000512865	0.0202568	Storage roots
c67640_g1_i1	3.20665	0.00133826	0.0389917	Storage roots
c78276_g3_i1	3.20439	5.69e-05	0.0044637	Storage roots
c5854_g1_i1	3.20421	1.65e-05	0.00176334	Storage roots
c101172_g1_i1	3.20241	0.00165335	0.0444325	Storage roots
c80806_g1_i1	3.19793	0.000931785	0.0303486	Storage roots
c89359_g1_i1	3.1975	0.00115981	0.0353399	Storage roots
c101435_g2_i1	3.19695	0.000146712	0.00865966	Storage roots
c82404_g1_i2	3.19428	2.07e-05	0.00209783	Storage roots
c82255_g1_i1	3.19076	0.000224443	0.0116697	Storage roots
c102438_g3_i1	3.18937	0.000101926	0.00676821	Storage roots
c80808_g2_i2	3.18151	0.000994773	0.0318402	Storage roots
c122644_g1_i1	3.18114	5.26e-06	0.000756889	Storage roots
c75923_g1_i1	3.17458	0.00026528	0.0131873	Storage roots
c87334_g1_i1	3.17185	5.39e-05	0.00429413	Storage roots
c92587_g1_i1	3.16576	3.44e-06	0.000548735	Storage roots
c124202_g1_i1	3.16549	0.00197684	0.049904	Storage roots
c103684_g2_i1	3.16423	6.99e-07	0.000167389	Storage roots
c88070_g4_i1	3.16306	0.00018713	0.0102262	Storage roots
c98934_g1_i1	3.16202	7.71e-06	0.00100239	Storage roots
c86988_g1_i2	3.1614	0.000979392	0.031495	Storage roots
c86987_g1_i2	3.16002	0.00155722	0.0429082	Storage roots
c87600_g1_i1	3.15976	2.68e-06	0.000453412	Storage roots
c77624_g1_i1	3.15845	2.91e-05	0.0027287	Storage roots
c87508_g1_i2	3.15722	3.51e-05	0.00314844	Storage roots
c164751_g1_i1	3.15438	5.61e-05	0.00441128	Storage roots
c95855_g2_i1	3.1542	3.27e-06	0.000531485	Storage roots
c92113_g1_i1	3.15365	0.000266229	0.0132108	Storage roots
c99378_g1_i1	3.15315	3.08e-05	0.00285528	Storage roots
c128505_g1_i1	3.15157	0.00134464	0.0391276	Storage roots
c98058_g1_i1	3.15099	1.92e-05	0.00197658	Storage roots
c151115_g1_i1	3.15043	6.16e-07	0.00015251	Storage roots
c10789_g1_i1	3.14897	0.00145088	0.0410139	Storage roots
c90051_g1_i1	3.14694	2.3e-05	0.00227271	Storage roots
c82027_g3_i1	3.14384	0.000237847	0.0122183	Storage roots
c85346_g1_i1	3.13924	5.74e-07	0.00014464	Storage roots
c91604_g2_i1	3.13574	8.76e-07	0.00019621	Storage roots
c78795_g1_i2	3.13392	0.000299565	0.0142857	Storage roots
c84259_g2_i1	3.12793	0.000326505	0.0150773	Storage roots
c77873_g1_i1	3.1258	3.08e-05	0.00285528	Storage roots
c7382_g1_i1	3.12188	8.32e-05	0.00591154	Storage roots
c97211_g2_i1	3.12129	2.65e-06	0.000452022	Storage roots
c93092_g2_i1	3.12067	2.41e-06	0.000421729	Storage roots
c98622_g1_i1	3.11941	0.000891791	0.0296663	Storage roots
c96929_g1_i1	3.11887	1.45e-06	0.00029409	Storage roots
c35345_g1_i1	3.11822	0.000898952	0.0297745	Storage roots
c90870_g1_i1	3.11637	0.0012656	0.037594	Storage roots
c88169_g4_i1	3.11448	0.000247631	0.0125795	Storage roots
c85369_g1_i1	3.11381	0.0014949	0.0418305	Storage roots
c89850_g2_i1	3.10129	0.0001	0.00669119	Storage roots
c101637_g1_i2	3.09845	1.98e-05	0.00202791	Storage roots
c88345_g4_i1	3.09839	0.000156538	0.00909089	Storage roots
c77254_g3_i1	3.09728	0.00128189	0.0379626	Storage roots
c98688_g3_i1	3.09568	0.000464842	0.0189926	Storage roots
c85775_g1_i1	3.09374	0.000406784	0.0173575	Storage roots
c80230_g1_i1	3.0927	0.000499763	0.0198874	Storage roots
c16451_g1_i1	3.09252	0.000562532	0.0216623	Storage roots
c98194_g1_i1	3.0918	0.00165736	0.0444871	Storage roots
c89855_g1_i1	3.09144	1.76e-05	0.00185525	Storage roots
c130081_g1_i1	3.0897	0.000461187	0.0189247	Storage roots
c98381_g2_i1	3.0893	0.000197856	0.0106259	Storage roots
c98891_g1_i1	3.08838	1.85e-06	0.000350688	Storage roots
c107670_g1_i1	3.08609	4.56e-05	0.00383648	Storage roots
c103420_g2_i1	3.08347	0.000486364	0.0195367	Storage roots
c90657_g2_i1	3.07598	0.000272652	0.0133589	Storage roots
c84834_g2_i1	3.06952	0.000137948	0.00827063	Storage roots
c99307_g2_i1	3.06926	6.97e-05	0.00516792	Storage roots
c92788_g2_i1	3.0677	0.000322617	0.0149684	Storage roots
c13781_g1_i1	3.06537	0.0003113	0.0146315	Storage roots
c103334_g1_i1	3.06332	4.81e-06	0.000709456	Storage roots
c77740_g1_i1	3.06315	0.000321791	0.0149503	Storage roots
c94406_g1_i2	3.06092	2.03e-06	0.000377075	Storage roots
c97429_g2_i1	3.06049	8.24e-06	0.00104933	Storage roots
c97266_g2_i1	3.05736	0.00144965	0.0410139	Storage roots
c78214_g1_i1	3.05225	0.00125383	0.0373683	Storage roots
c94732_g1_i1	3.0512	1.79e-06	0.000342435	Storage roots
c34380_g1_i1	3.0512	0.000465325	0.0189926	Storage roots
c99590_g2_i1	3.0509	4.84e-06	0.000711165	Storage roots
c93562_g1_i1	3.04565	0.000244252	0.0124777	Storage roots
c100832_g1_i2	3.04231	1.51e-06	0.000301102	Storage roots
c90234_g3_i1	3.03686	0.000195614	0.0105468	Storage roots
c120107_g1_i1	3.03598	0.000845714	0.0286514	Storage roots
c88921_g5_i1	3.03311	0.000114431	0.00730145	Storage roots
c114335_g1_i1	3.03262	5.53e-05	0.00436914	Storage roots
c53988_g1_i1	3.03245	0.000532644	0.0208697	Storage roots
c155609_g1_i1	3.02995	0.00155612	0.0428953	Storage roots
c93687_g1_i2	3.02967	1.28e-05	0.00145365	Storage roots
c96764_g2_i1	3.02739	0.000801124	0.0276178	Storage roots
c36939_g1_i1	3.02728	0.000190913	0.0103772	Storage roots
c93892_g1_i1	3.01401	2.16e-06	0.000394305	Storage roots
c84395_g2_i1	3.01258	4.45e-05	0.00378028	Storage roots
c87646_g1_i1	3.01242	2.2e-06	0.000399222	Storage roots
c85638_g1_i1	3.011	0.000173193	0.00975233	Storage roots
c93520_g1_i1	3.01085	4.35e-06	0.000659189	Storage roots
c36171_g1_i1	3.00746	0.00065156	0.0239668	Storage roots
c86736_g3_i1	3.00734	4.41e-05	0.00375831	Storage roots
c84856_g1_i1	3.00677	0.00194513	0.0493687	Storage roots
c72927_g1_i1	3.00632	3.47e-05	0.00311638	Storage roots
c140828_g1_i1	3.00574	0.000812807	0.0279058	Storage roots
c87915_g1_i1	3.00517	8.21e-05	0.00587007	Storage roots
c93172_g5_i1	3.00106	5.28e-05	0.00423665	Storage roots
c139879_g1_i1	3.00023	0.000351072	0.015861	Storage roots
c80396_g1_i1	2.99958	0.00014267	0.00847954	Storage roots
c91137_g2_i1	2.9977	1.57e-05	0.00170062	Storage roots
c80946_g1_i1	2.99714	2.25e-06	0.000404405	Storage roots
c98874_g1_i1	2.99113	0.000260756	0.0130241	Storage roots
c85675_g1_i3	2.986	0.000140779	0.00839626	Storage roots
c87123_g1_i1	2.98275	0.000165555	0.00944643	Storage roots
c91546_g1_i1	2.98147	3.13e-05	0.00288664	Storage roots
c90240_g1_i1	2.97668	7.76e-06	0.00100282	Storage roots
c27733_g1_i1	2.975	6.48e-05	0.00490501	Storage roots
c74735_g1_i1	2.97033	8.59e-05	0.00603826	Storage roots
c102292_g3_i1	2.96893	1.62e-05	0.00174341	Storage roots
c95630_g3_i1	2.96858	0.000174935	0.00980211	Storage roots
c144877_g1_i1	2.9668	9.08e-05	0.0062713	Storage roots
c94407_g2_i1	2.96425	0.00026598	0.013208	Storage roots
c102995_g1_i1	2.96393	7.93e-06	0.00101906	Storage roots
c89360_g1_i1	2.96179	1.44e-06	0.000292349	Storage roots
c98736_g1_i1	2.96177	0.00123085	0.0368933	Storage roots
c78648_g4_i1	2.95374	0.00105418	0.0330621	Storage roots
c82591_g1_i2	2.95003	3.95e-05	0.00345654	Storage roots
c78002_g2_i1	2.94997	0.000958215	0.0309885	Storage roots
c92818_g1_i1	2.94904	4.55e-05	0.00383648	Storage roots
c137636_g1_i1	2.94753	0.000276461	0.0134746	Storage roots
c168517_g1_i1	2.94543	4.71e-05	0.00392403	Storage roots
c103437_g2_i1	2.94513	4.56e-06	0.000684374	Storage roots
c85202_g1_i1	2.94409	0.000808347	0.0277945	Storage roots
c78955_g1_i1	2.94399	0.000686519	0.024864	Storage roots
c93613_g1_i1	2.93846	0.000328838	0.0151341	Storage roots
c101590_g1_i1	2.93834	1.13e-05	0.00132066	Storage roots
c81756_g1_i2	2.93823	0.00019848	0.0106511	Storage roots
c90854_g1_i1	2.93441	0.00129715	0.0382512	Storage roots
c88511_g1_i1	2.93357	5.99e-06	0.000840773	Storage roots
c87872_g1_i1	2.9335	0.00171101	0.0453398	Storage roots
c104881_g1_i1	2.93033	2.94e-05	0.00275321	Storage roots
c104143_g1_i1	2.9262	7.77e-05	0.00562758	Storage roots
c91547_g1_i1	2.92272	6.44e-05	0.00488181	Storage roots
c83495_g1_i1	2.92106	0.00107628	0.0334796	Storage roots
c82064_g1_i1	2.92054	0.000272721	0.0133589	Storage roots
c87330_g1_i1	2.9151	0.000994676	0.0318402	Storage roots
c88915_g3_i1	2.91444	4.5e-05	0.00381592	Storage roots
c123412_g1_i1	2.91413	0.00132996	0.0388323	Storage roots
c153169_g1_i1	2.91328	0.00155468	0.0428728	Storage roots
c95831_g1_i1	2.9119	2.11e-06	0.000389046	Storage roots
c86514_g2_i1	2.90709	0.000115898	0.00735772	Storage roots
c88240_g1_i1	2.90436	0.000657755	0.0240526	Storage roots
c91890_g1_i1	2.90427	0.000198932	0.010667	Storage roots
c101011_g1_i1	2.90329	2.15e-05	0.00216276	Storage roots
c96948_g2_i1	2.90034	0.000272326	0.0133586	Storage roots
c84144_g1_i1	2.89909	0.0018012	0.0467904	Storage roots
c93745_g1_i1	2.89795	7.13e-06	0.000945368	Storage roots
c95703_g1_i1	2.89536	0.000265132	0.0131873	Storage roots
c27822_g1_i1	2.89471	0.000496791	0.0198435	Storage roots
c90396_g1_i1	2.89375	9.28e-05	0.00635587	Storage roots
c87585_g1_i1	2.89164	0.000166202	0.00944693	Storage roots
c48163_g1_i1	2.88993	1.37e-05	0.00153553	Storage roots
c102155_g1_i1	2.88364	0.000419958	0.0177835	Storage roots
c96424_g1_i2	2.88304	1.97e-06	0.00036941	Storage roots
c93274_g1_i1	2.87706	0.000167218	0.00944693	Storage roots
c88457_g1_i1	2.87655	0.000622286	0.0233027	Storage roots
c19299_g1_i1	2.87599	0.00142386	0.0406221	Storage roots
c103448_g1_i1	2.87438	0.000204804	0.010905	Storage roots
c84119_g1_i1	2.87284	0.000191256	0.0103772	Storage roots
c93927_g2_i1	2.87127	9.3e-05	0.00635587	Storage roots
c82393_g1_i1	2.86765	0.000480021	0.0194036	Storage roots
c85265_g2_i1	2.86739	0.000296264	0.0141776	Storage roots
c159706_g1_i1	2.86062	0.000917797	0.0300501	Storage roots
c102708_g1_i1	2.85751	2.95e-05	0.00275762	Storage roots
c3113_g1_i1	2.85733	0.000940093	0.0305321	Storage roots
c81185_g1_i1	2.84828	0.00122621	0.0368391	Storage roots
c14552_g1_i1	2.84772	0.00192323	0.0489945	Storage roots
c97225_g1_i1	2.84276	1.23e-05	0.00140815	Storage roots
c81264_g1_i1	2.84164	1.86e-05	0.00194272	Storage roots
c93783_g1_i1	2.83957	0.0018039	0.0468426	Storage roots
c81209_g1_i1	2.83931	0.000901036	0.0298092	Storage roots
c101226_g1_i1	2.83929	4.72e-06	0.000699967	Storage roots
c75935_g1_i3	2.83677	0.000140024	0.00836577	Storage roots
c76585_g2_i1	2.83669	0.00182172	0.0471651	Storage roots
c93864_g1_i1	2.83393	0.00143452	0.0407734	Storage roots
c163220_g1_i1	2.83268	2.94e-05	0.00275321	Storage roots
c93604_g1_i1	2.83046	8.54e-05	0.00601565	Storage roots
c97309_g1_i1	2.82579	0.000269443	0.0132933	Storage roots
c85186_g1_i1	2.82561	3.47e-06	0.000550431	Storage roots
c81448_g1_i1	2.82551	0.000405208	0.0173023	Storage roots
c84052_g4_i2	2.82302	0.000363263	0.016192	Storage roots
c84007_g1_i1	2.81995	0.00150416	0.0420036	Storage roots
c79334_g1_i1	2.81907	0.000182439	0.0100581	Storage roots
c91886_g1_i1	2.81893	2.45e-05	0.00238601	Storage roots
c84165_g1_i1	2.81666	0.000711536	0.0253827	Storage roots
c97870_g1_i1	2.81559	0.000157856	0.00911607	Storage roots
c97429_g3_i1	2.80741	0.000569888	0.0218541	Storage roots
c75018_g1_i1	2.80628	0.000339347	0.0154695	Storage roots
c90735_g2_i1	2.80169	0.000131996	0.00804038	Storage roots
c94141_g1_i1	2.79901	0.000599346	0.0226667	Storage roots
c100943_g2_i1	2.79831	1.17e-05	0.0013613	Storage roots
c534_g1_i1	2.79428	5.44e-05	0.00431312	Storage roots
c100515_g2_i1	2.79131	0.0013367	0.0389626	Storage roots
c160286_g1_i1	2.7905	6.48e-06	0.000879972	Storage roots
c40672_g1_i1	2.79017	0.0010479	0.0329577	Storage roots
c96186_g2_i1	2.78986	0.00158481	0.0433272	Storage roots
c128397_g1_i1	2.78878	0.000469568	0.0191084	Storage roots
c98203_g1_i1	2.78867	0.000127212	0.00783252	Storage roots
c116900_g1_i1	2.78357	0.000281586	0.0136275	Storage roots
c101128_g1_i2	2.78287	2.68e-05	0.00256013	Storage roots
c86023_g2_i3	2.77981	7.1e-05	0.0052487	Storage roots
c90000_g2_i1	2.77921	0.00020537	0.0109182	Storage roots
c102641_g2_i1	2.7785	0.00104498	0.0329247	Storage roots
c93948_g3_i2	2.77651	0.000191731	0.0103947	Storage roots
c84830_g1_i1	2.7751	9.42e-05	0.00640244	Storage roots
c96281_g1_i1	2.7725	1.06e-05	0.00127249	Storage roots
c90421_g2_i1	2.77215	0.000219945	0.0115056	Storage roots
c86967_g2_i4	2.7701	0.000104684	0.00688464	Storage roots
c163983_g1_i1	2.76986	0.00022923	0.0118735	Storage roots
c98470_g1_i1	2.76943	2.21e-06	0.000399222	Storage roots
c87865_g2_i1	2.76856	2.81e-05	0.00266274	Storage roots
c88970_g2_i1	2.76622	0.000217781	0.0114099	Storage roots
c108285_g1_i1	2.76559	6.42e-05	0.00486979	Storage roots
c19790_g1_i1	2.76263	0.00156103	0.0429788	Storage roots
c89656_g1_i2	2.76125	0.00172416	0.045496	Storage roots
c17408_g1_i1	2.75678	4.14e-05	0.00355623	Storage roots
c74594_g1_i1	2.75283	4.75e-06	0.000702444	Storage roots
c22538_g1_i2	2.75248	7.75e-06	0.00100282	Storage roots
c10292_g1_i1	2.75076	0.00110507	0.034081	Storage roots
c95767_g1_i1	2.74719	0.00155009	0.0428205	Storage roots
c84793_g1_i1	2.74477	4.74e-05	0.00394133	Storage roots
c92690_g2_i1	2.74349	0.000615035	0.0231578	Storage roots
c142884_g1_i1	2.74327	0.00144733	0.0409847	Storage roots
c84616_g1_i2	2.74305	0.000271677	0.0133554	Storage roots
c81993_g1_i1	2.73957	4.82e-05	0.00399502	Storage roots
c94054_g2_i1	2.73885	5.09e-05	0.00413799	Storage roots
c4473_g1_i1	2.73735	0.00074242	0.0261173	Storage roots
c5826_g1_i2	2.73547	0.000110042	0.00713432	Storage roots
c3264_g1_i1	2.73519	0.000741632	0.026103	Storage roots
c89449_g2_i3	2.73338	0.000229508	0.011879	Storage roots
c88259_g1_i1	2.73285	7.07e-05	0.00524107	Storage roots
c86367_g1_i3	2.73218	0.000667921	0.024311	Storage roots
c100518_g1_i1	2.73104	1.1e-05	0.00129905	Storage roots
c85177_g1_i1	2.73067	0.000196123	0.010566	Storage roots
c30750_g1_i1	2.7279	4.08e-05	0.00353447	Storage roots
c86933_g1_i1	2.72757	6.64e-05	0.00500614	Storage roots
c94082_g1_i1	2.72617	0.000245832	0.0125345	Storage roots
c88614_g1_i1	2.72408	6.1e-05	0.00471969	Storage roots
c78974_g1_i1	2.72344	3.57e-05	0.0031845	Storage roots
c90336_g1_i1	2.72314	4.69e-06	0.000698433	Storage roots
c9298_g1_i1	2.72209	1.34e-05	0.00150953	Storage roots
c93047_g1_i1	2.72012	0.000666903	0.0242964	Storage roots
c96084_g2_i1	2.71961	0.000435904	0.0182478	Storage roots
c93958_g1_i1	2.71918	0.000246525	0.0125405	Storage roots
c100736_g2_i1	2.71677	0.000107621	0.00702298	Storage roots
c88616_g1_i1	2.71617	0.000480987	0.0194117	Storage roots
c87138_g4_i1	2.71478	2.21e-05	0.0022073	Storage roots
c96514_g1_i1	2.71362	6.88e-05	0.0051279	Storage roots
c90343_g2_i1	2.71329	0.000671667	0.024431	Storage roots
c89506_g2_i1	2.71284	0.00169756	0.0451419	Storage roots
c72803_g1_i1	2.71236	0.000728559	0.0258014	Storage roots
c29769_g1_i1	2.71198	6.68e-05	0.0050278	Storage roots
c98470_g2_i1	2.71174	0.000706278	0.0252609	Storage roots
c86393_g1_i1	2.71149	0.000225373	0.0117091	Storage roots
c75190_g1_i1	2.70785	0.00132371	0.0387489	Storage roots
c96910_g2_i1	2.7053	0.000813428	0.0279072	Storage roots
c93135_g1_i1	2.7048	1.1e-05	0.00129202	Storage roots
c89613_g1_i1	2.70388	0.000456516	0.0188181	Storage roots
c80493_g1_i1	2.70234	0.00130625	0.0384182	Storage roots
c83895_g1_i2	2.70165	0.000271958	0.0133586	Storage roots
c47162_g2_i1	2.70084	0.000304938	0.0144328	Storage roots
c88938_g1_i1	2.69974	0.000121334	0.00758646	Storage roots
c88170_g1_i1	2.6981	0.00125704	0.0374208	Storage roots
c94058_g1_i1	2.69559	0.000353806	0.0159195	Storage roots
c96772_g1_i1	2.69437	7.71e-05	0.00559563	Storage roots
c89823_g1_i1	2.69125	6.86e-06	0.00091798	Storage roots
c78473_g1_i1	2.68971	0.000516897	0.0203671	Storage roots
c85962_g1_i1	2.68927	0.00054706	0.0212884	Storage roots
c76408_g1_i1	2.68311	0.000820079	0.0280431	Storage roots
c91581_g1_i1	2.68091	0.000977686	0.0314668	Storage roots
c84845_g2_i1	2.6784	0.000731963	0.0258423	Storage roots
c99971_g1_i1	2.67762	0.000453097	0.0187501	Storage roots
c102251_g1_i1	2.67462	0.000852857	0.0288691	Storage roots
c86372_g1_i1	2.67142	0.000934504	0.0304082	Storage roots
c100852_g3_i1	2.66763	6.54e-06	0.000885778	Storage roots
c101275_g1_i1	2.66702	0.00011539	0.0073353	Storage roots
c100878_g3_i1	2.66404	0.00136085	0.039482	Storage roots
c90324_g1_i1	2.66397	3.23e-05	0.00295977	Storage roots
c47162_g1_i1	2.66392	0.000155805	0.00907135	Storage roots
c92645_g1_i1	2.66164	6.72e-05	0.00504716	Storage roots
c96582_g2_i1	2.65988	0.00180771	0.0469237	Storage roots
c75599_g1_i3	2.65251	0.000221945	0.0115838	Storage roots
c100943_g1_i1	2.65005	0.00108818	0.0336995	Storage roots
c141975_g1_i1	2.64956	2.15e-05	0.00216276	Storage roots
c48261_g1_i3	2.64876	0.000567234	0.0217767	Storage roots
c69977_g1_i1	2.64869	0.00090174	0.0298092	Storage roots
c90346_g2_i1	2.64817	0.00175625	0.046018	Storage roots
c97046_g1_i1	2.64615	0.0018145	0.0470288	Storage roots
c100788_g1_i1	2.64241	0.000353871	0.0159195	Storage roots
c102438_g2_i1	2.64232	2.36e-06	0.000415612	Storage roots
c96576_g1_i2	2.63982	1.41e-05	0.00156221	Storage roots
c86969_g1_i2	2.63905	0.0017705	0.0462381	Storage roots
c86056_g1_i1	2.63834	0.000175264	0.00981251	Storage roots
c71798_g1_i1	2.63507	0.000549677	0.0213176	Storage roots
c79544_g3_i1	2.62889	0.00174882	0.0459346	Storage roots
c101958_g2_i1	2.62414	0.000536362	0.0209674	Storage roots
c94523_g1_i2	2.62195	0.000458358	0.0188651	Storage roots
c88457_g2_i1	2.61898	7.61e-05	0.00554777	Storage roots
c89235_g1_i1	2.61853	0.000171284	0.00966073	Storage roots
c101357_g3_i1	2.61572	1.34e-05	0.00150756	Storage roots
c73668_g1_i1	2.61475	0.00147818	0.0414301	Storage roots
c91905_g3_i1	2.61439	0.000375167	0.0165362	Storage roots
c94440_g1_i1	2.61246	0.000365513	0.0162543	Storage roots
c89064_g1_i1	2.61099	0.000357286	0.0160236	Storage roots
c101775_g2_i1	2.60887	0.000892825	0.0296808	Storage roots
c79769_g1_i1	2.60863	0.00026537	0.0131873	Storage roots
c89163_g1_i1	2.60662	0.000150107	0.00884482	Storage roots
c102359_g1_i1	2.60325	2.82e-05	0.00267139	Storage roots
c109205_g1_i1	2.60257	0.000710521	0.0253597	Storage roots
c89412_g1_i1	2.60165	7.99e-05	0.00573785	Storage roots
c90661_g1_i1	2.60072	4.97e-05	0.00408967	Storage roots
c90563_g1_i1	2.6003	0.000223057	0.0116241	Storage roots
c84622_g2_i1	2.59931	0.000868131	0.029162	Storage roots
c1140_g1_i1	2.59912	0.000688516	0.0248854	Storage roots
c89910_g3_i1	2.5977	0.00103987	0.0328539	Storage roots
c87736_g2_i1	2.59445	0.000505985	0.0200544	Storage roots
c93707_g1_i1	2.5931	0.00104422	0.0329247	Storage roots
c158436_g1_i1	2.5921	0.00197482	0.0498822	Storage roots
c93298_g2_i1	2.59063	0.000112887	0.00724339	Storage roots
c83252_g1_i2	2.58997	0.00186083	0.0478674	Storage roots
c84765_g1_i1	2.58778	0.000484838	0.0195008	Storage roots
c73065_g1_i1	2.58602	0.000389468	0.0168601	Storage roots
c102462_g1_i1	2.58301	4.84e-05	0.00400449	Storage roots
c4575_g1_i1	2.58289	7.46e-05	0.00544931	Storage roots
c145705_g1_i1	2.58237	0.000668013	0.024311	Storage roots
c82168_g1_i1	2.58042	0.00184084	0.0475495	Storage roots
c4674_g1_i1	2.57981	0.000178413	0.00990787	Storage roots
c94421_g1_i1	2.57802	0.00013195	0.00804038	Storage roots
c126519_g1_i1	2.57778	0.00151125	0.0421329	Storage roots
c94429_g2_i1	2.57753	0.000386987	0.0167991	Storage roots
c77513_g1_i1	2.57723	5.53e-05	0.00436961	Storage roots
c59134_g2_i1	2.57714	0.00120959	0.0365412	Storage roots
c93871_g1_i4	2.57275	0.00134931	0.0392301	Storage roots
c145259_g1_i1	2.56893	0.00164584	0.0443168	Storage roots
c94528_g2_i1	2.56831	0.000886052	0.0295618	Storage roots
c87908_g1_i1	2.56686	0.000666343	0.0242964	Storage roots
c90346_g1_i1	2.56475	0.000358688	0.016076	Storage roots
c22035_g1_i1	2.56321	0.000839541	0.0285236	Storage roots
c89395_g1_i1	2.56281	0.000853501	0.0288691	Storage roots
c52345_g1_i2	2.56263	0.000118039	0.00745527	Storage roots
c92217_g1_i1	2.56109	0.00131599	0.0385723	Storage roots
c87697_g1_i1	2.55966	0.000303805	0.0144177	Storage roots
c76016_g2_i1	2.55786	0.000992447	0.0317954	Storage roots
c99361_g2_i1	2.54905	0.000128392	0.00788779	Storage roots
c29339_g1_i2	2.54865	0.000154437	0.00902241	Storage roots
c81059_g1_i2	2.54684	0.000782445	0.0271491	Storage roots
c94572_g1_i1	2.53576	0.00103474	0.0327221	Storage roots
c87028_g1_i1	2.53535	0.000800202	0.0276114	Storage roots
c102229_g2_i1	2.53143	0.000620999	0.0232801	Storage roots
c13333_g1_i1	2.52936	0.000318511	0.0148888	Storage roots
c102431_g2_i1	2.52587	8.49e-05	0.00599807	Storage roots
c98811_g2_i1	2.52428	0.000268193	0.0132603	Storage roots
c83884_g1_i1	2.52413	5.65e-05	0.00443766	Storage roots
c71463_g1_i2	2.5226	0.000783166	0.0271603	Storage roots
c100239_g1_i1	2.51299	0.00120392	0.0363925	Storage roots
c99412_g1_i1	2.51081	0.0012003	0.0363152	Storage roots
c58542_g1_i2	2.50951	0.00187622	0.0481617	Storage roots
c104353_g1_i1	2.50729	0.00189367	0.0484574	Storage roots
c96655_g3_i1	2.50624	0.000400728	0.0171632	Storage roots
c101876_g1_i1	2.50393	6.63e-05	0.00500614	Storage roots
c97345_g3_i1	2.50312	4.25e-05	0.00363702	Storage roots
c83299_g1_i1	2.50118	0.000714064	0.0254596	Storage roots
c99116_g2_i2	2.50106	6.79e-05	0.00508144	Storage roots
c96062_g1_i1	2.50006	0.00047864	0.0193855	Storage roots
c79628_g1_i1	2.49697	0.000378777	0.016639	Storage roots
c83315_g2_i1	2.4969	0.000369596	0.0163671	Storage roots
c97247_g1_i1	2.49641	0.000642865	0.0237881	Storage roots
c27133_g1_i2	2.49476	0.00104212	0.0328946	Storage roots
c91144_g1_i1	2.49343	5.48e-05	0.00433944	Storage roots
c88434_g2_i1	2.4924	0.000858219	0.0289857	Storage roots
c94906_g2_i1	2.49075	0.000430678	0.0180953	Storage roots
c130118_g1_i1	2.48874	0.000749471	0.0262575	Storage roots
c96417_g1_i1	2.48831	0.000407653	0.0173621	Storage roots
c98399_g1_i1	2.48732	0.000292876	0.0140449	Storage roots
c91308_g2_i1	2.48366	0.00124296	0.0371468	Storage roots
c88646_g1_i2	2.48126	0.00156182	0.0429832	Storage roots
c146824_g1_i1	2.47992	0.00146221	0.0412696	Storage roots
c90995_g1_i1	2.47861	0.000157255	0.00910165	Storage roots
c72246_g1_i1	2.47828	0.00166437	0.0445879	Storage roots
c13886_g1_i1	2.47717	0.000869286	0.029162	Storage roots
c99341_g3_i2	2.47505	0.000470934	0.0191526	Storage roots
c81895_g1_i1	2.47338	0.00107298	0.0334376	Storage roots
c78923_g1_i1	2.4731	0.000347048	0.0157604	Storage roots
c85961_g2_i2	2.45734	0.00023498	0.0121073	Storage roots
c92449_g1_i1	2.45418	0.000141026	0.00840162	Storage roots
c99715_g2_i2	2.44914	5.28e-05	0.00423665	Storage roots
c95334_g1_i1	2.44731	0.000250717	0.0126892	Storage roots
c98025_g2_i1	2.44628	3.24e-05	0.00296403	Storage roots
c82325_g1_i1	2.44583	9.35e-05	0.00636447	Storage roots
c102821_g2_i1	2.43674	0.000702133	0.0251652	Storage roots
c78468_g1_i1	2.43575	0.000842623	0.0285888	Storage roots
c102300_g2_i1	2.43257	0.00157761	0.0432095	Storage roots
c102191_g1_i2	2.43027	0.000167108	0.00944693	Storage roots
c8657_g1_i1	2.43014	0.000643025	0.0237881	Storage roots
c149012_g1_i1	2.42947	0.000466936	0.0190292	Storage roots
c101510_g5_i1	2.42783	0.000722111	0.0256797	Storage roots
c84494_g1_i1	2.42602	0.000845812	0.0286514	Storage roots
c86540_g1_i2	2.42565	0.000110567	0.00714778	Storage roots
c99583_g2_i2	2.4253	0.000511274	0.020229	Storage roots
c99499_g3_i1	2.42323	5.38e-05	0.00429413	Storage roots
c63369_g1_i1	2.41406	0.000923389	0.0301755	Storage roots
c102565_g2_i1	2.41101	0.000229053	0.0118735	Storage roots
c96419_g1_i1	2.40935	0.0010826	0.0335998	Storage roots
c77343_g1_i2	2.40888	0.00187584	0.0481617	Storage roots
c83064_g1_i1	2.40823	0.000653032	0.0239813	Storage roots
c11451_g1_i1	2.40798	0.000701524	0.0251565	Storage roots
c87542_g1_i1	2.40707	0.000207365	0.0109817	Storage roots
c100929_g3_i1	2.40556	0.000296715	0.0141893	Storage roots
c82226_g1_i1	2.40287	0.00141128	0.0404507	Storage roots
c88207_g3_i1	2.40136	0.00111375	0.0342255	Storage roots
c153673_g1_i1	2.40066	0.000431713	0.0181277	Storage roots
c120973_g1_i1	2.39864	0.000232505	0.0120159	Storage roots
c25321_g1_i1	2.39787	0.000351528	0.0158693	Storage roots
c81122_g3_i1	2.39761	0.00069005	0.0249145	Storage roots
c81830_g1_i1	2.39761	0.000546793	0.0212884	Storage roots
c96805_g1_i1	2.39075	0.000442366	0.0184059	Storage roots
c14287_g1_i1	2.39056	0.000187513	0.010239	Storage roots
c84513_g1_i1	2.38946	0.000832243	0.0283318	Storage roots
c145122_g1_i1	2.38656	7.62e-05	0.00554777	Storage roots
c94723_g1_i1	2.3855	0.000952046	0.0308472	Storage roots
c21519_g1_i1	2.38457	9.3e-05	0.00635587	Storage roots
c91448_g1_i3	2.38009	7.09e-05	0.00524369	Storage roots
c84487_g1_i1	2.37837	0.000657679	0.0240526	Storage roots
c103449_g2_i1	2.37448	0.000329452	0.015142	Storage roots
c100012_g1_i1	2.37	0.000342768	0.0155971	Storage roots
c99043_g1_i1	2.36758	0.000301346	0.0143468	Storage roots
c34247_g1_i1	2.36728	0.0014218	0.040583	Storage roots
c93805_g1_i1	2.36675	0.00163441	0.044094	Storage roots
c78610_g1_i1	2.36513	0.000655349	0.0240159	Storage roots
c85926_g2_i1	2.36513	0.000703444	0.0251937	Storage roots
c97204_g1_i1	2.36431	4.54e-05	0.00383551	Storage roots
c98012_g1_i2	2.35838	0.000802928	0.0276359	Storage roots
c92218_g1_i1	2.35811	0.000621003	0.0232801	Storage roots
c82230_g1_i2	2.35785	0.00166764	0.0446232	Storage roots
c91419_g1_i1	2.35494	0.000809749	0.0278148	Storage roots
c90526_g2_i1	2.35329	0.00147281	0.0413383	Storage roots
c92406_g1_i1	2.35003	0.00141416	0.04048	Storage roots
c103148_g1_i1	2.34909	0.00159648	0.0435698	Storage roots
c100400_g1_i1	2.34899	4.05e-05	0.0035252	Storage roots
c100858_g1_i1	2.34646	0.000648762	0.0238934	Storage roots
c102669_g2_i1	2.34478	0.000955706	0.0309365	Storage roots
c97804_g3_i1	2.33577	0.00129722	0.0382512	Storage roots
c102716_g1_i1	2.33555	0.000643927	0.0237881	Storage roots
c87860_g1_i1	2.33381	0.00105697	0.0331192	Storage roots
c88384_g1_i1	2.33208	8.32e-05	0.00591154	Storage roots
c100235_g4_i1	2.33118	0.00136699	0.0395923	Storage roots
c94858_g1_i1	2.32932	0.000758618	0.0265102	Storage roots
c84588_g1_i2	2.32794	0.00168163	0.0448399	Storage roots
c38041_g1_i1	2.32767	0.0016273	0.0439922	Storage roots
c93550_g1_i1	2.31695	0.000113487	0.0072492	Storage roots
c92414_g3_i1	2.31666	0.000325518	0.0150676	Storage roots
c91092_g1_i1	2.31582	0.000869367	0.029162	Storage roots
c91287_g2_i1	2.31555	0.000327514	0.0150934	Storage roots
c97536_g1_i2	2.30816	0.000384245	0.0167212	Storage roots
c140720_g1_i1	2.30775	0.0019602	0.0496226	Storage roots
c91317_g1_i1	2.3074	0.000199801	0.0107052	Storage roots
c97621_g2_i1	2.30509	6.28e-05	0.00480217	Storage roots
c155973_g1_i1	2.30284	0.00125508	0.0373787	Storage roots
c95210_g1_i1	2.30249	0.000139543	0.00835138	Storage roots
c100010_g1_i2	2.30071	0.000133431	0.00810617	Storage roots
c86525_g2_i1	2.29943	0.000191252	0.0103772	Storage roots
c101060_g1_i1	2.29369	0.000484996	0.0195008	Storage roots
c97926_g1_i1	2.29249	0.000618984	0.0232426	Storage roots
c123434_g1_i1	2.29098	0.00146661	0.0412777	Storage roots
c84969_g1_i1	2.28589	0.00141136	0.0404507	Storage roots
c93267_g1_i1	2.28168	0.000190052	0.0103528	Storage roots
c99215_g1_i1	2.27987	0.000524913	0.0206257	Storage roots
c91614_g1_i1	2.27626	0.00011903	0.00749023	Storage roots
c52319_g1_i1	2.27554	0.000898879	0.0297745	Storage roots
c102285_g1_i1	2.2754	0.00163007	0.0440406	Storage roots
c86519_g1_i1	2.27433	0.000545829	0.0212647	Storage roots
c88727_g1_i1	2.27192	0.00155371	0.0428728	Storage roots
c92208_g1_i1	2.26767	8.27e-05	0.00589708	Storage roots
c102597_g1_i1	2.26616	0.000625553	0.0233485	Storage roots
c94691_g1_i1	2.26299	0.00150668	0.0420399	Storage roots
c96306_g2_i1	2.2611	0.00118783	0.0360176	Storage roots
c97752_g1_i1	2.2603	0.000666784	0.0242964	Storage roots
c103612_g3_i1	2.25359	0.000280996	0.0136182	Storage roots
c83653_g1_i1	2.25347	0.000559888	0.0215978	Storage roots
c78906_g1_i1	2.25017	0.000885174	0.0295618	Storage roots
c91103_g1_i2	2.24588	0.000519608	0.0204407	Storage roots
c88527_g1_i1	2.24586	0.000982922	0.0315936	Storage roots
c91729_g1_i1	2.24465	0.000214962	0.0113305	Storage roots
c17028_g1_i1	2.24123	0.00138884	0.0399676	Storage roots
c141334_g1_i1	2.23664	0.00123016	0.036893	Storage roots
c90512_g1_i1	2.23209	0.000663988	0.0242676	Storage roots
c88287_g1_i2	2.23125	0.000630856	0.0234825	Storage roots
c87352_g1_i1	2.23098	0.0010467	0.0329541	Storage roots
c11298_g1_i1	2.23046	0.00123	0.036893	Storage roots
c80455_g1_i1	2.22751	0.00163044	0.0440406	Storage roots
c100201_g2_i1	2.2267	0.00132989	0.0388323	Storage roots
c157855_g1_i1	2.22191	0.00100665	0.0320155	Storage roots
c93548_g1_i1	2.22011	0.000845264	0.0286514	Storage roots
c137469_g1_i1	2.21979	0.000587927	0.0222963	Storage roots
c91450_g2_i1	2.21507	0.00127137	0.0377325	Storage roots
c94444_g1_i1	2.21076	0.000287035	0.0138194	Storage roots
c96352_g1_i1	2.2024	0.000270542	0.0133272	Storage roots
c86345_g2_i2	2.20222	0.00110944	0.0341545	Storage roots
c92935_g1_i2	2.20153	0.000336479	0.0153927	Storage roots
c83448_g1_i2	2.20047	0.00164244	0.0442425	Storage roots
c68752_g1_i1	2.19774	0.0019276	0.0490266	Storage roots
c96286_g1_i1	2.19579	0.00150387	0.0420036	Storage roots
c100856_g3_i1	2.19438	0.000697505	0.0251043	Storage roots
c102995_g2_i1	2.19423	0.000855088	0.0289085	Storage roots
c85458_g1_i2	2.18656	0.00157108	0.0431503	Storage roots
c93312_g2_i1	2.18474	0.000490842	0.0196464	Storage roots
c88860_g1_i1	2.18302	0.000298817	0.01426	Storage roots
c103589_g3_i1	2.18205	0.000166439	0.00944693	Storage roots
c103605_g2_i1	2.17921	0.000253947	0.0127751	Storage roots
c98522_g1_i1	2.17902	0.000699412	0.0251345	Storage roots
c88527_g2_i1	2.17884	0.00128905	0.0381088	Storage roots
c119403_g1_i1	2.17771	0.000285997	0.0137922	Storage roots
c89041_g1_i1	2.17712	0.00033476	0.0153345	Storage roots
c95979_g1_i1	2.17538	0.00107786	0.0334984	Storage roots
c86128_g3_i1	2.17442	0.000181406	0.0100253	Storage roots
c102479_g1_i1	2.16675	0.000359853	0.0161071	Storage roots
c84428_g1_i1	2.16641	0.00191847	0.0489459	Storage roots
c100711_g1_i1	2.16508	0.000433592	0.0181843	Storage roots
c98976_g1_i2	2.16477	0.00123125	0.0368933	Storage roots
c79630_g1_i1	2.16423	0.000163562	0.00937955	Storage roots
c96989_g1_i1	2.155	0.000809431	0.0278148	Storage roots
c102020_g1_i1	2.15457	0.000463641	0.0189799	Storage roots
c100464_g2_i1	2.15245	0.000224436	0.0116697	Storage roots
c85040_g1_i1	2.14753	0.000666422	0.0242964	Storage roots
c94113_g1_i1	2.13638	0.000436807	0.0182633	Storage roots
c98026_g2_i1	2.13424	0.00144573	0.0409561	Storage roots
c101668_g1_i3	2.13368	0.000488658	0.0196058	Storage roots
c101784_g1_i1	2.13068	0.000833689	0.0283669	Storage roots
c76162_g1_i1	2.13001	0.000873444	0.0292548	Storage roots
c79960_g1_i1	2.12942	0.00194697	0.0493803	Storage roots
c103651_g2_i1	2.1288	0.00142187	0.040583	Storage roots
c88882_g1_i1	2.1281	0.000391103	0.0169035	Storage roots
c13856_g1_i1	2.12635	0.00178087	0.0464382	Storage roots
c94946_g1_i1	2.12387	0.00146792	0.0412777	Storage roots
c95452_g1_i4	2.11958	0.000873255	0.0292548	Storage roots
c90070_g1_i1	2.1182	0.00107463	0.0334585	Storage roots
c9618_g1_i1	2.11795	0.000592301	0.022425	Storage roots
c96194_g1_i1	2.11421	0.0006431	0.0237881	Storage roots
c92323_g2_i1	2.11275	0.000361279	0.0161288	Storage roots
c83479_g2_i1	2.11228	0.000453102	0.0187501	Storage roots
c102975_g1_i4	2.11161	0.000349514	0.0158575	Storage roots
c102821_g1_i1	2.10818	0.000166972	0.00944693	Storage roots
c100113_g1_i2	2.10775	0.000700063	0.0251436	Storage roots
c93654_g1_i1	2.1066	0.000656919	0.0240477	Storage roots
c84764_g2_i1	2.10577	0.000673217	0.0244744	Storage roots
c90750_g2_i1	2.10491	0.00114863	0.0351242	Storage roots
c72099_g1_i1	2.10406	0.00126398	0.0375731	Storage roots
c97480_g2_i1	2.10162	0.000701158	0.0251565	Storage roots
c92475_g1_i1	2.10068	0.00173838	0.0457305	Storage roots
c83551_g2_i1	2.09969	0.00109305	0.0338017	Storage roots
c87993_g1_i1	2.096	0.000618517	0.0232388	Storage roots
c101097_g1_i1	2.09551	0.000587074	0.0222887	Storage roots
c93632_g2_i1	2.09258	0.00131477	0.0385531	Storage roots
c89773_g1_i1	2.08951	0.00194702	0.0493803	Storage roots
c99410_g1_i1	2.08099	0.00117305	0.0356958	Storage roots
c92723_g1_i1	2.07827	0.000459641	0.0188952	Storage roots
c81392_g1_i1	2.0746	0.000643723	0.0237881	Storage roots
c91844_g1_i2	2.07171	0.000504881	0.0200455	Storage roots
c98158_g1_i1	2.07148	0.00169729	0.0451419	Storage roots
c91203_g2_i1	2.07107	0.00177494	0.0463363	Storage roots
c94176_g2_i1	2.06835	0.00178603	0.0465373	Storage roots
c77621_g1_i1	2.06657	0.000908829	0.0299424	Storage roots
c90823_g2_i1	2.06612	0.00190367	0.0486771	Storage roots
c90588_g1_i1	2.06489	0.000582199	0.0222143	Storage roots
c103824_g1_i2	2.06471	0.000603373	0.0227813	Storage roots
c101270_g1_i1	2.06409	0.00155463	0.0428728	Storage roots
c95644_g2_i2	2.05469	0.00128647	0.0380488	Storage roots
c99631_g1_i3	2.05094	0.000462734	0.0189655	Storage roots
c94260_g1_i1	2.04824	0.00135882	0.0394397	Storage roots
c97734_g5_i1	2.04767	0.00146559	0.0412777	Storage roots
c87024_g1_i1	2.04751	0.00181442	0.0470288	Storage roots
c112586_g1_i1	2.04392	0.000687822	0.0248853	Storage roots
c92625_g1_i1	2.04215	0.00176933	0.0462251	Storage roots
c93040_g1_i1	2.04213	0.00191272	0.0488175	Storage roots
c100113_g4_i1	2.04207	0.00106833	0.0333643	Storage roots
c103227_g1_i1	2.03661	0.000585363	0.0222544	Storage roots
c100380_g1_i2	2.03642	0.000448641	0.018633	Storage roots
c90597_g1_i1	2.03454	0.00108191	0.0335936	Storage roots
c99019_g1_i2	2.03099	0.00173496	0.0457002	Storage roots
c94842_g2_i1	2.03077	0.00106939	0.0333643	Storage roots
c88088_g1_i1	2.02959	0.00105612	0.033108	Storage roots
c90937_g1_i1	2.02765	0.00143165	0.0407734	Storage roots
c87109_g1_i1	2.02713	0.00192769	0.0490266	Storage roots
c102457_g2_i1	2.02572	0.000732961	0.0258509	Storage roots
c98221_g3_i1	2.02438	0.000560052	0.0215978	Storage roots
c42149_g1_i1	2.02367	0.000680501	0.0247261	Storage roots
c89164_g1_i1	2.02185	0.0011059	0.0340894	Storage roots
c100352_g2_i1	2.02136	0.000869215	0.029162	Storage roots
c93434_g1_i2	2.01981	0.00184427	0.0475664	Storage roots
c92905_g1_i1	2.01775	0.00189211	0.0484358	Storage roots
c101267_g1_i2	2.00903	0.00118871	0.0360283	Storage roots
c93483_g3_i1	2.00776	0.000475769	0.0192806	Storage roots
c94625_g1_i1	2.00341	0.000726939	0.0257704	Storage roots
c86263_g1_i1	-2.00199	0.00127304	0.0377495	Fine roots
c137502_g1_i1	-2.00787	0.00157618	0.0432095	Fine roots
c139523_g1_i1	-2.0083	0.000732838	0.0258509	Fine roots
c40718_g1_i1	-2.00924	0.000921207	0.0301395	Fine roots
c35557_g1_i1	-2.01041	0.00158646	0.043348	Fine roots
c76108_g1_i1	-2.01183	0.00145488	0.0410965	Fine roots
c103619_g1_i2	-2.01512	0.000729192	0.0258014	Fine roots
c142839_g1_i1	-2.01741	0.0016058	0.043737	Fine roots
c119553_g1_i1	-2.02281	0.0019392	0.0492913	Fine roots
c64889_g1_i1	-2.02497	0.00110497	0.034081	Fine roots
c79542_g1_i1	-2.02538	0.000703665	0.0251937	Fine roots
c88253_g2_i1	-2.0366	0.000391526	0.0169035	Fine roots
c76165_g1_i1	-2.04239	0.000609013	0.0229815	Fine roots
c99012_g1_i1	-2.04287	0.000548378	0.0213158	Fine roots
c95395_g1_i1	-2.046	0.000603166	0.0227813	Fine roots
c101569_g1_i1	-2.04977	0.000534504	0.0209067	Fine roots
c119467_g1_i1	-2.05229	0.00146778	0.0412777	Fine roots
c103075_g2_i1	-2.05281	0.000229182	0.0118735	Fine roots
c98371_g1_i1	-2.05293	0.00160235	0.0436778	Fine roots
c97050_g1_i1	-2.05612	0.000418188	0.0177337	Fine roots
c102893_g1_i2	-2.06027	0.000896599	0.0297542	Fine roots
c81906_g1_i1	-2.06234	0.000579343	0.02213	Fine roots
c92904_g1_i1	-2.07777	0.000480924	0.0194117	Fine roots
c117926_g1_i1	-2.09511	0.00134357	0.0391191	Fine roots
c102922_g1_i1	-2.09552	0.0015458	0.0427404	Fine roots
c6615_g1_i1	-2.10145	0.000648868	0.0238934	Fine roots
c102989_g1_i1	-2.10941	0.000484389	0.0195008	Fine roots
c88451_g1_i2	-2.11057	0.00045895	0.0188781	Fine roots
c74510_g1_i2	-2.1175	0.00138075	0.03984	Fine roots
c96141_g1_i1	-2.12131	0.000270713	0.0133272	Fine roots
c88411_g1_i1	-2.12297	0.0009294	0.0302853	Fine roots
c114361_g1_i1	-2.12449	0.000426589	0.0179676	Fine roots
c101963_g2_i1	-2.12664	0.000707483	0.0252908	Fine roots
c23572_g1_i1	-2.13481	0.000558782	0.0215852	Fine roots
c80518_g1_i2	-2.13812	0.000997621	0.0318718	Fine roots
c137012_g1_i1	-2.13951	0.00105242	0.0330304	Fine roots
c96172_g2_i1	-2.14142	0.000957922	0.0309885	Fine roots
c68533_g1_i1	-2.14345	0.000314108	0.0147324	Fine roots
c98298_g1_i1	-2.14743	0.00039921	0.0171196	Fine roots
c79821_g4_i1	-2.14935	0.00107512	0.0334585	Fine roots
c89820_g1_i1	-2.15097	0.000549077	0.0213176	Fine roots
c100014_g1_i2	-2.1518	0.000351837	0.0158727	Fine roots
c102805_g1_i1	-2.15544	0.000175764	0.00982788	Fine roots
c91992_g1_i1	-2.16057	0.00115667	0.0352912	Fine roots
c161436_g1_i1	-2.16957	0.000964733	0.0311258	Fine roots
c99051_g1_i1	-2.17097	0.000745448	0.0261669	Fine roots
c83065_g1_i1	-2.17246	0.00175752	0.046018	Fine roots
c93362_g1_i1	-2.1807	0.0014336	0.0407734	Fine roots
c98182_g2_i2	-2.18096	0.00165055	0.0443913	Fine roots
c101780_g1_i1	-2.18567	0.000175826	0.00982788	Fine roots
c109781_g1_i1	-2.18592	0.000681302	0.0247289	Fine roots
c157027_g1_i1	-2.18713	0.0016103	0.0438072	Fine roots
c83447_g1_i1	-2.18754	0.000627033	0.0233711	Fine roots
c79821_g1_i2	-2.18931	0.000780008	0.0270782	Fine roots
c86510_g1_i1	-2.18965	0.00183919	0.0475249	Fine roots
c86923_g1_i4	-2.19393	0.00102107	0.0323795	Fine roots
c97353_g1_i1	-2.19396	0.00100073	0.0318918	Fine roots
c101945_g1_i1	-2.19679	0.000585933	0.0222577	Fine roots
c157912_g1_i1	-2.19765	0.000912265	0.0300123	Fine roots
c103080_g1_i1	-2.19932	0.00135176	0.0392663	Fine roots
c131463_g1_i1	-2.20774	0.000616536	0.0232015	Fine roots
c93945_g3_i1	-2.21105	0.00138795	0.0399636	Fine roots
c86931_g1_i1	-2.22196	0.00164124	0.0442276	Fine roots
c101477_g1_i1	-2.2227	0.00151042	0.042127	Fine roots
c96141_g3_i1	-2.22575	0.000485186	0.0195008	Fine roots
c9536_g1_i1	-2.23371	0.00166264	0.0445879	Fine roots
c101860_g1_i1	-2.2384	0.000927005	0.0302765	Fine roots
c101182_g1_i1	-2.23941	0.000237623	0.0122183	Fine roots
c98629_g2_i1	-2.23995	0.00131759	0.0385871	Fine roots
c100978_g1_i1	-2.24084	0.00122268	0.0367975	Fine roots
c89991_g1_i2	-2.24769	0.00147389	0.0413383	Fine roots
c89525_g1_i1	-2.25154	0.00138984	0.0399676	Fine roots
c171450_g1_i1	-2.25171	0.00154485	0.0427404	Fine roots
c87765_g1_i1	-2.26551	0.00169295	0.0450717	Fine roots
c20807_g1_i1	-2.26683	0.00104856	0.0329614	Fine roots
c82140_g1_i1	-2.26718	0.00192127	0.0489945	Fine roots
c79965_g1_i1	-2.26843	0.000136305	0.00820801	Fine roots
c81150_g1_i1	-2.27346	0.00152246	0.0423078	Fine roots
c159054_g1_i1	-2.27725	0.000163712	0.00938029	Fine roots
c80084_g1_i4	-2.27932	0.000646279	0.0238493	Fine roots
c50677_g1_i1	-2.29165	0.000490005	0.0196369	Fine roots
c56939_g2_i1	-2.29509	7.41e-05	0.00542197	Fine roots
c122671_g1_i1	-2.30388	0.0014276	0.0406779	Fine roots
c85191_g3_i1	-2.30529	0.00100404	0.0319726	Fine roots
c28063_g1_i1	-2.30727	0.000430464	0.0180953	Fine roots
c101997_g2_i1	-2.30824	0.000917146	0.0300463	Fine roots
c87700_g2_i1	-2.30848	0.000413115	0.0175729	Fine roots
c102799_g1_i1	-2.30939	0.000437302	0.0182728	Fine roots
c102388_g1_i1	-2.30962	0.000124439	0.00771723	Fine roots
c2491_g1_i1	-2.31138	0.000538915	0.0210552	Fine roots
c8742_g1_i1	-2.31567	0.000565228	0.0217362	Fine roots
c101240_g1_i2	-2.31905	0.000267872	0.013254	Fine roots
c101923_g1_i1	-2.31906	0.00176417	0.0461079	Fine roots
c103760_g1_i1	-2.32916	0.00122882	0.036885	Fine roots
c29378_g1_i1	-2.3346	0.000921846	0.0301395	Fine roots
c66974_g1_i2	-2.33599	0.000407429	0.0173621	Fine roots
c91241_g1_i1	-2.33843	0.000446247	0.0185448	Fine roots
c78197_g2_i1	-2.34878	0.00026879	0.0132802	Fine roots
c125271_g1_i1	-2.34924	0.00159062	0.0434444	Fine roots
c82967_g1_i1	-2.34995	0.000266949	0.0132205	Fine roots
c96553_g2_i1	-2.35489	0.000813663	0.0279072	Fine roots
c83637_g1_i1	-2.35804	0.00031245	0.0146655	Fine roots
c22841_g1_i1	-2.3581	0.00044562	0.01853	Fine roots
c17293_g1_i1	-2.35871	0.00175162	0.0459729	Fine roots
c160937_g1_i1	-2.36184	0.000512389	0.0202497	Fine roots
c103844_g2_i1	-2.36387	0.000878749	0.0293894	Fine roots
c86237_g2_i1	-2.36537	0.00160805	0.043781	Fine roots
c88107_g1_i1	-2.36723	0.00039686	0.0170601	Fine roots
c44189_g1_i1	-2.368	9.1e-05	0.0062799	Fine roots
c95537_g1_i1	-2.36953	0.000283433	0.0136879	Fine roots
c101308_g1_i1	-2.37017	0.0003259	0.0150676	Fine roots
c94183_g1_i1	-2.37115	0.00156503	0.0430226	Fine roots
c103516_g1_i1	-2.37917	0.000903725	0.02985	Fine roots
c97501_g1_i1	-2.38017	0.00133062	0.038835	Fine roots
c98496_g2_i2	-2.38536	0.000369122	0.0163671	Fine roots
c114095_g1_i1	-2.3879	0.00138557	0.0399119	Fine roots
c99421_g1_i1	-2.39009	0.000438131	0.0182952	Fine roots
c80518_g2_i1	-2.3932	0.00130592	0.0384182	Fine roots
c91071_g1_i1	-2.39375	0.000292408	0.0140323	Fine roots
c79856_g2_i2	-2.39558	0.00156325	0.0430053	Fine roots
c99850_g2_i1	-2.40003	0.000609632	0.0229922	Fine roots
c4862_g1_i1	-2.40131	0.000215695	0.0113352	Fine roots
c78964_g1_i1	-2.40301	0.000252992	0.0127572	Fine roots
c93150_g2_i1	-2.40367	7.33e-05	0.00539004	Fine roots
c86261_g1_i1	-2.40676	0.000189352	0.0103229	Fine roots
c155877_g1_i1	-2.40896	0.000311619	0.0146365	Fine roots
c93273_g1_i1	-2.4104	0.000388994	0.0168601	Fine roots
c86647_g1_i1	-2.4134	0.000215017	0.0113305	Fine roots
c93006_g2_i1	-2.41503	0.000749035	0.0262557	Fine roots
c143613_g1_i1	-2.41506	0.000534494	0.0209067	Fine roots
c89540_g3_i1	-2.41892	4.57e-05	0.00383648	Fine roots
c98692_g1_i1	-2.426	0.000472408	0.01919	Fine roots
c103168_g1_i1	-2.4261	0.00038708	0.0167991	Fine roots
c142914_g1_i1	-2.42718	0.000890034	0.0296622	Fine roots
c22276_g1_i1	-2.43285	0.00182183	0.0471651	Fine roots
c107569_g1_i1	-2.44504	0.000867113	0.029162	Fine roots
c97062_g2_i1	-2.44967	0.000462393	0.0189628	Fine roots
c60788_g1_i1	-2.45612	0.000568919	0.0218292	Fine roots
c85757_g1_i1	-2.45956	0.000423862	0.0178857	Fine roots
c10898_g1_i1	-2.46017	0.000474656	0.0192469	Fine roots
c97486_g2_i1	-2.46184	0.000827783	0.028208	Fine roots
c82055_g1_i2	-2.46831	0.000360177	0.0161111	Fine roots
c86879_g3_i1	-2.47204	0.000351114	0.015861	Fine roots
c83012_g1_i1	-2.47898	0.000645985	0.0238493	Fine roots
c157575_g1_i1	-2.47966	0.00191247	0.0488175	Fine roots
c71781_g1_i1	-2.48078	9.82e-05	0.00661582	Fine roots
c94034_g1_i1	-2.48081	0.00089792	0.0297691	Fine roots
c97759_g1_i1	-2.48692	0.000144321	0.00855539	Fine roots
c97679_g1_i1	-2.48896	0.000802059	0.0276198	Fine roots
c14934_g1_i1	-2.49036	0.000113099	0.00724382	Fine roots
c83339_g1_i1	-2.49448	0.00113099	0.034693	Fine roots
c102501_g1_i1	-2.49726	0.000110631	0.00714778	Fine roots
c100555_g2_i2	-2.5011	0.000961739	0.0310878	Fine roots
c157546_g1_i1	-2.50325	0.000619739	0.0232582	Fine roots
c98235_g1_i1	-2.50465	0.00073122	0.0258294	Fine roots
c90573_g4_i1	-2.51048	0.000276137	0.0134684	Fine roots
c82369_g1_i1	-2.51082	6.37e-05	0.00485224	Fine roots
c92988_g1_i1	-2.51401	0.000995974	0.0318637	Fine roots
c91773_g1_i1	-2.51612	0.000808084	0.0277945	Fine roots
c82786_g1_i2	-2.52387	0.000301215	0.0143468	Fine roots
c88312_g1_i1	-2.53503	0.000364262	0.0162092	Fine roots
c94039_g1_i1	-2.53601	0.00011703	0.00741889	Fine roots
c81402_g1_i2	-2.53863	0.000985773	0.0316375	Fine roots
c95102_g2_i1	-2.54504	0.000243361	0.0124455	Fine roots
c75501_g1_i1	-2.54819	0.00121598	0.0366765	Fine roots
c118300_g1_i1	-2.5523	9.3e-05	0.00635587	Fine roots
c95617_g1_i1	-2.55387	0.000457807	0.0188537	Fine roots
c171953_g1_i1	-2.55652	0.000573526	0.0219322	Fine roots
c37981_g1_i1	-2.55855	0.000254699	0.0127775	Fine roots
c98186_g1_i1	-2.55896	0.000291609	0.0140136	Fine roots
c101716_g2_i1	-2.5599	0.000121982	0.00761311	Fine roots
c77794_g1_i1	-2.56489	0.00102381	0.0324514	Fine roots
c101351_g1_i2	-2.56535	0.000119613	0.00751314	Fine roots
c103806_g1_i1	-2.56623	0.000699444	0.0251345	Fine roots
c75906_g1_i3	-2.57441	0.00167151	0.0447093	Fine roots
c100475_g1_i1	-2.57784	0.000472693	0.01919	Fine roots
c82021_g2_i1	-2.57802	0.000201868	0.0107822	Fine roots
c119642_g1_i1	-2.57844	0.00104499	0.0329247	Fine roots
c101716_g1_i1	-2.57865	0.000130572	0.00798383	Fine roots
c90831_g1_i1	-2.58363	0.000554408	0.0214405	Fine roots
c19949_g1_i1	-2.58648	0.000631632	0.0234986	Fine roots
c102362_g1_i1	-2.59493	7.83e-05	0.0056534	Fine roots
c81109_g2_i1	-2.59724	0.00170568	0.0452524	Fine roots
c3225_g1_i1	-2.59986	2.34e-05	0.00229463	Fine roots
c101339_g1_i1	-2.61146	7.18e-05	0.00530341	Fine roots
c99261_g1_i1	-2.61799	0.00143533	0.0407796	Fine roots
c85013_g3_i1	-2.6181	0.00167419	0.0447636	Fine roots
c114529_g1_i1	-2.61905	0.00151353	0.0421558	Fine roots
c76498_g1_i2	-2.61951	0.000587422	0.0222895	Fine roots
c91256_g1_i1	-2.62003	0.000115223	0.0073315	Fine roots
c158995_g1_i1	-2.62097	0.000258517	0.0129312	Fine roots
c98815_g1_i1	-2.62561	4.55e-05	0.00383648	Fine roots
c138230_g1_i1	-2.6262	0.000715559	0.0254732	Fine roots
c100308_g1_i1	-2.62671	0.000161913	0.00930056	Fine roots
c14918_g1_i1	-2.62749	0.000321492	0.0149503	Fine roots
c82938_g1_i1	-2.63017	0.000617609	0.0232291	Fine roots
c81118_g1_i1	-2.63097	0.00127728	0.0378424	Fine roots
c89432_g1_i1	-2.63681	3.53e-05	0.00315878	Fine roots
c92674_g1_i1	-2.64057	0.00182379	0.0471981	Fine roots
c52852_g1_i1	-2.64184	0.000194625	0.0105018	Fine roots
c83580_g1_i1	-2.64783	0.000237717	0.0122183	Fine roots
c90586_g4_i1	-2.64932	0.000215109	0.0113305	Fine roots
c81865_g1_i1	-2.64992	0.000275181	0.0134601	Fine roots
c26967_g1_i1	-2.65015	0.000562673	0.0216623	Fine roots
c97772_g1_i2	-2.65147	0.000206023	0.0109359	Fine roots
c138974_g1_i1	-2.65526	0.000762899	0.0266111	Fine roots
c94173_g2_i1	-2.65617	1.31e-05	0.00148513	Fine roots
c80487_g1_i2	-2.65905	0.00063487	0.0235807	Fine roots
c88129_g1_i1	-2.66958	4.61e-05	0.0038538	Fine roots
c86354_g2_i1	-2.6721	0.000435479	0.0182411	Fine roots
c99185_g1_i3	-2.67216	0.000239077	0.0122723	Fine roots
c93766_g1_i1	-2.67413	0.00169369	0.0450738	Fine roots
c110305_g1_i1	-2.67554	8.44e-05	0.0059878	Fine roots
c101667_g3_i1	-2.67685	0.000333178	0.0152722	Fine roots
c115636_g1_i1	-2.68042	0.00151489	0.042166	Fine roots
c87441_g2_i1	-2.68133	0.000552634	0.0213903	Fine roots
c68889_g1_i1	-2.68139	0.000944055	0.0306317	Fine roots
c80591_g1_i1	-2.68165	0.00181916	0.0471317	Fine roots
c50313_g1_i1	-2.68733	0.000246418	0.0125405	Fine roots
c31405_g1_i1	-2.68846	0.000407123	0.0173611	Fine roots
c101045_g1_i1	-2.69047	9.08e-05	0.0062713	Fine roots
c89185_g1_i1	-2.6918	3.94e-05	0.00345654	Fine roots
c78381_g1_i3	-2.70498	0.000984835	0.0316321	Fine roots
c85856_g1_i1	-2.7073	0.000203671	0.0108532	Fine roots
c101771_g1_i1	-2.71284	0.000145456	0.00860034	Fine roots
c39373_g1_i1	-2.71303	0.000101882	0.00676821	Fine roots
c97749_g1_i1	-2.71308	8.08e-05	0.00578829	Fine roots
c93182_g2_i1	-2.71375	0.00187702	0.0481617	Fine roots
c96897_g1_i1	-2.71471	0.0007629	0.0266111	Fine roots
c147598_g1_i1	-2.71854	0.000786255	0.0272261	Fine roots
c75351_g2_i1	-2.72365	0.00086085	0.0290174	Fine roots
c81621_g1_i1	-2.72734	9.98e-05	0.00669119	Fine roots
c81458_g1_i2	-2.7285	0.000249791	0.0126517	Fine roots
c13893_g1_i2	-2.7364	8.66e-05	0.00606778	Fine roots
c77848_g1_i1	-2.73951	0.000126434	0.00781973	Fine roots
c64141_g1_i1	-2.74149	0.000304922	0.0144328	Fine roots
c103264_g3_i1	-2.74183	0.000135213	0.00817097	Fine roots
c95852_g2_i1	-2.74788	1.03e-05	0.00124822	Fine roots
c99330_g1_i1	-2.74931	0.00197304	0.0498556	Fine roots
c94268_g1_i1	-2.74985	0.00136905	0.0396191	Fine roots
c84037_g1_i1	-2.75239	0.00160033	0.0436411	Fine roots
c12247_g1_i1	-2.75256	1.13e-05	0.00132066	Fine roots
c37098_g1_i1	-2.75419	0.000107201	0.00700511	Fine roots
c91127_g1_i1	-2.75974	0.000101414	0.00674727	Fine roots
c90613_g1_i1	-2.76757	0.000310629	0.0146163	Fine roots
c102538_g1_i1	-2.77234	0.00132725	0.0388195	Fine roots
c170135_g1_i1	-2.77313	8.77e-05	0.00612679	Fine roots
c89789_g1_i1	-2.77778	2.04e-05	0.00207045	Fine roots
c74040_g1_i1	-2.77901	0.000391286	0.0169035	Fine roots
c89154_g1_i1	-2.77915	0.000222829	0.011621	Fine roots
c82722_g1_i1	-2.78048	0.00178487	0.0465247	Fine roots
c35543_g1_i3	-2.78829	0.000139661	0.00835138	Fine roots
c50862_g1_i2	-2.78856	5.43e-06	0.000769318	Fine roots
c83711_g2_i1	-2.79747	0.00150294	0.0420036	Fine roots
c88934_g1_i1	-2.79884	0.000196306	0.0105675	Fine roots
c92807_g1_i1	-2.80182	3.13e-05	0.00288664	Fine roots
c90204_g2_i1	-2.80404	0.000316854	0.0148315	Fine roots
c164383_g1_i1	-2.80502	0.00133155	0.0388458	Fine roots
c83777_g1_i1	-2.80562	9.33e-05	0.00636029	Fine roots
c30971_g1_i1	-2.80932	0.00068975	0.0249145	Fine roots
c102806_g1_i1	-2.82587	0.000394856	0.0170073	Fine roots
c95546_g1_i2	-2.83271	0.00115284	0.0352059	Fine roots
c83340_g1_i1	-2.83735	0.000744688	0.0261669	Fine roots
c76010_g1_i2	-2.83839	0.000818634	0.0280077	Fine roots
c78703_g1_i2	-2.83978	0.00062684	0.0233711	Fine roots
c101078_g1_i1	-2.8408	8.3e-05	0.00591154	Fine roots
c103332_g1_i1	-2.84156	0.000511984	0.0202454	Fine roots
c71518_g2_i1	-2.84255	0.000542066	0.0211541	Fine roots
c78157_g1_i1	-2.85271	5.23e-05	0.00422502	Fine roots
c92914_g2_i1	-2.85645	0.000123449	0.00766276	Fine roots
c72672_g1_i3	-2.85696	0.00152045	0.0422861	Fine roots
c143835_g1_i1	-2.86088	0.000151166	0.00889195	Fine roots
c100642_g2_i1	-2.87285	0.000692811	0.025001	Fine roots
c123212_g1_i1	-2.87577	0.000192456	0.0104258	Fine roots
c103806_g2_i2	-2.87712	6.21e-05	0.00477266	Fine roots
c30339_g1_i1	-2.87768	0.000286281	0.0137963	Fine roots
c78362_g1_i1	-2.88087	0.00116749	0.0355583	Fine roots
c85366_g1_i1	-2.88161	0.000468723	0.0190853	Fine roots
c89498_g1_i1	-2.8861	0.000426233	0.0179637	Fine roots
c123982_g1_i1	-2.89684	5.3e-05	0.00424544	Fine roots
c96558_g2_i2	-2.89984	0.000163409	0.00937861	Fine roots
c87412_g1_i1	-2.89997	5.82e-05	0.00455302	Fine roots
c93513_g1_i1	-2.90372	0.000838437	0.0285002	Fine roots
c80855_g2_i2	-2.91285	0.000366895	0.0163052	Fine roots
c80113_g1_i1	-2.91306	0.000321024	0.0149503	Fine roots
c81639_g1_i1	-2.91397	0.00108869	0.0336995	Fine roots
c99504_g1_i1	-2.91522	0.000217463	0.0114099	Fine roots
c79115_g1_i1	-2.91571	0.00138951	0.0399676	Fine roots
c59412_g1_i1	-2.918	9.32e-05	0.00636029	Fine roots
c88717_g1_i1	-2.92141	0.000357147	0.0160236	Fine roots
c84898_g1_i2	-2.92373	3.22e-05	0.00295746	Fine roots
c118425_g1_i1	-2.92424	0.000129384	0.00793386	Fine roots
c100308_g2_i1	-2.92983	3.52e-05	0.00315568	Fine roots
c33269_g1_i1	-2.93108	6.45e-05	0.00488507	Fine roots
c77205_g3_i1	-2.93152	0.00113985	0.034897	Fine roots
c97062_g1_i2	-2.9355	0.000624614	0.0233427	Fine roots
c159049_g1_i1	-2.93891	2.17e-05	0.0021711	Fine roots
c80663_g1_i1	-2.9429	0.00143396	0.0407734	Fine roots
c100642_g3_i1	-2.94403	0.000192986	0.0104297	Fine roots
c85736_g1_i1	-2.94419	0.0005528	0.0213903	Fine roots
c83150_g1_i1	-2.94636	0.000837693	0.0284891	Fine roots
c104642_g1_i1	-2.94864	0.000145376	0.00860034	Fine roots
c88781_g1_i1	-2.95186	4.58e-05	0.00383648	Fine roots
c37865_g1_i1	-2.95231	0.000193852	0.0104683	Fine roots
c94987_g1_i1	-2.9599	4.06e-05	0.00352834	Fine roots
c89767_g1_i1	-2.96098	2.03e-05	0.0020677	Fine roots
c121144_g1_i1	-2.96213	0.000723079	0.0257008	Fine roots
c77377_g1_i1	-2.96247	0.00168464	0.0449026	Fine roots
c63246_g2_i1	-2.96903	0.000455898	0.018809	Fine roots
c101550_g1_i1	-2.97189	3.09e-05	0.00286448	Fine roots
c74718_g1_i2	-2.97958	0.00173536	0.0457002	Fine roots
c82532_g1_i1	-2.9867	0.00130939	0.0384611	Fine roots
c125673_g1_i1	-2.98719	0.000341527	0.0155509	Fine roots
c96178_g1_i1	-2.98877	3.37e-05	0.00304251	Fine roots
c96451_g2_i3	-2.98967	0.000584823	0.0222544	Fine roots
c15448_g1_i1	-2.99181	0.00143834	0.0408142	Fine roots
c98001_g1_i1	-2.99304	0.000359449	0.0160996	Fine roots
c100073_g2_i2	-2.9936	8.79e-06	0.0010969	Fine roots
c88100_g1_i1	-2.9969	2.32e-06	0.000412345	Fine roots
c78013_g1_i1	-3.00482	0.0018704	0.0480776	Fine roots
c92875_g1_i1	-3.00523	0.000640485	0.0237506	Fine roots
c66570_g1_i1	-3.00817	0.00191022	0.0487901	Fine roots
c93765_g1_i1	-3.01202	0.00103666	0.0327676	Fine roots
c91762_g1_i2	-3.01283	8.6e-05	0.00603826	Fine roots
c76788_g1_i1	-3.01467	0.0015407	0.0427108	Fine roots
c73034_g1_i1	-3.01591	0.000714679	0.0254683	Fine roots
c102983_g1_i1	-3.02109	9.24e-05	0.00634008	Fine roots
c94636_g1_i1	-3.02149	0.00102819	0.0325299	Fine roots
c137403_g1_i1	-3.02644	0.000823994	0.0281139	Fine roots
c130113_g1_i1	-3.03144	0.000761739	0.0266057	Fine roots
c77109_g2_i1	-3.03261	0.000686837	0.024864	Fine roots
c97411_g1_i1	-3.03353	6.3e-05	0.00480558	Fine roots
c71118_g1_i2	-3.0343	0.00121724	0.0366821	Fine roots
c44815_g1_i1	-3.03699	0.00197294	0.0498556	Fine roots
c76448_g1_i2	-3.04121	0.000157903	0.00911607	Fine roots
c86076_g1_i1	-3.04353	0.000775612	0.0269731	Fine roots
c4694_g1_i1	-3.0508	3.8e-05	0.00336269	Fine roots
c126367_g1_i1	-3.05155	8.43e-06	0.00106442	Fine roots
c15196_g1_i1	-3.05681	0.00101817	0.0323172	Fine roots
c125626_g1_i1	-3.05919	0.000136147	0.0082057	Fine roots
c96722_g1_i1	-3.06558	0.000103199	0.00681967	Fine roots
c92420_g1_i1	-3.06746	0.000110771	0.00714778	Fine roots
c61044_g1_i2	-3.07038	6.79e-06	0.000912956	Fine roots
c102771_g1_i1	-3.0719	1.62e-06	0.000317806	Fine roots
c76589_g1_i1	-3.07283	0.00122081	0.0367734	Fine roots
c37169_g1_i1	-3.07645	0.000405239	0.0173023	Fine roots
c86186_g3_i1	-3.08105	0.00090723	0.0299185	Fine roots
c83036_g2_i1	-3.08828	1.91e-05	0.00197535	Fine roots
c87140_g1_i1	-3.09755	0.000298056	0.0142336	Fine roots
c75045_g1_i1	-3.09819	0.00170295	0.0452524	Fine roots
c101700_g2_i1	-3.09985	2.88e-05	0.00271783	Fine roots
c97816_g1_i1	-3.10058	1.64e-05	0.00175563	Fine roots
c142759_g1_i1	-3.10134	0.000109309	0.00710023	Fine roots
c84708_g1_i1	-3.10158	1.42e-05	0.00157154	Fine roots
c65160_g1_i1	-3.10287	0.000896603	0.0297542	Fine roots
c124485_g1_i1	-3.10807	1.63e-05	0.00174934	Fine roots
[truncated: 645 more rows]
