# Supplementary material for: Parallel evolution of storage roots in morning glories (Convolvulaceae)
Source: BMC Plant Biol. 2018 May 29;18:95. doi: 10.1186/s12870-018-1307-4 (PMC5975488; doi:10.1186/s12870-018-1307-4)
Supplement: Supplementary file 7 — Table S7. Genes differentially expressed between storage roots and fine roots of Distimake dissectus. Statistics from edgeR on transcripts found to be significantly differentially expressed between storage roots and fine roots in Distimake dissectus. (XLSX 23 kb) [file 12870_2018_1307_MOESM7_ESM.xlsx]

## Sheet: Sheet1
Table S7. Genes differentially expressed between storage roots and fine roots of Distimake dissectus.
Transcript ID	logFC	logCPM	PValue	FDR	Higher expression in:
c64491_g1_i2	12.7515	6.2387	1.08e-05	0.00878612	Storage roots
c69812_g1_i1	12.2796	5.7798	9.6e-05	0.0376018	Storage roots
c69888_g1_i1	12.1372	5.64204	0.000100173	0.037652	Storage roots
c71400_g1_i1	11.2256	4.7706	0.000137502	0.0439053	Storage roots
c72803_g1_i3	11.0587	4.61334	0.000146595	0.0463383	Storage roots
c64714_g1_i2	10.5374	4.12723	0.000106345	0.0390787	Storage roots
c59269_g1_i2	9.00485	2.43056	3.84e-05	0.0210648	Storage roots
c134105_g1_i1	8.63232	2.30557	1.73e-08	0.000162817	Storage roots
c66311_g1_i1	8.18537	2.03187	3.06e-05	0.0176585	Storage roots
c149144_g1_i1	7.66402	1.45873	4.52e-06	0.00459121	Storage roots
c49444_g1_i1	7.50014	1.24183	3.12e-06	0.00347287	Storage roots
c75439_g2_i1	7.40832	3.18979	6.55e-09	0.000105246	Storage roots
c78289_g1_i1	7.20614	1.03712	4.85e-05	0.0243673	Storage roots
c14582_g1_i1	7.07198	1.04042	0.000148677	0.0463383	Storage roots
c58857_g1_i1	7.00311	2.78525	1.67e-07	0.000476647	Storage roots
c66503_g1_i1	6.91535	5.38919	0.00015749	0.0484076	Storage roots
c66846_g1_i1	6.79791	0.750437	0.000106214	0.0390787	Storage roots
c60248_g1_i1	6.73847	2.46954	1.29e-06	0.00173706	Storage roots
c49739_g1_i1	6.64534	0.566363	0.000166369	0.0499691	Storage roots
c65297_g1_i1	6.56949	3.25666	5.54e-08	0.000279081	Storage roots
c66560_g1_i1	6.49536	2.45635	4.5e-07	0.000992082	Storage roots
c71203_g1_i1	6.45623	2.39621	1.62e-07	0.000476647	Storage roots
c68745_g1_i1	6.01409	2.74321	1.68e-07	0.000476647	Storage roots
c53309_g1_i1	5.98877	9.07742	3.69e-06	0.0039818	Storage roots
c57986_g1_i4	5.98654	1.963	5.52e-07	0.00107149	Storage roots
c70223_g1_i1	5.97131	3.54176	3.56e-07	0.000837003	Storage roots
c54844_g1_i1	5.94893	11.0068	0.000122449	0.0419185	Storage roots
c63223_g1_i1	5.85281	11.1291	3.65e-05	0.0202764	Storage roots
c65053_g1_i1	5.83497	12.3893	5.54e-07	0.00107149	Storage roots
c50506_g1_i1	5.81013	10.769	9.82e-05	0.037652	Storage roots
c106538_g1_i1	5.7689	10.6932	0.000130663	0.0425476	Storage roots
c161556_g1_i1	5.66869	13.112	1e-07	0.000346158	Storage roots
c161613_g1_i1	5.65781	12.2571	5.57e-05	0.0265317	Storage roots
c61001_g1_i2	5.62496	1.67844	2.82e-05	0.0168863	Storage roots
c54914_g1_i1	5.54373	10.1275	9.35e-06	0.00831108	Storage roots
c56507_g1_i2	5.51541	2.74165	3.11e-07	0.000787685	Storage roots
c53872_g1_i1	5.50132	11.8323	0.000118312	0.0413949	Storage roots
c63118_g2_i1	5.37979	3.23039	3.58e-08	0.000196494	Storage roots
c71801_g1_i2	5.31357	9.9728	9.86e-07	0.00146225	Storage roots
c55492_g1_i1	5.30295	4.26189	2.9e-06	0.00330606	Storage roots
c67166_g1_i2	5.2792	2.04135	8.35e-07	0.00131213	Storage roots
c75060_g1_i2	5.24866	2.61181	1.14e-05	0.00900306	Storage roots
c67143_g2_i2	5.23879	1.98076	8.15e-06	0.00744945	Storage roots
c52294_g1_i1	5.17426	1.24595	5.45e-05	0.0265317	Storage roots
c59357_g1_i1	5.1248	4.62621	0.000125573	0.0419279	Storage roots
c71801_g1_i1	5.11131	7.44663	7.71e-07	0.0012671	Storage roots
c33121_g1_i1	5.08187	1.13798	0.000112561	0.0403957	Storage roots
c73806_g1_i1	5.07738	10.4608	0.000113614	0.0403957	Storage roots
c55492_g1_i2	5.07149	5.5351	4.52e-07	0.000992082	Storage roots
c54155_g1_i2	5.052	1.83153	1.37e-06	0.00180582	Storage roots
c136476_g1_i1	4.98988	1.90361	0.000124907	0.0419185	Storage roots
c66484_g1_i2	4.90576	3.43904	6.35e-09	0.000105246	Storage roots
c62563_g1_i1	4.8897	4.54224	5.52e-07	0.00107149	Storage roots
c44364_g1_i2	4.88494	10.4898	6.6e-07	0.00118982	Storage roots
c54885_g3_i1	4.76905	2.97859	1.25e-06	0.0017136	Storage roots
c66484_g1_i1	4.76064	3.12394	3.35e-07	0.000815953	Storage roots
c133858_g1_i1	4.74754	3.16175	1.67e-05	0.0117099	Storage roots
c60206_g1_i1	4.72736	3.28676	1.81e-07	0.000476647	Storage roots
c73046_g1_i1	4.72732	2.49499	2.42e-05	0.0154447	Storage roots
c73046_g1_i2	4.66745	4.17185	8.95e-08	0.000343485	Storage roots
c41798_g1_i1	4.65222	11.7296	0.000123993	0.0419185	Storage roots
c61302_g1_i1	4.64876	5.73866	2.78e-08	0.00019337	Storage roots
c44364_g1_i1	4.64207	10.7284	1.23e-06	0.0017136	Storage roots
c65205_g1_i1	4.60991	4.96149	5.31e-06	0.00514002	Storage roots
c64733_g1_i1	4.60149	4.55823	8e-09	0.000105246	Storage roots
c56955_g1_i1	4.59002	2.52673	8.58e-07	0.00131213	Storage roots
c73161_g1_i2	4.5688	3.792	8.98e-06	0.00809227	Storage roots
c60960_g2_i1	4.52453	2.61547	7.79e-06	0.00740077	Storage roots
c65791_g1_i1	4.46993	2.86052	2.01e-06	0.00235711	Storage roots
c49552_g1_i1	4.45714	3.03068	1.56e-06	0.00193174	Storage roots
c49755_g1_i1	4.44922	1.71221	5.94e-05	0.0277264	Storage roots
c65557_g1_i1	4.44165	3.85312	2.65e-08	0.00019337	Storage roots
c71327_g1_i2	4.42014	2.02978	4.51e-05	0.023187	Storage roots
c1630_g1_i1	4.40001	2.65643	1.75e-05	0.0121066	Storage roots
c68119_g1_i3	4.38508	4.70716	1.53e-05	0.0110344	Storage roots
c57453_g1_i3	4.33901	1.96507	6.7e-05	0.0301671	Storage roots
c3886_g1_i1	4.33527	1.26051	0.000164705	0.0499255	Storage roots
c59875_g1_i1	4.33259	2.50156	4.54e-06	0.00459121	Storage roots
c51782_g1_i2	4.33247	1.79743	8.53e-05	0.0348557	Storage roots
c68765_g2_i3	4.28324	2.31721	4.92e-06	0.00482711	Storage roots
c45982_g1_i2	4.23678	5.57269	9.97e-06	0.00863193	Storage roots
c66401_g1_i1	4.22029	4.2062	1.01e-06	0.00146225	Storage roots
c71775_g1_i1	4.13927	5.68382	3.64e-05	0.0202764	Storage roots
c55907_g1_i1	4.13728	7.71957	2.94e-08	0.00019337	Storage roots
c75951_g1_i2	4.12699	3.8177	9.94e-05	0.037652	Storage roots
c78575_g2_i1	4.10671	5.89401	6.11e-08	0.000279081	Storage roots
c71191_g1_i2	4.10058	2.69781	1.03e-05	0.00869067	Storage roots
c76946_g1_i2	4.06678	3.46131	2.43e-05	0.0154447	Storage roots
c41108_g2_i2	4.06091	3.66521	8.97e-05	0.0364184	Storage roots
c55907_g1_i2	4.05906	7.09228	1.74e-07	0.000476647	Storage roots
c27628_g1_i1	3.98324	6.71559	9.4e-08	0.000343485	Storage roots
c4720_g1_i1	3.98246	2.60929	6.87e-07	0.00119001	Storage roots
c66401_g2_i1	3.95875	4.67701	6.69e-07	0.00118982	Storage roots
c63124_g2_i1	3.93868	3.29375	8.45e-07	0.00131213	Storage roots
c75129_g3_i1	3.92214	3.39733	1.61e-07	0.000476647	Storage roots
c59784_g1_i1	3.91857	2.70005	8.23e-05	0.0342814	Storage roots
c60159_g1_i4	3.90089	3.1019	1.85e-06	0.0022494	Storage roots
c53251_g1_i1	3.8992	2.32159	2.59e-05	0.0156693	Storage roots
c48211_g1_i2	3.86599	1.65761	6.68e-05	0.0301671	Storage roots
c19158_g1_i1	3.84271	4.90752	1.41e-06	0.00181871	Storage roots
c75265_g1_i1	3.79851	2.14397	9.86e-05	0.037652	Storage roots
c65807_g1_i1	3.79321	3.10778	1.47e-05	0.0108484	Storage roots
c13601_g1_i1	3.75571	4.2011	6.1e-05	0.0280717	Storage roots
c47264_g1_i1	3.74987	9.17547	1.27e-05	0.00974015	Storage roots
c70244_g1_i1	3.71103	2.44049	3.01e-05	0.0176458	Storage roots
c72137_g2_i1	3.67983	5.64324	4.55e-05	0.0232129	Storage roots
c75894_g1_i3	3.66494	6.03944	6.79e-05	0.0301684	Storage roots
c66440_g1_i2	3.65575	4.11296	5.89e-07	0.00110635	Storage roots
c75852_g1_i2	3.64217	7.43187	1.9e-06	0.00227382	Storage roots
c56754_g1_i1	3.62627	8.22482	1.05e-05	0.00875957	Storage roots
c75129_g6_i2	3.61731	4.90043	3.48e-06	0.00381752	Storage roots
c76906_g2_i1	3.59415	1.9186	2.54e-05	0.0156124	Storage roots
c75322_g1_i3	3.58222	3.95449	4.85e-06	0.00482711	Storage roots
c73908_g1_i1	3.57739	2.14737	0.000165752	0.0499691	Storage roots
c64698_g4_i1	3.56611	10.4682	1.93e-05	0.0132138	Storage roots
c10115_g1_i1	3.54381	5.22587	3.86e-06	0.00409731	Storage roots
c47243_g1_i2	3.53678	2.2905	0.000155067	0.0478866	Storage roots
c68100_g1_i1	3.51874	4.59001	1.52e-05	0.0110344	Storage roots
c60407_g1_i1	3.50176	2.40866	0.000160768	0.0491854	Storage roots
c63124_g1_i1	3.50086	3.29492	9.68e-06	0.00848882	Storage roots
c74009_g1_i3	3.47525	3.02146	6.98e-05	0.030403	Storage roots
c60528_g2_i1	3.4667	6.18874	2.44e-05	0.0154447	Storage roots
c70528_g1_i1	3.44498	4.58075	1.51e-06	0.0019129	Storage roots
c90264_g1_i1	3.43536	3.1059	7.3e-05	0.0313858	Storage roots
c79537_g1_i1	3.42149	5.72656	1.03e-05	0.00869067	Storage roots
c65345_g1_i1	3.42063	5.30683	7.42e-07	0.00125217	Storage roots
c64728_g1_i2	3.41863	3.10472	8.46e-05	0.0347811	Storage roots
c68489_g1_i1	3.41371	4.035	0.000132876	0.0430033	Storage roots
c48694_g1_i1	3.41082	9.83949	7.88e-06	0.00740077	Storage roots
c54042_g1_i1	3.38779	2.87573	8.39e-05	0.0346958	Storage roots
c75110_g2_i3	3.35864	3.12701	1.15e-05	0.00900306	Storage roots
c50637_g1_i2	3.35571	9.39682	1.36e-05	0.0102922	Storage roots
c63124_g1_i2	3.33154	2.64526	5.51e-05	0.0265317	Storage roots
c77483_g2_i1	3.32709	3.71458	3.31e-05	0.0189583	Storage roots
c72573_g1_i1	3.32479	2.4718	2.48e-05	0.0154891	Storage roots
c64544_g1_i1	3.31777	2.24544	0.000122399	0.0419185	Storage roots
c55947_g1_i2	3.30476	11.4045	5.83e-05	0.0273967	Storage roots
c75438_g1_i1	3.27324	4.84934	1.15e-05	0.00900306	Storage roots
c79660_g1_i1	3.26455	7.03179	3.98e-05	0.0214705	Storage roots
c63914_g1_i2	3.2552	10.4703	6.01e-05	0.0278309	Storage roots
c63914_g1_i3	3.19749	10.6786	7.27e-05	0.0313858	Storage roots
c74009_g1_i2	3.18214	2.91771	0.000129155	0.0423506	Storage roots
c74348_g2_i1	3.15289	5.42941	0.000124391	0.0419185	Storage roots
c56208_g1_i1	3.14592	2.74323	0.000102732	0.0383942	Storage roots
c52681_g1_i1	3.12867	2.1454	0.00013337	0.0430033	Storage roots
c56995_g1_i1	3.12658	3.56649	2.15e-05	0.0141528	Storage roots
c37619_g1_i1	3.11781	4.07887	3.67e-05	0.0202764	Storage roots
c145222_g1_i1	3.11604	2.87482	3.88e-05	0.021094	Storage roots
c36330_g1_i1	3.11353	6.61509	7.41e-05	0.0316661	Storage roots
c79660_g1_i2	3.11065	6.91044	9.21e-05	0.037185	Storage roots
c49056_g1_i1	3.10899	4.24028	6.92e-05	0.030403	Storage roots
c7055_g2_i1	3.08333	5.6952	4.47e-05	0.023187	Storage roots
c63989_g1_i1	3.07191	3.88153	0.000128603	0.0423506	Storage roots
c73944_g1_i2	3.05852	2.81078	0.000104657	0.0388929	Storage roots
c69947_g1_i2	3.05805	3.86884	9.37e-05	0.0374554	Storage roots
c75530_g1_i1	3.05614	4.98703	6.78e-05	0.0301684	Storage roots
c60412_g1_i1	3.0495	2.36786	5.53e-05	0.0265317	Storage roots
c79733_g1_i2	3.0289	5.32479	1.39e-05	0.0103797	Storage roots
c77574_g1_i1	2.99724	2.89371	2.15e-05	0.0141528	Storage roots
c69926_g1_i1	2.98187	4.99336	7.95e-05	0.0332966	Storage roots
c77543_g1_i1	2.9662	3.76469	2.22e-05	0.0144504	Storage roots
c77483_g1_i2	2.9582	4.63766	5.22e-05	0.0260345	Storage roots
c76371_g1_i1	2.9475	3.28447	0.0001446	0.0459485	Storage roots
c79733_g1_i1	2.92031	5.3091	2.5e-05	0.0154891	Storage roots
c79729_g1_i1	2.87838	6.05791	5.75e-05	0.0272079	Storage roots
c81599_g1_i1	2.86895	6.27797	0.000100095	0.037652	Storage roots
c76962_g2_i3	2.83644	6.0716	4.51e-05	0.023187	Storage roots
c64108_g1_i2	2.83356	3.48713	9.71e-05	0.037652	Storage roots
c8745_g1_i1	2.80999	6.60367	9.47e-05	0.0375222	Storage roots
c46098_g1_i1	2.80422	10.3734	0.000116389	0.04113	Storage roots
c64429_g1_i1	2.80285	4.01547	5.47e-05	0.0265317	Storage roots
c69711_g1_i2	2.75692	4.05712	9.55e-05	0.0376018	Storage roots
c79516_g2_i1	2.74702	3.3987	7.54e-05	0.032007	Storage roots
c72257_g1_i1	2.72228	2.99834	0.000113485	0.0403957	Storage roots
c67717_g1_i2	2.70597	3.62651	0.000109256	0.0397045	Storage roots
c70508_g3_i1	2.60007	6.70865	9.97e-05	0.037652	Storage roots
c80046_g2_i1	2.58532	6.68641	0.000107875	0.0394205	Storage roots
c74127_g2_i1	2.47071	4.30616	0.000121581	0.0419185	Storage roots
c73960_g1_i1	-2.61414	3.39498	3.03e-05	0.0176458	Fine roots
c64662_g1_i1	-2.63781	3.25792	7.68e-05	0.0323875	Fine roots
c48284_g1_i1	-2.84487	3.02693	3.42e-05	0.0194191	Fine roots
c78008_g1_i2	-3.06156	4.2524	0.000129414	0.0423506	Fine roots
c76883_g1_i1	-3.20299	3.49163	0.00012903	0.0423506	Fine roots
c33892_g2_i1	-3.23361	3.20357	6.64e-05	0.0301671	Fine roots
c58513_g1_i1	-3.28332	4.55247	0.00011693	0.04113	Fine roots
c60842_g2_i3	-3.36543	5.02549	4.35e-05	0.0228887	Fine roots
c70310_g1_i1	-3.47774	2.33775	3.03e-05	0.0176458	Fine roots
c10473_g1_i1	-3.48685	3.79599	4.21e-05	0.022528	Fine roots
c64584_g1_i1	-3.6837	1.70302	0.000120627	0.0419185	Fine roots
c74845_g2_i2	-3.90023	3.93424	6.36e-08	0.000279081	Fine roots
c76276_g1_i2	-4.00956	3.10723	3.37e-08	0.000196494	Fine roots
c52934_g1_i1	-4.03302	1.21034	9.4e-05	0.0374554	Fine roots
c74845_g2_i1	-4.20496	5.59429	1.4e-08	0.000153322	Fine roots
c144017_g1_i1	-4.37958	1.70579	2.1e-05	0.0140667	Fine roots
c75920_g1_i2	-4.7457	2.34604	2.92e-06	0.00330606	Fine roots
c18846_g1_i1	-4.8253	0.671982	0.000149349	0.0463383	Fine roots
c70388_g1_i1	-4.85355	1.25623	0.000123165	0.0419185	Fine roots
c69468_g2_i2	-5.11232	0.944349	1.66e-05	0.0117099	Fine roots
c66534_g1_i1	-5.23514	1.76601	1.55e-05	0.0110551	Fine roots
c70925_g1_i1	-5.351	2.2885	2.35e-09	7.73e-05	Fine roots
c59970_g1_i1	-5.47898	1.66978	0.000135255	0.0433983	Fine roots
c75324_g1_i1	-5.68066	0.764048	0.000149269	0.0463383	Fine roots
c70925_g1_i2	-7.14149	2.14615	2.1e-11	1.38e-06	Fine roots
c74463_g1_i1	-7.62768	3.36312	5.3e-07	0.00107149	Fine roots
c68337_g1_i2	-7.76106	1.18293	0.000148076	0.0463383	Fine roots
c52267_g1_i1	-7.76205	1.21263	0.000163944	0.0499246	Fine roots
c66558_g1_i1	-7.85706	1.28515	0.000111656	0.040354	Fine roots
c74504_g1_i1	-8.09818	1.48288	6.94e-05	0.030403	Fine roots
c51392_g1_i2	-8.11063	1.52149	5.46e-05	0.0265317	Fine roots
c57561_g1_i1	-8.20884	1.63238	4.81e-05	0.0243415	Fine roots
c65459_g1_i1	-8.30904	3.29858	8.59e-08	0.000343485	Fine roots
c45132_g1_i1	-8.32642	1.75438	4.33e-05	0.0228887	Fine roots
c65473_g1_i1	-8.40121	1.78558	2.6e-05	0.0156693	Fine roots
c47368_g1_i1	-8.6264	2.04684	1.98e-05	0.0134037	Fine roots
c67189_g3_i5	-8.68981	2.0767	1.08e-05	0.00878612	Fine roots
c76295_g1_i1	-8.75587	2.17146	1.27e-05	0.00974015	Fine roots
c63918_g1_i1	-8.79002	2.1823	8.15e-06	0.00744945	Fine roots
c66722_g2_i1	-9.04869	2.42892	4.5e-06	0.00459121	Fine roots
c60729_g1_i1	-10.1414	3.56618	1.02e-06	0.00146225	Fine roots
