# Supplementary material for: Parallel evolution of storage roots in morning glories (Convolvulaceae)
Source: BMC Plant Biol. 2018 May 29;18:95. doi: 10.1186/s12870-018-1307-4 (PMC5975488; doi:10.1186/s12870-018-1307-4)
Supplement: Supplementary file 8 — Table S8. Functional annotation of genes and transcripts in Ipomoea batatas from Trinotate. (XLSX 12149 kb) [file 12870_2018_1307_MOESM8_ESM.xlsx]

## Sheet: trinotate_annotation_report
Table S8. Functional annotation of genes and transcripts in Ipomoea batatas from Trinotate.
#gene_id	transcript_id	sprot_Top_BLASTX_hit	TrEMBL_Top_BLASTX_hit	RNAMMER	prot_id	prot_coords	sprot_Top_BLASTP_hit	TrEMBL_Top_BLASTP_hit	Pfam	SignalP	TmHMM	eggnog	gene_ontology_blast	gene_ontology_pfam	transcript	peptide
c0_g1	c0_g1_i1	.	.	.	.	.	.	.	.	.	.	.	.	.	.	.
c1_g1	c1_g1_i1	.	.	.	c1_g1_i1|m.3	1-240[-]	.	.	.	.	.	.	.	.	.	.
c3_g1	c3_g1_i1	.	.	.	.	.	.	.	.	.	.	.	.	.	.	.
c4_g1	c4_g1_i1	.	.	.	.	.	.	.	.	.	.	.	.	.	.	.
c19_g1	c19_g1_i1	.	.	.	.	.	.	.	.	.	.	.	.	.	.	.
c24_g1	c24_g1_i1	.	.	.	c24_g1_i1|m.6	29-226[-]	.	.	.	.	.	.	.	.	.	.
c29_g1	c29_g1_i1	.	.	.	c29_g1_i1|m.7	3-248[+]	.	.	.	.	.	.	.	.	.	.
c31_g1	c31_g1_i1	.	.	.	.	.	.	.	.	.	.	.	.	.	.	.
c42_g1	c42_g1_i1	.	.	.	.	.	.	.	.	.	.	.	.	.	.	.
c47_g1	c47_g1_i1	CRK25_ARATH^CRK25_ARATH^Q:2-241,H:155-232^42.5%ID^E:5e-10^RecName: Full=Cysteine-rich receptor-like protein kinase 25;^Eukaryota; Viridiplantae; Streptophyta; Embryophyta; Tracheophyta; Spermatophyta; Magnoliophyta; eudicotyledons; Gunneridae; Pentapetalae; rosids; malvids; Brassicales; Brassicaceae; Camelineae; Arabidopsis	.	.	c47_g1_i1|m.10	2-244[-]	.	.	.	.	.	.	.	.	.	.
c48_g1	c48_g1_i1	.	.	.	.	.	.	.	.	.	.	.	.	.	.	.
c51_g1	c51_g1_i1	.	.	.	c51_g1_i1|m.13	1-219[+]	.	.	.	.	.	.	.	.	.	.
c52_g1	c52_g1_i2	.	.	.	c52_g1_i2|m.14	1-213[-]	.	.	.	.	.	.	.	.	.	.
c56_g1	c56_g1_i1	.	.	.	.	.	.	.	.	.	.	.	.	.	.	.
c59_g1	c59_g1_i1	.	.	.	.	.	.	.	.	.	.	.	.	.	.	.
c61_g1	c61_g1_i1	.	.	.	c61_g1_i1|m.17	3-311[+]	.	.	.	.	.	.	.	.	.	.
c66_g1	c66_g1_i1	.	.	.	.	.	.	.	.	.	.	.	.	.	.	.
c69_g1	c69_g1_i1	.	.	.	c69_g1_i1|m.18	2-301[-]	.	.	.	.	.	.	.	.	.	.
c72_g1	c72_g1_i1	.	.	.	c72_g1_i1|m.19	61-279[+]	.	.	.	.	.	.	.	.	.	.
c77_g1	c77_g1_i1	.	.	.	.	.	.	.	.	.	.	.	.	.	.	.
c79_g1	c79_g1_i1	.	.	.	c79_g1_i1|m.21	1-153[-]	.	.	.	.	.	.	.	.	.	.
c80_g1	c80_g1_i1	.	.	.	.	.	.	.	.	.	.	.	.	.	.	.
c81_g1	c81_g1_i1	EZ1_MAIZE^EZ1_MAIZE^Q:221-9,H:203-273^56.34%ID^E:2e-06^RecName: Full=Histone-lysine N-methyltransferase EZ1;^Eukaryota; Viridiplantae; Streptophyta; Embryophyta; Tracheophyta; Spermatophyta; Magnoliophyta; Liliopsida; Poales; Poaceae; PACMAD clade; Panicoideae; Andropogoneae; Zea	.	.	c81_g1_i1|m.22	3-233[-]	CLF_ARATH^CLF_ARATH^Q:6-75,H:176-245^61.43%ID^E:2e-12^RecName: Full=Histone-lysine N-methyltransferase CLF;^Eukaryota; Viridiplantae; Streptophyta; Embryophyta; Tracheophyta; Spermatophyta; Magnoliophyta; eudicotyledons; Gunneridae; Pentapetalae; rosids; malvids; Brassicales; Brassicaceae; Camelineae; Arabidopsis	.	.	.	.	COG2940^Histone-lysine N-methyltransferase	GO:0005634^cellular_component^nucleus`GO:0031519^cellular_component^PcG protein complex`GO:0018024^molecular_function^histone-lysine N-methyltransferase activity`GO:0003700^molecular_function^sequence-specific DNA binding transcription factor activity`GO:0003727^molecular_function^single-stranded RNA binding`GO:0030154^biological_process^cell differentiation`GO:0009294^biological_process^DNA medi…	.	.	.
c82_g1	c82_g1_i1	GLYC6_ARATH^GLYC6_ARATH^Q:202-2,H:165-231^86.57%ID^E:6e-35^RecName: Full=Serine hydroxymethyltransferase 6;^Eukaryota; Viridiplantae; Streptophyta; Embryophyta; Tracheophyta; Spermatophyta; Magnoliophyta; eudicotyledons; Gunneridae; Pentapetalae; rosids; malvids; Brassicales; Brassicaceae; Camelineae; Arabidopsis	.	.	c82_g1_i1|m.24	2-202[-]	GLYC6_ARATH^GLYC6_ARATH^Q:1-67,H:165-231^86.57%ID^E:6e-35^RecName: Full=Serine hydroxymethyltransferase 6;^Eukaryota; Viridiplantae; Streptophyta; Embryophyta; Tracheophyta; Spermatophyta; Magnoliophyta; eudicotyledons; Gunneridae; Pentapetalae; rosids; malvids; Brassicales; Brassicaceae; Camelineae; Arabidopsis	.	PF00464.14^SHMT^Serine hydroxymethyltransferase^1-67^E:4.2e-32	.	.	COG0112^Catalyzes the reversible interconversion of serine and glycine with tetrahydrofolate (THF) serving as the one-carbon carrier. This reaction serves as the major source of one-carbon groups required for the biosynthesis of purines, thymidylate, methionine, and other important biomolecules. Also exhibits THF- independent aldolase activity toward beta-hydroxyamino acids, producing glycine and…	GO:0005737^cellular_component^cytoplasm`GO:0004372^molecular_function^glycine hydroxymethyltransferase activity`GO:0030170^molecular_function^pyridoxal phosphate binding`GO:0006544^biological_process^glycine metabolic process`GO:0006563^biological_process^L-serine metabolic process`GO:0035999^biological_process^tetrahydrofolate interconversion	GO:0004372^molecular_function^glycine hydroxymethyltransferase activity`GO:0006544^biological_process^glycine metabolic process`GO:0006563^biological_process^L-serine metabolic process	.	.
c84_g1	c84_g1_i1	.	.	.	.	.	.	.	.	.	.	.	.	.	.	.
c87_g1	c87_g1_i1	.	.	.	c87_g1_i1|m.27	2-298[-]	.	.	.	.	.	.	.	.	.	.
c90_g1	c90_g1_i1	.	.	.	.	.	.	.	.	.	.	.	.	.	.	.
c91_g1	c91_g1_i1	.	.	.	.	.	.	.	.	.	.	.	.	.	.	.
c92_g1	c92_g1_i1	LIAS1_PEA^LIAS1_PEA^Q:251-12,H:255-334^88.75%ID^E:8e-45^RecName: Full=Lipoyl synthase 1, mitochondrial;^Eukaryota; Viridiplantae; Streptophyta; Embryophyta; Tracheophyta; Spermatophyta; Magnoliophyta; eudicotyledons; Gunneridae; Pentapetalae; rosids; fabids; Fabales; Fabaceae; Papilionoideae; Fabeae; Pisum	.	.	c92_g1_i1|m.28	3-215[-]	LIAS1_PEA^LIAS1_PEA^Q:1-68,H:267-334^92.65%ID^E:1e-38^RecName: Full=Lipoyl synthase 1, mitochondrial;^Eukaryota; Viridiplantae; Streptophyta; Embryophyta; Tracheophyta; Spermatophyta; Magnoliophyta; eudicotyledons; Gunneridae; Pentapetalae; rosids; fabids; Fabales; Fabaceae; Papilionoideae; Fabeae; Pisum	.	.	.	.	.	GO:0005739^cellular_component^mitochondrion`GO:0051539^molecular_function^4 iron, 4 sulfur cluster binding`GO:0016992^molecular_function^lipoate synthase activity`GO:0046872^molecular_function^metal ion binding`GO:0009249^biological_process^protein lipoylation	.	.	.
c93_g1	c93_g1_i1	.	.	.	.	.	.	.	.	.	.	.	.	.	.	.
c94_g1	c94_g1_i1	.	.	.	c94_g1_i1|m.30	2-190[-]	.	.	.	.	.	.	.	.	.	.
c101_g1	c101_g1_i1	.	.	.	.	.	.	.	.	.	.	.	.	.	.	.
c102_g1	c102_g1_i1	.	.	.	.	.	.	.	.	.	.	.	.	.	.	.
c103_g1	c103_g1_i1	.	.	.	c103_g1_i1|m.32	3-320[+]	.	.	PF12051.3^DUF3533^Protein of unknown function (DUF3533)^9-100^E:5.3e-08	.	.	.	.	.	.	.
c103_g1	c103_g1_i1	.	.	.	c103_g1_i1|m.33	123-320[-]	.	.	.	.	.	.	.	.	.	.
c105_g1	c105_g1_i1	.	.	.	c105_g1_i1|m.34	3-248[-]	.	.	.	.	.	.	.	.	.	.
c107_g1	c107_g1_i1	.	.	.	.	.	.	.	.	.	.	.	.	.	.	.
c108_g1	c108_g1_i1	.	.	.	c108_g1_i1|m.36	1-207[+]	.	.	.	.	.	.	.	.	.	.
c109_g1	c109_g1_i1	.	.	.	c109_g1_i1|m.37	28-207[+]	.	.	.	.	.	.	.	.	.	.
c113_g1	c113_g1_i1	.	.	.	.	.	.	.	.	.	.	.	.	.	.	.
c115_g1	c115_g1_i1	.	.	.	.	.	.	.	.	.	.	.	.	.	.	.
c119_g1	c119_g1_i1	.	.	.	c119_g1_i1|m.39	3-218[+]	.	.	.	.	.	.	.	.	.	.
c120_g1	c120_g1_i1	.	.	.	.	.	.	.	.	.	.	.	.	.	.	.
c122_g1	c122_g1_i1	.	.	.	.	.	.	.	.	.	.	.	.	.	.	.
c124_g1	c124_g1_i1	.	.	.	.	.	.	.	.	.	.	.	.	.	.	.
c129_g1	c129_g1_i1	.	.	.	.	.	.	.	.	.	.	.	.	.	.	.
c133_g1	c133_g1_i1	Y3475_ARATH^Y3475_ARATH^Q:375-1,H:637-763^41.54%ID^E:8e-22^RecName: Full=Probable LRR receptor-like serine/threonine-protein kinase At3g47570;^Eukaryota; Viridiplantae; Streptophyta; Embryophyta; Tracheophyta; Spermatophyta; Magnoliophyta; eudicotyledons; Gunneridae; Pentapetalae; rosids; malvids; Brassicales; Brassicaceae; Camelineae; Arabidopsis	.	.	c133_g1_i1|m.44	1-381[-]	Y3475_ARATH^Y3475_ARATH^Q:3-127,H:637-763^41.54%ID^E:8e-22^RecName: Full=Probable LRR receptor-like serine/threonine-protein kinase At3g47570;^Eukaryota; Viridiplantae; Streptophyta; Embryophyta; Tracheophyta; Spermatophyta; Magnoliophyta; eudicotyledons; Gunneridae; Pentapetalae; rosids; malvids; Brassicales; Brassicaceae; Camelineae; Arabidopsis	.	PF00069.20^Pkinase^Protein kinase domain^68-127^E:3e-06`PF07714.12^Pkinase_Tyr^Protein tyrosine kinase^71-127^E:1.6e-07	.	.	COG4886^leucine Rich Repeat	GO:0016021^cellular_component^integral component of membrane`GO:0005886^cellular_component^plasma membrane`GO:0005524^molecular_function^ATP binding`GO:0004674^molecular_function^protein serine/threonine kinase activity	GO:0004672^molecular_function^protein kinase activity`GO:0005524^molecular_function^ATP binding`GO:0006468^biological_process^protein phosphorylation	.	.
c135_g1	c135_g1_i1	.	.	.	.	.	.	.	.	.	.	.	.	.	.	.
c136_g1	c136_g1_i1	.	.	.	.	.	.	.	.	.	.	.	.	.	.	.
c138_g1	c138_g1_i1	.	.	.	.	.	.	.	.	.	.	.	.	.	.	.
c140_g1	c140_g1_i1	.	.	.	c140_g1_i1|m.47	2-223[-]	.	.	.	.	.	.	.	.	.	.
c141_g1	c141_g1_i1	.	.	.	.	.	.	.	.	.	.	.	.	.	.	.
c142_g1	c142_g1_i1	.	.	.	.	.	.	.	.	.	.	.	.	.	.	.
c148_g1	c148_g1_i1	.	.	.	.	.	.	.	.	.	.	.	.	.	.	.
c149_g1	c149_g1_i1	RBR1_TOBAC^RBR1_TOBAC^Q:249-1,H:698-780^83.13%ID^E:9e-40^RecName: Full=Retinoblastoma-related protein 1;^Eukaryota; Viridiplantae; Streptophyta; Embryophyta; Tracheophyta; Spermatophyta; Magnoliophyta; eudicotyledons; Gunneridae; Pentapetalae; asterids; lamiids; Solanales; Solanaceae; Nicotianoideae; Nicotianeae; Nicotiana	.	.	c149_g1_i1|m.52	1-252[-]	RBR1_TOBAC^RBR1_TOBAC^Q:2-84,H:698-780^83.13%ID^E:8e-40^RecName: Full=Retinoblastoma-related protein 1;^Eukaryota; Viridiplantae; Streptophyta; Embryophyta; Tracheophyta; Spermatophyta; Magnoliophyta; eudicotyledons; Gunneridae; Pentapetalae; asterids; lamiids; Solanales; Solanaceae; Nicotianoideae; Nicotianeae; Nicotiana	.	PF01857.15^RB_B^Retinoblastoma-associated protein B domain^33-84^E:8e-15	.	.	.	GO:0005634^cellular_component^nucleus`GO:0007049^biological_process^cell cycle`GO:0051726^biological_process^regulation of cell cycle`GO:0006357^biological_process^regulation of transcription from RNA polymerase II promoter`GO:0006351^biological_process^transcription, DNA-templated	GO:0051726^biological_process^regulation of cell cycle`GO:0005634^cellular_component^nucleus	.	.
c150_g1	c150_g1_i1	.	.	.	c150_g1_i1|m.55	43-213[-]	.	.	.	.	.	.	.	.	.	.
c152_g1	c152_g1_i1	.	.	.	.	.	.	.	.	.	.	.	.	.	.	.
c179_g1	c179_g1_i1	.	.	.	.	.	.	.	.	.	.	.	.	.	.	.
c190_g1	c190_g1_i2	.	.	.	c190_g1_i2|m.58	195-389[-]	.	.	.	.	.	.	.	.	.	.
c191_g1	c191_g1_i1	.	.	.	.	.	.	.	.	.	.	.	.	.	.	.
c192_g1	c192_g1_i1	.	.	.	.	.	.	.	.	.	.	.	.	.	.	.
c194_g1	c194_g1_i1	.	.	.	c194_g1_i1|m.59	200-412[-]	.	.	.	.	.	.	.	.	.	.
c200_g1	c200_g1_i1	.	.	.	.	.	.	.	.	.	.	.	.	.	.	.
c204_g1	c204_g1_i1	.	.	.	.	.	.	.	.	.	.	.	.	.	.	.
c211_g1	c211_g1_i1	.	.	.	.	.	.	.	.	.	.	.	.	.	.	.
c217_g1	c217_g1_i1	.	.	.	c217_g1_i1|m.60	3-239[-]	.	.	.	.	.	.	.	.	.	.
c219_g1	c219_g1_i1	.	.	.	.	.	.	.	.	.	.	.	.	.	.	.
c224_g1	c224_g1_i1	.	.	.	.	.	.	.	.	.	.	.	.	.	.	.
c228_g1	c228_g1_i1	.	.	.	.	.	.	.	.	.	.	.	.	.	.	.
c230_g1	c230_g1_i1	.	.	.	.	.	.	.	.	.	.	.	.	.	.	.
c236_g1	c236_g1_i1	.	.	.	.	.	.	.	.	.	.	.	.	.	.	.
c237_g1	c237_g1_i1	.	.	.	.	.	.	.	.	.	.	.	.	.	.	.
c244_g2	c244_g2_i1	.	.	.	.	.	.	.	.	.	.	.	.	.	.	.
c245_g1	c245_g1_i1	NLTP6_LENCU^NLTP6_LENCU^Q:268-5,H:20-107^50%ID^E:5e-23^RecName: Full=Non-specific lipid-transfer protein 6;^Eukaryota; Viridiplantae; Streptophyta; Embryophyta; Tracheophyta; Spermatophyta; Magnoliophyta; eudicotyledons; Gunneridae; Pentapetalae; rosids; fabids; Fabales; Fabaceae; Papilionoideae; Fabeae; Lens	.	.	c245_g1_i1|m.64	2-337[-]	NLTP2_LENCU^NLTP2_LENCU^Q:14-112,H:10-108^46.46%ID^E:5e-26^RecName: Full=Non-specific lipid-transfer protein 2;^Eukaryota; Viridiplantae; Streptophyta; Embryophyta; Tracheophyta; Spermatophyta; Magnoliophyta; eudicotyledons; Gunneridae; Pentapetalae; rosids; fabids; Fabales; Fabaceae; Papilionoideae; Fabeae; Lens	.	PF14368.1^LTP_2^Probable lipid transfer^17-109^E:1e-06`PF00234.17^Tryp_alpha_amyl^Protease inhibitor/seed storage/LTP family^38-109^E:9.8e-06	.	.	.	GO:0008289^molecular_function^lipid binding`GO:0006869^biological_process^lipid transport	.	.	.
c248_g1	c248_g1_i1	.	.	.	.	.	.	.	.	.	.	.	.	.	.	.
c249_g1	c249_g1_i2	.	.	.	.	.	.	.	.	.	.	.	.	.	.	.
c250_g1	c250_g1_i1	.	.	.	.	.	.	.	.	.	.	.	.	.	.	.
c251_g1	c251_g1_i1	CDC2D_ANTMA^CDC2D_ANTMA^Q:417-1,H:4-138^82.01%ID^E:1e-76^RecName: Full=Cell division control protein 2 homolog D;^Eukaryota; Viridiplantae; Streptophyta; Embryophyta; Tracheophyta; Spermatophyta; Magnoliophyta; eudicotyledons; Gunneridae; Pentapetalae; asterids; lamiids; Lamiales; Plantaginaceae; Antirrhineae; Antirrhinum	.	.	c251_g1_i1|m.70	46-429[-]	CKB22_ARATH^CKB22_ARATH^Q:4-127,H:1-124^81.45%ID^E:2e-66^RecName: Full=Cyclin-dependent kinase B2-2;^Eukaryota; Viridiplantae; Streptophyta; Embryophyta; Tracheophyta; Spermatophyta; Magnoliophyta; eudicotyledons; Gunneridae; Pentapetalae; rosids; malvids; Brassicales; Brassicaceae; Camelineae; Arabidopsis	.	PF00069.20^Pkinase^Protein kinase domain^19-113^E:1.6e-18`PF07714.12^Pkinase_Tyr^Protein tyrosine kinase^21-114^E:8.1e-10	.	.	COG0515^Serine Threonine protein kinase	GO:0005524^molecular_function^ATP binding`GO:0004693^molecular_function^cyclin-dependent protein serine/threonine kinase activity`GO:0004674^molecular_function^protein serine/threonine kinase activity`GO:0008353^molecular_function^RNA polymerase II carboxy-terminal domain kinase activity`GO:0009755^biological_process^hormone-mediated signaling pathway`GO:0046777^biological_process^protein autopho…	GO:0004672^molecular_function^protein kinase activity`GO:0005524^molecular_function^ATP binding`GO:0006468^biological_process^protein phosphorylation	.	.
c256_g1	c256_g1_i1	GIF3_ARATH^GIF3_ARATH^Q:484-308,H:65-135^50.7%ID^E:3e-06^RecName: Full=GRF1-interacting factor 3;^Eukaryota; Viridiplantae; Streptophyta; Embryophyta; Tracheophyta; Spermatophyta; Magnoliophyta; eudicotyledons; Gunneridae; Pentapetalae; rosids; malvids; Brassicales; Brassicaceae; Camelineae; Arabidopsis	.	.	c256_g1_i1|m.72	44-484[-]	GIF3_ARATH^GIF3_ARATH^Q:1-146,H:65-219^43.21%ID^E:8e-12^RecName: Full=GRF1-interacting factor 3;^Eukaryota; Viridiplantae; Streptophyta; Embryophyta; Tracheophyta; Spermatophyta; Magnoliophyta; eudicotyledons; Gunneridae; Pentapetalae; rosids; malvids; Brassicales; Brassicaceae; Camelineae; Arabidopsis	.	.	.	.	.	GO:0005634^cellular_component^nucleus`GO:0003713^molecular_function^transcription coactivator activity`GO:0008283^biological_process^cell proliferation`GO:0048366^biological_process^leaf development`GO:0006355^biological_process^regulation of transcription, DNA-templated`GO:0006351^biological_process^transcription, DNA-templated	.	.	.
c258_g1	c258_g1_i1	ERF3_TOBAC^ERF3_TOBAC^Q:275-21,H:15-93^84.71%ID^E:3e-29^RecName: Full=Ethylene-responsive transcription factor 3;^Eukaryota; Viridiplantae; Streptophyta; Embryophyta; Tracheophyta; Spermatophyta; Magnoliophyta; eudicotyledons; Gunneridae; Pentapetalae; asterids; lamiids; Solanales; Solanaceae; Nicotianoideae; Nicotianeae; Nicotiana	.	.	c258_g1_i1|m.74	3-329[-]	ERF82_ARATH^ERF82_ARATH^Q:10-89,H:8-85^77.5%ID^E:6e-34^RecName: Full=Ethylene-responsive transcription factor 3;^Eukaryota; Viridiplantae; Streptophyta; Embryophyta; Tracheophyta; Spermatophyta; Magnoliophyta; eudicotyledons; Gunneridae; Pentapetalae; rosids; malvids; Brassicales; Brassicaceae; Camelineae; Arabidopsis	.	PF00847.15^AP2^AP2 domain^32-80^E:6.3e-18	.	.	.	GO:0005634^cellular_component^nucleus`GO:0003677^molecular_function^DNA binding`GO:0003700^molecular_function^sequence-specific DNA binding transcription factor activity`GO:0006952^biological_process^defense response`GO:0009873^biological_process^ethylene-activated signaling pathway`GO:0010105^biological_process^negative regulation of ethylene-activated signaling pathway`GO:0006351^biological_pro…	GO:0003700^molecular_function^sequence-specific DNA binding transcription factor activity`GO:0006355^biological_process^regulation of transcription, DNA-templated	.	.
c260_g1	c260_g1_i2	.	.	.	.	.	.	.	.	.	.	.	.	.	.	.
c262_g1	c262_g1_i1	.	.	.	c262_g1_i1|m.79	100-282[-]	.	.	.	.	.	.	.	.	.	.
c263_g1	c263_g1_i1	.	.	.	.	.	.	.	.	.	.	.	.	.	.	.
c264_g1	c264_g1_i1	.	.	.	.	.	.	.	.	.	.	.	.	.	.	.
c265_g1	c265_g1_i1	.	.	.	.	.	.	.	.	.	.	.	.	.	.	.
c266_g1	c266_g1_i1	CRY1_ARATH^CRY1_ARATH^Q:642-274,H:563-681^36.72%ID^E:7e-07^RecName: Full=Cryptochrome-1;^Eukaryota; Viridiplantae; Streptophyta; Embryophyta; Tracheophyta; Spermatophyta; Magnoliophyta; eudicotyledons; Gunneridae; Pentapetalae; rosids; malvids; Brassicales; Brassicaceae; Camelineae; Arabidopsis	.	.	c266_g1_i1|m.83	310-642[+]	.	.	.	.	.	.	.	.	.	.
c267_g1	c267_g1_i1	.	.	.	.	.	.	.	.	.	.	.	.	.	.	.
c269_g1	c269_g1_i1	.	.	.	c269_g1_i1|m.87	1-228[-]	.	.	.	.	.	.	.	.	.	.
c270_g1	c270_g1_i1	.	.	.	c270_g1_i1|m.88	2-232[+]	.	.	.	.	.	.	.	.	.	.
c272_g1	c272_g1_i1	.	.	.	.	.	.	.	.	.	.	.	.	.	.	.
c277_g1	c277_g1_i2	RBP45_NICPL^RBP45_NICPL^Q:190-2,H:80-142^80.95%ID^E:2e-29^RecName: Full=Polyadenylate-binding protein RBP45;^Eukaryota; Viridiplantae; Streptophyta; Embryophyta; Tracheophyta; Spermatophyta; Magnoliophyta; eudicotyledons; Gunneridae; Pentapetalae; asterids; lamiids; Solanales; Solanaceae; Nicotianoideae; Nicotianeae; Nicotiana	.	.	c277_g1_i2|m.90	2-451[-]	RBP45_NICPL^RBP45_NICPL^Q:71-150,H:62-142^67.9%ID^E:4e-31^RecName: Full=Polyadenylate-binding protein RBP45;^Eukaryota; Viridiplantae; Streptophyta; Embryophyta; Tracheophyta; Spermatophyta; Magnoliophyta; eudicotyledons; Gunneridae; Pentapetalae; asterids; lamiids; Solanales; Solanaceae; Nicotianoideae; Nicotianeae; Nicotiana	.	PF00076.17^RRM_1^RNA recognition motif. (a.k.a. RRM, RBD, or RNP domain)^94-147^E:7.5e-05	.	.	.	GO:0005634^cellular_component^nucleus`GO:0000166^molecular_function^nucleotide binding`GO:0008143^molecular_function^poly(A) binding`GO:0006397^biological_process^mRNA processing	GO:0003676^molecular_function^nucleic acid binding	.	.
c280_g1	c280_g1_i1	.	.	.	.	.	.	.	.	.	.	.	.	.	.	.
c281_g1	c281_g1_i1	.	.	.	.	.	.	.	.	.	.	.	.	.	.	.
c282_g1	c282_g1_i1	.	.	.	.	.	.	.	.	.	.	.	.	.	.	.
c284_g1	c284_g1_i1	TPM1_SOLLC^TPM1_SOLLC^Q:1-210,H:12-81^72.86%ID^E:1e-32^RecName: Full=Osmotin-like protein TPM-1;^Eukaryota; Viridiplantae; Streptophyta; Embryophyta; Tracheophyta; Spermatophyta; Magnoliophyta; eudicotyledons; Gunneridae; Pentapetalae; asterids; lamiids; Solanales; Solanaceae; Solanoideae; Solaneae; Solanum; Lycopersicon	.	.	c284_g1_i1|m.97	1-210[-]	.	.	.	.	.	.	.	.	.	.
c285_g1	c285_g1_i1	.	.	.	c285_g1_i1|m.99	3-827[+]	.	.	.	.	.	.	.	.	.	.
c288_g1	c288_g1_i1	.	.	.	.	.	.	.	.	.	.	.	.	.	.	.
c289_g1	c289_g1_i1	.	.	.	.	.	.	.	.	.	.	.	.	.	.	.
c292_g1	c292_g1_i1	LTI6A_ORYSJ^LTI6A_ORYSJ^Q:166-2,H:1-54^74.55%ID^E:5e-11^RecName: Full=Hydrophobic protein LTI6A;^Eukaryota; Viridiplantae; Streptophyta; Embryophyta; Tracheophyta; Spermatophyta; Magnoliophyta; Liliopsida; Poales; Poaceae; BEP clade; Ehrhartoideae; Oryzeae; Oryza	.	.	c292_g1_i1|m.104	2-211[+]	.	.	.	.	.	.	.	.	.	.
c292_g1	c292_g1_i1	LTI6A_ORYSJ^LTI6A_ORYSJ^Q:166-2,H:1-54^74.55%ID^E:5e-11^RecName: Full=Hydrophobic protein LTI6A;^Eukaryota; Viridiplantae; Streptophyta; Embryophyta; Tracheophyta; Spermatophyta; Magnoliophyta; Liliopsida; Poales; Poaceae; BEP clade; Ehrhartoideae; Oryzeae; Oryza	.	.	c292_g1_i1|m.103	3-431[+]	.	.	.	.	.	.	.	.	.	.
c293_g1	c293_g1_i1	RL354_ARATH^RL354_ARATH^Q:316-104,H:53-123^91.55%ID^E:1e-37^RecName: Full=60S ribosomal protein L35-4;^Eukaryota; Viridiplantae; Streptophyta; Embryophyta; Tracheophyta; Spermatophyta; Magnoliophyta; eudicotyledons; Gunneridae; Pentapetalae; rosids; malvids; Brassicales; Brassicaceae; Camelineae; Arabidopsis	.	.	c293_g1_i1|m.107	101-319[-]	RL354_ARATH^RL354_ARATH^Q:2-72,H:53-123^91.55%ID^E:3e-38^RecName: Full=60S ribosomal protein L35-4;^Eukaryota; Viridiplantae; Streptophyta; Embryophyta; Tracheophyta; Spermatophyta; Magnoliophyta; eudicotyledons; Gunneridae; Pentapetalae; rosids; malvids; Brassicales; Brassicaceae; Camelineae; Arabidopsis	.	.	.	.	.	GO:0005840^cellular_component^ribosome`GO:0003735^molecular_function^structural constituent of ribosome`GO:0006412^biological_process^translation	.	.	.
c294_g1	c294_g1_i1	.	.	.	.	.	.	.	.	.	.	.	.	.	.	.
c297_g1	c297_g1_i1	AB14G_ARATH^AB14G_ARATH^Q:605-6,H:122-321^85.5%ID^E:1e-117^RecName: Full=ABC transporter G family member 14;^Eukaryota; Viridiplantae; Streptophyta; Embryophyta; Tracheophyta; Spermatophyta; Magnoliophyta; eudicotyledons; Gunneridae; Pentapetalae; rosids; malvids; Brassicales; Brassicaceae; Camelineae; Arabidopsis	.	.	c297_g1_i1|m.109	3-605[-]	AB14G_ARATH^AB14G_ARATH^Q:1-200,H:122-321^85.5%ID^E:9e-118^RecName: Full=ABC transporter G family member 14;^Eukaryota; Viridiplantae; Streptophyta; Embryophyta; Tracheophyta; Spermatophyta; Magnoliophyta; eudicotyledons; Gunneridae; Pentapetalae; rosids; malvids; Brassicales; Brassicaceae; Camelineae; Arabidopsis	.	PF00005.22^ABC_tran^ABC transporter^1-111^E:1.6e-13	.	.	COG1131^(ABC) transporter	GO:0016021^cellular_component^integral component of membrane`GO:0005886^cellular_component^plasma membrane`GO:0005524^molecular_function^ATP binding`GO:0016887^molecular_function^ATPase activity`GO:0010588^biological_process^cotyledon vascular tissue pattern formation`GO:0010222^biological_process^stem vascular tissue pattern formation`GO:0006810^biological_process^transport	GO:0005524^molecular_function^ATP binding`GO:0016887^molecular_function^ATPase activity	.	.
c298_g1	c298_g1_i1	.	.	.	.	.	.	.	.	.	.	.	.	.	.	.
c298_g1	c298_g1_i2	.	.	.	.	.	.	.	.	.	.	.	.	.	.	.
c299_g1	c299_g1_i1	GEK1_ARATH^GEK1_ARATH^Q:653-3,H:47-264^72.15%ID^E:6e-110^RecName: Full=D-aminoacyl-tRNA deacylase;^Eukaryota; Viridiplantae; Streptophyta; Embryophyta; Tracheophyta; Spermatophyta; Magnoliophyta; eudicotyledons; Gunneridae; Pentapetalae; rosids; malvids; Brassicales; Brassicaceae; Camelineae; Arabidopsis	.	.	c299_g1_i1|m.116	339-668[+]	.	.	.	.	.	.	.	.	.	.
c299_g1	c299_g1_i1	GEK1_ARATH^GEK1_ARATH^Q:653-3,H:47-264^72.15%ID^E:6e-110^RecName: Full=D-aminoacyl-tRNA deacylase;^Eukaryota; Viridiplantae; Streptophyta; Embryophyta; Tracheophyta; Spermatophyta; Magnoliophyta; eudicotyledons; Gunneridae; Pentapetalae; rosids; malvids; Brassicales; Brassicaceae; Camelineae; Arabidopsis	.	.	c299_g1_i1|m.115	3-428[-]	GEK1_ARATH^GEK1_ARATH^Q:1-142,H:122-264^70.14%ID^E:9e-65^RecName: Full=D-aminoacyl-tRNA deacylase;^Eukaryota; Viridiplantae; Streptophyta; Embryophyta; Tracheophyta; Spermatophyta; Magnoliophyta; eudicotyledons; Gunneridae; Pentapetalae; rosids; malvids; Brassicales; Brassicaceae; Camelineae; Arabidopsis	.	PF04414.7^tRNA_deacylase^D-aminoacyl-tRNA deacylase^3-125^E:4.9e-37	.	.	COG1650^Hydrolyzes D-tyrosyl-tRNA(Tyr) into D-tyrosine and free tRNA(Tyr) (By similarity)	GO:0005829^cellular_component^cytosol`GO:0005634^cellular_component^nucleus`GO:0051499^molecular_function^D-aminoacyl-tRNA deacylase activity`GO:0046872^molecular_function^metal ion binding`GO:0008152^biological_process^metabolic process`GO:0009636^biological_process^response to toxic substance	GO:0016788^molecular_function^hydrolase activity, acting on ester bonds`GO:0051499^molecular_function^D-aminoacyl-tRNA deacylase activity	.	.
c301_g1	c301_g1_i2	.	.	.	c301_g1_i2|m.120	3-386[-]	.	.	.	.	.	.	.	.	.	.
c301_g1	c301_g1_i2	.	.	.	c301_g1_i2|m.121	169-384[-]	.	.	.	.	.	.	.	.	.	.
c304_g1	c304_g1_i1	.	.	.	c304_g1_i1|m.123	73-285[+]	.	.	.	.	.	.	.	.	.	.
c305_g1	c305_g1_i1	.	.	.	c305_g1_i1|m.125	1-156[-]	.	.	.	.	.	.	.	.	.	.
c306_g1	c306_g1_i1	.	.	.	c306_g1_i1|m.126	40-474[-]	.	.	.	.	.	.	.	.	.	.
c309_g1	c309_g1_i1	PRNL1_ARATH^PRNL1_ARATH^Q:552-148,H:174-308^62.04%ID^E:6e-45^RecName: Full=Pirin-like protein At1g50590;^Eukaryota; Viridiplantae; Streptophyta; Embryophyta; Tracheophyta; Spermatophyta; Magnoliophyta; eudicotyledons; Gunneridae; Pentapetalae; rosids; malvids; Brassicales; Brassicaceae; Camelineae; Arabidopsis	.	.	c309_g1_i1|m.130	311-556[+]	.	.	.	.	.	.	.	.	.	.
c309_g1	c309_g1_i1	PRNL1_ARATH^PRNL1_ARATH^Q:552-148,H:174-308^62.04%ID^E:6e-45^RecName: Full=Pirin-like protein At1g50590;^Eukaryota; Viridiplantae; Streptophyta; Embryophyta; Tracheophyta; Spermatophyta; Magnoliophyta; eudicotyledons; Gunneridae; Pentapetalae; rosids; malvids; Brassicales; Brassicaceae; Camelineae; Arabidopsis	.	.	c309_g1_i1|m.128	142-555[-]	PRNL1_ARATH^PRNL1_ARATH^Q:2-136,H:174-308^62.04%ID^E:2e-52^RecName: Full=Pirin-like protein At1g50590;^Eukaryota; Viridiplantae; Streptophyta; Embryophyta; Tracheophyta; Spermatophyta; Magnoliophyta; eudicotyledons; Gunneridae; Pentapetalae; rosids; malvids; Brassicales; Brassicaceae; Camelineae; Arabidopsis	.	PF05726.8^Pirin_C^Pirin C-terminal cupin domain^10-119^E:1.1e-31	.	.	COG1741^pirin domain protein	GO:0005634^cellular_component^nucleus	.	.	.
c312_g1	c312_g1_i1	IPT5_ARATH^IPT5_ARATH^Q:85-369,H:32-155^42.4%ID^E:6e-14^RecName: Full=Adenylate isopentenyltransferase 5, chloroplastic;^Eukaryota; Viridiplantae; Streptophyta; Embryophyta; Tracheophyta; Spermatophyta; Magnoliophyta; eudicotyledons; Gunneridae; Pentapetalae; rosids; malvids; Brassicales; Brassicaceae; Camelineae; Arabidopsis	.	.	.	.	.	.	.	.	.	COG0324^Catalyzes the transfer of a dimethylallyl group onto the adenine at position 37 in tRNAs that read codons beginning with uridine, leading to the formation of N6-(dimethylallyl)adenosine (i(6)A) (By similarity)	GO:0009507^cellular_component^chloroplast`GO:0009536^cellular_component^plastid`GO:0052623^molecular_function^ADP dimethylallyltransferase activity`GO:0009824^molecular_function^AMP dimethylallyltransferase activity`GO:0005524^molecular_function^ATP binding`GO:0052622^molecular_function^ATP dimethylallyltransferase activity`GO:0009691^biological_process^cytokinin biosynthetic process`GO:0008033^b…	.	.	.
c316_g1	c316_g1_i1	ISPH_ORYSJ^ISPH_ORYSJ^Q:294-1,H:69-166^81.63%ID^E:1e-51^RecName: Full=4-hydroxy-3-methylbut-2-enyl diphosphate reductase, chloroplastic;^Eukaryota; Viridiplantae; Streptophyta; Embryophyta; Tracheophyta; Spermatophyta; Magnoliophyta; Liliopsida; Poales; Poaceae; BEP clade; Ehrhartoideae; Oryzeae; Oryza	.	.	c316_g1_i1|m.134	1-294[-]	ISPH_ORYSJ^ISPH_ORYSJ^Q:1-98,H:69-166^81.63%ID^E:1e-51^RecName: Full=4-hydroxy-3-methylbut-2-enyl diphosphate reductase, chloroplastic;^Eukaryota; Viridiplantae; Streptophyta; Embryophyta; Tracheophyta; Spermatophyta; Magnoliophyta; Liliopsida; Poales; Poaceae; BEP clade; Ehrhartoideae; Oryzeae; Oryza	.	PF02401.13^LYTB^LytB protein^38-93^E:2.1e-17	.	.	COG0761^Converts 1-hydroxy-2-methyl-2-(E)-butenyl 4-diphosphate into isopentenyl diphosphate (IPP) and dimethylallyl diphosphate (DMAPP) (By similarity)	GO:0009570^cellular_component^chloroplast stroma`GO:0051538^molecular_function^3 iron, 4 sulfur cluster binding`GO:0051745^molecular_function^4-hydroxy-3-methylbut-2-en-1-yl diphosphate reductase activity`GO:0046872^molecular_function^metal ion binding`GO:0050992^biological_process^dimethylallyl diphosphate biosynthetic process`GO:0019288^biological_process^isopentenyl diphosphate biosynthetic pr…	GO:0046872^molecular_function^metal ion binding`GO:0051745^molecular_function^4-hydroxy-3-methylbut-2-en-1-yl diphosphate reductase activity`GO:0019288^biological_process^isopentenyl diphosphate biosynthetic process, methylerythritol 4-phosphate pathway`GO:0050992^biological_process^dimethylallyl diphosphate biosynthetic process	.	.
c320_g1	c320_g1_i1	.	.	.	.	.	.	.	.	.	.	.	.	.	.	.
c323_g1	c323_g1_i1	.	.	.	c323_g1_i1|m.136	435-623[+]	.	.	.	.	.	.	.	.	.	.
c325_g1	c325_g1_i1	.	.	.	.	.	.	.	.	.	.	.	.	.	.	.
c326_g1	c326_g1_i1	R35A3_ARATH^R35A3_ARATH^Q:59-376,H:7-112^54.72%ID^E:2e-39^RecName: Full=60S ribosomal protein L35a-3;^Eukaryota; Viridiplantae; Streptophyta; Embryophyta; Tracheophyta; Spermatophyta; Magnoliophyta; eudicotyledons; Gunneridae; Pentapetalae; rosids; malvids; Brassicales; Brassicaceae; Camelineae; Arabidopsis	.	.	c326_g1_i1|m.138	2-379[+]	R35A3_ARATH^R35A3_ARATH^Q:20-125,H:7-112^54.72%ID^E:7e-40^RecName: Full=60S ribosomal protein L35a-3;^Eukaryota; Viridiplantae; Streptophyta; Embryophyta; Tracheophyta; Spermatophyta; Magnoliophyta; eudicotyledons; Gunneridae; Pentapetalae; rosids; malvids; Brassicales; Brassicaceae; Camelineae; Arabidopsis	.	PF01247.13^Ribosomal_L35Ae^Ribosomal protein L35Ae^25-119^E:2.8e-41	.	.	.	GO:0022625^cellular_component^cytosolic large ribosomal subunit`GO:0003735^molecular_function^structural constituent of ribosome`GO:0006412^biological_process^translation	GO:0003735^molecular_function^structural constituent of ribosome`GO:0006412^biological_process^translation`GO:0005622^cellular_component^intracellular`GO:0005840^cellular_component^ribosome	.	.
c329_g1	c329_g1_i1	4CLL7_ARATH^4CLL7_ARATH^Q:318-76,H:73-153^64.2%ID^E:2e-30^RecName: Full=4-coumarate--CoA ligase-like 7;^Eukaryota; Viridiplantae; Streptophyta; Embryophyta; Tracheophyta; Spermatophyta; Magnoliophyta; eudicotyledons; Gunneridae; Pentapetalae; rosids; malvids; Brassicales; Brassicaceae; Camelineae; Arabidopsis	.	.	.	.	.	.	.	.	.	COG0318^Amp-dependent synthetase and ligase	GO:0005777^cellular_component^peroxisome`GO:0005524^molecular_function^ATP binding`GO:0004321^molecular_function^fatty-acyl-CoA synthase activity`GO:0016874^molecular_function^ligase activity`GO:0009695^biological_process^jasmonic acid biosynthetic process`GO:0031408^biological_process^oxylipin biosynthetic process	.	.	.
c331_g1	c331_g1_i2	.	.	.	.	.	.	.	.	.	.	.	.	.	.	.
c332_g1	c332_g1_i1	.	.	.	.	.	.	.	.	.	.	.	.	.	.	.
c333_g1	c333_g1_i1	BRG3_ARATH^BRG3_ARATH^Q:311-165,H:286-334^44.9%ID^E:2e-08^RecName: Full=Probable BOI-related E3 ubiquitin-protein ligase 3;^Eukaryota; Viridiplantae; Streptophyta; Embryophyta; Tracheophyta; Spermatophyta; Magnoliophyta; eudicotyledons; Gunneridae; Pentapetalae; rosids; malvids; Brassicales; Brassicaceae; Camelineae; Arabidopsis	.	.	c333_g1_i1|m.142	162-473[-]	BRG3_ARATH^BRG3_ARATH^Q:55-103,H:286-334^44.9%ID^E:1e-08^RecName: Full=Probable BOI-related E3 ubiquitin-protein ligase 3;^Eukaryota; Viridiplantae; Streptophyta; Embryophyta; Tracheophyta; Spermatophyta; Magnoliophyta; eudicotyledons; Gunneridae; Pentapetalae; rosids; malvids; Brassicales; Brassicaceae; Camelineae; Arabidopsis	.	PF13920.1^zf-C3HC4_3^Zinc finger, C3HC4 type (RING finger)^55-92^E:3.3e-10	.	.	.	GO:0005634^cellular_component^nucleus`GO:0016874^molecular_function^ligase activity`GO:0008270^molecular_function^zinc ion binding`GO:0006952^biological_process^defense response`GO:0043161^biological_process^proteasome-mediated ubiquitin-dependent protein catabolic process`GO:0043067^biological_process^regulation of programmed cell death	.	.	.
c335_g1	c335_g1_i1	AB11B_ARATH^AB11B_ARATH^Q:478-5,H:1072-1228^76.58%ID^E:2e-74^RecName: Full=ABC transporter B family member 11;^Eukaryota; Viridiplantae; Streptophyta; Embryophyta; Tracheophyta; Spermatophyta; Magnoliophyta; eudicotyledons; Gunneridae; Pentapetalae; rosids; malvids; Brassicales; Brassicaceae; Camelineae; Arabidopsis`AB11B_ARATH^AB11B_ARATH^Q:478-5,H:421-574^59.49%ID^E:1e-54^RecName: Full=ABC tran…	.	.	c335_g1_i1|m.143	77-478[-]	AB11B_ARATH^AB11B_ARATH^Q:1-133,H:1072-1203^79.7%ID^E:5e-66^RecName: Full=ABC transporter B family member 11;^Eukaryota; Viridiplantae; Streptophyta; Embryophyta; Tracheophyta; Spermatophyta; Magnoliophyta; eudicotyledons; Gunneridae; Pentapetalae; rosids; malvids; Brassicales; Brassicaceae; Camelineae; Arabidopsis`AB11B_ARATH^AB11B_ARATH^Q:1-133,H:421-549^60.9%ID^E:6e-47^RecName: Full=ABC transp…	.	PF00005.22^ABC_tran^ABC transporter^1-130^E:4.4e-26	.	.	COG1132^(ABC) transporter	GO:0016021^cellular_component^integral component of membrane`GO:0005886^cellular_component^plasma membrane`GO:0009506^cellular_component^plasmodesma`GO:0005524^molecular_function^ATP binding`GO:0042626^molecular_function^ATPase activity, coupled to transmembrane movement of substances	GO:0005524^molecular_function^ATP binding`GO:0016887^molecular_function^ATPase activity	.	.
c337_g1	c337_g1_i1	.	.	.	.	.	.	.	.	.	.	.	.	.	.	.
c341_g1	c341_g1_i1	.	.	.	.	.	.	.	.	.	.	.	.	.	.	.
c342_g1	c342_g1_i1	.	.	.	.	.	.	.	.	.	.	.	.	.	.	.
c343_g1	c343_g1_i1	.	.	.	.	.	.	.	.	.	.	.	.	.	.	.
c346_g1	c346_g1_i1	ANT1_ASHGO^ANT1_ASHGO^Q:3-212,H:190-267^46.15%ID^E:6e-15^RecName: Full=Peroxisomal adenine nucleotide transporter 1;^Eukaryota; Fungi; Dikarya; Ascomycota; Saccharomycotina; Saccharomycetes; Saccharomycetales; Saccharomycetaceae; Eremothecium	.	.	c346_g1_i1|m.150	3-380[+]	ANT1_ASHGO^ANT1_ASHGO^Q:1-70,H:190-267^46.15%ID^E:4e-15^RecName: Full=Peroxisomal adenine nucleotide transporter 1;^Eukaryota; Fungi; Dikarya; Ascomycota; Saccharomycotina; Saccharomycetes; Saccharomycetales; Saccharomycetaceae; Eremothecium	.	PF00153.22^Mito_carr^Mitochondrial carrier protein^39-100^E:1.1e-07	.	.	.	GO:0005779^cellular_component^integral component of peroxisomal membrane`GO:0000295^molecular_function^adenine nucleotide transmembrane transporter activity`GO:0015867^biological_process^ATP transport`GO:0006635^biological_process^fatty acid beta-oxidation`GO:0007031^biological_process^peroxisome organization`GO:0015992^biological_process^proton transport	.	.	.
c352_g1	c352_g1_i1	.	.	.	.	.	.	.	.	.	.	.	.	.	.	.
c359_g1	c359_g1_i1	KI21B_MOUSE^KI21B_MOUSE^Q:115-8,H:6-41^58.33%ID^E:2e-07^RecName: Full=Kinesin-like protein KIF21B;^Eukaryota; Metazoa; Chordata; Craniata; Vertebrata; Euteleostomi; Mammalia; Eutheria; Euarchontoglires; Glires; Rodentia; Sciurognathi; Muroidea; Muridae; Murinae; Mus; Mus	.	.	.	.	.	.	.	.	.	COG2319^repeat-containing protein	GO:0005737^cellular_component^cytoplasm`GO:0030425^cellular_component^dendrite`GO:0005871^cellular_component^kinesin complex`GO:0005874^cellular_component^microtubule`GO:0005524^molecular_function^ATP binding`GO:0016887^molecular_function^ATPase activity`GO:0003777^molecular_function^microtubule motor activity`GO:0006200^biological_process^ATP catabolic process`GO:0008152^biological_process^metab…	.	.	.
c361_g1	c361_g1_i1	PYRE_MARHV^PYRE_MARHV^Q:1-216,H:119-190^63.89%ID^E:6e-26^RecName: Full=Orotate phosphoribosyltransferase {ECO:0000255|HAMAP-Rule:MF_01208};^Bacteria; Proteobacteria; Gammaproteobacteria; Alteromonadales; Alteromonadaceae; Marinobacter	.	.	c361_g1_i1|m.152	1-216[+]	PYRE_MARHV^PYRE_MARHV^Q:1-72,H:119-190^63.89%ID^E:5e-26^RecName: Full=Orotate phosphoribosyltransferase {ECO:0000255|HAMAP-Rule:MF_01208};^Bacteria; Proteobacteria; Gammaproteobacteria; Alteromonadales; Alteromonadaceae; Marinobacter	.	.	.	.	COG0461^Catalyzes the transfer of a ribosyl phosphate group from 5-phosphoribose 1-diphosphate to orotate, leading to the formation of orotidine monophosphate (OMP) (By similarity)	GO:0000287^molecular_function^magnesium ion binding`GO:0004588^molecular_function^orotate phosphoribosyltransferase activity`GO:0044205^biological_process^'de novo' UMP biosynthetic process	.	.	.
c365_g1	c365_g1_i1	.	.	.	c365_g1_i1|m.153	1-213[-]	.	.	.	.	.	.	.	.	.	.
c370_g1	c370_g1_i1	.	.	.	.	.	.	.	.	.	.	.	.	.	.	.
c370_g1	c370_g1_i2	.	.	.	.	.	.	.	.	.	.	.	.	.	.	.
c371_g1	c371_g1_i1	.	.	.	.	.	.	.	.	.	.	.	.	.	.	.
c372_g1	c372_g1_i1	.	.	.	c372_g1_i1|m.159	301-600[+]	.	.	.	.	.	.	.	.	.	.
c373_g1	c373_g1_i1	.	.	.	.	.	.	.	.	.	.	.	.	.	.	.
c373_g2	c373_g2_i1	.	.	.	.	.	.	.	.	.	.	.	.	.	.	.
c374_g1	c374_g1_i1	POS5_SCHPO^POS5_SCHPO^Q:39-365,H:262-371^50.91%ID^E:2e-31^RecName: Full=NADH kinase pos5, mitochondrial;^Eukaryota; Fungi; Dikarya; Ascomycota; Taphrinomycotina; Schizosaccharomycetes; Schizosaccharomycetales; Schizosaccharomycetaceae; Schizosaccharomyces	.	.	c374_g1_i1|m.165	3-365[+]	POS5_SCHPO^POS5_SCHPO^Q:13-121,H:262-371^50.91%ID^E:2e-31^RecName: Full=NADH kinase pos5, mitochondrial;^Eukaryota; Fungi; Dikarya; Ascomycota; Taphrinomycotina; Schizosaccharomycetes; Schizosaccharomycetales; Schizosaccharomycetaceae; Schizosaccharomyces	.	PF01513.16^NAD_kinase^ATP-NAD kinase^11-108^E:1.6e-28	.	.	COG0061^Catalyzes the phosphorylation of NAD to NADP. Utilizes ATP and other nucleoside triphosphates as well as inorganic polyphosphate as a source of phosphorus (By similarity)	GO:0005759^cellular_component^mitochondrial matrix`GO:0005739^cellular_component^mitochondrion`GO:0005524^molecular_function^ATP binding`GO:0003951^molecular_function^NAD+ kinase activity`GO:0042736^molecular_function^NADH kinase activity`GO:0019674^biological_process^NAD metabolic process`GO:0006741^biological_process^NADP biosynthetic process	GO:0003951^molecular_function^NAD+ kinase activity`GO:0006741^biological_process^NADP biosynthetic process`GO:0008152^biological_process^metabolic process	.	.
c375_g1	c375_g1_i1	NIP51_ARATH^NIP51_ARATH^Q:215-3,H:43-112^71.83%ID^E:5e-27^RecName: Full=Probable aquaporin NIP5-1;^Eukaryota; Viridiplantae; Streptophyta; Embryophyta; Tracheophyta; Spermatophyta; Magnoliophyta; eudicotyledons; Gunneridae; Pentapetalae; rosids; malvids; Brassicales; Brassicaceae; Camelineae; Arabidopsis	.	.	c375_g1_i1|m.168	1-216[+]	.	.	.	.	.	.	.	.	.	.
c376_g1	c376_g1_i1	BRI1_SOLPE^BRI1_SOLPE^Q:3-380,H:241-366^73.02%ID^E:5e-55^RecName: Full=Systemin receptor SR160;^Eukaryota; Viridiplantae; Streptophyta; Embryophyta; Tracheophyta; Spermatophyta; Magnoliophyta; eudicotyledons; Gunneridae; Pentapetalae; asterids; lamiids; Solanales; Solanaceae; Solanoideae; Solaneae; Solanum; Lycopersicon`BRI1_SOLPE^BRI1_SOLPE^Q:3-380,H:310-441^32.33%ID^E:1e-10^RecName: Full=System…	.	.	c376_g1_i1|m.171	3-380[+]	BRI1_SOLPE^BRI1_SOLPE^Q:1-126,H:241-366^73.02%ID^E:5e-55^RecName: Full=Systemin receptor SR160;^Eukaryota; Viridiplantae; Streptophyta; Embryophyta; Tracheophyta; Spermatophyta; Magnoliophyta; eudicotyledons; Gunneridae; Pentapetalae; asterids; lamiids; Solanales; Solanaceae; Solanoideae; Solaneae; Solanum; Lycopersicon`BRI1_SOLPE^BRI1_SOLPE^Q:1-126,H:310-441^32.33%ID^E:1e-10^RecName: Full=System…	.	PF13855.1^LRR_8^Leucine rich repeat^12-53^E:4.8e-07`PF13516.1^LRR_6^Leucine Rich repeat^16-38^E:0.00036`PF13504.1^LRR_7^Leucine rich repeat^17-30^E:1.6`PF12799.2^LRR_4^Leucine Rich repeats (2 copies)^18-60^E:2.5e-08`PF00560.28^LRR_1^Leucine Rich Repeat^18-40^E:0.0079`PF13504.1^LRR_7^Leucine rich repeat^42-53^E:170`PF13504.1^LRR_7^Leucine rich repeat^64-76^E:20`PF13516.1^LRR_6^Leucine Rich repeat^…	.	.	.	GO:0016021^cellular_component^integral component of membrane`GO:0005886^cellular_component^plasma membrane`GO:0005524^molecular_function^ATP binding`GO:0004674^molecular_function^protein serine/threonine kinase activity`GO:0005496^molecular_function^steroid binding`GO:0006952^biological_process^defense response	GO:0005515^molecular_function^protein binding	.	.
c386_g1	c386_g1_i1	.	.	.	.	.	.	.	.	.	.	.	.	.	.	.
c387_g1	c387_g1_i1	HSP7O_ARATH^HSP7O_ARATH^Q:385-8,H:571-696^80.95%ID^E:3e-59^RecName: Full=Heat shock 70 kDa protein 14;^Eukaryota; Viridiplantae; Streptophyta; Embryophyta; Tracheophyta; Spermatophyta; Magnoliophyta; eudicotyledons; Gunneridae; Pentapetalae; rosids; malvids; Brassicales; Brassicaceae; Camelineae; Arabidopsis	.	.	c387_g1_i1|m.178	2-385[-]	HSP7P_ARATH^HSP7P_ARATH^Q:1-126,H:571-696^80.95%ID^E:1e-63^RecName: Full=Heat shock 70 kDa protein 15;^Eukaryota; Viridiplantae; Streptophyta; Embryophyta; Tracheophyta; Spermatophyta; Magnoliophyta; eudicotyledons; Gunneridae; Pentapetalae; rosids; malvids; Brassicales; Brassicaceae; Camelineae; Arabidopsis	.	PF00012.15^HSP70^Hsp70 protein^6-125^E:1.7e-10	.	.	COG0443^heat shock protein 70	GO:0005618^cellular_component^cell wall`GO:0005829^cellular_component^cytosol`GO:0005634^cellular_component^nucleus`GO:0005886^cellular_component^plasma membrane`GO:0009506^cellular_component^plasmodesma`GO:0005524^molecular_function^ATP binding	.	.	.
c388_g1	c388_g1_i1	FKB2B_RHIO9^FKB2B_RHIO9^Q:77-439,H:21-141^60.33%ID^E:9e-48^RecName: Full=FK506-binding protein 2B;^Eukaryota; Fungi; Fungi incertae sedis; Early diverging fungal lineages; Mucoromycotina; Mucorales; Mucorineae; Rhizopodaceae; Rhizopus	.	.	c388_g1_i1|m.180	2-445[+]	FKB2B_RHIO9^FKB2B_RHIO9^Q:26-146,H:21-141^60.33%ID^E:3e-48^RecName: Full=FK506-binding protein 2B;^Eukaryota; Fungi; Fungi incertae sedis; Early diverging fungal lineages; Mucoromycotina; Mucorales; Mucorineae; Rhizopodaceae; Rhizopus	.	PF00254.23^FKBP_C^FKBP-type peptidyl-prolyl cis-trans isomerase^47-138^E:4.7e-33	.	.	.	GO:0016021^cellular_component^integral component of membrane`GO:0003755^molecular_function^peptidyl-prolyl cis-trans isomerase activity`GO:0006457^biological_process^protein folding	GO:0006457^biological_process^protein folding	.	.
c390_g1	c390_g1_i1	.	.	.	.	.	.	.	.	.	.	.	.	.	.	.
c391_g1	c391_g1_i1	MOT2_ARATH^MOT2_ARATH^Q:430-2,H:5-143^70.95%ID^E:2e-50^RecName: Full=Molybdate transporter 2;^Eukaryota; Viridiplantae; Streptophyta; Embryophyta; Tracheophyta; Spermatophyta; Magnoliophyta; eudicotyledons; Gunneridae; Pentapetalae; rosids; malvids; Brassicales; Brassicaceae; Camelineae; Arabidopsis	.	.	c391_g1_i1|m.183	2-454[-]	MOT2_ARATH^MOT2_ARATH^Q:9-151,H:5-143^70.95%ID^E:1e-50^RecName: Full=Molybdate transporter 2;^Eukaryota; Viridiplantae; Streptophyta; Embryophyta; Tracheophyta; Spermatophyta; Magnoliophyta; eudicotyledons; Gunneridae; Pentapetalae; rosids; malvids; Brassicales; Brassicaceae; Camelineae; Arabidopsis	.	.	.	.	NOG75856^EH domain binding protein	GO:0016021^cellular_component^integral component of membrane`GO:0005774^cellular_component^vacuolar membrane`GO:0015116^molecular_function^sulfate transmembrane transporter activity	.	.	.
c397_g1	c397_g1_i1	M810_ARATH^M810_ARATH^Q:2-235,H:113-190^39.74%ID^E:8e-16^RecName: Full=Uncharacterized mitochondrial protein AtMg00810;^Eukaryota; Viridiplantae; Streptophyta; Embryophyta; Tracheophyta; Spermatophyta; Magnoliophyta; eudicotyledons; Gunneridae; Pentapetalae; rosids; malvids; Brassicales; Brassicaceae; Camelineae; Arabidopsis	.	.	c397_g1_i1|m.184	2-235[+]	M810_ARATH^M810_ARATH^Q:1-78,H:113-190^39.74%ID^E:8e-16^RecName: Full=Uncharacterized mitochondrial protein AtMg00810;^Eukaryota; Viridiplantae; Streptophyta; Embryophyta; Tracheophyta; Spermatophyta; Magnoliophyta; eudicotyledons; Gunneridae; Pentapetalae; rosids; malvids; Brassicales; Brassicaceae; Camelineae; Arabidopsis	.	.	.	.	KOG0017^Retrotransposon protein	GO:0005739^cellular_component^mitochondrion	.	.	.
c398_g1	c398_g1_i1	COPIA_DROME^COPIA_DROME^Q:21-455,H:1215-1362^43.92%ID^E:8e-32^RecName: Full=Copia protein;^Eukaryota; Metazoa; Ecdysozoa; Arthropoda; Hexapoda; Insecta; Pterygota; Neoptera; Endopterygota; Diptera; Brachycera; Muscomorpha; Ephydroidea; Drosophilidae; Drosophila; Sophophora	.	.	c398_g1_i1|m.185	3-473[+]	COPIA_DROME^COPIA_DROME^Q:7-151,H:1215-1362^43.92%ID^E:7e-32^RecName: Full=Copia protein;^Eukaryota; Metazoa; Ecdysozoa; Arthropoda; Hexapoda; Insecta; Pterygota; Neoptera; Endopterygota; Diptera; Brachycera; Muscomorpha; Ephydroidea; Drosophilidae; Drosophila; Sophophora	.	.	.	.	.	GO:0004190^molecular_function^aspartic-type endopeptidase activity`GO:0005524^molecular_function^ATP binding`GO:0003676^molecular_function^nucleic acid binding`GO:0008270^molecular_function^zinc ion binding`GO:0015074^biological_process^DNA integration	.	.	.
c399_g1	c399_g1_i1	.	.	.	.	.	.	.	.	.	.	.	.	.	.	.
c404_g1	c404_g1_i1	RSSA_BRANA^RSSA_BRANA^Q:419-177,H:182-265^50%ID^E:4e-17^RecName: Full=40S ribosomal protein SA {ECO:0000255|HAMAP-Rule:MF_03015};^Eukaryota; Viridiplantae; Streptophyta; Embryophyta; Tracheophyta; Spermatophyta; Magnoliophyta; eudicotyledons; Gunneridae; Pentapetalae; rosids; malvids; Brassicales; Brassicaceae; Brassiceae; Brassica	.	.	c404_g1_i1|m.188	63-419[-]	RSSA_BRANA^RSSA_BRANA^Q:1-101,H:182-284^50.93%ID^E:4e-22^RecName: Full=40S ribosomal protein SA {ECO:0000255|HAMAP-Rule:MF_03015};^Eukaryota; Viridiplantae; Streptophyta; Embryophyta; Tracheophyta; Spermatophyta; Magnoliophyta; eudicotyledons; Gunneridae; Pentapetalae; rosids; malvids; Brassicales; Brassicaceae; Brassiceae; Brassica	.	.	.	.	.	GO:0022627^cellular_component^cytosolic small ribosomal subunit`GO:0003735^molecular_function^structural constituent of ribosome`GO:0000028^biological_process^ribosomal small subunit assembly`GO:0006412^biological_process^translation	.	.	.
c405_g1	c405_g1_i1	.	.	.	.	.	.	.	.	.	.	.	.	.	.	.
c408_g1	c408_g1_i1	PHT14_ARATH^PHT14_ARATH^Q:398-3,H:367-498^87.12%ID^E:7e-63^RecName: Full=Inorganic phosphate transporter 1-4;^Eukaryota; Viridiplantae; Streptophyta; Embryophyta; Tracheophyta; Spermatophyta; Magnoliophyta; eudicotyledons; Gunneridae; Pentapetalae; rosids; malvids; Brassicales; Brassicaceae; Camelineae; Arabidopsis	.	.	c408_g1_i1|m.192	3-413[-]	PHT14_ARATH^PHT14_ARATH^Q:6-137,H:367-498^87.12%ID^E:3e-76^RecName: Full=Inorganic phosphate transporter 1-4;^Eukaryota; Viridiplantae; Streptophyta; Embryophyta; Tracheophyta; Spermatophyta; Magnoliophyta; eudicotyledons; Gunneridae; Pentapetalae; rosids; malvids; Brassicales; Brassicaceae; Camelineae; Arabidopsis	.	PF00083.19^Sugar_tr^Sugar (and other) transporter^7-107^E:2.8e-14	.	.	COG0477^major facilitator Superfamily	GO:0005794^cellular_component^Golgi apparatus`GO:0016021^cellular_component^integral component of membrane`GO:0016020^cellular_component^membrane`GO:0005634^cellular_component^nucleus`GO:0005886^cellular_component^plasma membrane`GO:0009506^cellular_component^plasmodesma`GO:0005773^cellular_component^vacuole`GO:0005315^molecular_function^inorganic phosphate transmembrane transporter activity`GO:0…	GO:0022857^molecular_function^transmembrane transporter activity`GO:0055085^biological_process^transmembrane transport`GO:0016021^cellular_component^integral component of membrane	.	.
c409_g1	c409_g1_i1	.	.	.	.	.	.	.	.	.	.	.	.	.	.	.
c414_g1	c414_g1_i1	.	.	.	.	.	.	.	.	.	.	.	.	.	.	.
c416_g1	c416_g1_i1	RL321_ARATH^RL321_ARATH^Q:87-422,H:22-133^72.32%ID^E:9e-48^RecName: Full=60S ribosomal protein L32-1;^Eukaryota; Viridiplantae; Streptophyta; Embryophyta; Tracheophyta; Spermatophyta; Magnoliophyta; eudicotyledons; Gunneridae; Pentapetalae; rosids; malvids; Brassicales; Brassicaceae; Camelineae; Arabidopsis	.	.	c416_g1_i1|m.198	3-425[+]	RL32_RAT^RL32_RAT^Q:6-140,H:1-135^65.93%ID^E:1e-61^RecName: Full=60S ribosomal protein L32;^Eukaryota; Metazoa; Chordata; Craniata; Vertebrata; Euteleostomi; Mammalia; Eutheria; Euarchontoglires; Glires; Rodentia; Sciurognathi; Muroidea; Muridae; Murinae; Rattus	.	PF01655.13^Ribosomal_L32e^Ribosomal protein L32^23-130^E:4.9e-48	.	.	COG1717^(ribosomal) protein	GO:0022625^cellular_component^cytosolic large ribosomal subunit`GO:0016020^cellular_component^membrane`GO:0044822^molecular_function^poly(A) RNA binding`GO:0003735^molecular_function^structural constituent of ribosome`GO:0006412^biological_process^translation	GO:0003735^molecular_function^structural constituent of ribosome`GO:0006412^biological_process^translation`GO:0005622^cellular_component^intracellular`GO:0005840^cellular_component^ribosome	.	.
c417_g1	c417_g1_i1	.	.	.	.	.	.	.	.	.	.	.	.	.	.	.
c418_g1	c418_g1_i1	RPP13_ARATH^RPP13_ARATH^Q:602-3,H:276-472^35.75%ID^E:6e-24^RecName: Full=Disease resistance protein RPP13;^Eukaryota; Viridiplantae; Streptophyta; Embryophyta; Tracheophyta; Spermatophyta; Magnoliophyta; eudicotyledons; Gunneridae; Pentapetalae; rosids; malvids; Brassicales; Brassicaceae; Camelineae; Arabidopsis	.	.	c418_g1_i1|m.200	3-602[-]	RPP13_ARATH^RPP13_ARATH^Q:1-200,H:276-472^35.75%ID^E:6e-24^RecName: Full=Disease resistance protein RPP13;^Eukaryota; Viridiplantae; Streptophyta; Embryophyta; Tracheophyta; Spermatophyta; Magnoliophyta; eudicotyledons; Gunneridae; Pentapetalae; rosids; malvids; Brassicales; Brassicaceae; Camelineae; Arabidopsis	.	PF00931.17^NB-ARC^NB-ARC domain^1-176^E:9.9e-38	.	.	KOG4658^resistance protein	GO:0005737^cellular_component^cytoplasm`GO:0005886^cellular_component^plasma membrane`GO:0043531^molecular_function^ADP binding`GO:0005524^molecular_function^ATP binding`GO:0009814^biological_process^defense response, incompatible interaction`GO:0009626^biological_process^plant-type hypersensitive response	GO:0043531^molecular_function^ADP binding	.	.
c419_g1	c419_g1_i1	.	.	.	.	.	.	.	.	.	.	.	.	.	.	.
c427_g1	c427_g1_i1	.	.	.	.	.	.	.	.	.	.	.	.	.	.	.
c429_g1	c429_g1_i1	.	.	.	.	.	.	.	.	.	.	.	.	.	.	.
c431_g1	c431_g1_i1	.	.	.	.	.	.	.	.	.	.	.	.	.	.	.
c436_g1	c436_g1_i1	.	.	.	.	.	.	.	.	.	.	.	.	.	.	.
c448_g1	c448_g1_i1	.	.	.	c448_g1_i1|m.203	121-675[-]	.	.	.	.	.	.	.	.	.	.
c451_g1	c451_g1_i1	.	.	.	c451_g1_i1|m.207	2-232[-]	.	.	.	.	.	.	.	.	.	.
c453_g1	c453_g1_i1	.	.	.	c453_g1_i1|m.210	831-1031[-]	.	.	.	.	.	.	.	.	.	.
c453_g1	c453_g1_i1	.	.	.	c453_g1_i1|m.209	127-1062[+]	.	.	.	.	.	.	.	.	.	.
c456_g1	c456_g1_i1	RS7_SCHPO^RS7_SCHPO^Q:19-591,H:3-188^60.73%ID^E:3e-71^RecName: Full=40S ribosomal protein S7;^Eukaryota; Fungi; Dikarya; Ascomycota; Taphrinomycotina; Schizosaccharomycetes; Schizosaccharomycetales; Schizosaccharomycetaceae; Schizosaccharomyces	.	.	c456_g1_i1|m.213	1-609[+]	RS7_SCHPO^RS7_SCHPO^Q:7-197,H:3-188^60.73%ID^E:2e-72^RecName: Full=40S ribosomal protein S7;^Eukaryota; Fungi; Dikarya; Ascomycota; Taphrinomycotina; Schizosaccharomycetes; Schizosaccharomycetales; Schizosaccharomycetaceae; Schizosaccharomyces	.	PF01251.13^Ribosomal_S7e^Ribosomal protein S7e^10-199^E:7.5e-75	.	.	.	GO:0005829^cellular_component^cytosol`GO:0022627^cellular_component^cytosolic small ribosomal subunit`GO:0005730^cellular_component^nucleolus`GO:0005634^cellular_component^nucleus`GO:0003735^molecular_function^structural constituent of ribosome`GO:0002181^biological_process^cytoplasmic translation`GO:0042254^biological_process^ribosome biogenesis`GO:0006412^biological_process^translation	GO:0003735^molecular_function^structural constituent of ribosome`GO:0006412^biological_process^translation`GO:0005622^cellular_component^intracellular`GO:0005840^cellular_component^ribosome	.	.
c463_g1	c463_g1_i1	.	.	.	c463_g1_i1|m.216	1-351[-]	.	.	.	.	.	.	.	.	.	.
c465_g1	c465_g1_i1	FUZ7_USTMA^FUZ7_USTMA^Q:1-564,H:195-435^52.28%ID^E:8e-78^RecName: Full=Dual specificity protein kinase FUZ7;^Eukaryota; Fungi; Dikarya; Basidiomycota; Ustilaginomycotina; Ustilaginomycetes; Ustilaginales; Ustilaginaceae; Ustilago	.	.	c465_g1_i1|m.218	1-579[+]	FUZ7_USTMA^FUZ7_USTMA^Q:1-188,H:195-435^52.28%ID^E:8e-79^RecName: Full=Dual specificity protein kinase FUZ7;^Eukaryota; Fungi; Dikarya; Basidiomycota; Ustilaginomycotina; Ustilaginomycetes; Ustilaginales; Ustilaginaceae; Ustilago	.	PF00069.20^Pkinase^Protein kinase domain^4-170^E:1.8e-44`PF07714.12^Pkinase_Tyr^Protein tyrosine kinase^10-166^E:4.6e-26	.	.	COG0515^Serine Threonine protein kinase	GO:0005524^molecular_function^ATP binding`GO:0004674^molecular_function^protein serine/threonine kinase activity`GO:0004713^molecular_function^protein tyrosine kinase activity	GO:0004672^molecular_function^protein kinase activity`GO:0005524^molecular_function^ATP binding`GO:0006468^biological_process^protein phosphorylation	.	.
c466_g1	c466_g1_i1	5MAT1_SALSN^5MAT1_SALSN^Q:422-33,H:7-138^48.87%ID^E:4e-33^RecName: Full=Malonyl-coenzyme:anthocyanin 5-O-glucoside-6'''-O-malonyltransferase {ECO:0000303|PubMed:11598135};^Eukaryota; Viridiplantae; Streptophyta; Embryophyta; Tracheophyta; Spermatophyta; Magnoliophyta; eudicotyledons; Gunneridae; Pentapetalae; asterids; lamiids; Lamiales; Lamiaceae; Nepetoideae; Mentheae; Salvia	.	.	c466_g1_i1|m.219	3-431[-]	5MAT1_SALSN^5MAT1_SALSN^Q:4-133,H:7-138^48.87%ID^E:6e-34^RecName: Full=Malonyl-coenzyme:anthocyanin 5-O-glucoside-6'''-O-malonyltransferase {ECO:0000303|PubMed:11598135};^Eukaryota; Viridiplantae; Streptophyta; Embryophyta; Tracheophyta; Spermatophyta; Magnoliophyta; eudicotyledons; Gunneridae; Pentapetalae; asterids; lamiids; Lamiales; Lamiaceae; Nepetoideae; Mentheae; Salvia	.	PF02458.10^Transferase^Transferase family^3-84^E:7.3e-08	.	.	.	GO:0033810^molecular_function^anthocyanin 5-O-glucoside 6'''-O-malonyltransferase activity`GO:0009718^biological_process^anthocyanin-containing compound biosynthetic process`GO:0009698^biological_process^phenylpropanoid metabolic process	GO:0016747^molecular_function^transferase activity, transferring acyl groups other than amino-acyl groups	.	.
c469_g1	c469_g1_i1	.	.	.	.	.	.	.	.	.	.	.	.	.	.	.
c471_g1	c471_g1_i1	.	.	.	.	.	.	.	.	.	.	.	.	.	.	.
c473_g1	c473_g1_i1	.	.	.	.	.	.	.	.	.	.	.	.	.	.	.
c474_g1	c474_g1_i1	.	.	.	c474_g1_i1|m.221	1-324[-]	.	.	.	.	.	.	.	.	.	.
c475_g1	c475_g1_i1	.	.	.	.	.	.	.	.	.	.	.	.	.	.	.
c479_g1	c479_g1_i1	.	.	.	.	.	.	.	.	.	.	.	.	.	.	.
c480_g1	c480_g1_i1	.	.	.	c480_g1_i1|m.224	226-429[-]	.	.	.	.	.	.	.	.	.	.
c481_g1	c481_g1_i1	SCRK5_ARATH^SCRK5_ARATH^Q:3-365,H:201-321^72.73%ID^E:1e-54^RecName: Full=Probable fructokinase-5;^Eukaryota; Viridiplantae; Streptophyta; Embryophyta; Tracheophyta; Spermatophyta; Magnoliophyta; eudicotyledons; Gunneridae; Pentapetalae; rosids; malvids; Brassicales; Brassicaceae; Camelineae; Arabidopsis	.	.	c481_g1_i1|m.225	3-374[+]	SCRK5_ARATH^SCRK5_ARATH^Q:1-121,H:201-321^72.73%ID^E:7e-55^RecName: Full=Probable fructokinase-5;^Eukaryota; Viridiplantae; Streptophyta; Embryophyta; Tracheophyta; Spermatophyta; Magnoliophyta; eudicotyledons; Gunneridae; Pentapetalae; rosids; malvids; Brassicales; Brassicaceae; Camelineae; Arabidopsis	.	PF00294.19^PfkB^pfkB family carbohydrate kinase^1-111^E:4.4e-23	.	.	COG0524^pfkb domain protein	GO:0005524^molecular_function^ATP binding`GO:0008865^molecular_function^fructokinase activity`GO:0004747^molecular_function^ribokinase activity`GO:0006014^biological_process^D-ribose metabolic process`GO:0019252^biological_process^starch biosynthetic process	.	.	.
c482_g1	c482_g1_i1	.	.	.	c482_g1_i1|m.228	1-168[+]	.	.	.	.	.	.	.	.	.	.
c486_g1	c486_g1_i1	.	.	.	c486_g1_i1|m.230	2-217[+]	.	.	.	.	.	.	.	.	.	.
c488_g1	c488_g1_i1	.	.	.	.	.	.	.	.	.	.	.	.	.	.	.
c491_g1	c491_g1_i1	.	.	.	c491_g1_i1|m.234	3-284[-]	.	.	PF00139.14^Lectin_legB^Legume lectin domain^28-92^E:0.00017	.	.	.	.	GO:0030246^molecular_function^carbohydrate binding	.	.
c493_g1	c493_g1_i1	.	.	.	.	.	.	.	.	.	.	.	.	.	.	.
c494_g1	c494_g1_i1	KRP5_ORYSJ^KRP5_ORYSJ^Q:130-8,H:1-41^60.98%ID^E:4e-08^RecName: Full=Cyclin-dependent kinase inhibitor 5;^Eukaryota; Viridiplantae; Streptophyta; Embryophyta; Tracheophyta; Spermatophyta; Magnoliophyta; Liliopsida; Poales; Poaceae; BEP clade; Ehrhartoideae; Oryzeae; Oryza	.	.	.	.	.	.	.	.	.	.	GO:0005634^cellular_component^nucleus`GO:0004861^molecular_function^cyclin-dependent protein serine/threonine kinase inhibitor activity`GO:0007050^biological_process^cell cycle arrest	.	.	.
c497_g1	c497_g1_i1	PMTH_ARATH^PMTH_ARATH^Q:336-1,H:333-444^66.96%ID^E:8e-49^RecName: Full=Probable methyltransferase PMT17;^Eukaryota; Viridiplantae; Streptophyta; Embryophyta; Tracheophyta; Spermatophyta; Magnoliophyta; eudicotyledons; Gunneridae; Pentapetalae; rosids; malvids; Brassicales; Brassicaceae; Camelineae; Arabidopsis	.	.	c497_g1_i1|m.239	1-336[-]	PMTH_ARATH^PMTH_ARATH^Q:1-112,H:333-444^66.96%ID^E:7e-49^RecName: Full=Probable methyltransferase PMT17;^Eukaryota; Viridiplantae; Streptophyta; Embryophyta; Tracheophyta; Spermatophyta; Magnoliophyta; eudicotyledons; Gunneridae; Pentapetalae; rosids; malvids; Brassicales; Brassicaceae; Camelineae; Arabidopsis	.	PF03141.11^Methyltransf_29^Putative S-adenosyl-L-methionine-dependent methyltransferase^2-111^E:2.6e-27	.	.	.	GO:0005789^cellular_component^endoplasmic reticulum membrane`GO:0016021^cellular_component^integral component of membrane`GO:0008168^molecular_function^methyltransferase activity	GO:0008168^molecular_function^methyltransferase activity	.	.
c503_g1	c503_g1_i1	.	.	.	.	.	.	.	.	.	.	.	.	.	.	.
c504_g1	c504_g1_i1	.	.	.	.	.	.	.	.	.	.	.	.	.	.	.
c507_g1	c507_g1_i1	.	.	.	.	.	.	.	.	.	.	.	.	.	.	.
c509_g1	c509_g1_i1	.	.	.	.	.	.	.	.	.	.	.	.	.	.	.
c510_g1	c510_g1_i1	.	.	.	c510_g1_i1|m.251	2-205[-]	.	.	.	.	.	.	.	.	.	.
c512_g1	c512_g1_i1	.	.	.	c512_g1_i1|m.256	3-311[-]	.	.	.	.	.	.	.	.	.	.
c513_g1	c513_g1_i1	Y4958_ARATH^Y4958_ARATH^Q:273-1,H:139-229^72.53%ID^E:6e-41^RecName: Full=Uncharacterized membrane protein At4g09580;^Eukaryota; Viridiplantae; Streptophyta; Embryophyta; Tracheophyta; Spermatophyta; Magnoliophyta; eudicotyledons; Gunneridae; Pentapetalae; rosids; malvids; Brassicales; Brassicaceae; Camelineae; Arabidopsis	.	.	c513_g1_i1|m.258	1-273[-]	Y4958_ARATH^Y4958_ARATH^Q:1-91,H:139-229^72.53%ID^E:5e-41^RecName: Full=Uncharacterized membrane protein At4g09580;^Eukaryota; Viridiplantae; Streptophyta; Embryophyta; Tracheophyta; Spermatophyta; Magnoliophyta; eudicotyledons; Gunneridae; Pentapetalae; rosids; malvids; Brassicales; Brassicaceae; Camelineae; Arabidopsis	.	PF09335.6^SNARE_assoc^SNARE associated Golgi protein^1-91^E:1.2e-11	.	.	.	GO:0005783^cellular_component^endoplasmic reticulum`GO:0005789^cellular_component^endoplasmic reticulum membrane`GO:0016021^cellular_component^integral component of membrane	.	.	.
c515_g1	c515_g1_i1	.	.	.	.	.	.	.	.	.	.	.	.	.	.	.
c516_g1	c516_g1_i1	UGT2_GARJA^UGT2_GARJA^Q:498-1,H:1-166^73.49%ID^E:4e-83^RecName: Full=7-deoxyloganetin glucosyltransferase;^Eukaryota; Viridiplantae; Streptophyta; Embryophyta; Tracheophyta; Spermatophyta; Magnoliophyta; eudicotyledons; Gunneridae; Pentapetalae; asterids; lamiids; Gentianales; Rubiaceae; Ixoroideae; Gardenieae; Gardenia	.	.	c516_g1_i1|m.260	1-534[-]	UGT2_GARJA^UGT2_GARJA^Q:13-177,H:1-165^73.94%ID^E:1e-83^RecName: Full=7-deoxyloganetin glucosyltransferase;^Eukaryota; Viridiplantae; Streptophyta; Embryophyta; Tracheophyta; Spermatophyta; Magnoliophyta; eudicotyledons; Gunneridae; Pentapetalae; asterids; lamiids; Gentianales; Rubiaceae; Ixoroideae; Gardenieae; Gardenia	.	.	.	.	.	GO:0035251^molecular_function^UDP-glucosyltransferase activity	.	.	.
c522_g1	c522_g1_i1	TPT_SOLTU^TPT_SOLTU^Q:125-30,H:39-75^72.97%ID^E:3e-06^RecName: Full=Triose phosphate/phosphate translocator, chloroplastic;^Eukaryota; Viridiplantae; Streptophyta; Embryophyta; Tracheophyta; Spermatophyta; Magnoliophyta; eudicotyledons; Gunneridae; Pentapetalae; asterids; lamiids; Solanales; Solanaceae; Solanoideae; Solaneae; Solanum	.	.	c522_g1_i1|m.267	3-209[-]	TPT_SOLTU^TPT_SOLTU^Q:1-60,H:4-75^62.5%ID^E:6e-12^RecName: Full=Triose phosphate/phosphate translocator, chloroplastic;^Eukaryota; Viridiplantae; Streptophyta; Embryophyta; Tracheophyta; Spermatophyta; Magnoliophyta; eudicotyledons; Gunneridae; Pentapetalae; asterids; lamiids; Solanales; Solanaceae; Solanoideae; Solaneae; Solanum	.	.	.	.	.	GO:0031969^cellular_component^chloroplast membrane`GO:0009534^cellular_component^chloroplast thylakoid`GO:0016021^cellular_component^integral component of membrane`GO:0071917^molecular_function^triose-phosphate transmembrane transporter activity`GO:0019344^biological_process^cysteine biosynthetic process`GO:0019684^biological_process^photosynthesis, light reaction`GO:0035304^biological_process^re…	.	.	.
c528_g1	c528_g1_i1	.	.	.	.	.	.	.	.	.	.	.	.	.	.	.
c529_g1	c529_g1_i1	.	.	.	c529_g1_i1|m.270	2-451[-]	.	.	.	.	.	.	.	.	.	.
c530_g1	c530_g1_i1	BZP43_ARATH^BZP43_ARATH^Q:165-314,H:70-119^52%ID^E:7e-06^RecName: Full=Basic leucine zipper 43;^Eukaryota; Viridiplantae; Streptophyta; Embryophyta; Tracheophyta; Spermatophyta; Magnoliophyta; eudicotyledons; Gunneridae; Pentapetalae; rosids; malvids; Brassicales; Brassicaceae; Camelineae; Arabidopsis	.	.	c530_g1_i1|m.272	63-449[+]	BZP43_ARATH^BZP43_ARATH^Q:35-110,H:70-145^40.79%ID^E:5e-07^RecName: Full=Basic leucine zipper 43;^Eukaryota; Viridiplantae; Streptophyta; Embryophyta; Tracheophyta; Spermatophyta; Magnoliophyta; eudicotyledons; Gunneridae; Pentapetalae; rosids; malvids; Brassicales; Brassicaceae; Camelineae; Arabidopsis	.	PF07716.10^bZIP_2^Basic region leucine zipper^34-81^E:4.4e-07`PF00170.16^bZIP_1^bZIP transcription factor^35-82^E:5e-09	.	.	.	GO:0005634^cellular_component^nucleus`GO:0043565^molecular_function^sequence-specific DNA binding`GO:0003700^molecular_function^sequence-specific DNA binding transcription factor activity`GO:0006351^biological_process^transcription, DNA-templated	GO:0003700^molecular_function^sequence-specific DNA binding transcription factor activity`GO:0043565^molecular_function^sequence-specific DNA binding`GO:0006355^biological_process^regulation of transcription, DNA-templated	.	.
c534_g1	c534_g1_i1	BURP3_ORYSJ^BURP3_ORYSJ^Q:285-1,H:183-275^60.42%ID^E:6e-29^RecName: Full=BURP domain-containing protein 3;^Eukaryota; Viridiplantae; Streptophyta; Embryophyta; Tracheophyta; Spermatophyta; Magnoliophyta; Liliopsida; Poales; Poaceae; BEP clade; Ehrhartoideae; Oryzeae; Oryza	.	.	c534_g1_i1|m.274	1-480[-]	RD22_ARATH^RD22_ARATH^Q:2-160,H:52-240^48.96%ID^E:3e-37^RecName: Full=Dehydration-responsive protein RD22;^Eukaryota; Viridiplantae; Streptophyta; Embryophyta; Tracheophyta; Spermatophyta; Magnoliophyta; eudicotyledons; Gunneridae; Pentapetalae; rosids; malvids; Brassicales; Brassicaceae; Camelineae; Arabidopsis	.	PF03181.10^BURP^BURP domain^98-160^E:4e-16	.	.	.	GO:0005768^cellular_component^endosome`GO:0005794^cellular_component^Golgi apparatus`GO:0005802^cellular_component^trans-Golgi network`GO:0009651^biological_process^response to salt stress	.	.	.
c534_g1	c534_g1_i1	BURP3_ORYSJ^BURP3_ORYSJ^Q:285-1,H:183-275^60.42%ID^E:6e-29^RecName: Full=BURP domain-containing protein 3;^Eukaryota; Viridiplantae; Streptophyta; Embryophyta; Tracheophyta; Spermatophyta; Magnoliophyta; Liliopsida; Poales; Poaceae; BEP clade; Ehrhartoideae; Oryzeae; Oryza	.	.	c534_g1_i1|m.275	2-217[+]	.	.	.	.	.	.	.	.	.	.
c535_g1	c535_g1_i1	.	.	.	.	.	.	.	.	.	.	.	.	.	.	.
c537_g1	c537_g1_i1	.	.	.	.	.	.	.	.	.	.	.	.	.	.	.
c540_g1	c540_g1_i1	.	.	.	.	.	.	.	.	.	.	.	.	.	.	.
c541_g1	c541_g1_i1	.	.	.	c541_g1_i1|m.278	1-225[+]	.	.	.	.	.	.	.	.	.	.
c544_g1	c544_g1_i1	.	.	.	c544_g1_i1|m.279	1-252[+]	.	.	.	.	.	.	.	.	.	.
c546_g1	c546_g1_i1	.	.	.	c546_g1_i1|m.281	3-389[+]	.	.	.	.	.	.	.	.	.	.
c547_g1	c547_g1_i1	.	.	.	c547_g1_i1|m.282	2-301[+]	.	.	.	.	.	.	.	.	.	.
c550_g1	c550_g1_i1	.	.	.	c550_g1_i1|m.285	17-331[-]	.	.	.	.	.	.	.	.	.	.
c551_g1	c551_g1_i1	.	.	.	.	.	.	.	.	.	.	.	.	.	.	.
c552_g1	c552_g1_i1	.	.	.	.	.	.	.	.	.	.	.	.	.	.	.
c553_g1	c553_g1_i1	GDL68_ARATH^GDL68_ARATH^Q:2-382,H:47-165^50.39%ID^E:3e-34^RecName: Full=GDSL esterase/lipase At4g30140;^Eukaryota; Viridiplantae; Streptophyta; Embryophyta; Tracheophyta; Spermatophyta; Magnoliophyta; eudicotyledons; Gunneridae; Pentapetalae; rosids; malvids; Brassicales; Brassicaceae; Camelineae; Arabidopsis	.	.	c553_g1_i1|m.289	2-382[+]	GDL68_ARATH^GDL68_ARATH^Q:1-127,H:47-165^50.39%ID^E:2e-34^RecName: Full=GDSL esterase/lipase At4g30140;^Eukaryota; Viridiplantae; Streptophyta; Embryophyta; Tracheophyta; Spermatophyta; Magnoliophyta; eudicotyledons; Gunneridae; Pentapetalae; rosids; malvids; Brassicales; Brassicaceae; Camelineae; Arabidopsis	.	.	.	.	.	GO:0005615^cellular_component^extracellular space`GO:0090406^cellular_component^pollen tube`GO:0050525^molecular_function^cutinase activity`GO:0016042^biological_process^lipid catabolic process	.	.	.
c555_g1	c555_g1_i1	.	.	.	.	.	.	.	.	.	.	.	.	.	.	.
c557_g1	c557_g1_i1	.	.	.	c557_g1_i1|m.293	198-590[-]	.	.	PF12428.3^DUF3675^Protein of unknown function (DUF3675)^9-109^E:5.4e-24	.	.	.	.	.	.	.
c559_g1	c559_g1_i1	.	.	.	.	.	.	.	.	.	.	.	.	.	.	.
c561_g1	c561_g1_i1	.	.	.	.	.	.	.	.	.	.	.	.	.	.	.
c564_g1	c564_g1_i1	.	.	.	.	.	.	.	.	.	.	.	.	.	.	.
c571_g1	c571_g1_i1	.	.	.	.	.	.	.	.	.	.	.	.	.	.	.
c572_g1	c572_g1_i1	.	.	.	.	.	.	.	.	.	.	.	.	.	.	.
c574_g1	c574_g1_i1	.	.	.	c574_g1_i1|m.294	68-316[-]	.	.	.	.	.	.	.	.	.	.
c574_g2	c574_g2_i1	.	.	.	c574_g2_i1|m.296	3-239[-]	.	.	.	.	.	.	.	.	.	.
c575_g1	c575_g1_i1	.	.	.	.	.	.	.	.	.	.	.	.	.	.	.
c576_g1	c576_g1_i1	.	.	.	c576_g1_i1|m.298	3-260[-]	.	.	.	.	.	.	.	.	.	.
c577_g1	c577_g1_i1	.	.	.	.	.	.	.	.	.	.	.	.	.	.	.
c578_g1	c578_g1_i1	.	.	.	.	.	.	.	.	.	.	.	.	.	.	.
c586_g1	c586_g1_i1	.	.	.	c586_g1_i1|m.301	232-465[-]	.	.	.	.	.	.	.	.	.	.
c587_g1	c587_g1_i1	WRKY6_ARATH^WRKY6_ARATH^Q:319-20,H:388-498^53.15%ID^E:7e-23^RecName: Full=WRKY transcription factor 6;^Eukaryota; Viridiplantae; Streptophyta; Embryophyta; Tracheophyta; Spermatophyta; Magnoliophyta; eudicotyledons; Gunneridae; Pentapetalae; rosids; malvids; Brassicales; Brassicaceae; Camelineae; Arabidopsis	.	.	c587_g1_i1|m.303	2-325[-]	WRKY6_ARATH^WRKY6_ARATH^Q:3-102,H:388-498^52.99%ID^E:1e-24^RecName: Full=WRKY transcription factor 6;^Eukaryota; Viridiplantae; Streptophyta; Embryophyta; Tracheophyta; Spermatophyta; Magnoliophyta; eudicotyledons; Gunneridae; Pentapetalae; rosids; malvids; Brassicales; Brassicaceae; Camelineae; Arabidopsis	.	.	.	.	.	GO:0005634^cellular_component^nucleus`GO:0043565^molecular_function^sequence-specific DNA binding`GO:0003700^molecular_function^sequence-specific DNA binding transcription factor activity`GO:0044212^molecular_function^transcription regulatory region DNA binding`GO:0080169^biological_process^cellular response to boron-containing substance deprivation`GO:0016036^biological_process^cellular response…	.	.	.
c592_g1	c592_g1_i1	.	.	.	c592_g1_i1|m.306	109-528[-]	.	.	.	.	.	.	.	.	.	.
c594_g1	c594_g1_i1	BRE1A_ARATH^BRE1A_ARATH^Q:290-3,H:226-321^56.25%ID^E:2e-28^RecName: Full=E3 ubiquitin-protein ligase BRE1-like 1;^Eukaryota; Viridiplantae; Streptophyta; Embryophyta; Tracheophyta; Spermatophyta; Magnoliophyta; eudicotyledons; Gunneridae; Pentapetalae; rosids; malvids; Brassicales; Brassicaceae; Camelineae; Arabidopsis	.	.	c594_g1_i1|m.309	3-299[-]	BRE1A_ARATH^BRE1A_ARATH^Q:4-99,H:226-321^56.25%ID^E:1e-28^RecName: Full=E3 ubiquitin-protein ligase BRE1-like 1;^Eukaryota; Viridiplantae; Streptophyta; Embryophyta; Tracheophyta; Spermatophyta; Magnoliophyta; eudicotyledons; Gunneridae; Pentapetalae; rosids; malvids; Brassicales; Brassicaceae; Camelineae; Arabidopsis	.	.	.	.	.	GO:0005739^cellular_component^mitochondrion`GO:0005634^cellular_component^nucleus`GO:0016874^molecular_function^ligase activity`GO:0042803^molecular_function^protein homodimerization activity`GO:0004842^molecular_function^ubiquitin-protein transferase activity`GO:0008270^molecular_function^zinc ion binding`GO:0051301^biological_process^cell division`GO:0016049^biological_process^cell growth`GO:00…	.	.	.
c596_g1	c596_g1_i1	.	.	.	.	.	.	.	.	.	.	.	.	.	.	.
c597_g1	c597_g1_i1	.	.	.	.	.	.	.	.	.	.	.	.	.	.	.
c598_g1	c598_g1_i1	.	.	.	.	.	.	.	.	.	.	.	.	.	.	.
c600_g1	c600_g1_i1	.	.	.	.	.	.	.	.	.	.	.	.	.	.	.
c604_g1	c604_g1_i1	C3H1_ARATH^C3H1_ARATH^Q:230-3,H:152-227^96.05%ID^E:2e-47^RecName: Full=Zinc finger CCCH domain-containing protein 1;^Eukaryota; Viridiplantae; Streptophyta; Embryophyta; Tracheophyta; Spermatophyta; Magnoliophyta; eudicotyledons; Gunneridae; Pentapetalae; rosids; malvids; Brassicales; Brassicaceae; Camelineae; Arabidopsis	.	.	c604_g1_i1|m.312	3-233[-]	C3H1_ARATH^C3H1_ARATH^Q:2-77,H:152-227^96.05%ID^E:2e-47^RecName: Full=Zinc finger CCCH domain-containing protein 1;^Eukaryota; Viridiplantae; Streptophyta; Embryophyta; Tracheophyta; Spermatophyta; Magnoliophyta; eudicotyledons; Gunneridae; Pentapetalae; rosids; malvids; Brassicales; Brassicaceae; Camelineae; Arabidopsis	.	PF00642.19^zf-CCCH^Zinc finger C-x8-C-x5-C-x3-H type (and similar)^51-76^E:7.8e-11	.	.	COG5152^Ring finger protein	GO:0003677^molecular_function^DNA binding`GO:0008270^molecular_function^zinc ion binding	GO:0046872^molecular_function^metal ion binding	.	.
c605_g1	c605_g1_i1	.	.	.	c605_g1_i1|m.313	2-244[-]	.	.	.	.	.	.	.	.	.	.
c607_g1	c607_g1_i1	.	.	.	.	.	.	.	.	.	.	.	.	.	.	.
c610_g1	c610_g1_i1	RNHX1_ARATH^RNHX1_ARATH^Q:578-264,H:20-129^33.64%ID^E:5e-14^RecName: Full=Putative ribonuclease H protein At1g65750;^Eukaryota; Viridiplantae; Streptophyta; Embryophyta; Tracheophyta; Spermatophyta; Magnoliophyta; eudicotyledons; Gunneridae; Pentapetalae; rosids; malvids; Brassicales; Brassicaceae; Camelineae; Arabidopsis	.	.	c610_g1_i1|m.314	3-578[-]	RNHX1_ARATH^RNHX1_ARATH^Q:1-105,H:20-129^33.64%ID^E:5e-14^RecName: Full=Putative ribonuclease H protein At1g65750;^Eukaryota; Viridiplantae; Streptophyta; Embryophyta; Tracheophyta; Spermatophyta; Magnoliophyta; eudicotyledons; Gunneridae; Pentapetalae; rosids; malvids; Brassicales; Brassicaceae; Camelineae; Arabidopsis	.	.	.	.	.	GO:0046872^molecular_function^metal ion binding`GO:0003676^molecular_function^nucleic acid binding`GO:0004523^molecular_function^RNA-DNA hybrid ribonuclease activity	.	.	.
c614_g1	c614_g1_i1	.	.	.	.	.	.	.	.	.	.	.	.	.	.	.
c617_g1	c617_g1_i1	.	.	.	.	.	.	.	.	.	.	.	.	.	.	.
c621_g1	c621_g1_i1	RL31_CANGA^RL31_CANGA^Q:83-412,H:2-111^63.64%ID^E:1e-45^RecName: Full=60S ribosomal protein L31;^Eukaryota; Fungi; Dikarya; Ascomycota; Saccharomycotina; Saccharomycetes; Saccharomycetales; Saccharomycetaceae; Nakaseomyces; Nakaseomyces/Candida clade	.	.	c621_g1_i1|m.318	8-430[-]	.	.	.	.	.	.	.	.	.	.
c622_g1	c622_g1_i1	.	.	.	c622_g1_i1|m.322	2-268[-]	.	.	.	.	.	.	.	.	.	.
c623_g1	c623_g1_i1	.	.	.	.	.	.	.	.	.	.	.	.	.	.	.
c624_g1	c624_g1_i1	.	.	.	.	.	.	.	.	.	.	.	.	.	.	.
c625_g1	c625_g1_i1	SC231_SCHPO^SC231_SCHPO^Q:206-3,H:179-244^44.44%ID^E:3e-08^RecName: Full=Protein transport protein sec23-1;^Eukaryota; Fungi; Dikarya; Ascomycota; Taphrinomycotina; Schizosaccharomycetes; Schizosaccharomycetales; Schizosaccharomycetaceae; Schizosaccharomyces	.	.	c625_g1_i1|m.324	3-215[-]	SC231_SCHPO^SC231_SCHPO^Q:4-71,H:179-244^44.44%ID^E:3e-08^RecName: Full=Protein transport protein sec23-1;^Eukaryota; Fungi; Dikarya; Ascomycota; Taphrinomycotina; Schizosaccharomycetes; Schizosaccharomycetales; Schizosaccharomycetaceae; Schizosaccharomyces	.	.	.	.	COG5047^transport protein	GO:0030127^cellular_component^COPII vesicle coat`GO:0005789^cellular_component^endoplasmic reticulum membrane`GO:0000139^cellular_component^Golgi membrane`GO:0005096^molecular_function^GTPase activator activity`GO:0008270^molecular_function^zinc ion binding`GO:0006888^biological_process^ER to Golgi vesicle-mediated transport`GO:0030433^biological_process^ER-associated ubiquitin-dependent protein …	.	.	.
c635_g1	c635_g1_i1	.	.	.	.	.	.	.	.	.	.	.	.	.	.	.
c636_g1	c636_g1_i1	TRP5_ARATH^TRP5_ARATH^Q:2-232,H:541-617^92.21%ID^E:1e-43^RecName: Full=Telomere repeat-binding protein 5;^Eukaryota; Viridiplantae; Streptophyta; Embryophyta; Tracheophyta; Spermatophyta; Magnoliophyta; eudicotyledons; Gunneridae; Pentapetalae; rosids; malvids; Brassicales; Brassicaceae; Camelineae; Arabidopsis	.	.	.	.	.	.	.	.	.	.	GO:0005634^cellular_component^nucleus`GO:0003682^molecular_function^chromatin binding`GO:0003677^molecular_function^DNA binding`GO:0006355^biological_process^regulation of transcription, DNA-templated`GO:0006351^biological_process^transcription, DNA-templated	.	.	.
c639_g1	c639_g1_i1	POL3_DROME^POL3_DROME^Q:363-10,H:410-528^43.09%ID^E:6e-29^RecName: Full=Retrovirus-related Pol polyprotein from transposon 17.6;^Eukaryota; Metazoa; Ecdysozoa; Arthropoda; Hexapoda; Insecta; Pterygota; Neoptera; Endopterygota; Diptera; Brachycera; Muscomorpha; Ephydroidea; Drosophilidae; Drosophila; Sophophora	.	.	c639_g1_i1|m.330	1-366[-]	POL3_DROME^POL3_DROME^Q:2-119,H:410-528^43.09%ID^E:5e-29^RecName: Full=Retrovirus-related Pol polyprotein from transposon 17.6;^Eukaryota; Metazoa; Ecdysozoa; Arthropoda; Hexapoda; Insecta; Pterygota; Neoptera; Endopterygota; Diptera; Brachycera; Muscomorpha; Ephydroidea; Drosophilidae; Drosophila; Sophophora	.	.	.	.	.	GO:0004190^molecular_function^aspartic-type endopeptidase activity`GO:0004519^molecular_function^endonuclease activity`GO:0003676^molecular_function^nucleic acid binding`GO:0003964^molecular_function^RNA-directed DNA polymerase activity`GO:0015074^biological_process^DNA integration	.	.	.
c640_g1	c640_g1_i1	.	.	.	c640_g1_i1|m.331	176-457[+]	.	.	.	.	.	.	.	.	.	.
c641_g1	c641_g1_i1	HIPL1_ARATH^HIPL1_ARATH^Q:439-2,H:339-482^80.14%ID^E:3e-73^RecName: Full=HIPL1 protein;^Eukaryota; Viridiplantae; Streptophyta; Embryophyta; Tracheophyta; Spermatophyta; Magnoliophyta; eudicotyledons; Gunneridae; Pentapetalae; rosids; malvids; Brassicales; Brassicaceae; Camelineae; Arabidopsis	.	.	c641_g1_i1|m.335	2-445[-]	HIPL1_ARATH^HIPL1_ARATH^Q:3-148,H:339-482^80.14%ID^E:1e-76^RecName: Full=HIPL1 protein;^Eukaryota; Viridiplantae; Streptophyta; Embryophyta; Tracheophyta; Spermatophyta; Magnoliophyta; eudicotyledons; Gunneridae; Pentapetalae; rosids; malvids; Brassicales; Brassicaceae; Camelineae; Arabidopsis	.	PF07995.6^GSDH^Glucose / Sorbosone dehydrogenase^10-130^E:1.2e-11	.	.	COG2133^Dehydrogenase	GO:0031225^cellular_component^anchored component of membrane`GO:0046658^cellular_component^anchored component of plasma membrane`GO:0005886^cellular_component^plasma membrane`GO:0016901^molecular_function^oxidoreductase activity, acting on the CH-OH group of donors, quinone or similar compound as acceptor`GO:0048038^molecular_function^quinone binding`GO:0005975^biological_process^carbohydrate met…	GO:0016901^molecular_function^oxidoreductase activity, acting on the CH-OH group of donors, quinone or similar compound as acceptor`GO:0048038^molecular_function^quinone binding`GO:0005975^biological_process^carbohydrate metabolic process	.	.
c650_g1	c650_g1_i1	.	.	.	.	.	.	.	.	.	.	.	.	.	.	.
c652_g1	c652_g1_i1	GUN2_ARATH^GUN2_ARATH^Q:189-46,H:304-350^68.75%ID^E:1e-13^RecName: Full=Endoglucanase 2;^Eukaryota; Viridiplantae; Streptophyta; Embryophyta; Tracheophyta; Spermatophyta; Magnoliophyta; eudicotyledons; Gunneridae; Pentapetalae; rosids; malvids; Brassicales; Brassicaceae; Camelineae; Arabidopsis	.	.	.	.	.	.	.	.	.	NOG05134^	GO:0005576^cellular_component^extracellular region`GO:0008810^molecular_function^cellulase activity`GO:0071555^biological_process^cell wall organization`GO:0030245^biological_process^cellulose catabolic process	.	.	.
c658_g1	c658_g1_i1	.	.	.	c658_g1_i1|m.339	2-211[-]	.	.	.	.	.	.	.	.	.	.
c658_g1	c658_g1_i1	.	.	.	c658_g1_i1|m.340	134-334[+]	.	.	.	.	.	.	.	.	.	.
c659_g1	c659_g1_i2	.	.	.	.	.	.	.	.	.	.	.	.	.	.	.
c660_g1	c660_g1_i1	.	.	.	c660_g1_i1|m.343	2-157[-]	.	.	.	.	.	.	.	.	.	.
c664_g1	c664_g1_i1	.	.	.	.	.	.	.	.	.	.	.	.	.	.	.
c665_g1	c665_g1_i1	POLX_TOBAC^POLX_TOBAC^Q:3-167,H:569-623^47.27%ID^E:3e-09^RecName: Full=Retrovirus-related Pol polyprotein from transposon TNT 1-94;^Eukaryota; Viridiplantae; Streptophyta; Embryophyta; Tracheophyta; Spermatophyta; Magnoliophyta; eudicotyledons; Gunneridae; Pentapetalae; asterids; lamiids; Solanales; Solanaceae; Nicotianoideae; Nicotianeae; Nicotiana	.	.	.	.	.	.	.	.	.	.	GO:0004190^molecular_function^aspartic-type endopeptidase activity`GO:0004519^molecular_function^endonuclease activity`GO:0003676^molecular_function^nucleic acid binding`GO:0003964^molecular_function^RNA-directed DNA polymerase activity`GO:0008270^molecular_function^zinc ion binding`GO:0015074^biological_process^DNA integration	.	.	.
c667_g1	c667_g1_i1	.	.	.	c667_g1_i1|m.345	83-292[-]	.	.	.	.	.	.	.	.	.	.
c669_g1	c669_g1_i1	.	.	.	.	.	.	.	.	.	.	.	.	.	.	.
c677_g1	c677_g1_i1	.	.	.	.	.	.	.	.	.	.	.	.	.	.	.
c678_g1	c678_g1_i1	.	.	.	c678_g1_i1|m.347	87-266[-]	.	.	.	.	.	.	.	.	.	.
c682_g1	c682_g1_i1	IMK3_ARATH^IMK3_ARATH^Q:277-393,H:47-85^74.36%ID^E:7e-14^RecName: Full=Probable leucine-rich repeat receptor-like protein kinase IMK3;^Eukaryota; Viridiplantae; Streptophyta; Embryophyta; Tracheophyta; Spermatophyta; Magnoliophyta; eudicotyledons; Gunneridae; Pentapetalae; rosids; malvids; Brassicales; Brassicaceae; Camelineae; Arabidopsis	.	.	c682_g1_i1|m.348	73-393[+]	IMK3_ARATH^IMK3_ARATH^Q:56-107,H:31-85^63.64%ID^E:2e-15^RecName: Full=Probable leucine-rich repeat receptor-like protein kinase IMK3;^Eukaryota; Viridiplantae; Streptophyta; Embryophyta; Tracheophyta; Spermatophyta; Magnoliophyta; eudicotyledons; Gunneridae; Pentapetalae; rosids; malvids; Brassicales; Brassicaceae; Camelineae; Arabidopsis	.	PF08263.7^LRRNT_2^Leucine rich repeat N-terminal domain^72-76^E:1800`PF08263.7^LRRNT_2^Leucine rich repeat N-terminal domain^81-106^E:2.1e-06	.	.	.	GO:0016021^cellular_component^integral component of membrane`GO:0005886^cellular_component^plasma membrane`GO:0005524^molecular_function^ATP binding`GO:0004674^molecular_function^protein serine/threonine kinase activity	.	.	.
c687_g1	c687_g1_i1	.	.	.	.	.	.	.	.	.	.	.	.	.	.	.
c688_g1	c688_g1_i1	.	.	.	.	.	.	.	.	.	.	.	.	.	.	.
c690_g1	c690_g1_i1	.	.	.	.	.	.	.	.	.	.	.	.	.	.	.
c691_g1	c691_g1_i1	.	.	.	.	.	.	.	.	.	.	.	.	.	.	.
c692_g1	c692_g1_i1	.	.	.	.	.	.	.	.	.	.	.	.	.	.	.
c694_g1	c694_g1_i1	.	.	.	c694_g1_i1|m.351	3-233[-]	.	.	.	.	.	.	.	.	.	.
c698_g1	c698_g1_i1	.	.	.	.	.	.	.	.	.	.	.	.	.	.	.
c699_g1	c699_g1_i1	.	.	.	.	.	.	.	.	.	.	.	.	.	.	.
c700_g1	c700_g1_i1	.	.	.	c700_g1_i1|m.354	2-214[+]	.	.	.	.	.	.	.	.	.	.
c715_g1	c715_g1_i1	NCPR_CATRO^NCPR_CATRO^Q:250-11,H:1-83^55.42%ID^E:2e-20^RecName: Full=NADPH--cytochrome P450 reductase;^Eukaryota; Viridiplantae; Streptophyta; Embryophyta; Tracheophyta; Spermatophyta; Magnoliophyta; eudicotyledons; Gunneridae; Pentapetalae; asterids; lamiids; Gentianales; Apocynaceae; Rauvolfioideae; Vinceae; Catharanthinae; Catharanthus	.	.	.	.	.	.	.	.	.	.	GO:0005789^cellular_component^endoplasmic reticulum membrane`GO:0010181^molecular_function^FMN binding`GO:0005506^molecular_function^iron ion binding`GO:0003958^molecular_function^NADPH-hemoprotein reductase activity	.	.	.
c719_g1	c719_g1_i1	.	.	.	.	.	.	.	.	.	.	.	.	.	.	.
c722_g1	c722_g1_i1	.	.	.	.	.	.	.	.	.	.	.	.	.	.	.
c725_g1	c725_g1_i1	.	.	.	c725_g1_i1|m.361	61-219[-]	.	.	.	.	.	.	.	.	.	.
c729_g1	c729_g1_i1	.	.	.	c729_g1_i1|m.362	136-303[+]	.	.	.	.	.	.	.	.	.	.
c731_g1	c731_g1_i1	UBA2A_ARATH^UBA2A_ARATH^Q:321-16,H:105-206^66.67%ID^E:2e-39^RecName: Full=UBP1-associated protein 2A;^Eukaryota; Viridiplantae; Streptophyta; Embryophyta; Tracheophyta; Spermatophyta; Magnoliophyta; eudicotyledons; Gunneridae; Pentapetalae; rosids; malvids; Brassicales; Brassicaceae; Camelineae; Arabidopsis`UBA2A_ARATH^UBA2A_ARATH^Q:222-25,H:243-308^33.33%ID^E:1e-05^RecName: Full=UBP1-associated …	.	.	c731_g1_i1|m.364	484-657[-]	.	.	.	.	.	.	.	.	.	.
c731_g1	c731_g1_i1	UBA2A_ARATH^UBA2A_ARATH^Q:321-16,H:105-206^66.67%ID^E:2e-39^RecName: Full=UBP1-associated protein 2A;^Eukaryota; Viridiplantae; Streptophyta; Embryophyta; Tracheophyta; Spermatophyta; Magnoliophyta; eudicotyledons; Gunneridae; Pentapetalae; rosids; malvids; Brassicales; Brassicaceae; Camelineae; Arabidopsis`UBA2A_ARATH^UBA2A_ARATH^Q:222-25,H:243-308^33.33%ID^E:1e-05^RecName: Full=UBP1-associated …	.	.	c731_g1_i1|m.363	1-459[-]	UBA2A_ARATH^UBA2A_ARATH^Q:18-148,H:77-206^60.31%ID^E:2e-46^RecName: Full=UBP1-associated protein 2A;^Eukaryota; Viridiplantae; Streptophyta; Embryophyta; Tracheophyta; Spermatophyta; Magnoliophyta; eudicotyledons; Gunneridae; Pentapetalae; rosids; malvids; Brassicales; Brassicaceae; Camelineae; Arabidopsis`UBA2A_ARATH^UBA2A_ARATH^Q:80-145,H:243-308^33.33%ID^E:8e-06^RecName: Full=UBP1-associated p…	.	PF00076.17^RRM_1^RNA recognition motif. (a.k.a. RRM, RBD, or RNP domain)^84-146^E:1e-13`PF14259.1^RRM_6^RNA recognition motif (a.k.a. RRM, RBD, or RNP domain)^84-147^E:6.7e-12	.	.	.	GO:0005829^cellular_component^cytosol`GO:0005634^cellular_component^nucleus`GO:0017091^molecular_function^AU-rich element binding`GO:0000166^molecular_function^nucleotide binding`GO:0009738^biological_process^abscisic acid-activated signaling pathway`GO:0008219^biological_process^cell death`GO:0006952^biological_process^defense response`GO:0009693^biological_process^ethylene biosynthetic process`…	GO:0003676^molecular_function^nucleic acid binding	.	.
c736_g1	c736_g1_i1	.	.	.	.	.	.	.	.	.	.	.	.	.	.	.
c741_g1	c741_g1_i1	.	.	.	.	.	.	.	.	.	.	.	.	.	.	.
c742_g1	c742_g1_i1	.	.	.	.	.	.	.	.	.	.	.	.	.	.	.
c745_g1	c745_g1_i1	.	.	.	.	.	.	.	.	.	.	.	.	.	.	.
c746_g1	c746_g1_i1	.	.	.	.	.	.	.	.	.	.	.	.	.	.	.
c748_g1	c748_g1_i1	.	.	.	.	.	.	.	.	.	.	.	.	.	.	.
c749_g1	c749_g1_i1	.	.	.	.	.	.	.	.	.	.	.	.	.	.	.
c751_g1	c751_g1_i1	.	.	.	.	.	.	.	.	.	.	.	.	.	.	.
c752_g1	c752_g1_i2	FRI3_VIGUN^FRI3_VIGUN^Q:137-36,H:223-256^91.18%ID^E:2e-15^RecName: Full=Ferritin-3, chloroplastic;^Eukaryota; Viridiplantae; Streptophyta; Embryophyta; Tracheophyta; Spermatophyta; Magnoliophyta; eudicotyledons; Gunneridae; Pentapetalae; rosids; fabids; Fabales; Fabaceae; Papilionoideae; Phaseoleae; Vigna	.	.	c752_g1_i2|m.370	30-272[-]	FRI3_VIGUN^FRI3_VIGUN^Q:46-79,H:223-256^91.18%ID^E:3e-16^RecName: Full=Ferritin-3, chloroplastic;^Eukaryota; Viridiplantae; Streptophyta; Embryophyta; Tracheophyta; Spermatophyta; Magnoliophyta; eudicotyledons; Gunneridae; Pentapetalae; rosids; fabids; Fabales; Fabaceae; Papilionoideae; Phaseoleae; Vigna	.	.	.	.	.	GO:0009507^cellular_component^chloroplast`GO:0008199^molecular_function^ferric iron binding`GO:0004322^molecular_function^ferroxidase activity`GO:0006879^biological_process^cellular iron ion homeostasis`GO:0006826^biological_process^iron ion transport	.	.	.
c753_g1	c753_g1_i1	.	.	.	.	.	.	.	.	.	.	.	.	.	.	.
c755_g1	c755_g1_i1	.	.	.	.	.	.	.	.	.	.	.	.	.	.	.
c761_g1	c761_g1_i1	.	.	.	.	.	.	.	.	.	.	.	.	.	.	.
c763_g1	c763_g1_i1	.	.	.	.	.	.	.	.	.	.	.	.	.	.	.
c769_g2	c769_g2_i1	.	.	.	.	.	.	.	.	.	.	.	.	.	.	.
c772_g1	c772_g1_i1	.	.	.	.	.	.	.	.	.	.	.	.	.	.	.
c774_g1	c774_g1_i1	.	.	.	c774_g1_i1|m.377	3-179[-]	.	.	.	.	.	.	.	.	.	.
c778_g1	c778_g1_i1	.	.	.	.	.	.	.	.	.	.	.	.	.	.	.
c779_g1	c779_g1_i1	.	.	.	c779_g1_i1|m.378	1-240[-]	.	.	.	.	.	.	.	.	.	.
c782_g1	c782_g1_i1	.	.	.	c782_g1_i1|m.379	3-266[-]	.	.	.	.	.	.	.	.	.	.
c784_g1	c784_g1_i1	Y2239_ARATH^Y2239_ARATH^Q:200-3,H:93-154^48.48%ID^E:1e-09^RecName: Full=Probable LRR receptor-like serine/threonine-protein kinase At2g23950;^Eukaryota; Viridiplantae; Streptophyta; Embryophyta; Tracheophyta; Spermatophyta; Magnoliophyta; eudicotyledons; Gunneridae; Pentapetalae; rosids; malvids; Brassicales; Brassicaceae; Camelineae; Arabidopsis`Y2239_ARATH^Y2239_ARATH^Q:209-15,H:114-179^39.39%I…	.	.	c784_g1_i1|m.382	3-209[-]	Y2239_ARATH^Y2239_ARATH^Q:4-69,H:93-154^48.48%ID^E:1e-09^RecName: Full=Probable LRR receptor-like serine/threonine-protein kinase At2g23950;^Eukaryota; Viridiplantae; Streptophyta; Embryophyta; Tracheophyta; Spermatophyta; Magnoliophyta; eudicotyledons; Gunneridae; Pentapetalae; rosids; malvids; Brassicales; Brassicaceae; Camelineae; Arabidopsis`Y2239_ARATH^Y2239_ARATH^Q:1-65,H:114-179^39.39%ID^E…	.	PF13855.1^LRR_8^Leucine rich repeat^3-45^E:2.3e-08`PF13516.1^LRR_6^Leucine Rich repeat^8-28^E:0.015`PF12799.2^LRR_4^Leucine Rich repeats (2 copies)^9-52^E:4.6e-07`PF13504.1^LRR_7^Leucine rich repeat^9-22^E:0.096`PF00560.28^LRR_1^Leucine Rich Repeat^10-31^E:0.0035`PF13516.1^LRR_6^Leucine Rich repeat^32-48^E:0.97`PF00560.28^LRR_1^Leucine Rich Repeat^34-52^E:0.075`PF13504.1^LRR_7^Leucine rich repeat…	.	.	COG0515^Serine Threonine protein kinase	GO:0016021^cellular_component^integral component of membrane`GO:0005524^molecular_function^ATP binding`GO:0004674^molecular_function^protein serine/threonine kinase activity	GO:0005515^molecular_function^protein binding	.	.
c786_g1	c786_g1_i1	.	.	.	.	.	.	.	.	.	.	.	.	.	.	.
c788_g1	c788_g1_i1	.	.	.	.	.	.	.	.	.	.	.	.	.	.	.
c794_g1	c794_g1_i1	.	.	.	.	.	.	.	.	.	.	.	.	.	.	.
c795_g1	c795_g1_i1	.	.	.	.	.	.	.	.	.	.	.	.	.	.	.
c796_g1	c796_g1_i1	.	.	.	.	.	.	.	.	.	.	.	.	.	.	.
c797_g1	c797_g1_i1	.	.	.	c797_g1_i1|m.386	3-266[+]	.	.	.	.	.	.	.	.	.	.
c798_g1	c798_g1_i1	.	.	.	c798_g1_i1|m.388	2-178[+]	.	.	.	.	.	.	.	.	.	.
c800_g1	c800_g1_i1	HT1_ARATH^HT1_ARATH^Q:338-6,H:245-359^37.93%ID^E:3e-15^RecName: Full=Serine/threonine-protein kinase HT1;^Eukaryota; Viridiplantae; Streptophyta; Embryophyta; Tracheophyta; Spermatophyta; Magnoliophyta; eudicotyledons; Gunneridae; Pentapetalae; rosids; malvids; Brassicales; Brassicaceae; Camelineae; Arabidopsis	.	.	c800_g1_i1|m.390	66-338[-]	HT1_ARATH^HT1_ARATH^Q:1-89,H:245-333^38.89%ID^E:9e-14^RecName: Full=Serine/threonine-protein kinase HT1;^Eukaryota; Viridiplantae; Streptophyta; Embryophyta; Tracheophyta; Spermatophyta; Magnoliophyta; eudicotyledons; Gunneridae; Pentapetalae; rosids; malvids; Brassicales; Brassicaceae; Camelineae; Arabidopsis	.	PF00069.20^Pkinase^Protein kinase domain^3-89^E:3e-18`PF07714.12^Pkinase_Tyr^Protein tyrosine kinase^5-89^E:1.8e-17	.	.	COG0515^Serine Threonine protein kinase	GO:0005524^molecular_function^ATP binding`GO:0004674^molecular_function^protein serine/threonine kinase activity	GO:0004672^molecular_function^protein kinase activity`GO:0005524^molecular_function^ATP binding`GO:0006468^biological_process^protein phosphorylation	.	.
c803_g1	c803_g1_i1	.	.	.	.	.	.	.	.	.	.	.	.	.	.	.
c806_g1	c806_g1_i1	.	.	.	.	.	.	.	.	.	.	.	.	.	.	.
c808_g1	c808_g1_i1	.	.	.	c808_g1_i1|m.391	1-165[+]	.	.	.	.	.	.	.	.	.	.
c810_g1	c810_g1_i1	.	.	.	.	.	.	.	.	.	.	.	.	.	.	.
c812_g1	c812_g1_i1	TCTP_CANGA^TCTP_CANGA^Q:46-321,H:1-92^59.78%ID^E:8e-27^RecName: Full=Translationally-controlled tumor protein homolog;^Eukaryota; Fungi; Dikarya; Ascomycota; Saccharomycotina; Saccharomycetes; Saccharomycetales; Saccharomycetaceae; Nakaseomyces; Nakaseomyces/Candida clade	.	.	c812_g1_i1|m.396	1-321[+]	TCTP_NEUCR^TCTP_NEUCR^Q:16-107,H:1-92^67.39%ID^E:6e-35^RecName: Full=Translationally-controlled tumor protein homolog;^Eukaryota; Fungi; Dikarya; Ascomycota; Pezizomycotina; Sordariomycetes; Sordariomycetidae; Sordariales; Sordariaceae; Neurospora	.	PF00838.12^TCTP^Translationally controlled tumour protein^16-107^E:4.2e-35	.	.	.	GO:0005737^cellular_component^cytoplasm`GO:0005874^cellular_component^microtubule`GO:0006412^biological_process^translation	.	.	.
c814_g1	c814_g1_i1	CDC2A_ANTMA^CDC2A_ANTMA^Q:354-1,H:95-212^94.07%ID^E:5e-79^RecName: Full=Cell division control protein 2 homolog A;^Eukaryota; Viridiplantae; Streptophyta; Embryophyta; Tracheophyta; Spermatophyta; Magnoliophyta; eudicotyledons; Gunneridae; Pentapetalae; asterids; lamiids; Lamiales; Plantaginaceae; Antirrhineae; Antirrhinum	.	.	c814_g1_i1|m.398	1-354[-]	CDC2A_ANTMA^CDC2A_ANTMA^Q:1-118,H:95-212^94.07%ID^E:4e-79^RecName: Full=Cell division control protein 2 homolog A;^Eukaryota; Viridiplantae; Streptophyta; Embryophyta; Tracheophyta; Spermatophyta; Magnoliophyta; eudicotyledons; Gunneridae; Pentapetalae; asterids; lamiids; Lamiales; Plantaginaceae; Antirrhineae; Antirrhinum	.	PF00069.20^Pkinase^Protein kinase domain^8-117^E:5.9e-41`PF07714.12^Pkinase_Tyr^Protein tyrosine kinase^12-106^E:4.4e-17	.	.	.	GO:0005524^molecular_function^ATP binding`GO:0004693^molecular_function^cyclin-dependent protein serine/threonine kinase activity`GO:0008353^molecular_function^RNA polymerase II carboxy-terminal domain kinase activity`GO:0007067^biological_process^mitotic nuclear division	GO:0004672^molecular_function^protein kinase activity`GO:0005524^molecular_function^ATP binding`GO:0006468^biological_process^protein phosphorylation	.	.
c815_g1	c815_g1_i1	MUG89_SCHPO^MUG89_SCHPO^Q:81-530,H:16-166^49.03%ID^E:4e-43^RecName: Full=Meiotically up-regulated gene 89 protein;^Eukaryota; Fungi; Dikarya; Ascomycota; Taphrinomycotina; Schizosaccharomycetes; Schizosaccharomycetales; Schizosaccharomycetaceae; Schizosaccharomyces	.	.	.	.	.	.	.	.	.	COG5035^Cell cycle control protein	GO:0005783^cellular_component^endoplasmic reticulum`GO:0005789^cellular_component^endoplasmic reticulum membrane`GO:0016021^cellular_component^integral component of membrane`GO:0005770^cellular_component^late endosome`GO:0005886^cellular_component^plasma membrane`GO:0007166^biological_process^cell surface receptor signaling pathway`GO:0051321^biological_process^meiotic cell cycle	.	.	.
c826_g1	c826_g1_i1	.	.	.	.	.	.	.	.	.	.	.	.	.	.	.
c829_g1	c829_g1_i1	.	.	.	.	.	.	.	.	.	.	.	.	.	.	.
c830_g1	c830_g1_i1	.	.	.	.	.	.	.	.	.	.	.	.	.	.	.
c833_g1	c833_g1_i1	MTPA2_ARATH^MTPA2_ARATH^Q:87-1,H:245-273^79.31%ID^E:3e-09^RecName: Full=Metal tolerance protein A2;^Eukaryota; Viridiplantae; Streptophyta; Embryophyta; Tracheophyta; Spermatophyta; Magnoliophyta; eudicotyledons; Gunneridae; Pentapetalae; rosids; malvids; Brassicales; Brassicaceae; Camelineae; Arabidopsis	.	.	.	.	.	.	.	.	.	COG1230^cation diffusion facilitator family transporter	GO:0016021^cellular_component^integral component of membrane`GO:0005774^cellular_component^vacuolar membrane`GO:0008324^molecular_function^cation transmembrane transporter activity`GO:0046872^molecular_function^metal ion binding`GO:0006829^biological_process^zinc ion transport	.	.	.
c836_g1	c836_g1_i1	.	.	.	c836_g1_i1|m.402	3-341[+]	.	.	PF08597.5^eIF3_subunit^Translation initiation factor eIF3 subunit^14-81^E:1.7e-08	.	.	.	.	GO:0003743^molecular_function^translation initiation factor activity`GO:0005737^cellular_component^cytoplasm`GO:0005852^cellular_component^eukaryotic translation initiation factor 3 complex	.	.
c837_g1	c837_g1_i1	.	.	.	.	.	.	.	.	.	.	.	.	.	.	.
c841_g1	c841_g1_i1	.	.	.	.	.	.	.	.	.	.	.	.	.	.	.
c843_g1	c843_g1_i1	.	.	.	.	.	.	.	.	.	.	.	.	.	.	.
c846_g1	c846_g1_i1	.	.	.	.	.	.	.	.	.	.	.	.	.	.	.
c848_g1	c848_g1_i1	XYL1_ARATH^XYL1_ARATH^Q:250-8,H:839-914^43.21%ID^E:4e-13^RecName: Full=Alpha-xylosidase 1;^Eukaryota; Viridiplantae; Streptophyta; Embryophyta; Tracheophyta; Spermatophyta; Magnoliophyta; eudicotyledons; Gunneridae; Pentapetalae; rosids; malvids; Brassicales; Brassicaceae; Camelineae; Arabidopsis	.	.	c848_g1_i1|m.406	2-250[-]	XYL1_ARATH^XYL1_ARATH^Q:1-81,H:839-914^43.21%ID^E:4e-14^RecName: Full=Alpha-xylosidase 1;^Eukaryota; Viridiplantae; Streptophyta; Embryophyta; Tracheophyta; Spermatophyta; Magnoliophyta; eudicotyledons; Gunneridae; Pentapetalae; rosids; malvids; Brassicales; Brassicaceae; Camelineae; Arabidopsis	.	.	.	.	COG1501^hydrolase, family 31	GO:0048046^cellular_component^apoplast`GO:0005618^cellular_component^cell wall`GO:0009507^cellular_component^chloroplast`GO:0009505^cellular_component^plant-type cell wall`GO:0009506^cellular_component^plasmodesma`GO:0061634^molecular_function^alpha-D-xyloside xylohydrolase`GO:0046556^molecular_function^alpha-L-arabinofuranosidase activity`GO:0030246^molecular_function^carbohydrate binding`GO:000…	.	.	.
c849_g1	c849_g1_i1	.	.	.	c849_g1_i1|m.407	1-252[-]	.	.	.	.	.	.	.	.	.	.
c851_g1	c851_g1_i1	.	.	.	c851_g1_i1|m.410	97-249[+]	.	.	.	.	.	.	.	.	.	.
c853_g1	c853_g1_i1	RL38_SOLLC^RL38_SOLLC^Q:21-224,H:1-68^75%ID^E:8e-29^RecName: Full=60S ribosomal protein L38;^Eukaryota; Viridiplantae; Streptophyta; Embryophyta; Tracheophyta; Spermatophyta; Magnoliophyta; eudicotyledons; Gunneridae; Pentapetalae; asterids; lamiids; Solanales; Solanaceae; Solanoideae; Solaneae; Solanum; Lycopersicon	.	.	c853_g1_i1|m.411	3-230[+]	RL38_SOLLC^RL38_SOLLC^Q:7-75,H:1-69^73.91%ID^E:9e-30^RecName: Full=60S ribosomal protein L38;^Eukaryota; Viridiplantae; Streptophyta; Embryophyta; Tracheophyta; Spermatophyta; Magnoliophyta; eudicotyledons; Gunneridae; Pentapetalae; asterids; lamiids; Solanales; Solanaceae; Solanoideae; Solaneae; Solanum; Lycopersicon	.	PF01781.13^Ribosomal_L38e^Ribosomal L38e protein family^8-75^E:4.4e-33	.	.	.	GO:0005840^cellular_component^ribosome`GO:0003735^molecular_function^structural constituent of ribosome`GO:0006412^biological_process^translation	GO:0003735^molecular_function^structural constituent of ribosome`GO:0006412^biological_process^translation`GO:0005622^cellular_component^intracellular`GO:0005840^cellular_component^ribosome	.	.
c854_g1	c854_g1_i1	.	.	.	.	.	.	.	.	.	.	.	.	.	.	.
c856_g1	c856_g1_i1	.	.	.	.	.	.	.	.	.	.	.	.	.	.	.
c859_g1	c859_g1_i1	.	.	.	c859_g1_i1|m.413	2-190[-]	.	.	.	.	.	.	.	.	.	.
c862_g1	c862_g1_i1	.	.	.	.	.	.	.	.	.	.	.	.	.	.	.
c863_g1	c863_g1_i1	FIP37_ARATH^FIP37_ARATH^Q:146-12,H:130-174^77.78%ID^E:2e-15^RecName: Full=FKBP12-interacting protein of 37 kDa;^Eukaryota; Viridiplantae; Streptophyta; Embryophyta; Tracheophyta; Spermatophyta; Magnoliophyta; eudicotyledons; Gunneridae; Pentapetalae; rosids; malvids; Brassicales; Brassicaceae; Camelineae; Arabidopsis`FIP37_ARATH^FIP37_ARATH^Q:229-158,H:102-125^54.17%ID^E:2e-15^RecName: Full=FKBP1…	.	.	.	.	.	.	.	.	.	.	GO:0016607^cellular_component^nuclear speck`GO:0009506^cellular_component^plasmodesma`GO:0048024^biological_process^regulation of mRNA splicing, via spliceosome	.	.	.
c865_g1	c865_g1_i1	A625_PBCV1^A625_PBCV1^Q:267-4,H:333-418^50%ID^E:1e-14^RecName: Full=Putative transposase A625R;^Viruses; dsDNA viruses, no RNA stage; Phycodnaviridae; Chlorovirus	.	.	c865_g1_i1|m.416	1-243[-]	YR104_MIMIV^YR104_MIMIV^Q:5-76,H:466-536^48.61%ID^E:7e-14^RecName: Full=Putative transposase R104;^Viruses; dsDNA viruses, no RNA stage; Mimiviridae; Mimivirus	.	PF07282.6^OrfB_Zn_ribbon^Putative transposase DNA-binding domain^8-74^E:5e-19	.	.	.	GO:0003677^molecular_function^DNA binding`GO:0046872^molecular_function^metal ion binding`GO:0006310^biological_process^DNA recombination`GO:0032196^biological_process^transposition	.	.	.
c868_g1	c868_g1_i1	.	.	.	.	.	.	.	.	.	.	.	.	.	.	.
c868_g1	c868_g1_i2	.	.	.	.	.	.	.	.	.	.	.	.	.	.	.
c872_g1	c872_g1_i1	HOX27_ORYSJ^HOX27_ORYSJ^Q:370-2,H:160-281^86.99%ID^E:2e-69^RecName: Full=Homeobox-leucine zipper protein HOX27;^Eukaryota; Viridiplantae; Streptophyta; Embryophyta; Tracheophyta; Spermatophyta; Magnoliophyta; Liliopsida; Poales; Poaceae; BEP clade; Ehrhartoideae; Oryzeae; Oryza	.	.	c872_g1_i1|m.417	2-415[-]	HOX27_ORYSJ^HOX27_ORYSJ^Q:16-138,H:160-281^86.99%ID^E:2e-69^RecName: Full=Homeobox-leucine zipper protein HOX27;^Eukaryota; Viridiplantae; Streptophyta; Embryophyta; Tracheophyta; Spermatophyta; Magnoliophyta; Liliopsida; Poales; Poaceae; BEP clade; Ehrhartoideae; Oryzeae; Oryza	.	PF00046.24^Homeobox^Homeobox domain^30-84^E:7.8e-17`PF02183.13^HALZ^Homeobox associated leucine zipper^86-122^E:3.9e-17	.	.	.	GO:0005634^cellular_component^nucleus`GO:0043565^molecular_function^sequence-specific DNA binding`GO:0003700^molecular_function^sequence-specific DNA binding transcription factor activity`GO:0006351^biological_process^transcription, DNA-templated	GO:0003677^molecular_function^DNA binding`GO:0003700^molecular_function^sequence-specific DNA binding transcription factor activity`GO:0043565^molecular_function^sequence-specific DNA binding`GO:0006355^biological_process^regulation of transcription, DNA-templated`GO:0005634^cellular_component^nucleus	.	.
c877_g1	c877_g1_i1	.	.	.	.	.	.	.	.	.	.	.	.	.	.	.
c879_g1	c879_g1_i1	.	.	.	.	.	.	.	.	.	.	.	.	.	.	.
c880_g1	c880_g1_i1	SCL14_ARATH^SCL14_ARATH^Q:315-55,H:243-342^40%ID^E:5e-10^RecName: Full=Scarecrow-like protein 14;^Eukaryota; Viridiplantae; Streptophyta; Embryophyta; Tracheophyta; Spermatophyta; Magnoliophyta; eudicotyledons; Gunneridae; Pentapetalae; rosids; malvids; Brassicales; Brassicaceae; Camelineae; Arabidopsis	.	.	c880_g1_i1|m.421	1-315[-]	SCL14_ARATH^SCL14_ARATH^Q:1-87,H:243-342^40%ID^E:5e-10^RecName: Full=Scarecrow-like protein 14;^Eukaryota; Viridiplantae; Streptophyta; Embryophyta; Tracheophyta; Spermatophyta; Magnoliophyta; eudicotyledons; Gunneridae; Pentapetalae; rosids; malvids; Brassicales; Brassicaceae; Camelineae; Arabidopsis	.	.	.	.	.	GO:0005829^cellular_component^cytosol`GO:0005634^cellular_component^nucleus`GO:0003700^molecular_function^sequence-specific DNA binding transcription factor activity`GO:0045893^biological_process^positive regulation of transcription, DNA-templated`GO:0006355^biological_process^regulation of transcription, DNA-templated`GO:0009410^biological_process^response to xenobiotic stimulus`GO:0006351^biolo…	.	.	.
c882_g1	c882_g1_i1	.	.	.	.	.	.	.	.	.	.	.	.	.	.	.
c885_g1	c885_g1_i1	AMT33_ORYSJ^AMT33_ORYSJ^Q:415-2,H:12-149^66.67%ID^E:1e-59^RecName: Full=Ammonium transporter 3 member 3;^Eukaryota; Viridiplantae; Streptophyta; Embryophyta; Tracheophyta; Spermatophyta; Magnoliophyta; Liliopsida; Poales; Poaceae; BEP clade; Ehrhartoideae; Oryzeae; Oryza	.	.	c885_g1_i1|m.425	2-415[-]	AMT33_ORYSJ^AMT33_ORYSJ^Q:1-138,H:12-149^66.67%ID^E:1e-59^RecName: Full=Ammonium transporter 3 member 3;^Eukaryota; Viridiplantae; Streptophyta; Embryophyta; Tracheophyta; Spermatophyta; Magnoliophyta; Liliopsida; Poales; Poaceae; BEP clade; Ehrhartoideae; Oryzeae; Oryza	.	PF00909.16^Ammonium_transp^Ammonium Transporter Family^15-136^E:1.1e-08`PF07661.8^MORN_2^MORN repeat variant^100-113^E:0.16	.	.	COG0004^ammonium Transporter	GO:0016021^cellular_component^integral component of membrane`GO:0008519^molecular_function^ammonium transmembrane transporter activity	GO:0008519^molecular_function^ammonium transmembrane transporter activity`GO:0015696^biological_process^ammonium transport`GO:0016020^cellular_component^membrane	.	.
c886_g1	c886_g1_i1	.	.	.	.	.	.	.	.	.	.	.	.	.	.	.
c895_g1	c895_g1_i1	.	.	.	.	.	.	.	.	.	.	.	.	.	.	.
c900_g1	c900_g1_i1	C94C1_ARATH^C94C1_ARATH^Q:230-18,H:236-305^53.42%ID^E:3e-15^RecName: Full=Cytochrome P450 94C1;^Eukaryota; Viridiplantae; Streptophyta; Embryophyta; Tracheophyta; Spermatophyta; Magnoliophyta; eudicotyledons; Gunneridae; Pentapetalae; rosids; malvids; Brassicales; Brassicaceae; Camelineae; Arabidopsis	.	.	c900_g1_i1|m.428	3-230[-]	C94C1_ARATH^C94C1_ARATH^Q:1-71,H:236-305^53.42%ID^E:3e-15^RecName: Full=Cytochrome P450 94C1;^Eukaryota; Viridiplantae; Streptophyta; Embryophyta; Tracheophyta; Spermatophyta; Magnoliophyta; eudicotyledons; Gunneridae; Pentapetalae; rosids; malvids; Brassicales; Brassicaceae; Camelineae; Arabidopsis	.	.	.	.	COG2124^Cytochrome p450	GO:0016021^cellular_component^integral component of membrane`GO:0043231^cellular_component^intracellular membrane-bounded organelle`GO:0018685^molecular_function^alkane 1-monooxygenase activity`GO:0020037^molecular_function^heme binding`GO:0005506^molecular_function^iron ion binding`GO:0009611^biological_process^response to wounding	.	.	.
c904_g1	c904_g1_i1	.	.	.	.	.	.	.	.	.	.	.	.	.	.	.
c905_g1	c905_g1_i1	.	.	.	.	.	.	.	.	.	.	.	.	.	.	.
c915_g1	c915_g1_i1	SYFB_ARATH^SYFB_ARATH^Q:203-3,H:63-129^71.64%ID^E:1e-24^RecName: Full=Probable phenylalanine--tRNA ligase beta subunit;^Eukaryota; Viridiplantae; Streptophyta; Embryophyta; Tracheophyta; Spermatophyta; Magnoliophyta; eudicotyledons; Gunneridae; Pentapetalae; rosids; malvids; Brassicales; Brassicaceae; Camelineae; Arabidopsis	.	.	c915_g1_i1|m.429	3-233[-]	SYFB_ARATH^SYFB_ARATH^Q:11-77,H:63-129^71.64%ID^E:1e-24^RecName: Full=Probable phenylalanine--tRNA ligase beta subunit;^Eukaryota; Viridiplantae; Streptophyta; Embryophyta; Tracheophyta; Spermatophyta; Magnoliophyta; eudicotyledons; Gunneridae; Pentapetalae; rosids; malvids; Brassicales; Brassicaceae; Camelineae; Arabidopsis	.	.	.	.	COG0072^phenylalanyl-tRNA synthetase (beta subunit)	GO:0005829^cellular_component^cytosol`GO:0005524^molecular_function^ATP binding`GO:0000287^molecular_function^magnesium ion binding`GO:0004826^molecular_function^phenylalanine-tRNA ligase activity`GO:0003723^molecular_function^RNA binding`GO:0006432^biological_process^phenylalanyl-tRNA aminoacylation	.	.	.
c919_g1	c919_g1_i1	.	.	.	c919_g1_i1|m.430	45-368[-]	.	.	.	.	.	.	.	.	.	.
c922_g1	c922_g1_i1	.	.	.	.	.	.	.	.	.	.	.	.	.	.	.
c923_g1	c923_g1_i1	.	.	.	.	.	.	.	.	.	.	.	.	.	.	.
c927_g1	c927_g1_i1	.	.	.	c927_g1_i1|m.432	3-227[-]	.	.	.	.	.	.	.	.	.	.
c929_g1	c929_g1_i1	.	.	.	.	.	.	.	.	.	.	.	.	.	.	.
c934_g1	c934_g1_i1	.	.	.	.	.	.	.	.	.	.	.	.	.	.	.
c935_g1	c935_g1_i1	.	.	.	c935_g1_i1|m.435	2-328[+]	.	.	.	.	.	.	.	.	.	.
c936_g1	c936_g1_i1	.	.	.	.	.	.	.	.	.	.	.	.	.	.	.
c938_g1	c938_g1_i1	LPCT2_ARATH^LPCT2_ARATH^Q:213-19,H:72-136^58.46%ID^E:2e-24^RecName: Full=Lysophospholipid acyltransferase LPEAT2;^Eukaryota; Viridiplantae; Streptophyta; Embryophyta; Tracheophyta; Spermatophyta; Magnoliophyta; eudicotyledons; Gunneridae; Pentapetalae; rosids; malvids; Brassicales; Brassicaceae; Camelineae; Arabidopsis	.	.	c938_g1_i1|m.437	1-231[-]	LPCT2_ARATH^LPCT2_ARATH^Q:7-71,H:72-136^58.46%ID^E:2e-24^RecName: Full=Lysophospholipid acyltransferase LPEAT2;^Eukaryota; Viridiplantae; Streptophyta; Embryophyta; Tracheophyta; Spermatophyta; Magnoliophyta; eudicotyledons; Gunneridae; Pentapetalae; rosids; malvids; Brassicales; Brassicaceae; Camelineae; Arabidopsis	.	.	.	.	.	GO:0016021^cellular_component^integral component of membrane`GO:0005509^molecular_function^calcium ion binding`GO:0050200^molecular_function^plasmalogen synthase activity`GO:0008654^biological_process^phospholipid biosynthetic process`GO:0006644^biological_process^phospholipid metabolic process	.	.	.
c940_g1	c940_g1_i1	.	.	.	.	.	.	.	.	.	.	.	.	.	.	.
c941_g1	c941_g1_i1	PMI2_ARATH^PMI2_ARATH^Q:133-2,H:36-79^59.09%ID^E:2e-06^RecName: Full=Protein PLASTID MOVEMENT IMPAIRED 2;^Eukaryota; Viridiplantae; Streptophyta; Embryophyta; Tracheophyta; Spermatophyta; Magnoliophyta; eudicotyledons; Gunneridae; Pentapetalae; rosids; malvids; Brassicales; Brassicaceae; Camelineae; Arabidopsis	.	.	.	.	.	.	.	.	.	euNOG07054^	GO:0005829^cellular_component^cytosol`GO:0009904^biological_process^chloroplast accumulation movement`GO:0009903^biological_process^chloroplast avoidance movement`GO:0009637^biological_process^response to blue light	.	.	.
c942_g1	c942_g1_i1	.	.	.	.	.	.	.	.	.	.	.	.	.	.	.
c944_g1	c944_g1_i1	.	.	.	c944_g1_i1|m.439	1-201[-]	.	.	.	.	.	.	.	.	.	.
c945_g1	c945_g1_i1	.	.	.	c945_g1_i1|m.441	54-281[-]	.	.	.	.	.	.	.	.	.	.
c946_g1	c946_g1_i1	SYA_METTH^SYA_METTH^Q:6-221,H:200-271^37.5%ID^E:2e-12^RecName: Full=Alanine--tRNA ligase {ECO:0000255|HAMAP-Rule:MF_00036};^Archaea; Euryarchaeota; Methanobacteria; Methanobacteriales; Methanobacteriaceae; Methanothermobacter	.	.	c946_g1_i1|m.443	3-221[+]	SYA_METTH^SYA_METTH^Q:2-73,H:200-271^37.5%ID^E:1e-12^RecName: Full=Alanine--tRNA ligase {ECO:0000255|HAMAP-Rule:MF_00036};^Archaea; Euryarchaeota; Methanobacteria; Methanobacteriales; Methanobacteriaceae; Methanothermobacter	.	PF01411.14^tRNA-synt_2c^tRNA synthetases class II (A)^5-54^E:4.8e-05	.	.	COG0013^Catalyzes the attachment of alanine to tRNA(Ala) in a two-step reaction alanine is first activated by ATP to form Ala- AMP and then transferred to the acceptor end of tRNA(Ala). Also edits incorrectly charged Ser-tRNA(Ala) and Gly-tRNA(Ala) via its editing domain (By similarity)	GO:0005737^cellular_component^cytoplasm`GO:0004813^molecular_function^alanine-tRNA ligase activity`GO:0005524^molecular_function^ATP binding`GO:0046872^molecular_function^metal ion binding`GO:0000049^molecular_function^tRNA binding`GO:0006419^biological_process^alanyl-tRNA aminoacylation	GO:0000166^molecular_function^nucleotide binding`GO:0004813^molecular_function^alanine-tRNA ligase activity`GO:0005524^molecular_function^ATP binding`GO:0006419^biological_process^alanyl-tRNA aminoacylation	.	.
c947_g1	c947_g1_i1	.	.	.	.	.	.	.	.	.	.	.	.	.	.	.
c952_g1	c952_g1_i1	SOT18_ARATH^SOT18_ARATH^Q:414-1,H:44-180^36.62%ID^E:2e-25^RecName: Full=Cytosolic sulfotransferase 18;^Eukaryota; Viridiplantae; Streptophyta; Embryophyta; Tracheophyta; Spermatophyta; Magnoliophyta; eudicotyledons; Gunneridae; Pentapetalae; rosids; malvids; Brassicales; Brassicaceae; Camelineae; Arabidopsis	.	.	c952_g1_i1|m.445	1-429[-]	SOT18_ARATH^SOT18_ARATH^Q:6-143,H:44-180^36.62%ID^E:4e-26^RecName: Full=Cytosolic sulfotransferase 18;^Eukaryota; Viridiplantae; Streptophyta; Embryophyta; Tracheophyta; Spermatophyta; Magnoliophyta; eudicotyledons; Gunneridae; Pentapetalae; rosids; malvids; Brassicales; Brassicaceae; Camelineae; Arabidopsis	.	PF00685.22^Sulfotransfer_1^Sulfotransferase domain^45-143^E:1.3e-16	.	.	.	GO:0005737^cellular_component^cytoplasm`GO:0080066^molecular_function^3-methylthiopropyl-desulfoglucosinolate sulfotransferase activity`GO:0080067^molecular_function^4-methylthiobutyl-desulfoglucosinolate sulfotransferase activity`GO:0080068^molecular_function^5-methylthiopentyl-desulfoglucosinolate sulfotransferase activity`GO:0080069^molecular_function^7-methylthioheptyl-desulfoglucosinolate su…	GO:0008146^molecular_function^sulfotransferase activity	.	.
c956_g1	c956_g1_i1	.	.	.	.	.	.	.	.	.	.	.	.	.	.	.
c959_g1	c959_g1_i2	.	.	.	.	.	.	.	.	.	.	.	.	.	.	.
c960_g1	c960_g1_i1	COPIA_DROME^COPIA_DROME^Q:14-211,H:1325-1390^43.94%ID^E:2e-12^RecName: Full=Copia protein;^Eukaryota; Metazoa; Ecdysozoa; Arthropoda; Hexapoda; Insecta; Pterygota; Neoptera; Endopterygota; Diptera; Brachycera; Muscomorpha; Ephydroidea; Drosophilidae; Drosophila; Sophophora	.	.	c960_g1_i1|m.446	2-232[+]	COPIA_DROME^COPIA_DROME^Q:5-70,H:1325-1390^43.94%ID^E:2e-12^RecName: Full=Copia protein;^Eukaryota; Metazoa; Ecdysozoa; Arthropoda; Hexapoda; Insecta; Pterygota; Neoptera; Endopterygota; Diptera; Brachycera; Muscomorpha; Ephydroidea; Drosophilidae; Drosophila; Sophophora	.	.	.	.	.	GO:0004190^molecular_function^aspartic-type endopeptidase activity`GO:0005524^molecular_function^ATP binding`GO:0003676^molecular_function^nucleic acid binding`GO:0008270^molecular_function^zinc ion binding`GO:0015074^biological_process^DNA integration	.	.	.
c960_g1	c960_g1_i2	COPIA_DROME^COPIA_DROME^Q:2-199,H:1321-1386^43.94%ID^E:8e-13^RecName: Full=Copia protein;^Eukaryota; Metazoa; Ecdysozoa; Arthropoda; Hexapoda; Insecta; Pterygota; Neoptera; Endopterygota; Diptera; Brachycera; Muscomorpha; Ephydroidea; Drosophilidae; Drosophila; Sophophora	.	.	c960_g1_i2|m.447	2-199[+]	COPIA_DROME^COPIA_DROME^Q:1-66,H:1321-1386^43.94%ID^E:8e-13^RecName: Full=Copia protein;^Eukaryota; Metazoa; Ecdysozoa; Arthropoda; Hexapoda; Insecta; Pterygota; Neoptera; Endopterygota; Diptera; Brachycera; Muscomorpha; Ephydroidea; Drosophilidae; Drosophila; Sophophora	.	.	.	.	.	GO:0004190^molecular_function^aspartic-type endopeptidase activity`GO:0005524^molecular_function^ATP binding`GO:0003676^molecular_function^nucleic acid binding`GO:0008270^molecular_function^zinc ion binding`GO:0015074^biological_process^DNA integration	.	.	.
c961_g1	c961_g1_i1	MYBB_MOUSE^MYBB_MOUSE^Q:386-231,H:138-194^61.4%ID^E:8e-17^RecName: Full=Myb-related protein B;^Eukaryota; Metazoa; Chordata; Craniata; Vertebrata; Euteleostomi; Mammalia; Eutheria; Euarchontoglires; Glires; Rodentia; Sciurognathi; Muroidea; Muridae; Murinae; Mus; Mus	.	.	c961_g1_i1|m.448	3-386[-]	MYBB_MOUSE^MYBB_MOUSE^Q:1-52,H:138-194^61.4%ID^E:7e-17^RecName: Full=Myb-related protein B;^Eukaryota; Metazoa; Chordata; Craniata; Vertebrata; Euteleostomi; Mammalia; Eutheria; Euarchontoglires; Glires; Rodentia; Sciurognathi; Muroidea; Muridae; Murinae; Mus; Mus	.	PF00249.26^Myb_DNA-binding^Myb-like DNA-binding domain^1-42^E:9e-16`PF13921.1^Myb_DNA-bind_6^Myb-like DNA-binding domain^1-48^E:1.4e-10	.	.	COG5147^Myblike DNAbinding domain containing protein	GO:0031523^cellular_component^Myb complex`GO:0005654^cellular_component^nucleoplasm`GO:0005634^cellular_component^nucleus`GO:0003682^molecular_function^chromatin binding`GO:0000978^molecular_function^RNA polymerase II core promoter proximal region sequence-specific DNA binding`GO:0001077^molecular_function^RNA polymerase II core promoter proximal region sequence-specific DNA binding transcription…	GO:0003682^molecular_function^chromatin binding	.	.
c962_g1	c962_g1_i1	UGT7_CATRO^UGT7_CATRO^Q:241-5,H:201-280^51.85%ID^E:7e-18^RecName: Full=UDP-glucose iridoid glucosyltransferase;^Eukaryota; Viridiplantae; Streptophyta; Embryophyta; Tracheophyta; Spermatophyta; Magnoliophyta; eudicotyledons; Gunneridae; Pentapetalae; asterids; lamiids; Gentianales; Apocynaceae; Rauvolfioideae; Vinceae; Catharanthinae; Catharanthus	.	.	c962_g1_i1|m.451	2-241[-]	UGT7_CATRO^UGT7_CATRO^Q:1-79,H:201-280^51.85%ID^E:7e-18^RecName: Full=UDP-glucose iridoid glucosyltransferase;^Eukaryota; Viridiplantae; Streptophyta; Embryophyta; Tracheophyta; Spermatophyta; Magnoliophyta; eudicotyledons; Gunneridae; Pentapetalae; asterids; lamiids; Gentianales; Apocynaceae; Rauvolfioideae; Vinceae; Catharanthinae; Catharanthus	.	.	.	.	.	GO:0035251^molecular_function^UDP-glucosyltransferase activity`GO:1900994^biological_process^(-)-secologanin biosynthetic process	.	.	.
c964_g1	c964_g1_i1	.	.	.	.	.	.	.	.	.	.	.	.	.	.	.
c966_g1	c966_g1_i1	.	.	.	.	.	.	.	.	.	.	.	.	.	.	.
c968_g1	c968_g1_i1	.	.	.	.	.	.	.	.	.	.	.	.	.	.	.
c969_g1	c969_g1_i1	.	.	.	c969_g1_i1|m.454	2-235[-]	.	.	.	.	.	.	.	.	.	.
c973_g1	c973_g1_i1	.	.	.	.	.	.	.	.	.	.	.	.	.	.	.
c974_g1	c974_g1_i1	.	.	.	.	.	.	.	.	.	.	.	.	.	.	.
c975_g1	c975_g1_i1	.	.	.	.	.	.	.	.	.	.	.	.	.	.	.
c976_g1	c976_g1_i1	.	.	.	.	.	.	.	.	.	.	.	.	.	.	.
c983_g1	c983_g1_i1	ASHH2_ARATH^ASHH2_ARATH^Q:241-74,H:1135-1190^75%ID^E:2e-23^RecName: Full=Histone-lysine N-methyltransferase ASHH2;^Eukaryota; Viridiplantae; Streptophyta; Embryophyta; Tracheophyta; Spermatophyta; Magnoliophyta; eudicotyledons; Gunneridae; Pentapetalae; rosids; malvids; Brassicales; Brassicaceae; Camelineae; Arabidopsis	.	.	c983_g1_i1|m.455	2-241[-]	ASHH2_ARATH^ASHH2_ARATH^Q:1-56,H:1135-1190^75%ID^E:2e-23^RecName: Full=Histone-lysine N-methyltransferase ASHH2;^Eukaryota; Viridiplantae; Streptophyta; Embryophyta; Tracheophyta; Spermatophyta; Magnoliophyta; eudicotyledons; Gunneridae; Pentapetalae; rosids; malvids; Brassicales; Brassicaceae; Camelineae; Arabidopsis	.	.	.	.	COG2940^Histone-lysine N-methyltransferase	GO:0000775^cellular_component^chromosome, centromeric region`GO:0005634^cellular_component^nucleus`GO:0042800^molecular_function^histone methyltransferase activity (H3-K4 specific)`GO:0018024^molecular_function^histone-lysine N-methyltransferase activity`GO:0008270^molecular_function^zinc ion binding`GO:0048653^biological_process^anther development`GO:0016116^biological_process^carotenoid metabol…	.	.	.
c988_g1	c988_g1_i1	.	.	.	.	.	.	.	.	.	.	.	.	.	.	.
c991_g1	c991_g1_i1	.	.	.	.	.	.	.	.	.	.	.	.	.	.	.
c993_g1	c993_g1_i1	.	.	.	c993_g1_i1|m.459	3-188[-]	.	.	.	.	.	.	.	.	.	.
c994_g1	c994_g1_i1	.	.	.	.	.	.	.	.	.	.	.	.	.	.	.
c1013_g1	c1013_g1_i1	.	.	.	c1013_g1_i1|m.460	133-450[-]	.	.	.	.	.	.	.	.	.	.
c1020_g1	c1020_g1_i1	.	.	.	c1020_g1_i1|m.461	116-265[+]	.	.	.	.	.	.	.	.	.	.
c1022_g1	c1022_g1_i1	.	.	.	.	.	.	.	.	.	.	.	.	.	.	.
c1023_g1	c1023_g1_i1	.	.	.	.	.	.	.	.	.	.	.	.	.	.	.
c1024_g1	c1024_g1_i1	XYL1_PICGU^XYL1_PICGU^Q:1-201,H:103-180^42.31%ID^E:2e-11^RecName: Full=NADPH-dependent D-xylose reductase;^Eukaryota; Fungi; Dikarya; Ascomycota; Saccharomycotina; Saccharomycetes; Saccharomycetales; Debaryomycetaceae; Meyerozyma	.	.	c1024_g1_i1|m.462	1-204[+]	XYL1_PICGU^XYL1_PICGU^Q:1-67,H:103-180^42.31%ID^E:2e-11^RecName: Full=NADPH-dependent D-xylose reductase;^Eukaryota; Fungi; Dikarya; Ascomycota; Saccharomycotina; Saccharomycetes; Saccharomycetales; Debaryomycetaceae; Meyerozyma	.	PF00248.16^Aldo_ket_red^Aldo/keto reductase family^1-61^E:1.1e-08	.	.	COG0656^reductase	GO:0016491^molecular_function^oxidoreductase activity`GO:0042843^biological_process^D-xylose catabolic process	.	.	.
c1025_g1	c1025_g1_i1	.	.	.	c1025_g1_i1|m.463	2-247[-]	.	.	.	.	.	.	.	.	.	.
c1026_g1	c1026_g1_i1	CBK1_YARLI^CBK1_YARLI^Q:219-1,H:431-503^64.38%ID^E:1e-28^RecName: Full=Serine/threonine-protein kinase CBK1;^Eukaryota; Fungi; Dikarya; Ascomycota; Saccharomycotina; Saccharomycetes; Saccharomycetales; Dipodascaceae; Yarrowia	.	.	c1026_g1_i1|m.465	1-219[-]	CBK1_YARLI^CBK1_YARLI^Q:1-73,H:431-503^64.38%ID^E:1e-28^RecName: Full=Serine/threonine-protein kinase CBK1;^Eukaryota; Fungi; Dikarya; Ascomycota; Saccharomycotina; Saccharomycetes; Saccharomycetales; Dipodascaceae; Yarrowia	.	PF00069.20^Pkinase^Protein kinase domain^2-70^E:2.9e-11	.	.	COG0515^Serine Threonine protein kinase	GO:0005524^molecular_function^ATP binding`GO:0004674^molecular_function^protein serine/threonine kinase activity	GO:0004672^molecular_function^protein kinase activity`GO:0005524^molecular_function^ATP binding`GO:0006468^biological_process^protein phosphorylation	.	.
c1027_g1	c1027_g1_i1	.	.	.	.	.	.	.	.	.	.	.	.	.	.	.
c1028_g1	c1028_g1_i1	CTF7_ARATH^CTF7_ARATH^Q:137-36,H:185-218^61.76%ID^E:4e-07^RecName: Full=Protein CHROMOSOME TRANSMISSION FIDELITY 7;^Eukaryota; Viridiplantae; Streptophyta; Embryophyta; Tracheophyta; Spermatophyta; Magnoliophyta; eudicotyledons; Gunneridae; Pentapetalae; rosids; malvids; Brassicales; Brassicaceae; Camelineae; Arabidopsis	.	.	.	.	.	.	.	.	.	.	GO:0005737^cellular_component^cytoplasm`GO:0005634^cellular_component^nucleus`GO:0016407^molecular_function^acetyltransferase activity`GO:0046872^molecular_function^metal ion binding`GO:0048653^biological_process^anther development`GO:0000724^biological_process^double-strand break repair via homologous recombination`GO:0009793^biological_process^embryo development ending in seed dormancy`GO:00095…	.	.	.
c1030_g1	c1030_g1_i1	.	.	.	.	.	.	.	.	.	.	.	.	.	.	.
c1031_g1	c1031_g1_i1	WRK31_ARATH^WRK31_ARATH^Q:189-10,H:60-121^50%ID^E:2e-07^RecName: Full=Probable WRKY transcription factor 31;^Eukaryota; Viridiplantae; Streptophyta; Embryophyta; Tracheophyta; Spermatophyta; Magnoliophyta; eudicotyledons; Gunneridae; Pentapetalae; rosids; malvids; Brassicales; Brassicaceae; Camelineae; Arabidopsis	.	.	c1031_g1_i1|m.468	1-258[-]	WRK31_ARATH^WRK31_ARATH^Q:24-83,H:60-121^50%ID^E:2e-08^RecName: Full=Probable WRKY transcription factor 31;^Eukaryota; Viridiplantae; Streptophyta; Embryophyta; Tracheophyta; Spermatophyta; Magnoliophyta; eudicotyledons; Gunneridae; Pentapetalae; rosids; malvids; Brassicales; Brassicaceae; Camelineae; Arabidopsis	.	.	.	.	.	GO:0005634^cellular_component^nucleus`GO:0043565^molecular_function^sequence-specific DNA binding`GO:0003700^molecular_function^sequence-specific DNA binding transcription factor activity`GO:0006351^biological_process^transcription, DNA-templated	.	.	.
c1032_g1	c1032_g1_i1	.	.	.	.	.	.	.	.	.	.	.	.	.	.	.
c1034_g1	c1034_g1_i1	.	.	.	.	.	.	.	.	.	.	.	.	.	.	.
c1041_g1	c1041_g1_i1	.	.	.	.	.	.	.	.	.	.	.	.	.	.	.
c1046_g1	c1046_g1_i1	.	.	.	.	.	.	.	.	.	.	.	.	.	.	.
c1052_g1	c1052_g1_i1	.	.	.	.	.	.	.	.	.	.	.	.	.	.	.
c1053_g1	c1053_g1_i2	.	.	.	.	.	.	.	.	.	.	.	.	.	.	.
c1054_g1	c1054_g1_i1	.	.	.	.	.	.	.	.	.	.	.	.	.	.	.
c1058_g1	c1058_g1_i1	.	.	.	.	.	.	.	.	.	.	.	.	.	.	.
c1062_g1	c1062_g1_i1	COTA_BACSU^COTA_BACSU^Q:22-216,H:100-172^41.1%ID^E:7e-07^RecName: Full=Spore coat protein A;^Bacteria; Firmicutes; Bacilli; Bacillales; Bacillaceae; Bacillus	.	.	.	.	.	.	.	.	.	COG2132^Multicopper oxidase	GO:0005507^molecular_function^copper ion binding`GO:0052716^molecular_function^hydroquinone:oxygen oxidoreductase activity`GO:0030435^biological_process^sporulation resulting in formation of a cellular spore	.	.	.
c1063_g1	c1063_g1_i1	.	.	.	.	.	.	.	.	.	.	.	.	.	.	.
c1064_g1	c1064_g1_i1	M1250_ARATH^M1250_ARATH^Q:123-323,H:13-79^46.27%ID^E:6e-15^RecName: Full=Uncharacterized mitochondrial protein AtMg01250;^Eukaryota; Viridiplantae; Streptophyta; Embryophyta; Tracheophyta; Spermatophyta; Magnoliophyta; eudicotyledons; Gunneridae; Pentapetalae; rosids; malvids; Brassicales; Brassicaceae; Camelineae; Arabidopsis	.	.	c1064_g1_i1|m.478	3-332[+]	M1250_ARATH^M1250_ARATH^Q:41-107,H:13-79^46.27%ID^E:6e-15^RecName: Full=Uncharacterized mitochondrial protein AtMg01250;^Eukaryota; Viridiplantae; Streptophyta; Embryophyta; Tracheophyta; Spermatophyta; Magnoliophyta; eudicotyledons; Gunneridae; Pentapetalae; rosids; malvids; Brassicales; Brassicaceae; Camelineae; Arabidopsis	.	PF00078.22^RVT_1^Reverse transcriptase (RNA-dependent DNA polymerase)^1-110^E:1e-21	.	.	KOG1075^Retrotransposon protein	GO:0005739^cellular_component^mitochondrion	.	.	.
c1076_g1	c1076_g1_i1	.	.	.	.	.	.	.	.	.	.	.	.	.	.	.
c1079_g1	c1079_g1_i1	.	.	.	.	.	.	.	.	.	.	.	.	.	.	.
c1082_g1	c1082_g1_i1	NDUA4_MACMU^NDUA4_MACMU^Q:12-197,H:10-71^35.48%ID^E:7e-08^RecName: Full=Cytochrome c oxidase subunit NDUFA4;^Eukaryota; Metazoa; Chordata; Craniata; Vertebrata; Euteleostomi; Mammalia; Eutheria; Euarchontoglires; Primates; Haplorrhini; Catarrhini; Cercopithecidae; Cercopithecinae; Macaca	.	.	c1082_g1_i1|m.479	3-242[+]	NDUA4_MACMU^NDUA4_MACMU^Q:4-65,H:10-71^35.48%ID^E:2e-08^RecName: Full=Cytochrome c oxidase subunit NDUFA4;^Eukaryota; Metazoa; Chordata; Craniata; Vertebrata; Euteleostomi; Mammalia; Eutheria; Euarchontoglires; Primates; Haplorrhini; Catarrhini; Cercopithecidae; Cercopithecinae; Macaca	.	PF06522.6^B12D^NADH-ubiquinone reductase complex 1 MLRQ subunit^4-67^E:7.5e-15	.	.	.	GO:0005751^cellular_component^mitochondrial respiratory chain complex IV`GO:1902600^biological_process^hydrogen ion transmembrane transport`GO:0055114^biological_process^oxidation-reduction process	.	.	.
c1084_g1	c1084_g1_i1	.	.	.	.	.	.	.	.	.	.	.	.	.	.	.
c1086_g1	c1086_g1_i1	EF1A_SCHCO^EF1A_SCHCO^Q:1-222,H:363-436^75.68%ID^E:1e-32^RecName: Full=Elongation factor 1-alpha;^Eukaryota; Fungi; Dikarya; Basidiomycota; Agaricomycotina; Agaricomycetes; Agaricomycetidae; Agaricales; Schizophyllaceae; Schizophyllum	.	.	c1086_g1_i1|m.480	1-264[+]	EF1A_PIRIN^EF1A_PIRIN^Q:1-81,H:365-445^71.6%ID^E:1e-35^RecName: Full=Elongation factor 1-alpha;^Eukaryota; Fungi; Dikarya; Basidiomycota; Agaricomycotina; Agaricomycetes; Sebacinales; Sebacinales group B; Piriformospora	.	PF03143.12^GTP_EFTU_D3^Elongation factor Tu C-terminal domain^1-77^E:9.9e-19	.	.	.	GO:0005737^cellular_component^cytoplasm`GO:0005525^molecular_function^GTP binding`GO:0003924^molecular_function^GTPase activity`GO:0003746^molecular_function^translation elongation factor activity	GO:0005525^molecular_function^GTP binding	.	.
c1093_g1	c1093_g1_i1	BUB1_ARATH^BUB1_ARATH^Q:313-5,H:424-525^59.22%ID^E:8e-27^RecName: Full=Mitotic checkpoint serine/threonine-protein kinase BUB1;^Eukaryota; Viridiplantae; Streptophyta; Embryophyta; Tracheophyta; Spermatophyta; Magnoliophyta; eudicotyledons; Gunneridae; Pentapetalae; rosids; malvids; Brassicales; Brassicaceae; Camelineae; Arabidopsis	.	.	c1093_g1_i1|m.482	2-313[-]	BUB1_ARATH^BUB1_ARATH^Q:1-103,H:424-525^59.22%ID^E:6e-35^RecName: Full=Mitotic checkpoint serine/threonine-protein kinase BUB1;^Eukaryota; Viridiplantae; Streptophyta; Embryophyta; Tracheophyta; Spermatophyta; Magnoliophyta; eudicotyledons; Gunneridae; Pentapetalae; rosids; malvids; Brassicales; Brassicaceae; Camelineae; Arabidopsis	.	.	.	.	.	GO:0000777^cellular_component^condensed chromosome kinetochore`GO:0005634^cellular_component^nucleus`GO:0005524^molecular_function^ATP binding`GO:0004674^molecular_function^protein serine/threonine kinase activity`GO:0007059^biological_process^chromosome segregation`GO:0007067^biological_process^mitotic nuclear division	.	.	.
c1103_g1	c1103_g1_i1	.	.	.	.	.	.	.	.	.	.	.	.	.	.	.
c1105_g1	c1105_g1_i1	.	.	.	.	.	.	.	.	.	.	.	.	.	.	.
c1107_g1	c1107_g1_i1	.	.	.	.	.	.	.	.	.	.	.	.	.	.	.
c1109_g1	c1109_g1_i1	.	.	.	.	.	.	.	.	.	.	.	.	.	.	.
c1110_g1	c1110_g1_i1	.	.	.	.	.	.	.	.	.	.	.	.	.	.	.
c1112_g1	c1112_g1_i1	.	.	.	.	.	.	.	.	.	.	.	.	.	.	.
c1114_g1	c1114_g1_i1	.	.	.	.	.	.	.	.	.	.	.	.	.	.	.
c1115_g1	c1115_g1_i1	.	.	.	.	.	.	.	.	.	.	.	.	.	.	.
c1116_g1	c1116_g1_i1	.	.	.	c1116_g1_i1|m.486	102-260[-]	.	.	.	.	.	.	.	.	.	.
c1117_g1	c1117_g1_i2	.	.	.	.	.	.	.	.	.	.	.	.	.	.	.
c1121_g1	c1121_g1_i1	.	.	.	.	.	.	.	.	.	.	.	.	.	.	.
c1123_g1	c1123_g1_i1	.	.	.	.	.	.	.	.	.	.	.	.	.	.	.
c1126_g1	c1126_g1_i1	.	.	.	c1126_g1_i1|m.489	2-310[+]	.	.	.	.	.	.	.	.	.	.
c1127_g1	c1127_g1_i1	.	.	.	.	.	.	.	.	.	.	.	.	.	.	.
c1131_g1	c1131_g1_i1	.	.	.	.	.	.	.	.	.	.	.	.	.	.	.
c1133_g1	c1133_g1_i1	MBOA1_ARATH^MBOA1_ARATH^Q:337-2,H:190-302^69.03%ID^E:4e-41^RecName: Full=Lysophospholipid acyltransferase 1;^Eukaryota; Viridiplantae; Streptophyta; Embryophyta; Tracheophyta; Spermatophyta; Magnoliophyta; eudicotyledons; Gunneridae; Pentapetalae; rosids; malvids; Brassicales; Brassicaceae; Camelineae; Arabidopsis	.	.	c1133_g1_i1|m.491	2-340[-]	MBOA1_ARATH^MBOA1_ARATH^Q:2-113,H:190-302^69.03%ID^E:4e-41^RecName: Full=Lysophospholipid acyltransferase 1;^Eukaryota; Viridiplantae; Streptophyta; Embryophyta; Tracheophyta; Spermatophyta; Magnoliophyta; eudicotyledons; Gunneridae; Pentapetalae; rosids; malvids; Brassicales; Brassicaceae; Camelineae; Arabidopsis	.	PF03062.14^MBOAT^MBOAT, membrane-bound O-acyltransferase family^13-109^E:3.9e-08	.	.	.	GO:0005783^cellular_component^endoplasmic reticulum`GO:0005789^cellular_component^endoplasmic reticulum membrane`GO:0016021^cellular_component^integral component of membrane`GO:0005886^cellular_component^plasma membrane`GO:0047184^molecular_function^1-acylglycerophosphocholine O-acyltransferase activity`GO:0071617^molecular_function^lysophospholipid acyltransferase activity`GO:0016746^molecular_f…	.	.	.
c1135_g1	c1135_g1_i1	.	.	.	.	.	.	.	.	.	.	.	.	.	.	.
c1140_g1	c1140_g1_i1	.	.	.	.	.	.	.	.	.	.	.	.	.	.	.
c1141_g1	c1141_g1_i1	.	.	.	.	.	.	.	.	.	.	.	.	.	.	.
c1144_g1	c1144_g1_i1	CRK25_ARATH^CRK25_ARATH^Q:160-2,H:456-508^77.36%ID^E:5e-33^RecName: Full=Cysteine-rich receptor-like protein kinase 25;^Eukaryota; Viridiplantae; Streptophyta; Embryophyta; Tracheophyta; Spermatophyta; Magnoliophyta; eudicotyledons; Gunneridae; Pentapetalae; rosids; malvids; Brassicales; Brassicaceae; Camelineae; Arabidopsis`CRK25_ARATH^CRK25_ARATH^Q:320-222,H:375-407^66.67%ID^E:5e-33^RecName: Fu…	.	.	.	.	.	.	.	.	.	COG0515^Serine Threonine protein kinase	GO:0016021^cellular_component^integral component of membrane`GO:0005524^molecular_function^ATP binding`GO:0004674^molecular_function^protein serine/threonine kinase activity	.	.	.
c1147_g1	c1147_g1_i1	.	.	.	.	.	.	.	.	.	.	.	.	.	.	.
c1151_g1	c1151_g1_i1	CALSA_ARATH^CALSA_ARATH^Q:250-44,H:1835-1903^75.36%ID^E:8e-30^RecName: Full=Callose synthase 10;^Eukaryota; Viridiplantae; Streptophyta; Embryophyta; Tracheophyta; Spermatophyta; Magnoliophyta; eudicotyledons; Gunneridae; Pentapetalae; rosids; malvids; Brassicales; Brassicaceae; Camelineae; Arabidopsis	.	.	c1151_g1_i1|m.495	72-254[+]	.	.	.	.	.	.	.	.	.	.
c1156_g1	c1156_g1_i1	.	.	.	.	.	.	.	.	.	.	.	.	.	.	.
c1159_g1	c1159_g1_i1	.	.	.	.	.	.	.	.	.	.	.	.	.	.	.
c1161_g1	c1161_g1_i1	.	.	.	.	.	.	.	.	.	.	.	.	.	.	.
c1162_g1	c1162_g1_i1	.	.	.	.	.	.	.	.	.	.	.	.	.	.	.
c1165_g1	c1165_g1_i1	.	.	.	c1165_g1_i1|m.496	125-295[-]	.	.	.	.	.	.	.	.	.	.
c1166_g1	c1166_g1_i1	.	.	.	c1166_g1_i1|m.497	41-217[-]	.	.	.	.	.	.	.	.	.	.
c1171_g1	c1171_g1_i1	.	.	.	.	.	.	.	.	.	.	.	.	.	.	.
c1172_g1	c1172_g1_i1	MYB44_ARATH^MYB44_ARATH^Q:405-250,H:57-108^80.77%ID^E:1e-23^RecName: Full=Transcription factor MYB44;^Eukaryota; Viridiplantae; Streptophyta; Embryophyta; Tracheophyta; Spermatophyta; Magnoliophyta; eudicotyledons; Gunneridae; Pentapetalae; rosids; malvids; Brassicales; Brassicaceae; Camelineae; Arabidopsis	.	.	c1172_g1_i1|m.498	10-405[-]	MYB44_ARATH^MYB44_ARATH^Q:1-131,H:57-196^52.08%ID^E:2e-28^RecName: Full=Transcription factor MYB44;^Eukaryota; Viridiplantae; Streptophyta; Embryophyta; Tracheophyta; Spermatophyta; Magnoliophyta; eudicotyledons; Gunneridae; Pentapetalae; rosids; malvids; Brassicales; Brassicaceae; Camelineae; Arabidopsis	.	PF00249.26^Myb_DNA-binding^Myb-like DNA-binding domain^5-46^E:5e-15`PF13921.1^Myb_DNA-bind_6^Myb-like DNA-binding domain^5-53^E:2.1e-11	.	.	COG5147^Myblike DNAbinding domain containing protein	GO:0005634^cellular_component^nucleus`GO:0003682^molecular_function^chromatin binding`GO:0003677^molecular_function^DNA binding`GO:0003700^molecular_function^sequence-specific DNA binding transcription factor activity`GO:0009738^biological_process^abscisic acid-activated signaling pathway`GO:0042742^biological_process^defense response to bacterium`GO:0050832^biological_process^defense response to…	GO:0003682^molecular_function^chromatin binding	.	.
c1173_g1	c1173_g1_i1	GLO5_ORYSJ^GLO5_ORYSJ^Q:256-402,H:106-179^47.3%ID^E:8e-10^RecName: Full=Peroxisomal (S)-2-hydroxy-acid oxidase GLO5;^Eukaryota; Viridiplantae; Streptophyta; Embryophyta; Tracheophyta; Spermatophyta; Magnoliophyta; Liliopsida; Poales; Poaceae; BEP clade; Ehrhartoideae; Oryzeae; Oryza	.	.	c1173_g1_i1|m.499	237-401[-]	.	.	.	.	.	.	.	.	.	.
c1176_g1	c1176_g1_i1	.	.	.	.	.	.	.	.	.	.	.	.	.	.	.
c1177_g1	c1177_g1_i1	SG1_ARATH^SG1_ARATH^Q:310-65,H:107-188^36.59%ID^E:3e-07^RecName: Full=protein SLOW GREEN 1, chloroplastic {ECO:0000303|PubMed:24420572};^Eukaryota; Viridiplantae; Streptophyta; Embryophyta; Tracheophyta; Spermatophyta; Magnoliophyta; eudicotyledons; Gunneridae; Pentapetalae; rosids; malvids; Brassicales; Brassicaceae; Camelineae; Arabidopsis	.	.	c1177_g1_i1|m.502	2-511[-]	SG1_ARATH^SG1_ARATH^Q:26-149,H:65-188^29.46%ID^E:2e-08^RecName: Full=protein SLOW GREEN 1, chloroplastic {ECO:0000303|PubMed:24420572};^Eukaryota; Viridiplantae; Streptophyta; Embryophyta; Tracheophyta; Spermatophyta; Magnoliophyta; eudicotyledons; Gunneridae; Pentapetalae; rosids; malvids; Brassicales; Brassicaceae; Camelineae; Arabidopsis	.	PF13371.1^TPR_9^Tetratricopeptide repeat^90-148^E:0.063	.	.	.	GO:0009507^cellular_component^chloroplast`GO:0009941^cellular_component^chloroplast envelope`GO:0009536^cellular_component^plastid`GO:0016740^molecular_function^transferase activity	.	.	.
c1178_g1	c1178_g1_i1	.	.	.	c1178_g1_i1|m.504	52-246[-]	.	.	.	.	.	.	.	.	.	.
c1179_g1	c1179_g1_i1	DFRA_DIACA^DFRA_DIACA^Q:146-54,H:23-53^74.19%ID^E:2e-07^RecName: Full=Dihydroflavonol-4-reductase;^Eukaryota; Viridiplantae; Streptophyta; Embryophyta; Tracheophyta; Spermatophyta; Magnoliophyta; eudicotyledons; Gunneridae; Pentapetalae; Caryophyllales; Caryophyllaceae; Dianthus	.	.	.	.	.	.	.	.	.	.	GO:0050662^molecular_function^coenzyme binding`GO:0045552^molecular_function^dihydrokaempferol 4-reductase activity`GO:0009718^biological_process^anthocyanin-containing compound biosynthetic process	.	.	.
c1180_g1	c1180_g1_i1	.	.	.	c1180_g1_i1|m.507	1-225[+]	.	.	.	.	.	.	.	.	.	.
c1181_g1	c1181_g1_i1	.	.	.	c1181_g1_i1|m.509	1-375[-]	.	.	.	.	.	.	.	.	.	.
c1189_g1	c1189_g1_i1	.	.	.	c1189_g1_i1|m.512	2-346[+]	.	.	.	.	.	.	.	.	.	.
c1192_g1	c1192_g1_i1	.	.	.	.	.	.	.	.	.	.	.	.	.	.	.
c1193_g1	c1193_g1_i1	.	.	.	c1193_g1_i1|m.513	3-239[+]	.	.	PF00078.22^RVT_1^Reverse transcriptase (RNA-dependent DNA polymerase)^12-62^E:2.1e-05	.	.	.	.	.	.	.
c1194_g1	c1194_g1_i1	.	.	.	.	.	.	.	.	.	.	.	.	.	.	.
c1200_g1	c1200_g1_i1	.	.	.	.	.	.	.	.	.	.	.	.	.	.	.
c1205_g1	c1205_g1_i1	.	.	.	.	.	.	.	.	.	.	.	.	.	.	.
c1207_g1	c1207_g1_i1	RM51_SCHPO^RM51_SCHPO^Q:506-207,H:29-128^29%ID^E:2e-11^RecName: Full=54S ribosomal protein L51, mitochondrial;^Eukaryota; Fungi; Dikarya; Ascomycota; Taphrinomycotina; Schizosaccharomycetes; Schizosaccharomycetales; Schizosaccharomycetaceae; Schizosaccharomyces	.	.	c1207_g1_i1|m.517	189-506[-]	RM51_SCHPO^RM51_SCHPO^Q:1-100,H:29-128^29%ID^E:6e-12^RecName: Full=54S ribosomal protein L51, mitochondrial;^Eukaryota; Fungi; Dikarya; Ascomycota; Taphrinomycotina; Schizosaccharomycetes; Schizosaccharomycetales; Schizosaccharomycetaceae; Schizosaccharomyces	.	PF05047.11^L51_S25_CI-B8^Mitochondrial ribosomal protein L51 / S25 / CI-B8 domain^13-63^E:4.1e-12	.	.	.	GO:0005762^cellular_component^mitochondrial large ribosomal subunit`GO:0005739^cellular_component^mitochondrion`GO:0003735^molecular_function^structural constituent of ribosome`GO:0032543^biological_process^mitochondrial translation`GO:0006412^biological_process^translation	.	.	.
c1208_g1	c1208_g1_i1	LCBK1_ARATH^LCBK1_ARATH^Q:264-1,H:654-739^65.91%ID^E:2e-20^RecName: Full=Sphingoid long-chain bases kinase 1;^Eukaryota; Viridiplantae; Streptophyta; Embryophyta; Tracheophyta; Spermatophyta; Magnoliophyta; eudicotyledons; Gunneridae; Pentapetalae; rosids; malvids; Brassicales; Brassicaceae; Camelineae; Arabidopsis	.	.	c1208_g1_i1|m.519	1-264[-]	LCBK1_ARATH^LCBK1_ARATH^Q:1-88,H:654-739^65.91%ID^E:3e-27^RecName: Full=Sphingoid long-chain bases kinase 1;^Eukaryota; Viridiplantae; Streptophyta; Embryophyta; Tracheophyta; Spermatophyta; Magnoliophyta; eudicotyledons; Gunneridae; Pentapetalae; rosids; malvids; Brassicales; Brassicaceae; Camelineae; Arabidopsis	.	.	.	.	COG1597^diacylglycerol kinase	GO:0005524^molecular_function^ATP binding`GO:0017050^molecular_function^D-erythro-sphingosine kinase activity`GO:0004143^molecular_function^diacylglycerol kinase activity`GO:0003951^molecular_function^NAD+ kinase activity`GO:0007205^biological_process^protein kinase C-activating G-protein coupled receptor signaling pathway`GO:0030148^biological_process^sphingolipid biosynthetic process	.	.	.
c1209_g1	c1209_g1_i1	RL262_ARATH^RL262_ARATH^Q:7-255,H:1-83^71.08%ID^E:2e-29^RecName: Full=60S ribosomal protein L26-2;^Eukaryota; Viridiplantae; Streptophyta; Embryophyta; Tracheophyta; Spermatophyta; Magnoliophyta; eudicotyledons; Gunneridae; Pentapetalae; rosids; malvids; Brassicales; Brassicaceae; Camelineae; Arabidopsis	.	.	c1209_g1_i1|m.521	1-255[+]	RL262_ARATH^RL262_ARATH^Q:3-85,H:1-83^71.08%ID^E:1e-35^RecName: Full=60S ribosomal protein L26-2;^Eukaryota; Viridiplantae; Streptophyta; Embryophyta; Tracheophyta; Spermatophyta; Magnoliophyta; eudicotyledons; Gunneridae; Pentapetalae; rosids; malvids; Brassicales; Brassicaceae; Camelineae; Arabidopsis	.	PF00467.24^KOW^KOW motif^55-84^E:2.1e-06	.	.	COG0198^One of the proteins that surrounds the polypeptide exit tunnel on the outside of the subunit (By similarity)	GO:0022625^cellular_component^cytosolic large ribosomal subunit`GO:0022626^cellular_component^cytosolic ribosome`GO:0003735^molecular_function^structural constituent of ribosome`GO:0006412^biological_process^translation	.	.	.
c1213_g1	c1213_g1_i1	.	.	.	c1213_g1_i1|m.525	2-238[+]	.	.	.	.	.	.	.	.	.	.
c1221_g1	c1221_g1_i1	.	.	.	.	.	.	.	.	.	.	.	.	.	.	.
c1223_g1	c1223_g1_i1	PWP2_NEUCR^PWP2_NEUCR^Q:2-265,H:573-660^73.86%ID^E:1e-38^RecName: Full=Periodic tryptophan protein 2 homolog;^Eukaryota; Fungi; Dikarya; Ascomycota; Pezizomycotina; Sordariomycetes; Sordariomycetidae; Sordariales; Sordariaceae; Neurospora	.	.	c1223_g1_i1|m.527	2-265[+]	PWP2_NEUCR^PWP2_NEUCR^Q:1-88,H:573-660^73.86%ID^E:1e-38^RecName: Full=Periodic tryptophan protein 2 homolog;^Eukaryota; Fungi; Dikarya; Ascomycota; Pezizomycotina; Sordariomycetes; Sordariomycetidae; Sordariales; Sordariaceae; Neurospora	.	.	.	.	COG2319^repeat-containing protein	.	.	.	.
c1223_g1	c1223_g1_i1	PWP2_NEUCR^PWP2_NEUCR^Q:2-265,H:573-660^73.86%ID^E:1e-38^RecName: Full=Periodic tryptophan protein 2 homolog;^Eukaryota; Fungi; Dikarya; Ascomycota; Pezizomycotina; Sordariomycetes; Sordariomycetidae; Sordariales; Sordariaceae; Neurospora	.	.	c1223_g1_i1|m.529	1-198[-]	.	.	.	.	.	.	.	.	.	.
c1229_g1	c1229_g1_i1	YCO6_SCHPO^YCO6_SCHPO^Q:3-242,H:267-344^65%ID^E:9e-16^RecName: Full=Putative nucleosome assembly protein C364.06;^Eukaryota; Fungi; Dikarya; Ascomycota; Taphrinomycotina; Schizosaccharomycetes; Schizosaccharomycetales; Schizosaccharomycetaceae; Schizosaccharomyces	.	.	c1229_g1_i1|m.530	3-392[+]	YCO6_SCHPO^YCO6_SCHPO^Q:1-128,H:267-392^50%ID^E:1e-26^RecName: Full=Putative nucleosome assembly protein C364.06;^Eukaryota; Fungi; Dikarya; Ascomycota; Taphrinomycotina; Schizosaccharomycetes; Schizosaccharomycetales; Schizosaccharomycetaceae; Schizosaccharomyces	.	PF00956.13^NAP^Nucleosome assembly protein (NAP)^1-74^E:3.7e-22	.	.	.	GO:0005829^cellular_component^cytosol`GO:0000790^cellular_component^nuclear chromatin`GO:0042393^molecular_function^histone binding`GO:0006336^biological_process^DNA replication-independent nucleosome assembly	GO:0006334^biological_process^nucleosome assembly`GO:0005634^cellular_component^nucleus	.	.
c1233_g1	c1233_g1_i1	.	.	.	c1233_g1_i1|m.533	2-262[+]	.	.	.	.	.	.	.	.	.	.
c1234_g1	c1234_g1_i1	.	.	.	.	.	.	.	.	.	.	.	.	.	.	.
c1235_g1	c1235_g1_i1	.	.	.	c1235_g1_i1|m.535	2-334[-]	.	.	.	.	.	.	.	.	.	.
c1237_g1	c1237_g1_i1	ESP1_ARATH^ESP1_ARATH^Q:3-344,H:15-128^47.01%ID^E:2e-21^RecName: Full=Separase;^Eukaryota; Viridiplantae; Streptophyta; Embryophyta; Tracheophyta; Spermatophyta; Magnoliophyta; eudicotyledons; Gunneridae; Pentapetalae; rosids; malvids; Brassicales; Brassicaceae; Camelineae; Arabidopsis	.	.	.	.	.	.	.	.	.	COG5155^extra spindle pole bodies homolog 1 (S. cerevisiae)	GO:0005874^cellular_component^microtubule`GO:0005634^cellular_component^nucleus`GO:0008233^molecular_function^peptidase activity`GO:0051304^biological_process^chromosome separation`GO:0000911^biological_process^cytokinesis by cell plate formation`GO:0009793^biological_process^embryo development ending in seed dormancy`GO:0009960^biological_process^endosperm development`GO:0006887^biological_proce…	.	.	.
c1244_g1	c1244_g1_i1	RPN2_HUMAN^RPN2_HUMAN^Q:24-191,H:431-486^39.29%ID^E:4e-06^RecName: Full=Dolichyl-diphosphooligosaccharide--protein glycosyltransferase subunit 2;^Eukaryota; Metazoa; Chordata; Craniata; Vertebrata; Euteleostomi; Mammalia; Eutheria; Euarchontoglires; Primates; Haplorrhini; Catarrhini; Hominidae; Homo	.	.	c1244_g1_i1|m.540	3-203[+]	RPN2_HUMAN^RPN2_HUMAN^Q:8-63,H:431-486^39.29%ID^E:4e-06^RecName: Full=Dolichyl-diphosphooligosaccharide--protein glycosyltransferase subunit 2;^Eukaryota; Metazoa; Chordata; Craniata; Vertebrata; Euteleostomi; Mammalia; Eutheria; Euarchontoglires; Primates; Haplorrhini; Catarrhini; Hominidae; Homo	.	PF05817.9^Ribophorin_II^Oligosaccharyltransferase subunit Ribophorin II^5-63^E:8.3e-10	.	.	.	GO:0000421^cellular_component^autophagic vacuole membrane`GO:0005783^cellular_component^endoplasmic reticulum`GO:0005789^cellular_component^endoplasmic reticulum membrane`GO:0016021^cellular_component^integral component of membrane`GO:0016020^cellular_component^membrane`GO:0005634^cellular_component^nucleus`GO:0008250^cellular_component^oligosaccharyltransferase complex`GO:0005791^cellular_compon…	GO:0006487^biological_process^protein N-linked glycosylation`GO:0008250^cellular_component^oligosaccharyltransferase complex`GO:0016021^cellular_component^integral component of membrane	.	.
c1245_g1	c1245_g1_i1	RL3_ASPFU^RL3_ASPFU^Q:2-274,H:153-243^81.32%ID^E:7e-46^RecName: Full=60S ribosomal protein L3;^Eukaryota; Fungi; Dikarya; Ascomycota; Pezizomycotina; Eurotiomycetes; Eurotiomycetidae; Eurotiales; Aspergillaceae; Aspergillus	.	.	c1245_g1_i1|m.542	2-274[-]	.	.	.	.	.	.	.	.	.	.
c1247_g2	c1247_g2_i1	BRI1_SOLPE^BRI1_SOLPE^Q:442-2,H:316-462^67.35%ID^E:1e-60^RecName: Full=Systemin receptor SR160;^Eukaryota; Viridiplantae; Streptophyta; Embryophyta; Tracheophyta; Spermatophyta; Magnoliophyta; eudicotyledons; Gunneridae; Pentapetalae; asterids; lamiids; Solanales; Solanaceae; Solanoideae; Solaneae; Solanum; Lycopersicon`BRI1_SOLPE^BRI1_SOLPE^Q:409-2,H:450-582^36.76%ID^E:6e-18^RecName: Full=System…	.	.	c1247_g2_i1|m.544	2-442[-]	BRI1_SOLPE^BRI1_SOLPE^Q:1-147,H:316-462^67.35%ID^E:9e-61^RecName: Full=Systemin receptor SR160;^Eukaryota; Viridiplantae; Streptophyta; Embryophyta; Tracheophyta; Spermatophyta; Magnoliophyta; eudicotyledons; Gunneridae; Pentapetalae; asterids; lamiids; Solanales; Solanaceae; Solanoideae; Solaneae; Solanum; Lycopersicon`BRI1_SOLPE^BRI1_SOLPE^Q:12-147,H:450-582^36.76%ID^E:6e-18^RecName: Full=Syste…	.	PF13855.1^LRR_8^Leucine rich repeat^14-73^E:9.3e-07`PF13504.1^LRR_7^Leucine rich repeat^15-25^E:650`PF13516.1^LRR_6^Leucine Rich repeat^36-53^E:0.97`PF13855.1^LRR_8^Leucine rich repeat^39-98^E:7.2e-09`PF00560.28^LRR_1^Leucine Rich Repeat^39-59^E:0.039`PF13504.1^LRR_7^Leucine rich repeat^39-54^E:120`PF13516.1^LRR_6^Leucine Rich repeat^61-83^E:1.1`PF13855.1^LRR_8^Leucine rich repeat^62-110^E:1.8e-0…	.	.	.	GO:0016021^cellular_component^integral component of membrane`GO:0005886^cellular_component^plasma membrane`GO:0005524^molecular_function^ATP binding`GO:0004674^molecular_function^protein serine/threonine kinase activity`GO:0005496^molecular_function^steroid binding`GO:0006952^biological_process^defense response	GO:0005515^molecular_function^protein binding	.	.
c1249_g1	c1249_g1_i1	.	.	.	c1249_g1_i1|m.546	1-228[-]	.	.	.	.	.	.	.	.	.	.
c1254_g1	c1254_g1_i1	.	.	.	.	.	.	.	.	.	.	.	.	.	.	.
c1255_g1	c1255_g1_i1	AAP6_ARATH^AAP6_ARATH^Q:379-2,H:19-144^80.16%ID^E:3e-66^RecName: Full=Amino acid permease 6;^Eukaryota; Viridiplantae; Streptophyta; Embryophyta; Tracheophyta; Spermatophyta; Magnoliophyta; eudicotyledons; Gunneridae; Pentapetalae; rosids; malvids; Brassicales; Brassicaceae; Camelineae; Arabidopsis	.	.	c1255_g1_i1|m.550	101-268[+]	.	.	.	.	.	.	.	.	.	.
c1255_g1	c1255_g1_i1	AAP6_ARATH^AAP6_ARATH^Q:379-2,H:19-144^80.16%ID^E:3e-66^RecName: Full=Amino acid permease 6;^Eukaryota; Viridiplantae; Streptophyta; Embryophyta; Tracheophyta; Spermatophyta; Magnoliophyta; eudicotyledons; Gunneridae; Pentapetalae; rosids; malvids; Brassicales; Brassicaceae; Camelineae; Arabidopsis	.	.	c1255_g1_i1|m.548	2-394[-]	AAP6_ARATH^AAP6_ARATH^Q:6-131,H:19-144^80.16%ID^E:3e-66^RecName: Full=Amino acid permease 6;^Eukaryota; Viridiplantae; Streptophyta; Embryophyta; Tracheophyta; Spermatophyta; Magnoliophyta; eudicotyledons; Gunneridae; Pentapetalae; rosids; malvids; Brassicales; Brassicaceae; Camelineae; Arabidopsis	.	PF01490.13^Aa_trans^Transmembrane amino acid transporter protein^21-130^E:1.3e-28	.	.	.	GO:0016021^cellular_component^integral component of membrane`GO:0005886^cellular_component^plasma membrane`GO:0015172^molecular_function^acidic amino acid transmembrane transporter activity`GO:0015175^molecular_function^neutral amino acid transmembrane transporter activity`GO:0015293^molecular_function^symporter activity`GO:0015810^biological_process^aspartate transport`GO:0015804^biological_proc…	.	.	.
c1261_g1	c1261_g1_i1	.	.	.	.	.	.	.	.	.	.	.	.	.	.	.
c1262_g1	c1262_g1_i1	PDI23_ORYSJ^PDI23_ORYSJ^Q:385-140,H:358-441^72.62%ID^E:1e-18^RecName: Full=Protein disulfide isomerase-like 2-3;^Eukaryota; Viridiplantae; Streptophyta; Embryophyta; Tracheophyta; Spermatophyta; Magnoliophyta; Liliopsida; Poales; Poaceae; BEP clade; Ehrhartoideae; Oryzeae; Oryza	.	.	c1262_g1_i1|m.555	137-385[-]	PDI23_ORYSJ^PDI23_ORYSJ^Q:1-82,H:358-441^72.62%ID^E:1e-33^RecName: Full=Protein disulfide isomerase-like 2-3;^Eukaryota; Viridiplantae; Streptophyta; Embryophyta; Tracheophyta; Spermatophyta; Magnoliophyta; Liliopsida; Poales; Poaceae; BEP clade; Ehrhartoideae; Oryzeae; Oryza	.	.	.	.	COG0526^Thioredoxin	GO:0005576^cellular_component^extracellular region`GO:0003756^molecular_function^protein disulfide isomerase activity`GO:0045454^biological_process^cell redox homeostasis	.	.	.
c1267_g1	c1267_g1_i1	.	.	.	c1267_g1_i1|m.556	2-214[-]	.	.	PF00013.24^KH_1^KH domain^1-47^E:8.5e-08`PF13014.1^KH_3^KH domain^1-38^E:1.3e-06	.	.	.	.	GO:0003723^molecular_function^RNA binding	.	.
c1268_g1	c1268_g1_i1	.	.	.	.	.	.	.	.	.	.	.	.	.	.	.
c1269_g1	c1269_g1_i1	.	.	.	.	.	.	.	.	.	.	.	.	.	.	.
c1270_g1	c1270_g1_i2	KEA4_ARATH^KEA4_ARATH^Q:312-7,H:298-422^62.4%ID^E:3e-38^RecName: Full=K(+) efflux antiporter 4;^Eukaryota; Viridiplantae; Streptophyta; Embryophyta; Tracheophyta; Spermatophyta; Magnoliophyta; eudicotyledons; Gunneridae; Pentapetalae; rosids; malvids; Brassicales; Brassicaceae; Camelineae; Arabidopsis`KEA4_ARATH^KEA4_ARATH^Q:402-307,H:197-228^71.88%ID^E:1e-06^RecName: Full=K(+) efflux antiporter …	.	.	c1270_g1_i2|m.560	1-402[-]	KEA4_ARATH^KEA4_ARATH^Q:31-132,H:298-422^62.4%ID^E:3e-38^RecName: Full=K(+) efflux antiporter 4;^Eukaryota; Viridiplantae; Streptophyta; Embryophyta; Tracheophyta; Spermatophyta; Magnoliophyta; eudicotyledons; Gunneridae; Pentapetalae; rosids; malvids; Brassicales; Brassicaceae; Camelineae; Arabidopsis`KEA4_ARATH^KEA4_ARATH^Q:1-32,H:197-228^71.88%ID^E:1e-06^RecName: Full=K(+) efflux antiporter 4;…	.	PF00999.16^Na_H_Exchanger^Sodium/hydrogen exchanger family^32-118^E:1.6e-06	.	.	COG0475^Sodium hydrogen exchanger	GO:0016021^cellular_component^integral component of membrane`GO:0015299^molecular_function^solute:proton antiporter activity`GO:0006813^biological_process^potassium ion transport	GO:0015299^molecular_function^solute:proton antiporter activity`GO:0006812^biological_process^cation transport`GO:0055085^biological_process^transmembrane transport`GO:0016021^cellular_component^integral component of membrane	.	.
c1274_g1	c1274_g1_i1	.	.	.	.	.	.	.	.	.	.	.	.	.	.	.
c1276_g1	c1276_g1_i1	.	.	.	.	.	.	.	.	.	.	.	.	.	.	.
c1278_g1	c1278_g1_i1	CP4X1_RAT^CP4X1_RAT^Q:11-328,H:399-505^34.86%ID^E:6e-13^RecName: Full=Cytochrome P450 4X1;^Eukaryota; Metazoa; Chordata; Craniata; Vertebrata; Euteleostomi; Mammalia; Eutheria; Euarchontoglires; Glires; Rodentia; Sciurognathi; Muroidea; Muridae; Murinae; Rattus	.	.	c1278_g1_i1|m.563	2-343[+]	CP4X1_RAT^CP4X1_RAT^Q:4-109,H:399-505^34.86%ID^E:1e-13^RecName: Full=Cytochrome P450 4X1;^Eukaryota; Metazoa; Chordata; Craniata; Vertebrata; Euteleostomi; Mammalia; Eutheria; Euarchontoglires; Glires; Rodentia; Sciurognathi; Muroidea; Muridae; Murinae; Rattus	.	PF00067.17^p450^Cytochrome P450^4-102^E:1e-22	.	.	COG2124^Cytochrome p450	GO:0005789^cellular_component^endoplasmic reticulum membrane`GO:0016021^cellular_component^integral component of membrane`GO:0070330^molecular_function^aromatase activity`GO:0020037^molecular_function^heme binding`GO:0005506^molecular_function^iron ion binding	GO:0005506^molecular_function^iron ion binding`GO:0016705^molecular_function^oxidoreductase activity, acting on paired donors, with incorporation or reduction of molecular oxygen`GO:0020037^molecular_function^heme binding`GO:0055114^biological_process^oxidation-reduction process	.	.
c1281_g1	c1281_g1_i1	.	.	.	.	.	.	.	.	.	.	.	.	.	.	.
c1282_g1	c1282_g1_i2	.	.	.	c1282_g1_i2|m.565	3-260[-]	.	.	.	.	.	.	.	.	.	.
c1284_g1	c1284_g1_i1	.	.	.	.	.	.	.	.	.	.	.	.	.	.	.
c1285_g1	c1285_g1_i1	.	.	.	c1285_g1_i1|m.568	3-257[+]	.	.	PF09353.5^DUF1995^Domain of unknown function (DUF1995)^2-85^E:9.8e-17	.	.	.	.	.	.	.
c1286_g1	c1286_g1_i1	.	.	.	.	.	.	.	.	.	.	.	.	.	.	.
c1289_g1	c1289_g1_i1	.	.	.	.	.	.	.	.	.	.	.	.	.	.	.
c1290_g1	c1290_g1_i1	.	.	.	.	.	.	.	.	.	.	.	.	.	.	.
c1299_g1	c1299_g1_i1	PPCK2_ARATH^PPCK2_ARATH^Q:351-4,H:12-130^47.06%ID^E:4e-31^RecName: Full=Phosphoenolpyruvate carboxylase kinase 2;^Eukaryota; Viridiplantae; Streptophyta; Embryophyta; Tracheophyta; Spermatophyta; Magnoliophyta; eudicotyledons; Gunneridae; Pentapetalae; rosids; malvids; Brassicales; Brassicaceae; Camelineae; Arabidopsis	.	.	c1299_g1_i1|m.573	1-354[-]	PPCK2_ARATH^PPCK2_ARATH^Q:2-117,H:12-130^47.06%ID^E:3e-31^RecName: Full=Phosphoenolpyruvate carboxylase kinase 2;^Eukaryota; Viridiplantae; Streptophyta; Embryophyta; Tracheophyta; Spermatophyta; Magnoliophyta; eudicotyledons; Gunneridae; Pentapetalae; rosids; malvids; Brassicales; Brassicaceae; Camelineae; Arabidopsis	.	PF00069.20^Pkinase^Protein kinase domain^3-117^E:8.4e-21`PF07714.12^Pkinase_Tyr^Protein tyrosine kinase^3-94^E:1e-10	.	.	COG0515^Serine Threonine protein kinase	GO:0005524^molecular_function^ATP binding`GO:0004674^molecular_function^protein serine/threonine kinase activity`GO:0016036^biological_process^cellular response to phosphate starvation`GO:0006468^biological_process^protein phosphorylation`GO:0046898^biological_process^response to cycloheximide`GO:0009416^biological_process^response to light stimulus	GO:0004672^molecular_function^protein kinase activity`GO:0005524^molecular_function^ATP binding`GO:0006468^biological_process^protein phosphorylation	.	.
c1301_g1	c1301_g1_i1	.	.	.	c1301_g1_i1|m.575	60-305[-]	.	.	.	.	.	.	.	.	.	.
c1303_g1	c1303_g1_i1	UGDH1_SOYBN^UGDH1_SOYBN^Q:11-223,H:147-217^67.61%ID^E:4e-25^RecName: Full=UDP-glucose 6-dehydrogenase 1;^Eukaryota; Viridiplantae; Streptophyta; Embryophyta; Tracheophyta; Spermatophyta; Magnoliophyta; eudicotyledons; Gunneridae; Pentapetalae; rosids; fabids; Fabales; Fabaceae; Papilionoideae; Phaseoleae; Glycine; Soja	.	.	c1303_g1_i1|m.577	2-223[+]	UGDH1_SOYBN^UGDH1_SOYBN^Q:4-74,H:147-217^67.61%ID^E:3e-25^RecName: Full=UDP-glucose 6-dehydrogenase 1;^Eukaryota; Viridiplantae; Streptophyta; Embryophyta; Tracheophyta; Spermatophyta; Magnoliophyta; eudicotyledons; Gunneridae; Pentapetalae; rosids; fabids; Fabales; Fabaceae; Papilionoideae; Phaseoleae; Glycine; Soja	.	PF03721.9^UDPG_MGDP_dh_N^UDP-glucose/GDP-mannose dehydrogenase family, NAD binding domain^5-41^E:3e-10	.	.	.	GO:0051287^molecular_function^NAD binding`GO:0003979^molecular_function^UDP-glucose 6-dehydrogenase activity`GO:0006065^biological_process^UDP-glucuronate biosynthetic process	GO:0016616^molecular_function^oxidoreductase activity, acting on the CH-OH group of donors, NAD or NADP as acceptor`GO:0051287^molecular_function^NAD binding`GO:0055114^biological_process^oxidation-reduction process	.	.
c1305_g1	c1305_g1_i1	RL7_MACFA^RL7_MACFA^Q:53-313,H:13-99^51.72%ID^E:5e-21^RecName: Full=60S ribosomal protein L7;^Eukaryota; Metazoa; Chordata; Craniata; Vertebrata; Euteleostomi; Mammalia; Eutheria; Euarchontoglires; Primates; Haplorrhini; Catarrhini; Cercopithecidae; Cercopithecinae; Macaca	.	.	c1305_g1_i1|m.579	14-313[+]	RL7_MOUSE^RL7_MOUSE^Q:8-100,H:24-122^49.49%ID^E:2e-21^RecName: Full=60S ribosomal protein L7;^Eukaryota; Metazoa; Chordata; Craniata; Vertebrata; Euteleostomi; Mammalia; Eutheria; Euarchontoglires; Glires; Rodentia; Sciurognathi; Muroidea; Muridae; Murinae; Mus; Mus	.	PF08079.7^Ribosomal_L30_N^Ribosomal L30 N-terminal domain^17-87^E:4e-22	.	.	COG1841^50S ribosomal protein L30	GO:0022625^cellular_component^cytosolic large ribosomal subunit`GO:0070062^cellular_component^extracellular vesicular exosome`GO:0016020^cellular_component^membrane`GO:0005634^cellular_component^nucleus`GO:0030529^cellular_component^ribonucleoprotein complex`GO:0003677^molecular_function^DNA binding`GO:0003729^molecular_function^mRNA binding`GO:0042803^molecular_function^protein homodimerization …	.	.	.
c1307_g1	c1307_g1_i1	HMA5_ARATH^HMA5_ARATH^Q:2-223,H:608-679^56.76%ID^E:2e-20^RecName: Full=Probable copper-transporting ATPase HMA5;^Eukaryota; Viridiplantae; Streptophyta; Embryophyta; Tracheophyta; Spermatophyta; Magnoliophyta; eudicotyledons; Gunneridae; Pentapetalae; rosids; malvids; Brassicales; Brassicaceae; Camelineae; Arabidopsis	.	.	c1307_g1_i1|m.580	2-229[+]	HMA5_ARATH^HMA5_ARATH^Q:1-74,H:608-679^56.76%ID^E:1e-20^RecName: Full=Probable copper-transporting ATPase HMA5;^Eukaryota; Viridiplantae; Streptophyta; Embryophyta; Tracheophyta; Spermatophyta; Magnoliophyta; eudicotyledons; Gunneridae; Pentapetalae; rosids; malvids; Brassicales; Brassicaceae; Camelineae; Arabidopsis	.	PF00122.15^E1-E2_ATPase^E1-E2 ATPase^1-39^E:6.7e-09	.	.	COG2217^p-type ATPase	GO:0016021^cellular_component^integral component of membrane`GO:0005524^molecular_function^ATP binding`GO:0019829^molecular_function^cation-transporting ATPase activity`GO:0005507^molecular_function^copper ion binding`GO:0006825^biological_process^copper ion transport`GO:0010273^biological_process^detoxification of copper ion`GO:0046688^biological_process^response to copper ion	GO:0000166^molecular_function^nucleotide binding`GO:0046872^molecular_function^metal ion binding	.	.
c1308_g1	c1308_g1_i1	.	.	.	.	.	.	.	.	.	.	.	.	.	.	.
c1309_g1	c1309_g1_i1	.	.	.	.	.	.	.	.	.	.	.	.	.	.	.
c1310_g1	c1310_g1_i1	.	.	.	c1310_g1_i1|m.582	1-207[+]	.	.	.	.	.	.	.	.	.	.
c1311_g1	c1311_g1_i1	.	.	.	.	.	.	.	.	.	.	.	.	.	.	.
c1313_g1	c1313_g1_i1	GLGB_RHIID^GLGB_RHIID^Q:1-135,H:639-683^95.56%ID^E:1e-24^RecName: Full=1,4-alpha-glucan-branching enzyme;^Eukaryota; Fungi; Glomeromycota; Glomeromycetes; Glomerales; Glomeraceae; Rhizophagus	.	.	.	.	.	.	.	.	.	.	GO:0003844^molecular_function^1,4-alpha-glucan branching enzyme activity`GO:0043169^molecular_function^cation binding`GO:0004553^molecular_function^hydrolase activity, hydrolyzing O-glycosyl compounds`GO:0005978^biological_process^glycogen biosynthetic process	.	.	.
c1317_g1	c1317_g1_i1	RL17_IXOSC^RL17_IXOSC^Q:17-487,H:1-157^69.43%ID^E:5e-75^RecName: Full=60S ribosomal protein L17;^Eukaryota; Metazoa; Ecdysozoa; Arthropoda; Chelicerata; Arachnida; Acari; Parasitiformes; Ixodida; Ixodoidea; Ixodidae; Ixodinae; Ixodes	.	.	c1317_g1_i1|m.583	2-577[+]	RL17_IXOSC^RL17_IXOSC^Q:6-162,H:1-157^69.43%ID^E:3e-76^RecName: Full=60S ribosomal protein L17;^Eukaryota; Metazoa; Ecdysozoa; Arthropoda; Chelicerata; Arachnida; Acari; Parasitiformes; Ixodida; Ixodoidea; Ixodidae; Ixodinae; Ixodes	.	PF00237.14^Ribosomal_L22^Ribosomal protein L22p/L17e^22-156^E:9e-33	.	.	COG0091^The globular domain of the protein is located near the polypeptide exit tunnel on the outside of the subunit, while an extended beta-hairpin is found that lines the wall of the exit tunnel in the center of the 70S ribosome (By similarity)	GO:0015934^cellular_component^large ribosomal subunit`GO:0003735^molecular_function^structural constituent of ribosome`GO:0006412^biological_process^translation	GO:0003735^molecular_function^structural constituent of ribosome`GO:0006412^biological_process^translation`GO:0005840^cellular_component^ribosome	.	.
c1318_g1	c1318_g1_i1	DIT1_ARATH^DIT1_ARATH^Q:331-266,H:515-536^95.45%ID^E:2e-06^RecName: Full=Dicarboxylate transporter 1, chloroplastic;^Eukaryota; Viridiplantae; Streptophyta; Embryophyta; Tracheophyta; Spermatophyta; Magnoliophyta; eudicotyledons; Gunneridae; Pentapetalae; rosids; malvids; Brassicales; Brassicaceae; Camelineae; Arabidopsis	.	.	.	.	.	.	.	.	.	.	GO:0009507^cellular_component^chloroplast`GO:0009941^cellular_component^chloroplast envelope`GO:0009706^cellular_component^chloroplast inner membrane`GO:0009534^cellular_component^chloroplast thylakoid`GO:0016021^cellular_component^integral component of membrane`GO:0016020^cellular_component^membrane`GO:0005739^cellular_component^mitochondrion`GO:0009536^cellular_component^plastid`GO:0015139^mole…	.	.	.
c1319_g1	c1319_g1_i1	.	.	.	.	.	.	.	.	.	.	.	.	.	.	.
c1321_g1	c1321_g1_i1	.	.	.	c1321_g1_i1|m.588	2-253[+]	.	.	.	.	.	.	.	.	.	.
c1323_g1	c1323_g1_i1	.	.	.	c1323_g1_i1|m.590	1-171[-]	.	.	.	.	.	.	.	.	.	.
c1324_g2	c1324_g2_i1	.	.	.	.	.	.	.	.	.	.	.	.	.	.	.
c1325_g1	c1325_g1_i1	SSDH1_SCHPO^SSDH1_SCHPO^Q:8-292,H:201-294^59.38%ID^E:2e-20^RecName: Full=Putative succinate-semialdehyde dehydrogenase C1002.12c [NADP(+)];^Eukaryota; Fungi; Dikarya; Ascomycota; Taphrinomycotina; Schizosaccharomycetes; Schizosaccharomycetales; Schizosaccharomycetaceae; Schizosaccharomyces	.	.	c1325_g1_i1|m.593	2-292[+]	DAVD_PSEAE^DAVD_PSEAE^Q:1-97,H:137-231^56.7%ID^E:3e-28^RecName: Full=Glutarate-semialdehyde dehydrogenase DavD;^Bacteria; Proteobacteria; Gammaproteobacteria; Pseudomonadales; Pseudomonadaceae; Pseudomonas	.	PF00171.17^Aldedh^Aldehyde dehydrogenase family^7-97^E:8e-27	.	.	.	GO:0047949^molecular_function^glutarate-semialdehyde dehydrogenase activity`GO:0009013^molecular_function^succinate-semialdehyde dehydrogenase [NAD(P)+] activity`GO:0009450^biological_process^gamma-aminobutyric acid catabolic process`GO:0019477^biological_process^L-lysine catabolic process	GO:0016491^molecular_function^oxidoreductase activity`GO:0008152^biological_process^metabolic process`GO:0055114^biological_process^oxidation-reduction process	.	.
c1329_g1	c1329_g1_i1	YLS9_ARATH^YLS9_ARATH^Q:290-9,H:64-157^52.13%ID^E:1e-26^RecName: Full=Protein YLS9;^Eukaryota; Viridiplantae; Streptophyta; Embryophyta; Tracheophyta; Spermatophyta; Magnoliophyta; eudicotyledons; Gunneridae; Pentapetalae; rosids; malvids; Brassicales; Brassicaceae; Camelineae; Arabidopsis	.	.	c1329_g1_i1|m.597	3-437[+]	.	.	.	.	.	.	.	.	.	.
c1330_g1	c1330_g1_i1	.	.	.	c1330_g1_i1|m.600	2-238[+]	.	.	.	.	.	.	.	.	.	.
c1331_g1	c1331_g1_i1	.	.	.	c1331_g1_i1|m.601	179-457[-]	.	.	.	.	.	.	.	.	.	.
c1331_g1	c1331_g1_i1	.	.	.	c1331_g1_i1|m.603	3-164[+]	.	.	.	.	.	.	.	.	.	.
c1332_g1	c1332_g1_i1	TRNH_DATST^TRNH_DATST^Q:2-238,H:187-265^53.16%ID^E:3e-24^RecName: Full=Tropinone reductase homolog;^Eukaryota; Viridiplantae; Streptophyta; Embryophyta; Tracheophyta; Spermatophyta; Magnoliophyta; eudicotyledons; Gunneridae; Pentapetalae; asterids; lamiids; Solanales; Solanaceae; Solanoideae; Datureae; Datura	.	.	c1332_g1_i1|m.604	2-238[+]	TRNH_DATST^TRNH_DATST^Q:1-79,H:187-265^53.16%ID^E:3e-24^RecName: Full=Tropinone reductase homolog;^Eukaryota; Viridiplantae; Streptophyta; Embryophyta; Tracheophyta; Spermatophyta; Magnoliophyta; eudicotyledons; Gunneridae; Pentapetalae; asterids; lamiids; Solanales; Solanaceae; Solanoideae; Datureae; Datura	.	PF13561.1^adh_short_C2^Enoyl-(Acyl carrier protein) reductase^2-77^E:1.2e-10	.	.	.	GO:0016491^molecular_function^oxidoreductase activity	.	.	.
c1333_g1	c1333_g1_i1	.	.	.	c1333_g1_i1|m.606	123-329[-]	.	.	.	.	.	.	.	.	.	.
c1334_g1	c1334_g1_i1	MFRN_DICDI^MFRN_DICDI^Q:295-5,H:58-155^43.88%ID^E:2e-22^RecName: Full=Mitoferrin;^Eukaryota; Amoebozoa; Mycetozoa; Dictyosteliida; Dictyostelium	.	.	c1334_g1_i1|m.607	2-343[-]	MFRN_DICDI^MFRN_DICDI^Q:17-113,H:58-155^43.88%ID^E:2e-22^RecName: Full=Mitoferrin;^Eukaryota; Amoebozoa; Mycetozoa; Dictyosteliida; Dictyostelium	.	PF00153.22^Mito_carr^Mitochondrial carrier protein^14-61^E:6.5e-11`PF00153.22^Mito_carr^Mitochondrial carrier protein^66-113^E:6.2e-10	.	.	.	GO:0016021^cellular_component^integral component of membrane`GO:0005743^cellular_component^mitochondrial inner membrane`GO:0005739^cellular_component^mitochondrion`GO:0005381^molecular_function^iron ion transmembrane transporter activity`GO:0034755^biological_process^iron ion transmembrane transport`GO:0048250^biological_process^mitochondrial iron ion transport	.	.	.
c1335_g1	c1335_g1_i1	RS17_SHESH^RS17_SHESH^Q:2-103,H:49-82^55.88%ID^E:1e-06^RecName: Full=30S ribosomal protein S17 {ECO:0000255|HAMAP-Rule:MF_01345};^Bacteria; Proteobacteria; Gammaproteobacteria; Alteromonadales; Shewanellaceae; Shewanella	.	.	.	.	.	.	.	.	.	COG0186^One of the primary rRNA binding proteins, it binds specifically to the 5'-end of 16S ribosomal	GO:0005840^cellular_component^ribosome`GO:0019843^molecular_function^rRNA binding`GO:0003735^molecular_function^structural constituent of ribosome`GO:0006412^biological_process^translation	.	.	.
c1340_g1	c1340_g1_i1	.	.	.	.	.	.	.	.	.	.	.	.	.	.	.
c1343_g1	c1343_g1_i1	.	.	.	c1343_g1_i1|m.611	1-336[+]	.	.	.	.	.	.	.	.	.	.
c1343_g1	c1343_g1_i1	.	.	.	c1343_g1_i1|m.613	3-149[-]	.	.	.	.	.	.	.	.	.	.
c1344_g1	c1344_g1_i2	.	.	.	c1344_g1_i2|m.614	2-475[-]	.	.	.	.	.	.	.	.	.	.
c1346_g1	c1346_g1_i1	.	.	.	.	.	.	.	.	.	.	.	.	.	.	.
c1352_g1	c1352_g1_i1	.	.	.	.	.	.	.	.	.	.	.	.	.	.	.
c1355_g1	c1355_g1_i1	.	.	.	.	.	.	.	.	.	.	.	.	.	.	.
c1356_g1	c1356_g1_i1	WRK53_ARATH^WRK53_ARATH^Q:328-5,H:164-266^51.85%ID^E:5e-24^RecName: Full=Probable WRKY transcription factor 53;^Eukaryota; Viridiplantae; Streptophyta; Embryophyta; Tracheophyta; Spermatophyta; Magnoliophyta; eudicotyledons; Gunneridae; Pentapetalae; rosids; malvids; Brassicales; Brassicaceae; Camelineae; Arabidopsis	.	.	.	.	.	.	.	.	.	.	GO:0009507^cellular_component^chloroplast`GO:0005634^cellular_component^nucleus`GO:0003677^molecular_function^DNA binding`GO:0043565^molecular_function^sequence-specific DNA binding`GO:0003700^molecular_function^sequence-specific DNA binding transcription factor activity`GO:0009816^biological_process^defense response to bacterium, incompatible interaction`GO:0010150^biological_process^leaf senesc…	.	.	.
c1357_g1	c1357_g1_i1	.	.	.	.	.	.	.	.	.	.	.	.	.	.	.
c1358_g1	c1358_g1_i1	SERB1_ARATH^SERB1_ARATH^Q:200-9,H:172-235^84.38%ID^E:8e-32^RecName: Full=Phosphoserine aminotransferase 1, chloroplastic;^Eukaryota; Viridiplantae; Streptophyta; Embryophyta; Tracheophyta; Spermatophyta; Magnoliophyta; eudicotyledons; Gunneridae; Pentapetalae; rosids; malvids; Brassicales; Brassicaceae; Camelineae; Arabidopsis	.	.	c1358_g1_i1|m.619	3-200[-]	SERB1_ARATH^SERB1_ARATH^Q:1-64,H:172-235^84.38%ID^E:8e-32^RecName: Full=Phosphoserine aminotransferase 1, chloroplastic;^Eukaryota; Viridiplantae; Streptophyta; Embryophyta; Tracheophyta; Spermatophyta; Magnoliophyta; eudicotyledons; Gunneridae; Pentapetalae; rosids; malvids; Brassicales; Brassicaceae; Camelineae; Arabidopsis	.	.	.	.	COG1932^Catalyzes the reversible conversion of 3- phosphohydroxypyruvate to phosphoserine and of 3-hydroxy-2-oxo-4- phosphonooxybutanoate to phosphohydroxythreonine (By similarity)	GO:0009507^cellular_component^chloroplast`GO:0009570^cellular_component^chloroplast stroma`GO:0009536^cellular_component^plastid`GO:0004648^molecular_function^O-phospho-L-serine:2-oxoglutarate aminotransferase activity`GO:0030170^molecular_function^pyridoxal phosphate binding`GO:0006564^biological_process^L-serine biosynthetic process`GO:0009735^biological_process^response to cytokinin	.	.	.
c1366_g1	c1366_g1_i1	.	.	.	.	.	.	.	.	.	.	.	.	.	.	.
c1368_g1	c1368_g1_i1	.	.	.	c1368_g1_i1|m.621	2-637[+]	.	.	.	.	.	.	.	.	.	.
c1369_g1	c1369_g1_i1	.	.	.	.	.	.	.	.	.	.	.	.	.	.	.
c1370_g1	c1370_g1_i1	.	.	.	.	.	.	.	.	.	.	.	.	.	.	.
c1371_g1	c1371_g1_i1	.	.	.	.	.	.	.	.	.	.	.	.	.	.	.
c1372_g1	c1372_g1_i1	.	.	.	c1372_g1_i1|m.624	1-228[-]	.	.	.	.	.	.	.	.	.	.
c1373_g1	c1373_g1_i1	ACPM2_ARATH^ACPM2_ARATH^Q:244-143,H:93-126^94.12%ID^E:3e-14^RecName: Full=Acyl carrier protein 2, mitochondrial;^Eukaryota; Viridiplantae; Streptophyta; Embryophyta; Tracheophyta; Spermatophyta; Magnoliophyta; eudicotyledons; Gunneridae; Pentapetalae; rosids; malvids; Brassicales; Brassicaceae; Camelineae; Arabidopsis	.	.	.	.	.	.	.	.	.	COG0236^Carrier of the growing fatty acid chain in fatty acid biosynthesis (By similarity)	GO:0005759^cellular_component^mitochondrial matrix`GO:0005739^cellular_component^mitochondrion`GO:0070469^cellular_component^respiratory chain`GO:0050897^molecular_function^cobalt ion binding`GO:0046872^molecular_function^metal ion binding`GO:0006633^biological_process^fatty acid biosynthetic process`GO:0055114^biological_process^oxidation-reduction process	.	.	.
c1374_g1	c1374_g1_i1	HLJ1_YEAST^HLJ1_YEAST^Q:291-64,H:10-83^39.47%ID^E:6e-09^RecName: Full=Protein HLJ1;^Eukaryota; Fungi; Dikarya; Ascomycota; Saccharomycotina; Saccharomycetes; Saccharomycetales; Saccharomycetaceae; Saccharomyces	.	.	c1374_g1_i1|m.626	1-384[-]	HLJ1_YEAST^HLJ1_YEAST^Q:32-107,H:10-83^39.47%ID^E:7e-09^RecName: Full=Protein HLJ1;^Eukaryota; Fungi; Dikarya; Ascomycota; Saccharomycotina; Saccharomycetes; Saccharomycetales; Saccharomycetaceae; Saccharomyces	.	PF00226.26^DnaJ^DnaJ domain^43-106^E:8e-12	.	.	COG0484^ATP binding to DnaK triggers the release of the substrate protein, thus completing the reaction cycle. Several rounds of ATP-dependent interactions between DnaJ, DnaK and GrpE are required for fully efficient folding. Also involved, together with DnaK and GrpE, in the DNA replication of plasmids through activation of initiation proteins (By similarity)	GO:0005789^cellular_component^endoplasmic reticulum membrane`GO:0001671^molecular_function^ATPase activator activity`GO:0030433^biological_process^ER-associated ubiquitin-dependent protein catabolic process`GO:0032781^biological_process^positive regulation of ATPase activity	.	.	.
c1375_g1	c1375_g1_i1	.	.	.	.	.	.	.	.	.	.	.	.	.	.	.
c1376_g1	c1376_g1_i1	.	.	.	.	.	.	.	.	.	.	.	.	.	.	.
c1381_g1	c1381_g1_i1	.	.	.	c1381_g1_i1|m.630	3-170[-]	.	.	.	.	.	.	.	.	.	.
c1382_g1	c1382_g1_i1	DAPB_NEUCR^DAPB_NEUCR^Q:1-252,H:801-885^58.82%ID^E:1e-25^RecName: Full=Probable dipeptidyl-aminopeptidase B;^Eukaryota; Fungi; Dikarya; Ascomycota; Pezizomycotina; Sordariomycetes; Sordariomycetidae; Sordariales; Sordariaceae; Neurospora	.	.	.	.	.	.	.	.	.	COG1506^peptidase s9 prolyl oligopeptidase active site domain protein	GO:0016021^cellular_component^integral component of membrane`GO:0005774^cellular_component^vacuolar membrane`GO:0004177^molecular_function^aminopeptidase activity`GO:0004252^molecular_function^serine-type endopeptidase activity	.	.	.
c1384_g1	c1384_g1_i1	ATP9_USTMA^ATP9_USTMA^Q:177-314,H:27-72^73.91%ID^E:2e-14^RecName: Full=ATP synthase subunit 9, mitochondrial;^Eukaryota; Fungi; Dikarya; Basidiomycota; Ustilaginomycotina; Ustilaginomycetes; Ustilaginales; Ustilaginaceae; Ustilago	.	.	.	.	.	.	.	.	.	COG0636^F(1)F(0) ATP synthase produces ATP from ADP in the presence of a proton or sodium gradient. F-type ATPases consist of two structural domains, F(1) containing the extramembraneous catalytic core and F(0) containing the membrane proton channel, linked together by a central stalk and a peripheral stalk. During catalysis, ATP synthesis in the catalytic domain of F(1) is coupled via a rotary m…	GO:0016021^cellular_component^integral component of membrane`GO:0005743^cellular_component^mitochondrial inner membrane`GO:0045263^cellular_component^proton-transporting ATP synthase complex, coupling factor F(o)`GO:0015078^molecular_function^hydrogen ion transmembrane transporter activity`GO:0008289^molecular_function^lipid binding`GO:0015991^biological_process^ATP hydrolysis coupled proton tran…	.	.	.
c1391_g1	c1391_g1_i1	.	.	.	c1391_g1_i1|m.634	2-202[+]	.	.	PF02537.10^CRCB^CrcB-like protein^3-64^E:1.3e-11	.	.	.	.	GO:0016021^cellular_component^integral component of membrane	.	.
c1397_g2	c1397_g2_i1	OPR1_SOLLC^OPR1_SOLLC^Q:236-3,H:250-327^71.79%ID^E:3e-35^RecName: Full=12-oxophytodienoate reductase 1;^Eukaryota; Viridiplantae; Streptophyta; Embryophyta; Tracheophyta; Spermatophyta; Magnoliophyta; eudicotyledons; Gunneridae; Pentapetalae; asterids; lamiids; Solanales; Solanaceae; Solanoideae; Solaneae; Solanum; Lycopersicon	.	.	c1397_g2_i1|m.635	3-236[-]	OPR1_SOLLC^OPR1_SOLLC^Q:1-78,H:250-327^71.79%ID^E:3e-35^RecName: Full=12-oxophytodienoate reductase 1;^Eukaryota; Viridiplantae; Streptophyta; Embryophyta; Tracheophyta; Spermatophyta; Magnoliophyta; eudicotyledons; Gunneridae; Pentapetalae; asterids; lamiids; Solanales; Solanaceae; Solanoideae; Solaneae; Solanum; Lycopersicon	.	.	.	.	.	GO:0005737^cellular_component^cytoplasm`GO:0016629^molecular_function^12-oxophytodienoate reductase activity`GO:0010181^molecular_function^FMN binding`GO:0031408^biological_process^oxylipin biosynthetic process	.	.	.
c1400_g1	c1400_g1_i1	C71A1_PERAE^C71A1_PERAE^Q:293-12,H:403-496^48.94%ID^E:3e-27^RecName: Full=Cytochrome P450 71A1;^Eukaryota; Viridiplantae; Streptophyta; Embryophyta; Tracheophyta; Spermatophyta; Magnoliophyta; Magnoliidae; Laurales; Lauraceae; Persea	.	.	c1400_g1_i1|m.638	3-293[-]	C71A1_PERAE^C71A1_PERAE^Q:1-94,H:403-496^48.94%ID^E:3e-27^RecName: Full=Cytochrome P450 71A1;^Eukaryota; Viridiplantae; Streptophyta; Embryophyta; Tracheophyta; Spermatophyta; Magnoliophyta; Magnoliidae; Laurales; Lauraceae; Persea	.	PF00067.17^p450^Cytochrome P450^1-89^E:2.5e-17	.	.	.	GO:0005789^cellular_component^endoplasmic reticulum membrane`GO:0016021^cellular_component^integral component of membrane`GO:0020037^molecular_function^heme binding`GO:0005506^molecular_function^iron ion binding`GO:0004497^molecular_function^monooxygenase activity`GO:0016705^molecular_function^oxidoreductase activity, acting on paired donors, with incorporation or reduction of molecular oxygen`GO…	GO:0005506^molecular_function^iron ion binding`GO:0016705^molecular_function^oxidoreductase activity, acting on paired donors, with incorporation or reduction of molecular oxygen`GO:0020037^molecular_function^heme binding`GO:0055114^biological_process^oxidation-reduction process	.	.
c1407_g1	c1407_g1_i1	RL10_SOLME^RL10_SOLME^Q:656-3,H:1-218^88.53%ID^E:1e-140^RecName: Full=60S ribosomal protein L10;^Eukaryota; Viridiplantae; Streptophyta; Embryophyta; Tracheophyta; Spermatophyta; Magnoliophyta; eudicotyledons; Gunneridae; Pentapetalae; asterids; lamiids; Solanales; Solanaceae; Solanoideae; Solaneae; Solanum	.	.	c1407_g1_i1|m.640	3-353[-]	RL10_SOLME^RL10_SOLME^Q:1-117,H:102-218^82.91%ID^E:2e-64^RecName: Full=60S ribosomal protein L10;^Eukaryota; Viridiplantae; Streptophyta; Embryophyta; Tracheophyta; Spermatophyta; Magnoliophyta; eudicotyledons; Gunneridae; Pentapetalae; asterids; lamiids; Solanales; Solanaceae; Solanoideae; Solaneae; Solanum	.	PF00252.13^Ribosomal_L16^Ribosomal protein L16p/L10e^1-65^E:2e-10	.	.	.	GO:0005840^cellular_component^ribosome`GO:0003735^molecular_function^structural constituent of ribosome`GO:0006412^biological_process^translation	GO:0003735^molecular_function^structural constituent of ribosome`GO:0006412^biological_process^translation`GO:0005840^cellular_component^ribosome	.	.
c1407_g1	c1407_g1_i1	RL10_SOLME^RL10_SOLME^Q:656-3,H:1-218^88.53%ID^E:1e-140^RecName: Full=60S ribosomal protein L10;^Eukaryota; Viridiplantae; Streptophyta; Embryophyta; Tracheophyta; Spermatophyta; Magnoliophyta; eudicotyledons; Gunneridae; Pentapetalae; asterids; lamiids; Solanales; Solanaceae; Solanoideae; Solaneae; Solanum	.	.	c1407_g1_i1|m.641	411-656[-]	RL10_EUPES^RL10_EUPES^Q:1-81,H:1-81^98.77%ID^E:2e-53^RecName: Full=60S ribosomal protein L10;^Eukaryota; Viridiplantae; Streptophyta; Embryophyta; Tracheophyta; Spermatophyta; Magnoliophyta; eudicotyledons; Gunneridae; Pentapetalae; rosids; fabids; Malpighiales; Euphorbiaceae; Euphorbioideae; Euphorbieae; Euphorbia; Esula; Euphorbia sect. Esula	.	PF00252.13^Ribosomal_L16^Ribosomal protein L16p/L10e^5-78^E:1.2e-09	.	.	.	GO:0005840^cellular_component^ribosome`GO:0003735^molecular_function^structural constituent of ribosome`GO:0006412^biological_process^translation	GO:0003735^molecular_function^structural constituent of ribosome`GO:0006412^biological_process^translation`GO:0005840^cellular_component^ribosome	.	.
c1409_g1	c1409_g1_i1	.	.	.	c1409_g1_i1|m.644	205-531[-]	.	.	.	.	.	.	.	.	.	.
c1411_g1	c1411_g1_i1	PHLB_PHLPR^PHLB_PHLPR^Q:276-37,H:58-138^50.62%ID^E:3e-18^RecName: Full=Pollen allergen Phl p 11;^Eukaryota; Viridiplantae; Streptophyta; Embryophyta; Tracheophyta; Spermatophyta; Magnoliophyta; Liliopsida; Poales; Poaceae; BEP clade; Pooideae; Poeae; Alopecurinae; Phleum	.	.	.	.	.	.	.	.	.	.	GO:0005615^cellular_component^extracellular space	.	.	.
c1412_g1	c1412_g1_i1	.	.	.	c1412_g1_i1|m.652	1-153[+]	.	.	.	.	.	.	.	.	.	.
c1416_g1	c1416_g1_i1	STR4_ARATH^STR4_ARATH^Q:260-3,H:149-234^76.74%ID^E:4e-38^RecName: Full=Rhodanese-like domain-containing protein 4, chloroplastic;^Eukaryota; Viridiplantae; Streptophyta; Embryophyta; Tracheophyta; Spermatophyta; Magnoliophyta; eudicotyledons; Gunneridae; Pentapetalae; rosids; malvids; Brassicales; Brassicaceae; Camelineae; Arabidopsis	.	.	c1416_g1_i1|m.653	3-260[-]	STR4_ARATH^STR4_ARATH^Q:1-86,H:149-234^76.74%ID^E:4e-38^RecName: Full=Rhodanese-like domain-containing protein 4, chloroplastic;^Eukaryota; Viridiplantae; Streptophyta; Embryophyta; Tracheophyta; Spermatophyta; Magnoliophyta; eudicotyledons; Gunneridae; Pentapetalae; rosids; malvids; Brassicales; Brassicaceae; Camelineae; Arabidopsis	.	.	.	.	.	GO:0009507^cellular_component^chloroplast`GO:0009941^cellular_component^chloroplast envelope`GO:0009534^cellular_component^chloroplast thylakoid`GO:0009535^cellular_component^chloroplast thylakoid membrane`GO:0016021^cellular_component^integral component of membrane`GO:0042742^biological_process^defense response to bacterium`GO:0009772^biological_process^photosynthetic electron transport in photo…	.	.	.
c1417_g1	c1417_g1_i1	E13J_TOBAC^E13J_TOBAC^Q:330-25,H:59-160^70.59%ID^E:2e-44^RecName: Full=Glucan endo-1,3-beta-glucosidase, acidic isoform PR-O;^Eukaryota; Viridiplantae; Streptophyta; Embryophyta; Tracheophyta; Spermatophyta; Magnoliophyta; eudicotyledons; Gunneridae; Pentapetalae; asterids; lamiids; Solanales; Solanaceae; Nicotianoideae; Nicotianeae; Nicotiana	.	.	c1417_g1_i1|m.655	22-330[-]	E13J_TOBAC^E13J_TOBAC^Q:1-102,H:59-160^70.59%ID^E:2e-44^RecName: Full=Glucan endo-1,3-beta-glucosidase, acidic isoform PR-O;^Eukaryota; Viridiplantae; Streptophyta; Embryophyta; Tracheophyta; Spermatophyta; Magnoliophyta; eudicotyledons; Gunneridae; Pentapetalae; asterids; lamiids; Solanales; Solanaceae; Nicotianoideae; Nicotianeae; Nicotiana	.	PF00332.13^Glyco_hydro_17^Glycosyl hydrolases family 17^1-101^E:2.7e-42	.	.	.	GO:0005615^cellular_component^extracellular space`GO:0042973^molecular_function^glucan endo-1,3-beta-D-glucosidase activity`GO:0005975^biological_process^carbohydrate metabolic process`GO:0006952^biological_process^defense response	GO:0004553^molecular_function^hydrolase activity, hydrolyzing O-glycosyl compounds`GO:0005975^biological_process^carbohydrate metabolic process	.	.
c1421_g1	c1421_g1_i1	CPRF1_PETCR^CPRF1_PETCR^Q:91-5,H:25-53^75.86%ID^E:1e-08^RecName: Full=Common plant regulatory factor 1;^Eukaryota; Viridiplantae; Streptophyta; Embryophyta; Tracheophyta; Spermatophyta; Magnoliophyta; eudicotyledons; Gunneridae; Pentapetalae; asterids; campanulids; Apiales; Apiaceae; Apioideae; apioid superclade; Apieae; Petroselinum	.	.	c1421_g1_i1|m.657	2-151[-]	CPRF1_PETCR^CPRF1_PETCR^Q:1-49,H:1-53^58.49%ID^E:3e-13^RecName: Full=Common plant regulatory factor 1;^Eukaryota; Viridiplantae; Streptophyta; Embryophyta; Tracheophyta; Spermatophyta; Magnoliophyta; eudicotyledons; Gunneridae; Pentapetalae; asterids; campanulids; Apiales; Apiaceae; Apioideae; apioid superclade; Apieae; Petroselinum	.	PF07777.6^MFMR^G-box binding protein MFMR^1-50^E:3.8e-13	.	.	.	GO:0005634^cellular_component^nucleus`GO:0043565^molecular_function^sequence-specific DNA binding`GO:0003700^molecular_function^sequence-specific DNA binding transcription factor activity`GO:0006351^biological_process^transcription, DNA-templated	GO:0003677^molecular_function^DNA binding`GO:0006351^biological_process^transcription, DNA-templated`GO:0006355^biological_process^regulation of transcription, DNA-templated`GO:0005634^cellular_component^nucleus	.	.
c1422_g1	c1422_g1_i1	.	.	.	.	.	.	.	.	.	.	.	.	.	.	.
c1425_g1	c1425_g1_i1	FBT2_ARATH^FBT2_ARATH^Q:761-3,H:29-281^65.22%ID^E:9e-111^RecName: Full=Probable folate-biopterin transporter 2;^Eukaryota; Viridiplantae; Streptophyta; Embryophyta; Tracheophyta; Spermatophyta; Magnoliophyta; eudicotyledons; Gunneridae; Pentapetalae; rosids; malvids; Brassicales; Brassicaceae; Camelineae; Arabidopsis	.	.	c1425_g1_i1|m.660	3-776[-]	FBT2_ARATH^FBT2_ARATH^Q:6-258,H:29-281^65.22%ID^E:1e-116^RecName: Full=Probable folate-biopterin transporter 2;^Eukaryota; Viridiplantae; Streptophyta; Embryophyta; Tracheophyta; Spermatophyta; Magnoliophyta; eudicotyledons; Gunneridae; Pentapetalae; rosids; malvids; Brassicales; Brassicaceae; Camelineae; Arabidopsis	.	PF03092.11^BT1^BT1 family^34-257^E:7.8e-41`PF07690.11^MFS_1^Major Facilitator Superfamily^49-249^E:6e-09	.	.	COG0477^major facilitator Superfamily	GO:0016021^cellular_component^integral component of membrane`GO:0006810^biological_process^transport	GO:0006810^biological_process^transport`GO:0016021^cellular_component^integral component of membrane`GO:0055085^biological_process^transmembrane transport	.	.
c1427_g1	c1427_g1_i1	.	.	.	c1427_g1_i1|m.665	3-365[+]	.	.	.	.	.	.	.	.	.	.
c1428_g1	c1428_g1_i1	VPS2A_ARATH^VPS2A_ARATH^Q:267-175,H:194-225^81.25%ID^E:1e-07^RecName: Full=Vacuolar protein sorting-associated protein 2 homolog 1;^Eukaryota; Viridiplantae; Streptophyta; Embryophyta; Tracheophyta; Spermatophyta; Magnoliophyta; eudicotyledons; Gunneridae; Pentapetalae; rosids; malvids; Brassicales; Brassicaceae; Camelineae; Arabidopsis	.	.	c1428_g1_i1|m.667	172-321[-]	VPS2A_ARATH^VPS2A_ARATH^Q:2-49,H:178-225^75.51%ID^E:3e-15^RecName: Full=Vacuolar protein sorting-associated protein 2 homolog 1;^Eukaryota; Viridiplantae; Streptophyta; Embryophyta; Tracheophyta; Spermatophyta; Magnoliophyta; eudicotyledons; Gunneridae; Pentapetalae; rosids; malvids; Brassicales; Brassicaceae; Camelineae; Arabidopsis	.	.	.	.	COG5491^Charged multivesicular body protein	GO:0000815^cellular_component^ESCRT III complex`GO:0005771^cellular_component^multivesicular body`GO:0015031^biological_process^protein transport	.	.	.
c1429_g1	c1429_g1_i1	.	.	.	c1429_g1_i1|m.671	32-226[-]	.	.	.	.	.	.	.	.	.	.
c1431_g1	c1431_g1_i1	.	.	.	.	.	.	.	.	.	.	.	.	.	.	.
c1440_g1	c1440_g1_i1	.	.	.	.	.	.	.	.	.	.	.	.	.	.	.
c1445_g1	c1445_g1_i1	RL83_ARATH^RL83_ARATH^Q:2-115,H:211-248^81.58%ID^E:7e-14^RecName: Full=60S ribosomal protein L8-3;^Eukaryota; Viridiplantae; Streptophyta; Embryophyta; Tracheophyta; Spermatophyta; Magnoliophyta; eudicotyledons; Gunneridae; Pentapetalae; rosids; malvids; Brassicales; Brassicaceae; Camelineae; Arabidopsis	.	.	.	.	.	.	.	.	.	COG0090^One of the primary rRNA binding proteins. Required for association of the 30S and 50S subunits to form the 70S ribosome, for tRNA binding and peptide bond formation. It has been suggested to have peptidyltransferase activity	GO:0022625^cellular_component^cytosolic large ribosomal subunit`GO:0022626^cellular_component^cytosolic ribosome`GO:0005886^cellular_component^plasma membrane`GO:0005773^cellular_component^vacuole`GO:0003723^molecular_function^RNA binding`GO:0003735^molecular_function^structural constituent of ribosome`GO:0006412^biological_process^translation	.	.	.
c1450_g1	c1450_g1_i1	.	.	.	c1450_g1_i1|m.674	37-267[+]	.	.	PF04622.7^ERG2_Sigma1R^ERG2 and Sigma1 receptor like protein^23-77^E:0.0002	.	.	.	.	.	.	.
c1451_g1	c1451_g1_i1	PDR1_TOBAC^PDR1_TOBAC^Q:498-79,H:1264-1402^71.43%ID^E:9e-67^RecName: Full=Pleiotropic drug resistance protein 1;^Eukaryota; Viridiplantae; Streptophyta; Embryophyta; Tracheophyta; Spermatophyta; Magnoliophyta; eudicotyledons; Gunneridae; Pentapetalae; asterids; lamiids; Solanales; Solanaceae; Nicotianoideae; Nicotianeae; Nicotiana	.	.	c1451_g1_i1|m.677	1-498[-]	PDR1_TOBAC^PDR1_TOBAC^Q:1-152,H:1264-1414^71.71%ID^E:1e-72^RecName: Full=Pleiotropic drug resistance protein 1;^Eukaryota; Viridiplantae; Streptophyta; Embryophyta; Tracheophyta; Spermatophyta; Magnoliophyta; eudicotyledons; Gunneridae; Pentapetalae; asterids; lamiids; Solanales; Solanaceae; Nicotianoideae; Nicotianeae; Nicotiana	.	PF01061.19^ABC2_membrane^ABC-2 type transporter^1-113^E:1.3e-23	.	.	.	GO:0016021^cellular_component^integral component of membrane`GO:0005524^molecular_function^ATP binding`GO:0016887^molecular_function^ATPase activity`GO:0006810^biological_process^transport	GO:0016020^cellular_component^membrane	.	.
c1452_g1	c1452_g1_i1	MTM1_ARATH^MTM1_ARATH^Q:306-133,H:351-408^77.59%ID^E:5e-24^RecName: Full=Mitochondrial carrier protein MTM1;^Eukaryota; Viridiplantae; Streptophyta; Embryophyta; Tracheophyta; Spermatophyta; Magnoliophyta; eudicotyledons; Gunneridae; Pentapetalae; rosids; malvids; Brassicales; Brassicaceae; Camelineae; Arabidopsis	.	.	c1452_g1_i1|m.680	115-393[-]	MTM1_ARATH^MTM1_ARATH^Q:30-87,H:351-408^77.59%ID^E:2e-25^RecName: Full=Mitochondrial carrier protein MTM1;^Eukaryota; Viridiplantae; Streptophyta; Embryophyta; Tracheophyta; Spermatophyta; Magnoliophyta; eudicotyledons; Gunneridae; Pentapetalae; rosids; malvids; Brassicales; Brassicaceae; Camelineae; Arabidopsis	.	PF00153.22^Mito_carr^Mitochondrial carrier protein^31-88^E:7.4e-08	.	.	.	GO:0016021^cellular_component^integral component of membrane`GO:0005743^cellular_component^mitochondrial inner membrane`GO:0005739^cellular_component^mitochondrion`GO:0016530^molecular_function^metallochaperone activity`GO:0005215^molecular_function^transporter activity`GO:0006828^biological_process^manganese ion transport`GO:1901562^biological_process^response to paraquat	.	.	.
c1453_g1	c1453_g1_i1	H2A_GIBZE^H2A_GIBZE^Q:135-242,H:16-51^97.22%ID^E:1e-16^RecName: Full=Histone H2A;^Eukaryota; Fungi; Dikarya; Ascomycota; Pezizomycotina; Sordariomycetes; Hypocreomycetidae; Hypocreales; Nectriaceae; Fusarium	.	.	.	.	.	.	.	.	.	.	GO:0000786^cellular_component^nucleosome`GO:0005634^cellular_component^nucleus`GO:0003677^molecular_function^DNA binding	.	.	.
c1458_g1	c1458_g1_i1	.	.	.	c1458_g1_i1|m.683	2-154[+]	.	.	.	.	.	.	.	.	.	.
c1461_g1	c1461_g1_i1	RL10_YEAST^RL10_YEAST^Q:1-177,H:163-221^59.32%ID^E:1e-17^RecName: Full=60S ribosomal protein L10;^Eukaryota; Fungi; Dikarya; Ascomycota; Saccharomycotina; Saccharomycetes; Saccharomycetales; Saccharomycetaceae; Saccharomyces	.	.	c1461_g1_i1|m.684	1-225[+]	RL10_YEAST^RL10_YEAST^Q:1-59,H:163-221^59.32%ID^E:4e-18^RecName: Full=60S ribosomal protein L10;^Eukaryota; Fungi; Dikarya; Ascomycota; Saccharomycotina; Saccharomycetes; Saccharomycetales; Saccharomycetaceae; Saccharomyces	.	.	.	.	COG0197^Binds 23S rRNA and is also seen to make contacts with the A and possibly P site tRNAs (By similarity)	GO:0022625^cellular_component^cytosolic large ribosomal subunit`GO:0003735^molecular_function^structural constituent of ribosome`GO:0002181^biological_process^cytoplasmic translation`GO:0000027^biological_process^ribosomal large subunit assembly`GO:0006415^biological_process^translational termination	.	.	.
c1464_g1	c1464_g1_i1	LPR2_ARATH^LPR2_ARATH^Q:977-3,H:255-579^70.46%ID^E:8e-162^RecName: Full=Multicopper oxidase LPR2;^Eukaryota; Viridiplantae; Streptophyta; Embryophyta; Tracheophyta; Spermatophyta; Magnoliophyta; eudicotyledons; Gunneridae; Pentapetalae; rosids; malvids; Brassicales; Brassicaceae; Camelineae; Arabidopsis	.	.	c1464_g1_i1|m.687	3-977[-]	LPR2_ARATH^LPR2_ARATH^Q:1-325,H:255-579^70.46%ID^E:5e-170^RecName: Full=Multicopper oxidase LPR2;^Eukaryota; Viridiplantae; Streptophyta; Embryophyta; Tracheophyta; Spermatophyta; Magnoliophyta; eudicotyledons; Gunneridae; Pentapetalae; rosids; malvids; Brassicales; Brassicaceae; Camelineae; Arabidopsis	.	PF00394.17^Cu-oxidase^Multicopper oxidase^32-99^E:7.8e-07`PF07731.9^Cu-oxidase_2^Multicopper oxidase^176-322^E:3.8e-11	.	.	.	GO:0005618^cellular_component^cell wall`GO:0005829^cellular_component^cytosol`GO:0005789^cellular_component^endoplasmic reticulum membrane`GO:0005794^cellular_component^Golgi apparatus`GO:0016020^cellular_component^membrane`GO:0005507^molecular_function^copper ion binding`GO:0016491^molecular_function^oxidoreductase activity`GO:0016036^biological_process^cellular response to phosphate starvation`…	GO:0016491^molecular_function^oxidoreductase activity`GO:0055114^biological_process^oxidation-reduction process`GO:0005507^molecular_function^copper ion binding	.	.
c1466_g1	c1466_g1_i1	SUVH2_ARATH^SUVH2_ARATH^Q:304-2,H:211-311^74.26%ID^E:2e-45^RecName: Full=Histone-lysine N-methyltransferase family member SUVH2;^Eukaryota; Viridiplantae; Streptophyta; Embryophyta; Tracheophyta; Spermatophyta; Magnoliophyta; eudicotyledons; Gunneridae; Pentapetalae; rosids; malvids; Brassicales; Brassicaceae; Camelineae; Arabidopsis	.	.	c1466_g1_i1|m.690	2-307[-]	SUVH2_ARATH^SUVH2_ARATH^Q:2-102,H:211-311^74.26%ID^E:2e-45^RecName: Full=Histone-lysine N-methyltransferase family member SUVH2;^Eukaryota; Viridiplantae; Streptophyta; Embryophyta; Tracheophyta; Spermatophyta; Magnoliophyta; eudicotyledons; Gunneridae; Pentapetalae; rosids; malvids; Brassicales; Brassicaceae; Camelineae; Arabidopsis	.	PF02182.12^SAD_SRA^SAD/SRA domain^1-100^E:4.4e-35	.	.	COG3440^ubiquitin-like with PHD and ring finger domains 2, E3 ubiquitin protein ligase	GO:0000775^cellular_component^chromosome, centromeric region`GO:0005720^cellular_component^nuclear heterochromatin`GO:0005634^cellular_component^nucleus`GO:0003677^molecular_function^DNA binding`GO:0042054^molecular_function^histone methyltransferase activity`GO:0018024^molecular_function^histone-lysine N-methyltransferase activity`GO:0008270^molecular_function^zinc ion binding`GO:0016571^biologi…	GO:0042393^molecular_function^histone binding	.	.
c1470_g1	c1470_g1_i1	PSF2_ARATH^PSF2_ARATH^Q:394-74,H:96-200^58.88%ID^E:1e-35^RecName: Full=DNA replication complex GINS protein PSF2;^Eukaryota; Viridiplantae; Streptophyta; Embryophyta; Tracheophyta; Spermatophyta; Magnoliophyta; eudicotyledons; Gunneridae; Pentapetalae; rosids; malvids; Brassicales; Brassicaceae; Camelineae; Arabidopsis	.	.	c1470_g1_i1|m.691	44-406[-]	PSF2_ARATH^PSF2_ARATH^Q:5-111,H:96-200^58.88%ID^E:5e-36^RecName: Full=DNA replication complex GINS protein PSF2;^Eukaryota; Viridiplantae; Streptophyta; Embryophyta; Tracheophyta; Spermatophyta; Magnoliophyta; eudicotyledons; Gunneridae; Pentapetalae; rosids; malvids; Brassicales; Brassicaceae; Camelineae; Arabidopsis	.	PF05916.6^Sld5^GINS complex protein^3-72^E:1.8e-08	.	.	COG5093^DNA replication complex GINS protein psf2	GO:0005634^cellular_component^nucleus`GO:0006260^biological_process^DNA replication	.	.	.
c1471_g1	c1471_g1_i1	.	.	.	.	.	.	.	.	.	.	.	.	.	.	.
c1476_g1	c1476_g1_i1	.	.	.	.	.	.	.	.	.	.	.	.	.	.	.
c1480_g1	c1480_g1_i1	FH11_ARATH^FH11_ARATH^Q:306-1,H:636-738^72.82%ID^E:2e-34^RecName: Full=Formin-like protein 11;^Eukaryota; Viridiplantae; Streptophyta; Embryophyta; Tracheophyta; Spermatophyta; Magnoliophyta; eudicotyledons; Gunneridae; Pentapetalae; rosids; malvids; Brassicales; Brassicaceae; Camelineae; Arabidopsis	.	.	c1480_g1_i1|m.693	1-312[-]	FH11_ARATH^FH11_ARATH^Q:3-104,H:636-738^72.82%ID^E:4e-42^RecName: Full=Formin-like protein 11;^Eukaryota; Viridiplantae; Streptophyta; Embryophyta; Tracheophyta; Spermatophyta; Magnoliophyta; eudicotyledons; Gunneridae; Pentapetalae; rosids; malvids; Brassicales; Brassicaceae; Camelineae; Arabidopsis	.	PF02181.18^FH2^Formin Homology 2 Domain^4-75^E:1.5e-29	.	.	.	GO:0016021^cellular_component^integral component of membrane`GO:0003779^molecular_function^actin binding	.	.	.
c1481_g1	c1481_g1_i1	.	.	.	.	.	.	.	.	.	.	.	.	.	.	.
c1484_g1	c1484_g1_i1	.	.	.	.	.	.	.	.	.	.	.	.	.	.	.
c1488_g1	c1488_g1_i1	.	.	.	c1488_g1_i1|m.695	3-245[-]	.	.	.	.	.	.	.	.	.	.
c1490_g1	c1490_g1_i1	.	.	.	c1490_g1_i1|m.696	32-214[-]	.	.	.	.	.	.	.	.	.	.
c1494_g1	c1494_g1_i1	M1250_ARATH^M1250_ARATH^Q:1-264,H:29-115^38.04%ID^E:1e-13^RecName: Full=Uncharacterized mitochondrial protein AtMg01250;^Eukaryota; Viridiplantae; Streptophyta; Embryophyta; Tracheophyta; Spermatophyta; Magnoliophyta; eudicotyledons; Gunneridae; Pentapetalae; rosids; malvids; Brassicales; Brassicaceae; Camelineae; Arabidopsis	.	.	c1494_g1_i1|m.697	1-264[+]	M1250_ARATH^M1250_ARATH^Q:1-88,H:29-115^38.04%ID^E:1e-13^RecName: Full=Uncharacterized mitochondrial protein AtMg01250;^Eukaryota; Viridiplantae; Streptophyta; Embryophyta; Tracheophyta; Spermatophyta; Magnoliophyta; eudicotyledons; Gunneridae; Pentapetalae; rosids; malvids; Brassicales; Brassicaceae; Camelineae; Arabidopsis	.	PF00078.22^RVT_1^Reverse transcriptase (RNA-dependent DNA polymerase)^1-88^E:5.8e-16	.	.	KOG1075^Retrotransposon protein	GO:0005739^cellular_component^mitochondrion	.	.	.
c1499_g1	c1499_g1_i1	.	.	.	.	.	.	.	.	.	.	.	.	.	.	.
c1502_g1	c1502_g1_i1	.	.	.	c1502_g1_i1|m.701	33-191[+]	.	.	.	.	.	.	.	.	.	.
c1503_g1	c1503_g1_i1	.	.	.	.	.	.	.	.	.	.	.	.	.	.	.
c1506_g1	c1506_g1_i1	.	.	.	c1506_g1_i1|m.703	108-314[+]	.	.	.	.	.	.	.	.	.	.
c1507_g1	c1507_g1_i1	.	.	.	.	.	.	.	.	.	.	.	.	.	.	.
c1510_g1	c1510_g1_i1	.	.	.	.	.	.	.	.	.	.	.	.	.	.	.
c1512_g1	c1512_g1_i1	SCP2_YARLI^SCP2_YARLI^Q:5-358,H:1-122^49.19%ID^E:9e-29^RecName: Full=Fatty acid-binding protein;^Eukaryota; Fungi; Dikarya; Ascomycota; Saccharomycotina; Saccharomycetes; Saccharomycetales; Dipodascaceae; Yarrowia	.	.	c1512_g1_i1|m.705	2-385[+]	SCP2_YARLI^SCP2_YARLI^Q:2-119,H:1-122^49.19%ID^E:2e-29^RecName: Full=Fatty acid-binding protein;^Eukaryota; Fungi; Dikarya; Ascomycota; Saccharomycotina; Saccharomycetes; Saccharomycetales; Dipodascaceae; Yarrowia	.	PF14864.1^Alkyl_sulf_C^Alkyl sulfatase C-terminal^12-123^E:2.6e-06`PF02036.12^SCP2^SCP-2 sterol transfer family^25-119^E:2.4e-24	.	.	.	GO:0005777^cellular_component^peroxisome`GO:0008289^molecular_function^lipid binding`GO:0006810^biological_process^transport	.	.	.
c1514_g1	c1514_g1_i1	.	.	.	.	.	.	.	.	.	.	.	.	.	.	.
c1515_g1	c1515_g1_i1	.	.	.	c1515_g1_i1|m.706	2-202[-]	.	.	.	.	.	.	.	.	.	.
c1519_g1	c1519_g1_i1	Y5614_ARATH^Y5614_ARATH^Q:1-294,H:577-680^50%ID^E:9e-23^RecName: Full=Probable LRR receptor-like serine/threonine-protein kinase At1g56140;^Eukaryota; Viridiplantae; Streptophyta; Embryophyta; Tracheophyta; Spermatophyta; Magnoliophyta; eudicotyledons; Gunneridae; Pentapetalae; rosids; malvids; Brassicales; Brassicaceae; Camelineae; Arabidopsis	.	.	.	.	.	.	.	.	.	COG0515^Serine Threonine protein kinase	GO:0016021^cellular_component^integral component of membrane`GO:0005886^cellular_component^plasma membrane`GO:0005524^molecular_function^ATP binding`GO:0004674^molecular_function^protein serine/threonine kinase activity	.	.	.
c1520_g1	c1520_g1_i1	.	.	.	.	.	.	.	.	.	.	.	.	.	.	.
c1521_g1	c1521_g1_i1	CML19_ORYSJ^CML19_ORYSJ^Q:464-63,H:7-144^52.17%ID^E:1e-39^RecName: Full=Putative calcium-binding protein CML19;^Eukaryota; Viridiplantae; Streptophyta; Embryophyta; Tracheophyta; Spermatophyta; Magnoliophyta; Liliopsida; Poales; Poaceae; BEP clade; Ehrhartoideae; Oryzeae; Oryza	.	.	c1521_g1_i1|m.710	54-482[-]	CML19_ORYSJ^CML19_ORYSJ^Q:7-140,H:7-144^52.17%ID^E:6e-40^RecName: Full=Putative calcium-binding protein CML19;^Eukaryota; Viridiplantae; Streptophyta; Embryophyta; Tracheophyta; Spermatophyta; Magnoliophyta; Liliopsida; Poales; Poaceae; BEP clade; Ehrhartoideae; Oryzeae; Oryza	.	PF13499.1^EF-hand_7^EF-hand domain pair^7-67^E:1.4e-09`PF13405.1^EF-hand_6^EF-hand domain^8-34^E:4.2e-06`PF00036.27^EF-hand_1^EF hand^9-34^E:3e-06`PF13833.1^EF-hand_8^EF-hand domain pair^9-34^E:0.0033`PF13202.1^EF-hand_5^EF hand^10-31^E:7.4e-07`PF13833.1^EF-hand_8^EF-hand domain pair^20-70^E:3.4e-05`PF13499.1^EF-hand_7^EF-hand domain pair^80-140^E:1.2e-10`PF13833.1^EF-hand_8^EF-hand domain pair^9…	.	.	COG5126^myosin light chain	GO:0005509^molecular_function^calcium ion binding	GO:0005509^molecular_function^calcium ion binding	.	.
c1522_g1	c1522_g1_i1	.	.	.	c1522_g1_i1|m.713	142-312[-]	.	.	.	.	.	.	.	.	.	.
c1527_g1	c1527_g1_i1	.	.	.	.	.	.	.	.	.	.	.	.	.	.	.
c1528_g1	c1528_g1_i1	GAT26_ARATH^GAT26_ARATH^Q:237-1,H:32-115^47.62%ID^E:7e-14^RecName: Full=GATA transcription factor 26;^Eukaryota; Viridiplantae; Streptophyta; Embryophyta; Tracheophyta; Spermatophyta; Magnoliophyta; eudicotyledons; Gunneridae; Pentapetalae; rosids; malvids; Brassicales; Brassicaceae; Camelineae; Arabidopsis	.	.	c1528_g1_i1|m.717	1-237[-]	GAT26_ARATH^GAT26_ARATH^Q:1-79,H:32-115^47.62%ID^E:7e-14^RecName: Full=GATA transcription factor 26;^Eukaryota; Viridiplantae; Streptophyta; Embryophyta; Tracheophyta; Spermatophyta; Magnoliophyta; eudicotyledons; Gunneridae; Pentapetalae; rosids; malvids; Brassicales; Brassicaceae; Camelineae; Arabidopsis	.	.	.	.	.	GO:0005634^cellular_component^nucleus`GO:0043565^molecular_function^sequence-specific DNA binding`GO:0003700^molecular_function^sequence-specific DNA binding transcription factor activity`GO:0008270^molecular_function^zinc ion binding`GO:0006351^biological_process^transcription, DNA-templated	.	.	.
c1529_g1	c1529_g1_i1	SCP40_ARATH^SCP40_ARATH^Q:152-3,H:321-373^54.72%ID^E:2e-11^RecName: Full=Serine carboxypeptidase-like 40;^Eukaryota; Viridiplantae; Streptophyta; Embryophyta; Tracheophyta; Spermatophyta; Magnoliophyta; eudicotyledons; Gunneridae; Pentapetalae; rosids; malvids; Brassicales; Brassicaceae; Camelineae; Arabidopsis	.	.	c1529_g1_i1|m.719	3-233[-]	SCP40_ARATH^SCP40_ARATH^Q:28-77,H:321-373^54.72%ID^E:2e-11^RecName: Full=Serine carboxypeptidase-like 40;^Eukaryota; Viridiplantae; Streptophyta; Embryophyta; Tracheophyta; Spermatophyta; Magnoliophyta; eudicotyledons; Gunneridae; Pentapetalae; rosids; malvids; Brassicales; Brassicaceae; Camelineae; Arabidopsis	.	PF00450.17^Peptidase_S10^Serine carboxypeptidase^5-77^E:4.4e-08	.	.	COG2939^carboxy-peptidase	GO:0005576^cellular_component^extracellular region`GO:0004185^molecular_function^serine-type carboxypeptidase activity	GO:0004185^molecular_function^serine-type carboxypeptidase activity`GO:0006508^biological_process^proteolysis	.	.
c1533_g1	c1533_g1_i1	.	.	.	c1533_g1_i1|m.720	3-299[-]	.	.	PF00514.18^Arm^Armadillo/beta-catenin-like repeat^49-89^E:2.2e-07	.	.	.	.	GO:0005515^molecular_function^protein binding	.	.
c1534_g1	c1534_g1_i1	.	.	.	.	.	.	.	.	.	.	.	.	.	.	.
c1536_g1	c1536_g1_i1	SRO5_ARATH^SRO5_ARATH^Q:1-282,H:175-274^45%ID^E:1e-18^RecName: Full=Probable inactive poly [ADP-ribose] polymerase SRO5;^Eukaryota; Viridiplantae; Streptophyta; Embryophyta; Tracheophyta; Spermatophyta; Magnoliophyta; eudicotyledons; Gunneridae; Pentapetalae; rosids; malvids; Brassicales; Brassicaceae; Camelineae; Arabidopsis	.	.	c1536_g1_i1|m.722	1-285[+]	SRO5_ARATH^SRO5_ARATH^Q:1-94,H:175-274^45%ID^E:9e-19^RecName: Full=Probable inactive poly [ADP-ribose] polymerase SRO5;^Eukaryota; Viridiplantae; Streptophyta; Embryophyta; Tracheophyta; Spermatophyta; Magnoliophyta; eudicotyledons; Gunneridae; Pentapetalae; rosids; malvids; Brassicales; Brassicaceae; Camelineae; Arabidopsis	.	.	.	.	.	GO:0005739^cellular_component^mitochondrion`GO:0016363^cellular_component^nuclear matrix`GO:0003950^molecular_function^NAD+ ADP-ribosyltransferase activity`GO:0007275^biological_process^multicellular organismal development`GO:0072593^biological_process^reactive oxygen species metabolic process`GO:0009651^biological_process^response to salt stress	.	.	.
c1539_g1	c1539_g1_i1	.	.	.	c1539_g1_i1|m.723	3-284[-]	.	.	.	.	.	.	.	.	.	.
c1539_g1	c1539_g1_i2	E2FE_ARATH^E2FE_ARATH^Q:242-9,H:84-162^45.57%ID^E:2e-10^RecName: Full=E2F transcription factor-like E2FE;^Eukaryota; Viridiplantae; Streptophyta; Embryophyta; Tracheophyta; Spermatophyta; Magnoliophyta; eudicotyledons; Gunneridae; Pentapetalae; rosids; malvids; Brassicales; Brassicaceae; Camelineae; Arabidopsis	.	.	.	.	.	.	.	.	.	.	GO:0005634^cellular_component^nucleus`GO:0005667^cellular_component^transcription factor complex`GO:0003677^molecular_function^DNA binding`GO:0003700^molecular_function^sequence-specific DNA binding transcription factor activity`GO:0042023^biological_process^DNA endoreduplication`GO:0032876^biological_process^negative regulation of DNA endoreduplication`GO:0006351^biological_process^transcription…	.	.	.
c1545_g1	c1545_g1_i1	HARB1_HUMAN^HARB1_HUMAN^Q:722-27,H:51-274^25.32%ID^E:4e-14^RecName: Full=Putative nuclease HARBI1;^Eukaryota; Metazoa; Chordata; Craniata; Vertebrata; Euteleostomi; Mammalia; Eutheria; Euarchontoglires; Primates; Haplorrhini; Catarrhini; Hominidae; Homo	.	.	c1545_g1_i1|m.724	3-809[-]	HARB1_HUMAN^HARB1_HUMAN^Q:97-261,H:117-274^28.92%ID^E:3e-15^RecName: Full=Putative nuclease HARBI1;^Eukaryota; Metazoa; Chordata; Craniata; Vertebrata; Euteleostomi; Mammalia; Eutheria; Euarchontoglires; Primates; Haplorrhini; Catarrhini; Hominidae; Homo	.	PF13359.1^DDE_Tnp_4^DDE superfamily endonuclease^128-268^E:1e-32	.	.	NOG137666^	GO:0005813^cellular_component^centrosome`GO:0005737^cellular_component^cytoplasm`GO:0005634^cellular_component^nucleus`GO:0046872^molecular_function^metal ion binding`GO:0004518^molecular_function^nuclease activity	.	.	.
c1550_g1	c1550_g1_i1	.	.	.	.	.	.	.	.	.	.	.	.	.	.	.
c1557_g1	c1557_g1_i1	C82C2_ARATH^C82C2_ARATH^Q:508-155,H:403-522^47.5%ID^E:1e-31^RecName: Full=Cytochrome P450 82C2;^Eukaryota; Viridiplantae; Streptophyta; Embryophyta; Tracheophyta; Spermatophyta; Magnoliophyta; eudicotyledons; Gunneridae; Pentapetalae; rosids; malvids; Brassicales; Brassicaceae; Camelineae; Arabidopsis	.	.	.	.	.	.	.	.	.	COG2124^Cytochrome p450	GO:0016021^cellular_component^integral component of membrane`GO:0020037^molecular_function^heme binding`GO:0005506^molecular_function^iron ion binding`GO:0004497^molecular_function^monooxygenase activity`GO:0016705^molecular_function^oxidoreductase activity, acting on paired donors, with incorporation or reduction of molecular oxygen`GO:0071456^biological_process^cellular response to hypoxia	.	.	.
c1564_g2	c1564_g2_i1	.	.	.	.	.	.	.	.	.	.	.	.	.	.	.
c1567_g1	c1567_g1_i1	.	.	.	c1567_g1_i1|m.730	19-300[-]	.	.	.	.	.	.	.	.	.	.
c1568_g1	c1568_g1_i1	.	.	.	.	.	.	.	.	.	.	.	.	.	.	.
c1569_g1	c1569_g1_i1	.	.	.	.	.	.	.	.	.	.	.	.	.	.	.
c1572_g1	c1572_g1_i1	RNHX1_ARATH^RNHX1_ARATH^Q:22-897,H:291-589^24.59%ID^E:8e-13^RecName: Full=Putative ribonuclease H protein At1g65750;^Eukaryota; Viridiplantae; Streptophyta; Embryophyta; Tracheophyta; Spermatophyta; Magnoliophyta; eudicotyledons; Gunneridae; Pentapetalae; rosids; malvids; Brassicales; Brassicaceae; Camelineae; Arabidopsis	.	.	c1572_g1_i1|m.733	133-411[-]	.	.	.	.	.	.	.	.	.	.
c1572_g1	c1572_g1_i1	RNHX1_ARATH^RNHX1_ARATH^Q:22-897,H:291-589^24.59%ID^E:8e-13^RecName: Full=Putative ribonuclease H protein At1g65750;^Eukaryota; Viridiplantae; Streptophyta; Embryophyta; Tracheophyta; Spermatophyta; Magnoliophyta; eudicotyledons; Gunneridae; Pentapetalae; rosids; malvids; Brassicales; Brassicaceae; Camelineae; Arabidopsis	.	.	c1572_g1_i1|m.732	1-897[+]	RNHX1_ARATH^RNHX1_ARATH^Q:8-299,H:291-589^24.59%ID^E:7e-13^RecName: Full=Putative ribonuclease H protein At1g65750;^Eukaryota; Viridiplantae; Streptophyta; Embryophyta; Tracheophyta; Spermatophyta; Magnoliophyta; eudicotyledons; Gunneridae; Pentapetalae; rosids; malvids; Brassicales; Brassicaceae; Camelineae; Arabidopsis	.	PF13966.1^zf-RVT^zinc-binding in reverse transcriptase^9-70^E:9.5e-14`PF00075.19^RNase_H^RNase H^175-284^E:0.00016`PF13456.1^RVT_3^Reverse transcriptase-like^212-295^E:1.3e-15	.	.	.	GO:0046872^molecular_function^metal ion binding`GO:0003676^molecular_function^nucleic acid binding`GO:0004523^molecular_function^RNA-DNA hybrid ribonuclease activity	GO:0003676^molecular_function^nucleic acid binding`GO:0004523^molecular_function^RNA-DNA hybrid ribonuclease activity	.	.
c1572_g1	c1572_g1_i1	RNHX1_ARATH^RNHX1_ARATH^Q:22-897,H:291-589^24.59%ID^E:8e-13^RecName: Full=Putative ribonuclease H protein At1g65750;^Eukaryota; Viridiplantae; Streptophyta; Embryophyta; Tracheophyta; Spermatophyta; Magnoliophyta; eudicotyledons; Gunneridae; Pentapetalae; rosids; malvids; Brassicales; Brassicaceae; Camelineae; Arabidopsis	.	.	c1572_g1_i1|m.735	3-155[+]	.	.	.	.	.	.	.	.	.	.
c1575_g1	c1575_g1_i1	.	.	.	.	.	.	.	.	.	.	.	.	.	.	.
c1577_g1	c1577_g1_i1	.	.	.	c1577_g1_i1|m.738	2-307[+]	.	.	.	.	.	.	.	.	.	.
c1578_g1	c1578_g1_i1	.	.	.	.	.	.	.	.	.	.	.	.	.	.	.
c1579_g1	c1579_g1_i1	VDAC2_SOLTU^VDAC2_SOLTU^Q:34-576,H:40-221^76.37%ID^E:2e-96^RecName: Full=Mitochondrial outer membrane protein porin of 36 kDa;^Eukaryota; Viridiplantae; Streptophyta; Embryophyta; Tracheophyta; Spermatophyta; Magnoliophyta; eudicotyledons; Gunneridae; Pentapetalae; asterids; lamiids; Solanales; Solanaceae; Solanoideae; Solaneae; Solanum	.	.	c1579_g1_i1|m.740	1-576[+]	VDAC2_SOLTU^VDAC2_SOLTU^Q:12-192,H:40-221^76.37%ID^E:2e-96^RecName: Full=Mitochondrial outer membrane protein porin of 36 kDa;^Eukaryota; Viridiplantae; Streptophyta; Embryophyta; Tracheophyta; Spermatophyta; Magnoliophyta; eudicotyledons; Gunneridae; Pentapetalae; asterids; lamiids; Solanales; Solanaceae; Solanoideae; Solaneae; Solanum	.	PF01459.17^Porin_3^Eukaryotic porin^18-192^E:1.2e-33	.	.	.	GO:0005741^cellular_component^mitochondrial outer membrane`GO:0046930^cellular_component^pore complex`GO:0015288^molecular_function^porin activity`GO:0008308^molecular_function^voltage-gated anion channel activity	GO:0055085^biological_process^transmembrane transport`GO:0005741^cellular_component^mitochondrial outer membrane	.	.
c1586_g1	c1586_g1_i1	.	.	.	.	.	.	.	.	.	.	.	.	.	.	.
c1588_g1	c1588_g1_i1	.	.	.	.	.	.	.	.	.	.	.	.	.	.	.
c1595_g1	c1595_g1_i1	.	.	.	c1595_g1_i1|m.744	56-238[-]	.	.	.	.	.	.	.	.	.	.
c1598_g1	c1598_g1_i1	.	.	.	.	.	.	.	.	.	.	.	.	.	.	.
c1602_g1	c1602_g1_i1	.	.	.	.	.	.	.	.	.	.	.	.	.	.	.
c1610_g1	c1610_g1_i1	AB36G_ARATH^AB36G_ARATH^Q:313-2,H:823-915^67.31%ID^E:1e-35^RecName: Full=ABC transporter G family member 36;^Eukaryota; Viridiplantae; Streptophyta; Embryophyta; Tracheophyta; Spermatophyta; Magnoliophyta; eudicotyledons; Gunneridae; Pentapetalae; rosids; malvids; Brassicales; Brassicaceae; Camelineae; Arabidopsis	.	.	c1610_g1_i1|m.746	2-406[-]	AB36G_ARATH^AB36G_ARATH^Q:32-135,H:823-915^67.31%ID^E:1e-35^RecName: Full=ABC transporter G family member 36;^Eukaryota; Viridiplantae; Streptophyta; Embryophyta; Tracheophyta; Spermatophyta; Magnoliophyta; eudicotyledons; Gunneridae; Pentapetalae; rosids; malvids; Brassicales; Brassicaceae; Camelineae; Arabidopsis	.	.	.	.	COG1131^(ABC) transporter	GO:0009507^cellular_component^chloroplast`GO:0009941^cellular_component^chloroplast envelope`GO:0016021^cellular_component^integral component of membrane`GO:0016020^cellular_component^membrane`GO:0005739^cellular_component^mitochondrion`GO:0005886^cellular_component^plasma membrane`GO:0005774^cellular_component^vacuolar membrane`GO:0005524^molecular_function^ATP binding`GO:0016887^molecular_funct…	.	.	.
c1614_g1	c1614_g1_i2	.	.	.	.	.	.	.	.	.	.	.	.	.	.	.
c1618_g1	c1618_g1_i2	M3K1_ARATH^M3K1_ARATH^Q:247-8,H:479-561^55.42%ID^E:2e-20^RecName: Full=Mitogen-activated protein kinase kinase kinase 1;^Eukaryota; Viridiplantae; Streptophyta; Embryophyta; Tracheophyta; Spermatophyta; Magnoliophyta; eudicotyledons; Gunneridae; Pentapetalae; rosids; malvids; Brassicales; Brassicaceae; Camelineae; Arabidopsis	.	.	c1618_g1_i2|m.748	2-247[-]	M3K1_ARATH^M3K1_ARATH^Q:1-80,H:479-561^55.42%ID^E:1e-20^RecName: Full=Mitogen-activated protein kinase kinase kinase 1;^Eukaryota; Viridiplantae; Streptophyta; Embryophyta; Tracheophyta; Spermatophyta; Magnoliophyta; eudicotyledons; Gunneridae; Pentapetalae; rosids; malvids; Brassicales; Brassicaceae; Camelineae; Arabidopsis	.	PF00069.20^Pkinase^Protein kinase domain^7-55^E:1.4e-12`PF07714.12^Pkinase_Tyr^Protein tyrosine kinase^12-76^E:2.5e-09	.	.	COG0515^Serine Threonine protein kinase	GO:0005634^cellular_component^nucleus`GO:0005524^molecular_function^ATP binding`GO:0003677^molecular_function^DNA binding`GO:0019900^molecular_function^kinase binding`GO:0004709^molecular_function^MAP kinase kinase kinase activity`GO:0004674^molecular_function^protein serine/threonine kinase activity`GO:0000186^biological_process^activation of MAPKK activity`GO:0045087^biological_process^innate i…	GO:0004672^molecular_function^protein kinase activity`GO:0005524^molecular_function^ATP binding`GO:0006468^biological_process^protein phosphorylation	.	.
c1620_g1	c1620_g1_i1	TBA_EUPVA^TBA_EUPVA^Q:4-318,H:174-278^93.33%ID^E:3e-62^RecName: Full=Tubulin alpha chain;^Eukaryota; Alveolata; Ciliophora; Intramacronucleata; Spirotrichea; Hypotrichia; Euplotida; Euplotidae; Euplotes	.	.	.	.	.	.	.	.	.	.	GO:0005737^cellular_component^cytoplasm`GO:0005874^cellular_component^microtubule`GO:0005525^molecular_function^GTP binding`GO:0003924^molecular_function^GTPase activity`GO:0005200^molecular_function^structural constituent of cytoskeleton`GO:0007017^biological_process^microtubule-based process`GO:0051258^biological_process^protein polymerization	.	.	.
c1629_g1	c1629_g1_i1	PABN3_ARATH^PABN3_ARATH^Q:241-2,H:39-118^71.25%ID^E:5e-26^RecName: Full=Polyadenylate-binding protein 3 {ECO:0000303|PubMed:18479511};^Eukaryota; Viridiplantae; Streptophyta; Embryophyta; Tracheophyta; Spermatophyta; Magnoliophyta; eudicotyledons; Gunneridae; Pentapetalae; rosids; malvids; Brassicales; Brassicaceae; Camelineae; Arabidopsis	.	.	c1629_g1_i1|m.754	2-157[-]	PABN2_ARATH^PABN2_ARATH^Q:2-52,H:71-121^76.47%ID^E:7e-22^RecName: Full=Polyadenylate-binding protein 2 {ECO:0000303|PubMed:18479511};^Eukaryota; Viridiplantae; Streptophyta; Embryophyta; Tracheophyta; Spermatophyta; Magnoliophyta; eudicotyledons; Gunneridae; Pentapetalae; rosids; malvids; Brassicales; Brassicaceae; Camelineae; Arabidopsis	.	PF00076.17^RRM_1^RNA recognition motif. (a.k.a. RRM, RBD, or RNP domain)^25-52^E:7.2e-05	.	.	.	GO:0016607^cellular_component^nuclear speck`GO:0003676^molecular_function^nucleic acid binding`GO:0000166^molecular_function^nucleotide binding	GO:0003676^molecular_function^nucleic acid binding	.	.
c1630_g1	c1630_g1_i1	14KD_DAUCA^14KD_DAUCA^Q:259-68,H:73-136^79.69%ID^E:4e-19^RecName: Full=14 kDa proline-rich protein DC2.15;^Eukaryota; Viridiplantae; Streptophyta; Embryophyta; Tracheophyta; Spermatophyta; Magnoliophyta; eudicotyledons; Gunneridae; Pentapetalae; asterids; campanulids; Apiales; Apiaceae; Apioideae; Scandiceae; Daucinae; Daucus	.	.	.	.	.	.	.	.	.	.	GO:0016021^cellular_component^integral component of membrane	.	.	.
c1631_g1	c1631_g1_i1	.	.	.	c1631_g1_i1|m.757	1-222[+]	.	.	.	.	.	.	.	.	.	.
c1634_g1	c1634_g1_i1	RLA2_PARAR^RLA2_PARAR^Q:463-287,H:4-62^69.49%ID^E:4e-19^RecName: Full=60S acidic ribosomal protein P2;^Eukaryota; Viridiplantae; Streptophyta; Embryophyta; Tracheophyta; Spermatophyta; Magnoliophyta; eudicotyledons; Gunneridae; Pentapetalae; asterids; campanulids; Asterales; Asteraceae; Asteroideae; Heliantheae alliance; Heliantheae; Parthenium	.	.	.	.	.	.	.	.	.	.	GO:0005840^cellular_component^ribosome`GO:0003735^molecular_function^structural constituent of ribosome`GO:0006414^biological_process^translational elongation	.	.	.
c1635_g1	c1635_g1_i1	.	.	.	.	.	.	.	.	.	.	.	.	.	.	.
c1636_g1	c1636_g1_i1	OPT1_ARATH^OPT1_ARATH^Q:3-350,H:586-704^37.82%ID^E:1e-19^RecName: Full=Oligopeptide transporter 1;^Eukaryota; Viridiplantae; Streptophyta; Embryophyta; Tracheophyta; Spermatophyta; Magnoliophyta; eudicotyledons; Gunneridae; Pentapetalae; rosids; malvids; Brassicales; Brassicaceae; Camelineae; Arabidopsis	.	.	c1636_g1_i1|m.763	3-350[-]	.	.	.	.	.	.	.	.	.	.
c1638_g1	c1638_g1_i1	.	.	.	.	.	.	.	.	.	.	.	.	.	.	.
c1639_g1	c1639_g1_i1	BOI_ARATH^BOI_ARATH^Q:414-265,H:254-304^78.43%ID^E:1e-18^RecName: Full=E3 ubiquitin-protein ligase BOI;^Eukaryota; Viridiplantae; Streptophyta; Embryophyta; Tracheophyta; Spermatophyta; Magnoliophyta; eudicotyledons; Gunneridae; Pentapetalae; rosids; malvids; Brassicales; Brassicaceae; Camelineae; Arabidopsis	.	.	c1639_g1_i1|m.765	280-564[+]	.	.	.	.	.	.	.	.	.	.
c1640_g1	c1640_g1_i1	.	.	.	.	.	.	.	.	.	.	.	.	.	.	.
c1643_g1	c1643_g1_i1	.	.	.	.	.	.	.	.	.	.	.	.	.	.	.
c1648_g1	c1648_g1_i1	.	.	.	.	.	.	.	.	.	.	.	.	.	.	.
c1649_g1	c1649_g1_i1	.	.	.	c1649_g1_i1|m.770	3-350[-]	.	.	.	.	.	.	.	.	.	.
c1655_g1	c1655_g1_i1	.	.	.	c1655_g1_i1|m.773	30-323[-]	.	.	.	.	.	.	.	.	.	.
c1656_g1	c1656_g1_i1	.	.	.	c1656_g1_i1|m.774	1-240[-]	.	.	.	.	.	.	.	.	.	.
c1663_g1	c1663_g1_i1	.	.	.	.	.	.	.	.	.	.	.	.	.	.	.
c1664_g1	c1664_g1_i1	.	.	.	c1664_g1_i1|m.777	2-163[-]	.	.	.	.	.	.	.	.	.	.
c1665_g1	c1665_g1_i1	.	.	.	.	.	.	.	.	.	.	.	.	.	.	.
c1669_g1	c1669_g1_i1	.	.	.	.	.	.	.	.	.	.	.	.	.	.	.
c1671_g1	c1671_g1_i1	.	.	.	c1671_g1_i1|m.779	1-255[-]	.	.	.	.	.	.	.	.	.	.
c1674_g1	c1674_g1_i1	12KD_FRAAN^12KD_FRAAN^Q:499-155,H:3-109^56.52%ID^E:9e-29^RecName: Full=Auxin-repressed 12.5 kDa protein;^Eukaryota; Viridiplantae; Streptophyta; Embryophyta; Tracheophyta; Spermatophyta; Magnoliophyta; eudicotyledons; Gunneridae; Pentapetalae; rosids; fabids; Rosales; Rosaceae; Rosoideae; Potentilleae; Fragariinae; Fragaria	.	.	c1674_g1_i1|m.782	149-517[-]	12KD_FRAAN^12KD_FRAAN^Q:7-121,H:3-109^57.39%ID^E:7e-31^RecName: Full=Auxin-repressed 12.5 kDa protein;^Eukaryota; Viridiplantae; Streptophyta; Embryophyta; Tracheophyta; Spermatophyta; Magnoliophyta; eudicotyledons; Gunneridae; Pentapetalae; rosids; fabids; Rosales; Rosaceae; Rosoideae; Potentilleae; Fragariinae; Fragaria	.	PF05564.7^Auxin_repressed^Dormancy/auxin associated protein^11-122^E:1.9e-44	.	.	.	GO:0009734^biological_process^auxin-activated signaling pathway	.	.	.
c1676_g1	c1676_g1_i1	E135_ARATH^E135_ARATH^Q:235-5,H:266-342^74.03%ID^E:4e-38^RecName: Full=Glucan endo-1,3-beta-glucosidase 5;^Eukaryota; Viridiplantae; Streptophyta; Embryophyta; Tracheophyta; Spermatophyta; Magnoliophyta; eudicotyledons; Gunneridae; Pentapetalae; rosids; malvids; Brassicales; Brassicaceae; Camelineae; Arabidopsis	.	.	c1676_g1_i1|m.783	2-235[-]	E135_ARATH^E135_ARATH^Q:1-77,H:266-342^74.03%ID^E:4e-38^RecName: Full=Glucan endo-1,3-beta-glucosidase 5;^Eukaryota; Viridiplantae; Streptophyta; Embryophyta; Tracheophyta; Spermatophyta; Magnoliophyta; eudicotyledons; Gunneridae; Pentapetalae; rosids; malvids; Brassicales; Brassicaceae; Camelineae; Arabidopsis	.	PF00332.13^Glyco_hydro_17^Glycosyl hydrolases family 17^1-78^E:3.7e-18	.	.	.	GO:0031225^cellular_component^anchored component of membrane`GO:0046658^cellular_component^anchored component of plasma membrane`GO:0009505^cellular_component^plant-type cell wall`GO:0005886^cellular_component^plasma membrane`GO:0009506^cellular_component^plasmodesma`GO:0005773^cellular_component^vacuole`GO:0042973^molecular_function^glucan endo-1,3-beta-D-glucosidase activity`GO:0005975^biologic…	GO:0004553^molecular_function^hydrolase activity, hydrolyzing O-glycosyl compounds`GO:0005975^biological_process^carbohydrate metabolic process	.	.
c1677_g1	c1677_g1_i1	SIGE_MYCTU^SIGE_MYCTU^Q:6-215,H:87-153^35.71%ID^E:4e-08^RecName: Full=ECF RNA polymerase sigma factor SigE;^Bacteria; Actinobacteria; Actinobacteridae; Actinomycetales; Corynebacterineae; Mycobacteriaceae; Mycobacterium; Mycobacterium tuberculosis complex	.	.	.	.	.	.	.	.	.	.	GO:0003677^molecular_function^DNA binding`GO:0003700^molecular_function^sequence-specific DNA binding transcription factor activity`GO:0016987^molecular_function^sigma factor activity`GO:0006352^biological_process^DNA-templated transcription, initiation`GO:0044119^biological_process^growth of symbiont in host cell`GO:0009405^biological_process^pathogenesis`GO:0090034^biological_process^regulation…	.	.	.
c1678_g1	c1678_g1_i1	.	.	.	.	.	.	.	.	.	.	.	.	.	.	.
c1680_g1	c1680_g1_i2	.	.	.	.	.	.	.	.	.	.	.	.	.	.	.
c1682_g1	c1682_g1_i1	.	.	.	.	.	.	.	.	.	.	.	.	.	.	.
c1683_g1	c1683_g1_i1	.	.	.	.	.	.	.	.	.	.	.	.	.	.	.
c1685_g1	c1685_g1_i1	.	.	.	c1685_g1_i1|m.789	2-280[+]	.	.	.	.	.	.	.	.	.	.
c1688_g1	c1688_g1_i1	.	.	.	c1688_g1_i1|m.793	1-171[+]	.	.	.	.	.	.	.	.	.	.
c1690_g1	c1690_g1_i1	IF5A5_SOLTU^IF5A5_SOLTU^Q:389-42,H:42-157^88.79%ID^E:9e-70^RecName: Full=Eukaryotic translation initiation factor 5A-5;^Eukaryota; Viridiplantae; Streptophyta; Embryophyta; Tracheophyta; Spermatophyta; Magnoliophyta; eudicotyledons; Gunneridae; Pentapetalae; asterids; lamiids; Solanales; Solanaceae; Solanoideae; Solaneae; Solanum	.	.	.	.	.	.	.	.	.	.	GO:0043022^molecular_function^ribosome binding`GO:0003746^molecular_function^translation elongation factor activity`GO:0003743^molecular_function^translation initiation factor activity`GO:0008612^biological_process^peptidyl-lysine modification to peptidyl-hypusine`GO:0045901^biological_process^positive regulation of translational elongation`GO:0045905^biological_process^positive regulation of tra…	.	.	.
c1692_g1	c1692_g1_i1	GPAT6_ARATH^GPAT6_ARATH^Q:14-208,H:229-293^47.69%ID^E:4e-13^RecName: Full=Glycerol-3-phosphate 2-O-acyltransferase 6;^Eukaryota; Viridiplantae; Streptophyta; Embryophyta; Tracheophyta; Spermatophyta; Magnoliophyta; eudicotyledons; Gunneridae; Pentapetalae; rosids; malvids; Brassicales; Brassicaceae; Camelineae; Arabidopsis	.	.	.	.	.	.	.	.	.	.	GO:0016021^cellular_component^integral component of membrane`GO:0090447^molecular_function^glycerol-3-phosphate 2-O-acyltransferase activity`GO:0016791^molecular_function^phosphatase activity`GO:0010143^biological_process^cutin biosynthetic process`GO:0016311^biological_process^dephosphorylation`GO:0009908^biological_process^flower development`GO:0008654^biological_process^phospholipid biosynthet…	.	.	.
c1693_g1	c1693_g1_i1	.	.	.	.	.	.	.	.	.	.	.	.	.	.	.
c1694_g1	c1694_g1_i1	.	.	.	c1694_g1_i1|m.799	1-270[-]	.	.	PF07712.7^SURNod19^Stress up-regulated Nod 19^33-90^E:1.2e-20	.	.	.	.	.	.	.
c1695_g1	c1695_g1_i1	.	.	.	.	.	.	.	.	.	.	.	.	.	.	.
c1697_g1	c1697_g1_i1	UBE12_ARATH^UBE12_ARATH^Q:282-1,H:509-602^82.98%ID^E:7e-46^RecName: Full=Ubiquitin-activating enzyme E1 2;^Eukaryota; Viridiplantae; Streptophyta; Embryophyta; Tracheophyta; Spermatophyta; Magnoliophyta; eudicotyledons; Gunneridae; Pentapetalae; rosids; malvids; Brassicales; Brassicaceae; Camelineae; Arabidopsis	.	.	c1697_g1_i1|m.801	1-282[-]	UBE12_ARATH^UBE12_ARATH^Q:1-94,H:509-602^82.98%ID^E:9e-49^RecName: Full=Ubiquitin-activating enzyme E1 2;^Eukaryota; Viridiplantae; Streptophyta; Embryophyta; Tracheophyta; Spermatophyta; Magnoliophyta; eudicotyledons; Gunneridae; Pentapetalae; rosids; malvids; Brassicales; Brassicaceae; Camelineae; Arabidopsis	.	PF00899.16^ThiF^ThiF family^5-94^E:1.5e-20	.	.	COG0476^UBA THIF-type NAD FAD binding protein	GO:0005829^cellular_component^cytosol`GO:0005634^cellular_component^nucleus`GO:0016881^molecular_function^acid-amino acid ligase activity`GO:0005524^molecular_function^ATP binding`GO:0008641^molecular_function^small protein activating enzyme activity`GO:0004842^molecular_function^ubiquitin-protein transferase activity`GO:0016567^biological_process^protein ubiquitination	GO:0008641^molecular_function^small protein activating enzyme activity	.	.
c1698_g1	c1698_g1_i1	AIR3_ARATH^AIR3_ARATH^Q:417-1,H:318-453^53.96%ID^E:4e-31^RecName: Full=Subtilisin-like protease SBT5.3;^Eukaryota; Viridiplantae; Streptophyta; Embryophyta; Tracheophyta; Spermatophyta; Magnoliophyta; eudicotyledons; Gunneridae; Pentapetalae; rosids; malvids; Brassicales; Brassicaceae; Camelineae; Arabidopsis	.	.	c1698_g1_i1|m.802	1-417[-]	AIR3_ARATH^AIR3_ARATH^Q:1-139,H:318-453^53.96%ID^E:4e-39^RecName: Full=Subtilisin-like protease SBT5.3;^Eukaryota; Viridiplantae; Streptophyta; Embryophyta; Tracheophyta; Spermatophyta; Magnoliophyta; eudicotyledons; Gunneridae; Pentapetalae; rosids; malvids; Brassicales; Brassicaceae; Camelineae; Arabidopsis	.	PF02225.17^PA^PA domain^84-134^E:6.3e-10	.	.	.	GO:0005618^cellular_component^cell wall`GO:0005576^cellular_component^extracellular region`GO:0004252^molecular_function^serine-type endopeptidase activity`GO:0010102^biological_process^lateral root morphogenesis`GO:0008152^biological_process^metabolic process`GO:0009733^biological_process^response to auxin	.	.	.
c1699_g1	c1699_g1_i1	.	.	.	c1699_g1_i1|m.804	25-231[-]	.	.	.	.	.	.	.	.	.	.
c1700_g1	c1700_g1_i1	.	.	.	.	.	.	.	.	.	.	.	.	.	.	.
c1705_g1	c1705_g1_i1	.	.	.	.	.	.	.	.	.	.	.	.	.	.	.
c1709_g1	c1709_g1_i1	GAT24_ARATH^GAT24_ARATH^Q:303-10,H:101-201^65.35%ID^E:1e-32^RecName: Full=GATA transcription factor 24;^Eukaryota; Viridiplantae; Streptophyta; Embryophyta; Tracheophyta; Spermatophyta; Magnoliophyta; eudicotyledons; Gunneridae; Pentapetalae; rosids; malvids; Brassicales; Brassicaceae; Camelineae; Arabidopsis	.	.	c1709_g1_i1|m.806	1-303[-]	GAT24_ARATH^GAT24_ARATH^Q:1-98,H:101-201^65.35%ID^E:1e-32^RecName: Full=GATA transcription factor 24;^Eukaryota; Viridiplantae; Streptophyta; Embryophyta; Tracheophyta; Spermatophyta; Magnoliophyta; eudicotyledons; Gunneridae; Pentapetalae; rosids; malvids; Brassicales; Brassicaceae; Camelineae; Arabidopsis	.	PF06203.9^CCT^CCT motif^40-83^E:1.5e-17`PF09425.5^CCT_2^Divergent CCT motif^44-64^E:5e-05	.	.	.	GO:0005634^cellular_component^nucleus`GO:0043565^molecular_function^sequence-specific DNA binding`GO:0003700^molecular_function^sequence-specific DNA binding transcription factor activity`GO:0008270^molecular_function^zinc ion binding`GO:0006351^biological_process^transcription, DNA-templated	GO:0005515^molecular_function^protein binding	.	.
c1710_g1	c1710_g1_i1	.	.	.	c1710_g1_i1|m.807	90-284[+]	CC124_PONAB^CC124_PONAB^Q:15-62,H:167-214^41.67%ID^E:3e-06^RecName: Full=Coiled-coil domain-containing protein 124;^Eukaryota; Metazoa; Chordata; Craniata; Vertebrata; Euteleostomi; Mammalia; Eutheria; Euarchontoglires; Primates; Haplorrhini; Catarrhini; Hominidae; Pongo	.	PF04690.8^YABBY^YABBY protein^1-56^E:5.9e-09`PF06244.7^DUF1014^Protein of unknown function (DUF1014)^15-62^E:6.1e-10`PF00505.14^HMG_box^HMG (high mobility group) box^15-60^E:1e-08`PF09011.5^HMG_box_2^HMG-box domain^15-60^E:3.5e-05	.	.	.	GO:0005737^cellular_component^cytoplasm`GO:0005815^cellular_component^microtubule organizing center`GO:0030496^cellular_component^midbody`GO:0007049^biological_process^cell cycle`GO:0051301^biological_process^cell division	.	.	.
c1711_g1	c1711_g1_i1	.	.	.	.	.	.	.	.	.	.	.	.	.	.	.
c1713_g1	c1713_g1_i1	AB27G_ARATH^AB27G_ARATH^Q:109-2,H:671-706^69.44%ID^E:2e-11^RecName: Full=ABC transporter G family member 27;^Eukaryota; Viridiplantae; Streptophyta; Embryophyta; Tracheophyta; Spermatophyta; Magnoliophyta; eudicotyledons; Gunneridae; Pentapetalae; rosids; malvids; Brassicales; Brassicaceae; Camelineae; Arabidopsis`AB27G_ARATH^AB27G_ARATH^Q:216-130,H:600-628^79.31%ID^E:3e-07^RecName: Full=ABC tran…	.	.	c1713_g1_i1|m.808	2-214[-]	AB27G_ARATH^AB27G_ARATH^Q:36-71,H:671-706^69.44%ID^E:2e-11^RecName: Full=ABC transporter G family member 27;^Eukaryota; Viridiplantae; Streptophyta; Embryophyta; Tracheophyta; Spermatophyta; Magnoliophyta; eudicotyledons; Gunneridae; Pentapetalae; rosids; malvids; Brassicales; Brassicaceae; Camelineae; Arabidopsis	.	.	.	.	COG1131^(ABC) transporter	GO:0016021^cellular_component^integral component of membrane`GO:0005524^molecular_function^ATP binding`GO:0016887^molecular_function^ATPase activity`GO:0006810^biological_process^transport	.	.	.
c1720_g1	c1720_g1_i1	.	.	.	.	.	.	.	.	.	.	.	.	.	.	.
c1722_g1	c1722_g1_i1	.	.	.	c1722_g1_i1|m.810	3-152[+]	.	.	.	.	.	.	.	.	.	.
c1723_g1	c1723_g1_i1	.	.	.	c1723_g1_i1|m.811	16-519[-]	Y5436_ARATH^Y5436_ARATH^Q:4-79,H:515-593^53.16%ID^E:9e-12^RecName: Full=MATH domain-containing protein At5g43560;^Eukaryota; Viridiplantae; Streptophyta; Embryophyta; Tracheophyta; Spermatophyta; Magnoliophyta; eudicotyledons; Gunneridae; Pentapetalae; rosids; malvids; Brassicales; Brassicaceae; Camelineae; Arabidopsis	.	.	.	.	.	GO:0043424^molecular_function^protein histidine kinase binding	.	.	.
c1726_g1	c1726_g1_i1	.	.	.	c1726_g1_i1|m.812	1-402[-]	.	.	.	.	.	.	.	.	.	.
c1729_g1	c1729_g1_i1	GEML4_ARATH^GEML4_ARATH^Q:256-68,H:85-147^58.73%ID^E:2e-19^RecName: Full=GEM-like protein 4;^Eukaryota; Viridiplantae; Streptophyta; Embryophyta; Tracheophyta; Spermatophyta; Magnoliophyta; eudicotyledons; Gunneridae; Pentapetalae; rosids; malvids; Brassicales; Brassicaceae; Camelineae; Arabidopsis	.	.	c1729_g1_i1|m.813	2-256[-]	GEML4_ARATH^GEML4_ARATH^Q:1-63,H:85-147^58.73%ID^E:2e-19^RecName: Full=GEM-like protein 4;^Eukaryota; Viridiplantae; Streptophyta; Embryophyta; Tracheophyta; Spermatophyta; Magnoliophyta; eudicotyledons; Gunneridae; Pentapetalae; rosids; malvids; Brassicales; Brassicaceae; Camelineae; Arabidopsis	.	PF02893.15^GRAM^GRAM domain^12-57^E:1.2e-09	.	.	.	.	.	.	.
c1733_g1	c1733_g1_i1	.	.	.	.	.	.	.	.	.	.	.	.	.	.	.
c1740_g1	c1740_g1_i1	.	.	.	c1740_g1_i1|m.815	1-207[-]	.	.	.	.	.	.	.	.	.	.
c1745_g1	c1745_g1_i1	.	.	.	.	.	.	.	.	.	.	.	.	.	.	.
c1749_g1	c1749_g1_i1	.	.	.	.	.	.	.	.	.	.	.	.	.	.	.
c1751_g1	c1751_g1_i1	GPAT5_ARATH^GPAT5_ARATH^Q:395-252,H:187-236^52%ID^E:5e-09^RecName: Full=Glycerol-3-phosphate acyltransferase 5;^Eukaryota; Viridiplantae; Streptophyta; Embryophyta; Tracheophyta; Spermatophyta; Magnoliophyta; eudicotyledons; Gunneridae; Pentapetalae; rosids; malvids; Brassicales; Brassicaceae; Camelineae; Arabidopsis	.	.	c1751_g1_i1|m.819	1-399[-]	.	.	.	.	.	.	.	.	.	.
c1756_g1	c1756_g1_i1	.	.	.	.	.	.	.	.	.	.	.	.	.	.	.
c1766_g1	c1766_g1_i1	PHB2_SCHPO^PHB2_SCHPO^Q:1-675,H:51-275^75.56%ID^E:8e-122^RecName: Full=Prohibitin-2;^Eukaryota; Fungi; Dikarya; Ascomycota; Taphrinomycotina; Schizosaccharomycetes; Schizosaccharomycetales; Schizosaccharomycetaceae; Schizosaccharomyces	.	.	c1766_g1_i1|m.822	1-744[+]	PHB2_SCHPO^PHB2_SCHPO^Q:1-235,H:51-285^74.04%ID^E:5e-126^RecName: Full=Prohibitin-2;^Eukaryota; Fungi; Dikarya; Ascomycota; Taphrinomycotina; Schizosaccharomycetes; Schizosaccharomycetales; Schizosaccharomycetaceae; Schizosaccharomyces	.	PF01145.20^Band_7^SPFH domain / Band 7 family^1-175^E:1.3e-22	.	.	COG0330^Band 7 protein	GO:0016021^cellular_component^integral component of membrane`GO:0005743^cellular_component^mitochondrial inner membrane`GO:0006457^biological_process^protein folding	.	.	.
c1770_g1	c1770_g1_i1	.	.	.	.	.	.	.	.	.	.	.	.	.	.	.
c1774_g1	c1774_g1_i1	.	.	.	.	.	.	.	.	.	.	.	.	.	.	.
c1776_g1	c1776_g1_i1	.	.	.	.	.	.	.	.	.	.	.	.	.	.	.
c1780_g1	c1780_g1_i1	PSAJ_IPOPU^PSAJ_IPOPU^Q:296-165,H:1-44^100%ID^E:6e-22^RecName: Full=Photosystem I reaction center subunit IX {ECO:0000255|HAMAP-Rule:MF_00522};^Eukaryota; Viridiplantae; Streptophyta; Embryophyta; Tracheophyta; Spermatophyta; Magnoliophyta; eudicotyledons; Gunneridae; Pentapetalae; asterids; lamiids; Solanales; Convolvulaceae; Ipomoeeae; Ipomoea	.	.	.	.	.	.	.	.	.	.	GO:0009535^cellular_component^chloroplast thylakoid membrane`GO:0016021^cellular_component^integral component of membrane`GO:0009522^cellular_component^photosystem I`GO:0015979^biological_process^photosynthesis	.	.	.
c1782_g1	c1782_g1_i1	Y1661_ARATH^Y1661_ARATH^Q:218-3,H:612-683^69.44%ID^E:1e-27^RecName: Full=Putative G-type lectin S-receptor-like serine/threonine-protein kinase At1g61610;^Eukaryota; Viridiplantae; Streptophyta; Embryophyta; Tracheophyta; Spermatophyta; Magnoliophyta; eudicotyledons; Gunneridae; Pentapetalae; rosids; malvids; Brassicales; Brassicaceae; Camelineae; Arabidopsis	.	.	c1782_g1_i1|m.826	3-236[-]	Y1661_ARATH^Y1661_ARATH^Q:7-78,H:612-683^69.44%ID^E:1e-27^RecName: Full=Putative G-type lectin S-receptor-like serine/threonine-protein kinase At1g61610;^Eukaryota; Viridiplantae; Streptophyta; Embryophyta; Tracheophyta; Spermatophyta; Magnoliophyta; eudicotyledons; Gunneridae; Pentapetalae; rosids; malvids; Brassicales; Brassicaceae; Camelineae; Arabidopsis	.	PF01636.18^APH^Phosphotransferase enzyme family^10-68^E:3e-05`PF00069.20^Pkinase^Protein kinase domain^12-75^E:7.9e-17`PF07714.12^Pkinase_Tyr^Protein tyrosine kinase^12-72^E:2.5e-13	.	.	COG0515^Serine Threonine protein kinase	GO:0016021^cellular_component^integral component of membrane`GO:0005886^cellular_component^plasma membrane`GO:0005524^molecular_function^ATP binding`GO:0005516^molecular_function^calmodulin binding`GO:0030246^molecular_function^carbohydrate binding`GO:0004674^molecular_function^protein serine/threonine kinase activity`GO:0048544^biological_process^recognition of pollen	GO:0004672^molecular_function^protein kinase activity`GO:0005524^molecular_function^ATP binding`GO:0006468^biological_process^protein phosphorylation	.	.
c1782_g1	c1782_g1_i2	Y1661_ARATH^Y1661_ARATH^Q:257-3,H:599-683^70.59%ID^E:4e-36^RecName: Full=Putative G-type lectin S-receptor-like serine/threonine-protein kinase At1g61610;^Eukaryota; Viridiplantae; Streptophyta; Embryophyta; Tracheophyta; Spermatophyta; Magnoliophyta; eudicotyledons; Gunneridae; Pentapetalae; rosids; malvids; Brassicales; Brassicaceae; Camelineae; Arabidopsis	.	.	c1782_g1_i2|m.827	3-257[-]	Y1661_ARATH^Y1661_ARATH^Q:1-85,H:599-683^70.59%ID^E:4e-36^RecName: Full=Putative G-type lectin S-receptor-like serine/threonine-protein kinase At1g61610;^Eukaryota; Viridiplantae; Streptophyta; Embryophyta; Tracheophyta; Spermatophyta; Magnoliophyta; eudicotyledons; Gunneridae; Pentapetalae; rosids; malvids; Brassicales; Brassicaceae; Camelineae; Arabidopsis	.	PF00069.20^Pkinase^Protein kinase domain^1-82^E:5e-18`PF07714.12^Pkinase_Tyr^Protein tyrosine kinase^1-79^E:5.7e-14`PF01636.18^APH^Phosphotransferase enzyme family^18-75^E:7.9e-05	.	.	COG0515^Serine Threonine protein kinase	GO:0016021^cellular_component^integral component of membrane`GO:0005886^cellular_component^plasma membrane`GO:0005524^molecular_function^ATP binding`GO:0005516^molecular_function^calmodulin binding`GO:0030246^molecular_function^carbohydrate binding`GO:0004674^molecular_function^protein serine/threonine kinase activity`GO:0048544^biological_process^recognition of pollen	GO:0004672^molecular_function^protein kinase activity`GO:0005524^molecular_function^ATP binding`GO:0006468^biological_process^protein phosphorylation	.	.
c1785_g1	c1785_g1_i1	.	.	.	.	.	.	.	.	.	.	.	.	.	.	.
c1786_g1	c1786_g1_i1	ACLB1_ORYSJ^ACLB1_ORYSJ^Q:285-154,H:565-608^93.18%ID^E:4e-21^RecName: Full=ATP-citrate synthase beta chain protein 1;^Eukaryota; Viridiplantae; Streptophyta; Embryophyta; Tracheophyta; Spermatophyta; Magnoliophyta; Liliopsida; Poales; Poaceae; BEP clade; Ehrhartoideae; Oryzeae; Oryza	.	.	.	.	.	.	.	.	.	COG0372^citrate synthase	GO:0005829^cellular_component^cytosol`GO:0005524^molecular_function^ATP binding`GO:0003878^molecular_function^ATP citrate synthase activity`GO:0016829^molecular_function^lyase activity`GO:0046872^molecular_function^metal ion binding`GO:0004775^molecular_function^succinate-CoA ligase (ADP-forming) activity`GO:0044262^biological_process^cellular carbohydrate metabolic process`GO:0006629^biological_…	.	.	.
c1791_g1	c1791_g1_i1	Y5157_ARATH^Y5157_ARATH^Q:475-128,H:297-404^36.21%ID^E:2e-16^RecName: Full=Probable leucine-rich repeat receptor-like serine/threonine-protein kinase At5g15730;^Eukaryota; Viridiplantae; Streptophyta; Embryophyta; Tracheophyta; Spermatophyta; Magnoliophyta; eudicotyledons; Gunneridae; Pentapetalae; rosids; malvids; Brassicales; Brassicaceae; Camelineae; Arabidopsis	.	.	c1791_g1_i1|m.830	1-156[+]	.	.	.	.	.	.	.	.	.	.
c1791_g1	c1791_g1_i1	Y5157_ARATH^Y5157_ARATH^Q:475-128,H:297-404^36.21%ID^E:2e-16^RecName: Full=Probable leucine-rich repeat receptor-like serine/threonine-protein kinase At5g15730;^Eukaryota; Viridiplantae; Streptophyta; Embryophyta; Tracheophyta; Spermatophyta; Magnoliophyta; eudicotyledons; Gunneridae; Pentapetalae; rosids; malvids; Brassicales; Brassicaceae; Camelineae; Arabidopsis	.	.	c1791_g1_i1|m.828	71-475[-]	Y5157_ARATH^Y5157_ARATH^Q:1-116,H:297-404^36.21%ID^E:1e-16^RecName: Full=Probable leucine-rich repeat receptor-like serine/threonine-protein kinase At5g15730;^Eukaryota; Viridiplantae; Streptophyta; Embryophyta; Tracheophyta; Spermatophyta; Magnoliophyta; eudicotyledons; Gunneridae; Pentapetalae; rosids; malvids; Brassicales; Brassicaceae; Camelineae; Arabidopsis	.	.	.	.	COG0515^Serine Threonine protein kinase	GO:0016021^cellular_component^integral component of membrane`GO:0005886^cellular_component^plasma membrane`GO:0005524^molecular_function^ATP binding`GO:0004674^molecular_function^protein serine/threonine kinase activity	.	.	.
c1792_g1	c1792_g1_i1	.	.	.	c1792_g1_i1|m.831	3-920[+]	.	.	PF00170.16^bZIP_1^bZIP transcription factor^221-278^E:8.9e-10`PF07716.10^bZIP_2^Basic region leucine zipper^225-271^E:5.9e-10`PF03131.12^bZIP_Maf^bZIP Maf transcription factor^226-279^E:5.8e-05	.	.	.	.	GO:0003700^molecular_function^sequence-specific DNA binding transcription factor activity`GO:0043565^molecular_function^sequence-specific DNA binding`GO:0006355^biological_process^regulation of transcription, DNA-templated`GO:0003677^molecular_function^DNA binding`GO:0005634^cellular_component^nucleus	.	.
c1796_g1	c1796_g1_i1	.	.	.	.	.	.	.	.	.	.	.	.	.	.	.
c1797_g1	c1797_g1_i1	B3GT4_ARATH^B3GT4_ARATH^Q:156-13,H:275-323^81.63%ID^E:5e-22^RecName: Full=Probable beta-1,3-galactosyltransferase 4;^Eukaryota; Viridiplantae; Streptophyta; Embryophyta; Tracheophyta; Spermatophyta; Magnoliophyta; eudicotyledons; Gunneridae; Pentapetalae; rosids; malvids; Brassicales; Brassicaceae; Camelineae; Arabidopsis	.	.	.	.	.	.	.	.	.	.	GO:0000139^cellular_component^Golgi membrane`GO:0016021^cellular_component^integral component of membrane`GO:0008378^molecular_function^galactosyltransferase activity`GO:0006486^biological_process^protein glycosylation	.	.	.
c1801_g1	c1801_g1_i1	.	.	.	.	.	.	.	.	.	.	.	.	.	.	.
c1802_g1	c1802_g1_i1	ISU1_ARATH^ISU1_ARATH^Q:52-261,H:1-68^62.86%ID^E:1e-22^RecName: Full=Iron-sulfur cluster assembly protein 1;^Eukaryota; Viridiplantae; Streptophyta; Embryophyta; Tracheophyta; Spermatophyta; Magnoliophyta; eudicotyledons; Gunneridae; Pentapetalae; rosids; malvids; Brassicales; Brassicaceae; Camelineae; Arabidopsis	.	.	.	.	.	.	.	.	.	COG0822^sUF system Fes assembly protein, NifU family	GO:0005759^cellular_component^mitochondrial matrix`GO:0005739^cellular_component^mitochondrion`GO:0051537^molecular_function^2 iron, 2 sulfur cluster binding`GO:0005506^molecular_function^iron ion binding`GO:0005198^molecular_function^structural molecule activity`GO:0016226^biological_process^iron-sulfur cluster assembly	.	.	.
c1808_g1	c1808_g1_i1	.	.	.	.	.	.	.	.	.	.	.	.	.	.	.
c1809_g1	c1809_g1_i1	.	.	.	.	.	.	.	.	.	.	.	.	.	.	.
c1810_g1	c1810_g1_i1	.	.	.	c1810_g1_i1|m.836	1-249[-]	.	.	.	.	.	.	.	.	.	.
c1813_g1	c1813_g1_i1	.	.	.	c1813_g1_i1|m.838	3-383[+]	.	.	.	.	.	.	.	.	.	.
c1817_g1	c1817_g1_i1	.	.	.	.	.	.	.	.	.	.	.	.	.	.	.
c1818_g1	c1818_g1_i1	.	.	.	.	.	.	.	.	.	.	.	.	.	.	.
c1826_g1	c1826_g1_i1	PABP2_ARATH^PABP2_ARATH^Q:264-1,H:173-260^59.09%ID^E:1e-27^RecName: Full=Polyadenylate-binding protein 2;^Eukaryota; Viridiplantae; Streptophyta; Embryophyta; Tracheophyta; Spermatophyta; Magnoliophyta; eudicotyledons; Gunneridae; Pentapetalae; rosids; malvids; Brassicales; Brassicaceae; Camelineae; Arabidopsis`PABP2_ARATH^PABP2_ARATH^Q:252-1,H:268-363^39.58%ID^E:2e-12^RecName: Full=Polyadenylate…	.	.	c1826_g1_i1|m.840	1-267[-]	PABP2_ARATH^PABP2_ARATH^Q:2-89,H:173-260^59.09%ID^E:1e-27^RecName: Full=Polyadenylate-binding protein 2;^Eukaryota; Viridiplantae; Streptophyta; Embryophyta; Tracheophyta; Spermatophyta; Magnoliophyta; eudicotyledons; Gunneridae; Pentapetalae; rosids; malvids; Brassicales; Brassicaceae; Camelineae; Arabidopsis`PABP2_ARATH^PABP2_ARATH^Q:6-89,H:268-363^39.58%ID^E:2e-12^RecName: Full=Polyadenylate-b…	.	PF00076.17^RRM_1^RNA recognition motif. (a.k.a. RRM, RBD, or RNP domain)^46-89^E:2.5e-12`PF14259.1^RRM_6^RNA recognition motif (a.k.a. RRM, RBD, or RNP domain)^46-89^E:2.5e-09	.	.	COG0724^Rna-binding protein	GO:0005829^cellular_component^cytosol`GO:0005634^cellular_component^nucleus`GO:0000166^molecular_function^nucleotide binding`GO:0003743^molecular_function^translation initiation factor activity`GO:0000184^biological_process^nuclear-transcribed mRNA catabolic process, nonsense-mediated decay`GO:1900151^biological_process^regulation of nuclear-transcribed mRNA catabolic process, deadenylation-depen…	GO:0003676^molecular_function^nucleic acid binding	.	.
c1827_g1	c1827_g1_i1	.	.	.	.	.	.	.	.	.	.	.	.	.	.	.
c1830_g1	c1830_g1_i1	.	.	.	c1830_g1_i1|m.841	1-216[-]	.	.	PF00400.27^WD40^WD domain, G-beta repeat^17-44^E:0.002	.	.	.	.	GO:0005515^molecular_function^protein binding	.	.
c1846_g1	c1846_g1_i1	.	.	.	c1846_g1_i1|m.843	88-234[+]	.	.	.	.	.	.	.	.	.	.
c1848_g1	c1848_g1_i1	TBL19_ARATH^TBL19_ARATH^Q:171-1,H:43-98^54.39%ID^E:3e-15^RecName: Full=Protein trichome birefringence-like 19;^Eukaryota; Viridiplantae; Streptophyta; Embryophyta; Tracheophyta; Spermatophyta; Magnoliophyta; eudicotyledons; Gunneridae; Pentapetalae; rosids; malvids; Brassicales; Brassicaceae; Camelineae; Arabidopsis	.	.	c1848_g1_i1|m.845	1-222[-]	TBL19_ARATH^TBL19_ARATH^Q:18-74,H:43-98^54.39%ID^E:3e-15^RecName: Full=Protein trichome birefringence-like 19;^Eukaryota; Viridiplantae; Streptophyta; Embryophyta; Tracheophyta; Spermatophyta; Magnoliophyta; eudicotyledons; Gunneridae; Pentapetalae; rosids; malvids; Brassicales; Brassicaceae; Camelineae; Arabidopsis	.	PF14416.1^PMR5N^PMR5 N terminal Domain^41-74^E:2.9e-11	.	.	.	GO:0016021^cellular_component^integral component of membrane	.	.	.
c1849_g1	c1849_g1_i1	.	.	.	.	.	.	.	.	.	.	.	.	.	.	.
c1851_g1	c1851_g1_i1	21KD_DAUCA^21KD_DAUCA^Q:396-19,H:38-166^34.88%ID^E:2e-13^RecName: Full=21 kDa protein;^Eukaryota; Viridiplantae; Streptophyta; Embryophyta; Tracheophyta; Spermatophyta; Magnoliophyta; eudicotyledons; Gunneridae; Pentapetalae; asterids; campanulids; Apiales; Apiaceae; Apioideae; Scandiceae; Daucinae; Daucus	.	.	c1851_g1_i1|m.847	1-396[-]	21KD_DAUCA^21KD_DAUCA^Q:1-126,H:38-166^34.88%ID^E:1e-17^RecName: Full=21 kDa protein;^Eukaryota; Viridiplantae; Streptophyta; Embryophyta; Tracheophyta; Spermatophyta; Magnoliophyta; eudicotyledons; Gunneridae; Pentapetalae; asterids; campanulids; Apiales; Apiaceae; Apioideae; Scandiceae; Daucinae; Daucus	.	PF04043.10^PMEI^Plant invertase/pectin methylesterase inhibitor^1-118^E:6.1e-27	.	.	.	GO:0004857^molecular_function^enzyme inhibitor activity`GO:0030599^molecular_function^pectinesterase activity	GO:0004857^molecular_function^enzyme inhibitor activity`GO:0030599^molecular_function^pectinesterase activity	.	.
c1853_g1	c1853_g1_i1	.	.	.	.	.	.	.	.	.	.	.	.	.	.	.
c1860_g1	c1860_g1_i1	.	.	.	.	.	.	.	.	.	.	.	.	.	.	.
c1861_g1	c1861_g1_i1	.	.	.	.	.	.	.	.	.	.	.	.	.	.	.
c1865_g1	c1865_g1_i1	.	.	.	c1865_g1_i1|m.850	2-229[+]	.	.	.	.	.	.	.	.	.	.
c1866_g1	c1866_g1_i1	.	.	.	.	.	.	.	.	.	.	.	.	.	.	.
c1875_g1	c1875_g1_i1	.	.	.	.	.	.	.	.	.	.	.	.	.	.	.
c1876_g1	c1876_g1_i1	M1250_ARATH^M1250_ARATH^Q:135-4,H:15-58^45.45%ID^E:2e-07^RecName: Full=Uncharacterized mitochondrial protein AtMg01250;^Eukaryota; Viridiplantae; Streptophyta; Embryophyta; Tracheophyta; Spermatophyta; Magnoliophyta; eudicotyledons; Gunneridae; Pentapetalae; rosids; malvids; Brassicales; Brassicaceae; Camelineae; Arabidopsis	.	.	c1876_g1_i1|m.853	1-237[-]	M1250_ARATH^M1250_ARATH^Q:35-78,H:15-58^45.45%ID^E:1e-07^RecName: Full=Uncharacterized mitochondrial protein AtMg01250;^Eukaryota; Viridiplantae; Streptophyta; Embryophyta; Tracheophyta; Spermatophyta; Magnoliophyta; eudicotyledons; Gunneridae; Pentapetalae; rosids; malvids; Brassicales; Brassicaceae; Camelineae; Arabidopsis	.	PF00078.22^RVT_1^Reverse transcriptase (RNA-dependent DNA polymerase)^1-73^E:2.1e-12	.	.	KOG1075^Retrotransposon protein	GO:0005739^cellular_component^mitochondrion	.	.	.
c1879_g1	c1879_g1_i1	.	.	.	.	.	.	.	.	.	.	.	.	.	.	.
c1884_g1	c1884_g1_i1	APO1_ARATH^APO1_ARATH^Q:234-1,H:189-266^78.21%ID^E:3e-39^RecName: Full=APO protein 1, chloroplastic;^Eukaryota; Viridiplantae; Streptophyta; Embryophyta; Tracheophyta; Spermatophyta; Magnoliophyta; eudicotyledons; Gunneridae; Pentapetalae; rosids; malvids; Brassicales; Brassicaceae; Camelineae; Arabidopsis	.	.	c1884_g1_i1|m.855	1-234[-]	APO1_ARATH^APO1_ARATH^Q:1-78,H:189-266^78.21%ID^E:2e-39^RecName: Full=APO protein 1, chloroplastic;^Eukaryota; Viridiplantae; Streptophyta; Embryophyta; Tracheophyta; Spermatophyta; Magnoliophyta; eudicotyledons; Gunneridae; Pentapetalae; rosids; malvids; Brassicales; Brassicaceae; Camelineae; Arabidopsis	.	PF05634.6^APO_RNA-bind^APO RNA-binding^2-71^E:1.4e-35	.	.	.	GO:0009507^cellular_component^chloroplast`GO:0003723^molecular_function^RNA binding	GO:0003723^molecular_function^RNA binding	.	.
c1891_g1	c1891_g1_i1	GLDH_BRAOL^GLDH_BRAOL^Q:230-114,H:558-599^59.52%ID^E:2e-07^RecName: Full=L-galactono-1,4-lactone dehydrogenase, mitochondrial;^Eukaryota; Viridiplantae; Streptophyta; Embryophyta; Tracheophyta; Spermatophyta; Magnoliophyta; eudicotyledons; Gunneridae; Pentapetalae; rosids; malvids; Brassicales; Brassicaceae; Brassiceae; Brassica	.	.	.	.	.	.	.	.	.	.	GO:0016021^cellular_component^integral component of membrane`GO:0031966^cellular_component^mitochondrial membrane`GO:0003885^molecular_function^D-arabinono-1,4-lactone oxidase activity`GO:0050660^molecular_function^flavin adenine dinucleotide binding`GO:0016633^molecular_function^galactonolactone dehydrogenase activity`GO:0008762^molecular_function^UDP-N-acetylmuramate dehydrogenase activity`GO:0…	.	.	.
c1894_g1	c1894_g1_i1	HPPA_LEPIN^HPPA_LEPIN^Q:1-222,H:530-603^64.86%ID^E:3e-27^RecName: Full=Putative K(+)-stimulated pyrophosphate-energized sodium pump {ECO:0000255|HAMAP-Rule:MF_01129};^Bacteria; Spirochaetes; Spirochaetales; Leptospiraceae; Leptospira	.	.	c1894_g1_i1|m.858	1-222[+]	HPPA_LEPIN^HPPA_LEPIN^Q:1-74,H:530-603^64.86%ID^E:3e-27^RecName: Full=Putative K(+)-stimulated pyrophosphate-energized sodium pump {ECO:0000255|HAMAP-Rule:MF_01129};^Bacteria; Spirochaetes; Spirochaetales; Leptospiraceae; Leptospira	.	PF03030.11^H_PPase^Inorganic H+ pyrophosphatase^1-74^E:1.6e-27	.	.	COG3808^pump that utilizes the energy of pyrophosphate hydrolysis as the driving force for	GO:0005887^cellular_component^integral component of plasma membrane`GO:0009678^molecular_function^hydrogen-translocating pyrophosphatase activity`GO:0004427^molecular_function^inorganic diphosphatase activity`GO:0000287^molecular_function^magnesium ion binding`GO:0030955^molecular_function^potassium ion binding`GO:0015992^biological_process^proton transport`GO:0006814^biological_process^sodium io…	GO:0004427^molecular_function^inorganic diphosphatase activity`GO:0009678^molecular_function^hydrogen-translocating pyrophosphatase activity`GO:0015992^biological_process^proton transport`GO:0016020^cellular_component^membrane	.	.
c1900_g1	c1900_g1_i1	.	.	.	c1900_g1_i1|m.859	1-357[-]	.	.	PF11696.3^DUF3292^Protein of unknown function (DUF3292)^21-90^E:7.1e-06`PF08372.5^PRT_C^Plant phosphoribosyltransferase C-terminal^83-119^E:1.4e-05	.	.	.	.	.	.	.
c1900_g1	c1900_g1_i1	.	.	.	c1900_g1_i1|m.860	2-205[-]	.	.	.	.	.	.	.	.	.	.
c1905_g1	c1905_g1_i1	.	.	.	c1905_g1_i1|m.862	3-203[-]	.	.	.	.	.	.	.	.	.	.
c1917_g1	c1917_g1_i1	PHS2_ARATH^PHS2_ARATH^Q:356-237,H:678-717^77.5%ID^E:2e-13^RecName: Full=Alpha-glucan phosphorylase 2, cytosolic;^Eukaryota; Viridiplantae; Streptophyta; Embryophyta; Tracheophyta; Spermatophyta; Magnoliophyta; eudicotyledons; Gunneridae; Pentapetalae; rosids; malvids; Brassicales; Brassicaceae; Camelineae; Arabidopsis	.	.	c1917_g1_i1|m.867	168-392[-]	PHS2_ARATH^PHS2_ARATH^Q:13-52,H:678-717^77.5%ID^E:4e-14^RecName: Full=Alpha-glucan phosphorylase 2, cytosolic;^Eukaryota; Viridiplantae; Streptophyta; Embryophyta; Tracheophyta; Spermatophyta; Magnoliophyta; eudicotyledons; Gunneridae; Pentapetalae; rosids; malvids; Brassicales; Brassicaceae; Camelineae; Arabidopsis	.	PF00343.15^Phosphorylase^Carbohydrate phosphorylase^12-53^E:1.1e-15	.	.	COG0058^Phosphorylase is an important allosteric enzyme in carbohydrate metabolism. Enzymes from different sources differ in their regulatory mechanisms and in their natural substrates. However, all known phosphorylases share catalytic and structural properties (By similarity)	GO:0009507^cellular_component^chloroplast`GO:0005829^cellular_component^cytosol`GO:0008184^molecular_function^glycogen phosphorylase activity`GO:0004645^molecular_function^phosphorylase activity`GO:0030170^molecular_function^pyridoxal phosphate binding`GO:0005975^biological_process^carbohydrate metabolic process`GO:0046686^biological_process^response to cadmium ion`GO:0009414^biological_process^r…	GO:0008184^molecular_function^glycogen phosphorylase activity`GO:0005975^biological_process^carbohydrate metabolic process	.	.
c1919_g1	c1919_g1_i1	.	.	.	.	.	.	.	.	.	.	.	.	.	.	.
c1923_g1	c1923_g1_i1	.	.	.	.	.	.	.	.	.	.	.	.	.	.	.
c1926_g1	c1926_g1_i1	.	.	.	.	.	.	.	.	.	.	.	.	.	.	.
c1929_g1	c1929_g1_i1	SYE_TOBAC^SYE_TOBAC^Q:221-3,H:496-566^69.86%ID^E:1e-25^RecName: Full=Glutamate--tRNA ligase, chloroplastic/mitochondrial;^Eukaryota; Viridiplantae; Streptophyta; Embryophyta; Tracheophyta; Spermatophyta; Magnoliophyta; eudicotyledons; Gunneridae; Pentapetalae; asterids; lamiids; Solanales; Solanaceae; Nicotianoideae; Nicotianeae; Nicotiana	.	.	c1929_g1_i1|m.869	3-221[-]	SYE_TOBAC^SYE_TOBAC^Q:1-73,H:496-566^69.86%ID^E:9e-26^RecName: Full=Glutamate--tRNA ligase, chloroplastic/mitochondrial;^Eukaryota; Viridiplantae; Streptophyta; Embryophyta; Tracheophyta; Spermatophyta; Magnoliophyta; eudicotyledons; Gunneridae; Pentapetalae; asterids; lamiids; Solanales; Solanaceae; Nicotianoideae; Nicotianeae; Nicotiana	.	.	.	.	.	GO:0009507^cellular_component^chloroplast`GO:0005739^cellular_component^mitochondrion`GO:0005524^molecular_function^ATP binding`GO:0004818^molecular_function^glutamate-tRNA ligase activity`GO:0000049^molecular_function^tRNA binding`GO:0006424^biological_process^glutamyl-tRNA aminoacylation	.	.	.
c1930_g1	c1930_g1_i1	PFD4_ARATH^PFD4_ARATH^Q:231-151,H:103-129^85.19%ID^E:2e-07^RecName: Full=Probable prefoldin subunit 4;^Eukaryota; Viridiplantae; Streptophyta; Embryophyta; Tracheophyta; Spermatophyta; Magnoliophyta; eudicotyledons; Gunneridae; Pentapetalae; rosids; malvids; Brassicales; Brassicaceae; Camelineae; Arabidopsis	.	.	c1930_g1_i1|m.870	58-231[+]	.	.	.	.	.	.	.	.	.	.
c1939_g1	c1939_g1_i2	DCAM4_ARATH^DCAM4_ARATH^Q:3-248,H:111-188^54.22%ID^E:2e-22^RecName: Full=S-adenosylmethionine decarboxylase proenzyme 4 {ECO:0000305};^Eukaryota; Viridiplantae; Streptophyta; Embryophyta; Tracheophyta; Spermatophyta; Magnoliophyta; eudicotyledons; Gunneridae; Pentapetalae; rosids; malvids; Brassicales; Brassicaceae; Camelineae; Arabidopsis	.	.	c1939_g1_i2|m.872	3-251[+]	DCAM4_ARATH^DCAM4_ARATH^Q:1-82,H:111-188^54.22%ID^E:1e-22^RecName: Full=S-adenosylmethionine decarboxylase proenzyme 4 {ECO:0000305};^Eukaryota; Viridiplantae; Streptophyta; Embryophyta; Tracheophyta; Spermatophyta; Magnoliophyta; eudicotyledons; Gunneridae; Pentapetalae; rosids; malvids; Brassicales; Brassicaceae; Camelineae; Arabidopsis	.	PF01536.11^SAM_decarbox^Adenosylmethionine decarboxylase^1-81^E:1.3e-13	.	.	.	GO:0004014^molecular_function^adenosylmethionine decarboxylase activity`GO:0006557^biological_process^S-adenosylmethioninamine biosynthetic process`GO:0008295^biological_process^spermidine biosynthetic process`GO:0006597^biological_process^spermine biosynthetic process	GO:0004014^molecular_function^adenosylmethionine decarboxylase activity`GO:0006597^biological_process^spermine biosynthetic process`GO:0008295^biological_process^spermidine biosynthetic process	.	.
c1942_g1	c1942_g1_i1	.	.	.	.	.	.	.	.	.	.	.	.	.	.	.
c1943_g1	c1943_g1_i1	CSPL5_POPTR^CSPL5_POPTR^Q:326-186,H:123-169^76.6%ID^E:9e-20^RecName: Full=CASP-like protein 1B2;^Eukaryota; Viridiplantae; Streptophyta; Embryophyta; Tracheophyta; Spermatophyta; Magnoliophyta; eudicotyledons; Gunneridae; Pentapetalae; rosids; fabids; Malpighiales; Salicaceae; Saliceae; Populus	.	.	c1943_g1_i1|m.875	142-324[+]	.	.	.	.	.	.	.	.	.	.
c1944_g1	c1944_g1_i1	E134_MAIZE^E134_MAIZE^Q:256-11,H:28-114^52.27%ID^E:6e-14^RecName: Full=Endo-1,3;1,4-beta-D-glucanase;^Eukaryota; Viridiplantae; Streptophyta; Embryophyta; Tracheophyta; Spermatophyta; Magnoliophyta; Liliopsida; Poales; Poaceae; PACMAD clade; Panicoideae; Andropogoneae; Zea	.	.	c1944_g1_i1|m.876	68-337[-]	E134_MAIZE^E134_MAIZE^Q:28-87,H:28-93^50%ID^E:1e-11^RecName: Full=Endo-1,3;1,4-beta-D-glucanase;^Eukaryota; Viridiplantae; Streptophyta; Embryophyta; Tracheophyta; Spermatophyta; Magnoliophyta; Liliopsida; Poales; Poaceae; PACMAD clade; Panicoideae; Andropogoneae; Zea	.	.	.	.	.	GO:0005576^cellular_component^extracellular region`GO:0016787^molecular_function^hydrolase activity	.	.	.
c1946_g1	c1946_g1_i1	.	.	.	.	.	.	.	.	.	.	.	.	.	.	.
c1947_g1	c1947_g1_i1	.	.	.	c1947_g1_i1|m.879	3-290[-]	DRL28_ARATH^DRL28_ARATH^Q:2-93,H:797-897^30.69%ID^E:3e-06^RecName: Full=Probable disease resistance protein At4g27220;^Eukaryota; Viridiplantae; Streptophyta; Embryophyta; Tracheophyta; Spermatophyta; Magnoliophyta; eudicotyledons; Gunneridae; Pentapetalae; rosids; malvids; Brassicales; Brassicaceae; Camelineae; Arabidopsis	.	PF13504.1^LRR_7^Leucine rich repeat^4-14^E:2300`PF13504.1^LRR_7^Leucine rich repeat^25-39^E:1500`PF13504.1^LRR_7^Leucine rich repeat^53-80^E:120`PF13504.1^LRR_7^Leucine rich repeat^76-92^E:9.9	.	.	COG4886^leucine Rich Repeat	GO:0043531^molecular_function^ADP binding`GO:0005524^molecular_function^ATP binding`GO:0006952^biological_process^defense response	GO:0005515^molecular_function^protein binding	.	.
c1951_g1	c1951_g1_i1	AAE1_ARATH^AAE1_ARATH^Q:393-1,H:335-465^70.99%ID^E:3e-61^RecName: Full=Probable acyl-activating enzyme 1, peroxisomal;^Eukaryota; Viridiplantae; Streptophyta; Embryophyta; Tracheophyta; Spermatophyta; Magnoliophyta; eudicotyledons; Gunneridae; Pentapetalae; rosids; malvids; Brassicales; Brassicaceae; Camelineae; Arabidopsis	.	.	c1951_g1_i1|m.881	1-282[-]	AAE1_ARATH^AAE1_ARATH^Q:1-94,H:372-465^75.53%ID^E:2e-44^RecName: Full=Probable acyl-activating enzyme 1, peroxisomal;^Eukaryota; Viridiplantae; Streptophyta; Embryophyta; Tracheophyta; Spermatophyta; Magnoliophyta; eudicotyledons; Gunneridae; Pentapetalae; rosids; malvids; Brassicales; Brassicaceae; Camelineae; Arabidopsis	.	PF00501.23^AMP-binding^AMP-binding enzyme^4-78^E:9.8e-21	.	.	.	GO:0005777^cellular_component^peroxisome`GO:0016874^molecular_function^ligase activity`GO:0006631^biological_process^fatty acid metabolic process	GO:0003824^molecular_function^catalytic activity`GO:0008152^biological_process^metabolic process	.	.
c1956_g1	c1956_g1_i1	RS272_ARATH^RS272_ARATH^Q:314-57,H:1-86^89.53%ID^E:3e-44^RecName: Full=40S ribosomal protein S27-2;^Eukaryota; Viridiplantae; Streptophyta; Embryophyta; Tracheophyta; Spermatophyta; Magnoliophyta; eudicotyledons; Gunneridae; Pentapetalae; rosids; malvids; Brassicales; Brassicaceae; Camelineae; Arabidopsis	.	.	c1956_g1_i1|m.883	54-338[-]	RS272_ARATH^RS272_ARATH^Q:9-94,H:1-86^89.53%ID^E:4e-53^RecName: Full=40S ribosomal protein S27-2;^Eukaryota; Viridiplantae; Streptophyta; Embryophyta; Tracheophyta; Spermatophyta; Magnoliophyta; eudicotyledons; Gunneridae; Pentapetalae; rosids; malvids; Brassicales; Brassicaceae; Camelineae; Arabidopsis	.	PF01667.12^Ribosomal_S27e^Ribosomal protein S27^38-92^E:6.1e-25	.	.	COG2051^40s ribosomal protein S27	GO:0005618^cellular_component^cell wall`GO:0022626^cellular_component^cytosolic ribosome`GO:0022627^cellular_component^cytosolic small ribosomal subunit`GO:0009506^cellular_component^plasmodesma`GO:0005840^cellular_component^ribosome`GO:0046872^molecular_function^metal ion binding`GO:0003735^molecular_function^structural constituent of ribosome`GO:0006412^biological_process^translation	GO:0003735^molecular_function^structural constituent of ribosome`GO:0006412^biological_process^translation`GO:0005622^cellular_component^intracellular`GO:0005840^cellular_component^ribosome	.	.
c1959_g1	c1959_g1_i1	RL34_DICDI^RL34_DICDI^Q:18-332,H:1-105^62.86%ID^E:2e-40^RecName: Full=60S ribosomal protein L34;^Eukaryota; Amoebozoa; Mycetozoa; Dictyosteliida; Dictyostelium	.	.	c1959_g1_i1|m.886	3-413[+]	RL34_DICDI^RL34_DICDI^Q:6-110,H:1-105^62.86%ID^E:4e-41^RecName: Full=60S ribosomal protein L34;^Eukaryota; Amoebozoa; Mycetozoa; Dictyosteliida; Dictyostelium	.	PF01199.13^Ribosomal_L34e^Ribosomal protein L34e^6-99^E:2.5e-37	.	.	COG2174^(ribosomal) protein	GO:0005840^cellular_component^ribosome`GO:0003735^molecular_function^structural constituent of ribosome`GO:0006412^biological_process^translation	GO:0003735^molecular_function^structural constituent of ribosome`GO:0006412^biological_process^translation`GO:0005622^cellular_component^intracellular`GO:0005840^cellular_component^ribosome	.	.
c1960_g1	c1960_g1_i1	.	.	.	c1960_g1_i1|m.888	76-234[-]	.	.	.	.	.	.	.	.	.	.
c1962_g1	c1962_g1_i1	ARF_VIGUN^ARF_VIGUN^Q:314-3,H:55-158^92.31%ID^E:1e-64^RecName: Full=ADP-ribosylation factor;^Eukaryota; Viridiplantae; Streptophyta; Embryophyta; Tracheophyta; Spermatophyta; Magnoliophyta; eudicotyledons; Gunneridae; Pentapetalae; rosids; fabids; Fabales; Fabaceae; Papilionoideae; Phaseoleae; Vigna	.	.	c1962_g1_i1|m.890	3-242[-]	ARF_VIGUN^ARF_VIGUN^Q:3-80,H:81-158^94.87%ID^E:2e-47^RecName: Full=ADP-ribosylation factor;^Eukaryota; Viridiplantae; Streptophyta; Embryophyta; Tracheophyta; Spermatophyta; Magnoliophyta; eudicotyledons; Gunneridae; Pentapetalae; rosids; fabids; Fabales; Fabaceae; Papilionoideae; Phaseoleae; Vigna	.	PF00025.16^Arf^ADP-ribosylation factor family^3-80^E:8.6e-28	.	.	.	GO:0005794^cellular_component^Golgi apparatus`GO:0005525^molecular_function^GTP binding`GO:0015031^biological_process^protein transport`GO:0007264^biological_process^small GTPase mediated signal transduction`GO:0016192^biological_process^vesicle-mediated transport	GO:0005525^molecular_function^GTP binding	.	.
c1965_g1	c1965_g1_i1	.	.	.	.	.	.	.	.	.	.	.	.	.	.	.
c1967_g1	c1967_g1_i1	.	.	.	.	.	.	.	.	.	.	.	.	.	.	.
c1970_g1	c1970_g1_i1	P2C78_ORYSJ^P2C78_ORYSJ^Q:418-2,H:88-222^64.03%ID^E:3e-52^RecName: Full=Probable protein phosphatase 2C 78;^Eukaryota; Viridiplantae; Streptophyta; Embryophyta; Tracheophyta; Spermatophyta; Magnoliophyta; Liliopsida; Poales; Poaceae; BEP clade; Ehrhartoideae; Oryzeae; Oryza	.	.	c1970_g1_i1|m.892	71-421[-]	P2C78_ORYSJ^P2C78_ORYSJ^Q:2-116,H:88-198^60.87%ID^E:5e-39^RecName: Full=Probable protein phosphatase 2C 78;^Eukaryota; Viridiplantae; Streptophyta; Embryophyta; Tracheophyta; Spermatophyta; Magnoliophyta; Liliopsida; Poales; Poaceae; BEP clade; Ehrhartoideae; Oryzeae; Oryza	.	PF00481.16^PP2C^Protein phosphatase 2C^23-80^E:8e-09	.	.	COG0631^Phosphatase	GO:0046872^molecular_function^metal ion binding`GO:0004722^molecular_function^protein serine/threonine phosphatase activity`GO:0006470^biological_process^protein dephosphorylation	GO:0003824^molecular_function^catalytic activity	.	.
c1973_g1	c1973_g1_i1	.	.	.	.	.	.	.	.	.	.	.	.	.	.	.
c1975_g1	c1975_g1_i1	.	.	.	c1975_g1_i1|m.894	2-520[-]	.	.	.	.	.	.	.	.	.	.
c1978_g1	c1978_g1_i1	.	.	.	c1978_g1_i1|m.898	2-214[-]	.	.	PF00168.25^C2^C2 domain^26-71^E:0.012	.	.	.	.	GO:0005515^molecular_function^protein binding	.	.
c1979_g1	c1979_g1_i1	.	.	.	.	.	.	.	.	.	.	.	.	.	.	.
c1981_g1	c1981_g1_i1	.	.	.	.	.	.	.	.	.	.	.	.	.	.	.
c1984_g1	c1984_g1_i1	.	.	.	.	.	.	.	.	.	.	.	.	.	.	.
c1985_g1	c1985_g1_i1	KPRO_MAIZE^KPRO_MAIZE^Q:621-169,H:670-817^46.36%ID^E:4e-37^RecName: Full=Putative receptor protein kinase ZmPK1;^Eukaryota; Viridiplantae; Streptophyta; Embryophyta; Tracheophyta; Spermatophyta; Magnoliophyta; Liliopsida; Poales; Poaceae; PACMAD clade; Panicoideae; Andropogoneae; Zea	.	.	c1985_g1_i1|m.902	154-621[-]	KPRO_MAIZE^KPRO_MAIZE^Q:1-151,H:670-817^46.36%ID^E:7e-38^RecName: Full=Putative receptor protein kinase ZmPK1;^Eukaryota; Viridiplantae; Streptophyta; Embryophyta; Tracheophyta; Spermatophyta; Magnoliophyta; Liliopsida; Poales; Poaceae; PACMAD clade; Panicoideae; Andropogoneae; Zea	.	PF00069.20^Pkinase^Protein kinase domain^3-145^E:6.5e-18`PF07714.12^Pkinase_Tyr^Protein tyrosine kinase^4-146^E:2.3e-11	.	.	.	GO:0016021^cellular_component^integral component of membrane`GO:0005524^molecular_function^ATP binding`GO:0004674^molecular_function^protein serine/threonine kinase activity`GO:0048544^biological_process^recognition of pollen	GO:0004672^molecular_function^protein kinase activity`GO:0005524^molecular_function^ATP binding`GO:0006468^biological_process^protein phosphorylation	.	.
c1986_g1	c1986_g1_i1	CCG6_NEUCR^CCG6_NEUCR^Q:200-322,H:23-63^73.17%ID^E:2e-12^RecName: Full=Clock-controlled protein 6;^Eukaryota; Fungi; Dikarya; Ascomycota; Pezizomycotina; Sordariomycetes; Sordariomycetidae; Sordariales; Sordariaceae; Neurospora	.	.	c1986_g1_i1|m.906	83-460[-]	.	.	.	.	.	.	.	.	.	.
c1988_g1	c1988_g1_i1	.	.	.	.	.	.	.	.	.	.	.	.	.	.	.
c1991_g1	c1991_g1_i1	.	.	.	.	.	.	.	.	.	.	.	.	.	.	.
c1992_g1	c1992_g1_i1	.	.	.	.	.	.	.	.	.	.	.	.	.	.	.
c1993_g1	c1993_g1_i1	.	.	.	.	.	.	.	.	.	.	.	.	.	.	.
c1997_g1	c1997_g1_i1	GPA1_MAGO7^GPA1_MAGO7^Q:162-1220,H:1-353^79.04%ID^E:0^RecName: Full=Guanine nucleotide-binding protein subunit alpha;^Eukaryota; Fungi; Dikarya; Ascomycota; Pezizomycotina; Sordariomycetes; Sordariomycetidae; Magnaporthales; Magnaporthaceae; Magnaporthe	.	.	c1997_g1_i1|m.909	162-1223[+]	GPA1_MAGO7^GPA1_MAGO7^Q:1-353,H:1-353^79.04%ID^E:0^RecName: Full=Guanine nucleotide-binding protein subunit alpha;^Eukaryota; Fungi; Dikarya; Ascomycota; Pezizomycotina; Sordariomycetes; Sordariomycetidae; Magnaporthales; Magnaporthaceae; Magnaporthe	.	PF00503.15^G-alpha^G-protein alpha subunit^6-342^E:3.5e-131`PF00025.16^Arf^ADP-ribosylation factor family^177-273^E:2.6e-11	.	.	.	GO:0005525^molecular_function^GTP binding`GO:0003924^molecular_function^GTPase activity`GO:0046872^molecular_function^metal ion binding`GO:0004871^molecular_function^signal transducer activity`GO:0007189^biological_process^adenylate cyclase-activating G-protein coupled receptor signaling pathway	GO:0003924^molecular_function^GTPase activity`GO:0004871^molecular_function^signal transducer activity`GO:0019001^molecular_function^guanyl nucleotide binding`GO:0031683^molecular_function^G-protein beta/gamma-subunit complex binding`GO:0007186^biological_process^G-protein coupled receptor signaling pathway`GO:0005525^molecular_function^GTP binding	.	.
c1998_g1	c1998_g1_i1	TET19_ARATH^TET19_ARATH^Q:692-414,H:121-213^47.31%ID^E:2e-26^RecName: Full=Tetraspanin-19;^Eukaryota; Viridiplantae; Streptophyta; Embryophyta; Tracheophyta; Spermatophyta; Magnoliophyta; eudicotyledons; Gunneridae; Pentapetalae; rosids; malvids; Brassicales; Brassicaceae; Camelineae; Arabidopsis	.	.	c1998_g1_i1|m.910	390-692[-]	TET19_ARATH^TET19_ARATH^Q:1-93,H:121-213^47.31%ID^E:3e-28^RecName: Full=Tetraspanin-19;^Eukaryota; Viridiplantae; Streptophyta; Embryophyta; Tracheophyta; Spermatophyta; Magnoliophyta; eudicotyledons; Gunneridae; Pentapetalae; rosids; malvids; Brassicales; Brassicaceae; Camelineae; Arabidopsis	.	.	.	.	.	GO:0016021^cellular_component^integral component of membrane`GO:0005774^cellular_component^vacuolar membrane	.	.	.
c2003_g1	c2003_g1_i1	.	.	.	.	.	.	.	.	.	.	.	.	.	.	.
c2014_g1	c2014_g1_i1	.	.	.	c2014_g1_i1|m.913	28-261[-]	.	.	.	.	.	.	.	.	.	.
c2019_g1	c2019_g1_i1	.	.	.	.	.	.	.	.	.	.	.	.	.	.	.
c2026_g1	c2026_g1_i1	.	.	.	.	.	.	.	.	.	.	.	.	.	.	.
c2028_g1	c2028_g1_i1	.	.	.	.	.	.	.	.	.	.	.	.	.	.	.
c2029_g1	c2029_g1_i1	.	.	.	c2029_g1_i1|m.917	1-276[-]	.	.	.	.	.	.	.	.	.	.
c2036_g1	c2036_g1_i1	PMA3_NICPL^PMA3_NICPL^Q:2-334,H:362-469^53.15%ID^E:9e-28^RecName: Full=Plasma membrane ATPase 3;^Eukaryota; Viridiplantae; Streptophyta; Embryophyta; Tracheophyta; Spermatophyta; Magnoliophyta; eudicotyledons; Gunneridae; Pentapetalae; asterids; lamiids; Solanales; Solanaceae; Nicotianoideae; Nicotianeae; Nicotiana	.	.	c2036_g1_i1|m.919	2-343[+]	PMA3_NICPL^PMA3_NICPL^Q:1-111,H:362-469^53.15%ID^E:8e-28^RecName: Full=Plasma membrane ATPase 3;^Eukaryota; Viridiplantae; Streptophyta; Embryophyta; Tracheophyta; Spermatophyta; Magnoliophyta; eudicotyledons; Gunneridae; Pentapetalae; asterids; lamiids; Solanales; Solanaceae; Nicotianoideae; Nicotianeae; Nicotiana	.	.	.	.	.	GO:0016021^cellular_component^integral component of membrane`GO:0005886^cellular_component^plasma membrane`GO:0005524^molecular_function^ATP binding`GO:0008553^molecular_function^hydrogen-exporting ATPase activity, phosphorylative mechanism`GO:0046872^molecular_function^metal ion binding`GO:0006754^biological_process^ATP biosynthetic process	.	.	.
c2044_g1	c2044_g1_i1	MED14_ARATH^MED14_ARATH^Q:167-6,H:1475-1528^98.15%ID^E:1e-28^RecName: Full=Mediator of RNA polymerase II transcription subunit 14;^Eukaryota; Viridiplantae; Streptophyta; Embryophyta; Tracheophyta; Spermatophyta; Magnoliophyta; eudicotyledons; Gunneridae; Pentapetalae; rosids; malvids; Brassicales; Brassicaceae; Camelineae; Arabidopsis	.	.	c2044_g1_i1|m.921	3-200[-]	MED14_ARATH^MED14_ARATH^Q:2-65,H:1465-1528^92.19%ID^E:8e-32^RecName: Full=Mediator of RNA polymerase II transcription subunit 14;^Eukaryota; Viridiplantae; Streptophyta; Embryophyta; Tracheophyta; Spermatophyta; Magnoliophyta; eudicotyledons; Gunneridae; Pentapetalae; rosids; malvids; Brassicales; Brassicaceae; Camelineae; Arabidopsis	.	.	.	.	.	GO:0016592^cellular_component^mediator complex`GO:0009506^cellular_component^plasmodesma`GO:0001104^molecular_function^RNA polymerase II transcription cofactor activity`GO:0009631^biological_process^cold acclimation`GO:0007275^biological_process^multicellular organismal development`GO:0008284^biological_process^positive regulation of cell proliferation`GO:0040008^biological_process^regulation of …	.	.	.
c2045_g1	c2045_g1_i1	RL37A_DROME^RL37A_DROME^Q:10-285,H:1-92^65.22%ID^E:1e-40^RecName: Full=60S ribosomal protein L37a;^Eukaryota; Metazoa; Ecdysozoa; Arthropoda; Hexapoda; Insecta; Pterygota; Neoptera; Endopterygota; Diptera; Brachycera; Muscomorpha; Ephydroidea; Drosophilidae; Drosophila; Sophophora	.	.	.	.	.	.	.	.	.	COG1997^Ribosomal protein	GO:0005840^cellular_component^ribosome`GO:0046872^molecular_function^metal ion binding`GO:0003735^molecular_function^structural constituent of ribosome`GO:0000022^biological_process^mitotic spindle elongation`GO:0007052^biological_process^mitotic spindle organization`GO:0006412^biological_process^translation	.	.	.
c2052_g1	c2052_g1_i1	.	.	.	.	.	.	.	.	.	.	.	.	.	.	.
c2053_g1	c2053_g1_i1	.	.	.	c2053_g1_i1|m.927	1-222[+]	.	.	.	.	.	.	.	.	.	.
c2055_g1	c2055_g1_i1	.	.	.	.	.	.	.	.	.	.	.	.	.	.	.
c2062_g1	c2062_g1_i1	.	.	.	c2062_g1_i1|m.930	2-391[-]	.	.	.	.	.	.	.	.	.	.
c2065_g1	c2065_g1_i1	PSKR1_DAUCA^PSKR1_DAUCA^Q:400-92,H:919-1021^76.7%ID^E:4e-52^RecName: Full=Phytosulfokine receptor 1;^Eukaryota; Viridiplantae; Streptophyta; Embryophyta; Tracheophyta; Spermatophyta; Magnoliophyta; eudicotyledons; Gunneridae; Pentapetalae; asterids; campanulids; Apiales; Apiaceae; Apioideae; Scandiceae; Daucinae; Daucus	.	.	c2065_g1_i1|m.935	74-400[-]	PSKR1_DAUCA^PSKR1_DAUCA^Q:1-103,H:919-1021^76.7%ID^E:7e-52^RecName: Full=Phytosulfokine receptor 1;^Eukaryota; Viridiplantae; Streptophyta; Embryophyta; Tracheophyta; Spermatophyta; Magnoliophyta; eudicotyledons; Gunneridae; Pentapetalae; asterids; campanulids; Apiales; Apiaceae; Apioideae; Scandiceae; Daucinae; Daucus	.	PF07714.12^Pkinase_Tyr^Protein tyrosine kinase^4-94^E:4.7e-06`PF00069.20^Pkinase^Protein kinase domain^4-93^E:1.6e-05	.	.	.	GO:0016021^cellular_component^integral component of membrane`GO:0005886^cellular_component^plasma membrane`GO:0005524^molecular_function^ATP binding`GO:0004674^molecular_function^protein serine/threonine kinase activity	GO:0004672^molecular_function^protein kinase activity`GO:0006468^biological_process^protein phosphorylation`GO:0005524^molecular_function^ATP binding	.	.
c2067_g1	c2067_g1_i1	RPK2_ARATH^RPK2_ARATH^Q:227-9,H:168-240^64.38%ID^E:1e-24^RecName: Full=LRR receptor-like serine/threonine-protein kinase RPK2;^Eukaryota; Viridiplantae; Streptophyta; Embryophyta; Tracheophyta; Spermatophyta; Magnoliophyta; eudicotyledons; Gunneridae; Pentapetalae; rosids; malvids; Brassicales; Brassicaceae; Camelineae; Arabidopsis`RPK2_ARATH^RPK2_ARATH^Q:224-3,H:611-685^36%ID^E:9e-06^RecName: Fu…	.	.	c2067_g1_i1|m.937	3-227[-]	RPK2_ARATH^RPK2_ARATH^Q:1-73,H:168-240^64.38%ID^E:1e-24^RecName: Full=LRR receptor-like serine/threonine-protein kinase RPK2;^Eukaryota; Viridiplantae; Streptophyta; Embryophyta; Tracheophyta; Spermatophyta; Magnoliophyta; eudicotyledons; Gunneridae; Pentapetalae; rosids; malvids; Brassicales; Brassicaceae; Camelineae; Arabidopsis`RPK2_ARATH^RPK2_ARATH^Q:2-75,H:611-685^36%ID^E:8e-06^RecName: Full…	.	PF12799.2^LRR_4^Leucine Rich repeats (2 copies)^1-37^E:1.3e-09`PF13855.1^LRR_8^Leucine rich repeat^1-60^E:2.4e-10`PF00560.28^LRR_1^Leucine Rich Repeat^2-24^E:0.0026`PF13516.1^LRR_6^Leucine Rich repeat^2-20^E:1.1`PF13504.1^LRR_7^Leucine rich repeat^2-18^E:3.9`PF13516.1^LRR_6^Leucine Rich repeat^24-39^E:0.28`PF00560.28^LRR_1^Leucine Rich Repeat^26-48^E:0.1`PF13504.1^LRR_7^Leucine rich repeat^26-41^…	.	.	COG0515^Serine Threonine protein kinase	GO:0016021^cellular_component^integral component of membrane`GO:0005886^cellular_component^plasma membrane`GO:0005524^molecular_function^ATP binding`GO:0004674^molecular_function^protein serine/threonine kinase activity`GO:0048653^biological_process^anther development`GO:0048508^biological_process^embryonic meristem development`GO:0009942^biological_process^longitudinal axis specification`GO:0009…	GO:0005515^molecular_function^protein binding	.	.
c2070_g1	c2070_g1_i1	C79D4_LOTJA^C79D4_LOTJA^Q:2-202,H:464-530^52.24%ID^E:2e-18^RecName: Full=Isoleucine N-monooxygenase 2;^Eukaryota; Viridiplantae; Streptophyta; Embryophyta; Tracheophyta; Spermatophyta; Magnoliophyta; eudicotyledons; Gunneridae; Pentapetalae; rosids; fabids; Fabales; Fabaceae; Papilionoideae; Loteae; Lotus	.	.	.	.	.	.	.	.	.	.	GO:0005783^cellular_component^endoplasmic reticulum`GO:0016021^cellular_component^integral component of membrane`GO:0031090^cellular_component^organelle membrane`GO:0020037^molecular_function^heme binding`GO:0005506^molecular_function^iron ion binding`GO:0004497^molecular_function^monooxygenase activity`GO:0016705^molecular_function^oxidoreductase activity, acting on paired donors, with incorpora…	.	.	.
c2071_g1	c2071_g1_i1	.	.	.	c2071_g1_i1|m.940	1-297[-]	.	.	.	.	.	.	.	.	.	.
c2072_g1	c2072_g1_i1	.	.	.	c2072_g1_i1|m.941	2-223[-]	.	.	.	.	.	.	.	.	.	.
c2074_g1	c2074_g1_i1	.	.	.	c2074_g1_i1|m.943	1-159[-]	.	.	.	.	.	.	.	.	.	.
c2075_g1	c2075_g1_i1	.	.	.	.	.	.	.	.	.	.	.	.	.	.	.
c2077_g1	c2077_g1_i1	.	.	.	.	.	.	.	.	.	.	.	.	.	.	.
c2078_g1	c2078_g1_i1	.	.	.	c2078_g1_i1|m.947	2-325[+]	.	.	.	.	.	.	.	.	.	.
c2080_g1	c2080_g1_i1	.	.	.	c2080_g1_i1|m.950	3-236[+]	.	.	.	.	.	.	.	.	.	.
c2086_g1	c2086_g1_i1	.	.	.	.	.	.	.	.	.	.	.	.	.	.	.
c2090_g1	c2090_g1_i1	.	.	.	.	.	.	.	.	.	.	.	.	.	.	.
c2092_g1	c2092_g1_i1	.	.	.	c2092_g1_i1|m.952	2-328[+]	.	.	.	.	.	.	.	.	.	.
c2095_g1	c2095_g1_i1	.	.	.	c2095_g1_i1|m.954	1-279[-]	.	.	PF12776.2^Myb_DNA-bind_3^Myb/SANT-like DNA-binding domain^1-40^E:1.1e-07	.	.	.	.	.	.	.
c2096_g1	c2096_g1_i1	ATG3_DICDI^ATG3_DICDI^Q:1-285,H:259-334^50.53%ID^E:2e-24^RecName: Full=Autophagy-related protein 3;^Eukaryota; Amoebozoa; Mycetozoa; Dictyosteliida; Dictyostelium	.	.	c2096_g1_i1|m.955	1-294[+]	ATG3_DICDI^ATG3_DICDI^Q:1-95,H:259-334^50.53%ID^E:1e-24^RecName: Full=Autophagy-related protein 3;^Eukaryota; Amoebozoa; Mycetozoa; Dictyosteliida; Dictyostelium	.	PF03987.10^Autophagy_act_C^Autophagocytosis associated protein, active-site domain^1-31^E:2.4e-10`PF10381.4^Autophagy_Cterm^Autophagocytosis associated protein C-terminal^71-95^E:9.2e-15	.	.	.	GO:0000153^cellular_component^cytoplasmic ubiquitin ligase complex`GO:0005829^cellular_component^cytosol`GO:0019776^molecular_function^Atg8 ligase activity`GO:0000045^biological_process^autophagic vacuole assembly`GO:0000422^biological_process^mitochondrion degradation`GO:0044804^biological_process^nucleophagy`GO:0015031^biological_process^protein transport	.	.	.
c2099_g1	c2099_g1_i1	.	.	.	c2099_g1_i1|m.956	1-195[+]	.	.	.	.	.	.	.	.	.	.
c2108_g1	c2108_g1_i1	BGAL3_ARATH^BGAL3_ARATH^Q:492-247,H:765-847^72.29%ID^E:2e-37^RecName: Full=Beta-galactosidase 3;^Eukaryota; Viridiplantae; Streptophyta; Embryophyta; Tracheophyta; Spermatophyta; Magnoliophyta; eudicotyledons; Gunneridae; Pentapetalae; rosids; malvids; Brassicales; Brassicaceae; Camelineae; Arabidopsis	.	.	c2108_g1_i1|m.957	203-466[+]	.	.	.	.	.	.	.	.	.	.
c2111_g1	c2111_g1_i1	.	.	.	.	.	.	.	.	.	.	.	.	.	.	.
c2114_g1	c2114_g1_i1	.	.	.	c2114_g1_i1|m.961	3-305[-]	.	.	.	.	.	.	.	.	.	.
c2115_g1	c2115_g1_i1	.	.	.	.	.	.	.	.	.	.	.	.	.	.	.
c2120_g1	c2120_g1_i1	.	.	.	.	.	.	.	.	.	.	.	.	.	.	.
c2121_g1	c2121_g1_i1	.	.	.	.	.	.	.	.	.	.	.	.	.	.	.
c2122_g1	c2122_g1_i1	.	.	.	c2122_g1_i1|m.963	3-209[-]	.	.	.	.	.	.	.	.	.	.
c2123_g1	c2123_g1_i1	.	.	.	c2123_g1_i1|m.964	3-284[-]	.	.	.	.	.	.	.	.	.	.
c2133_g1	c2133_g1_i1	.	.	.	.	.	.	.	.	.	.	.	.	.	.	.
c2134_g1	c2134_g1_i1	.	.	.	.	.	.	.	.	.	.	.	.	.	.	.
c2148_g1	c2148_g1_i1	.	.	.	.	.	.	.	.	.	.	.	.	.	.	.
c2150_g1	c2150_g1_i1	.	.	.	.	.	.	.	.	.	.	.	.	.	.	.
c2153_g1	c2153_g1_i1	.	.	.	c2153_g1_i1|m.966	2-223[+]	.	.	PF00023.25^Ank^Ankyrin repeat^4-33^E:0.0012`PF13637.1^Ank_4^Ankyrin repeats (many copies)^4-61^E:1.9e-06	.	.	.	.	GO:0005515^molecular_function^protein binding	.	.
c2158_g1	c2158_g1_i1	.	.	.	.	.	.	.	.	.	.	.	.	.	.	.
c2159_g1	c2159_g1_i1	.	.	.	.	.	.	.	.	.	.	.	.	.	.	.
c2161_g1	c2161_g1_i1	RS12_CYTH3^RS12_CYTH3^Q:26-298,H:1-91^95.6%ID^E:1e-56^RecName: Full=30S ribosomal protein S12 {ECO:0000255|HAMAP-Rule:MF_00403};^Bacteria; Bacteroidetes; Cytophagia; Cytophagales; Cytophagaceae; Cytophaga	.	.	c2161_g1_i1|m.968	2-298[+]	RS12_CYTH3^RS12_CYTH3^Q:9-99,H:1-91^95.6%ID^E:9e-57^RecName: Full=30S ribosomal protein S12 {ECO:0000255|HAMAP-Rule:MF_00403};^Bacteria; Bacteroidetes; Cytophagia; Cytophagales; Cytophagaceae; Cytophaga	.	PF00164.20^Ribosom_S12_S23^Ribosomal protein S12/S23^10-99^E:4.4e-42	.	.	COG0048^Interacts with and stabilizes bases of the 16S rRNA that are involved in tRNA selection in the A site and with the mRNA backbone. Located at the interface of the 30S and 50S subunits, it traverses the body of the 30S subunit contacting proteins on the other side and probably holding the rRNA structure together. The combined cluster of proteins S8, S12 and S17 appears to hold together the …	GO:0015935^cellular_component^small ribosomal subunit`GO:0019843^molecular_function^rRNA binding`GO:0003735^molecular_function^structural constituent of ribosome`GO:0000049^molecular_function^tRNA binding`GO:0006412^biological_process^translation	GO:0003735^molecular_function^structural constituent of ribosome`GO:0006412^biological_process^translation`GO:0005622^cellular_component^intracellular`GO:0005840^cellular_component^ribosome	.	.
c2167_g1	c2167_g1_i1	.	.	.	.	.	.	.	.	.	.	.	.	.	.	.
c2168_g1	c2168_g1_i1	.	.	.	.	.	.	.	.	.	.	.	.	.	.	.
c2177_g1	c2177_g1_i1	.	.	.	.	.	.	.	.	.	.	.	.	.	.	.
c2182_g1	c2182_g1_i1	.	.	.	.	.	.	.	.	.	.	.	.	.	.	.
c2183_g1	c2183_g1_i1	.	.	.	.	.	.	.	.	.	.	.	.	.	.	.
c2187_g1	c2187_g1_i2	.	.	.	.	.	.	.	.	.	.	.	.	.	.	.
c2194_g1	c2194_g1_i1	BGL45_ARATH^BGL45_ARATH^Q:202-17,H:211-272^62.9%ID^E:7e-22^RecName: Full=Beta-glucosidase 45;^Eukaryota; Viridiplantae; Streptophyta; Embryophyta; Tracheophyta; Spermatophyta; Magnoliophyta; eudicotyledons; Gunneridae; Pentapetalae; rosids; malvids; Brassicales; Brassicaceae; Camelineae; Arabidopsis	.	.	.	.	.	.	.	.	.	COG2723^beta-glucosidase	GO:0008422^molecular_function^beta-glucosidase activity`GO:0047782^molecular_function^coniferin beta-glucosidase activity`GO:0005975^biological_process^carbohydrate metabolic process	.	.	.
c2200_g1	c2200_g1_i1	.	.	.	c2200_g1_i1|m.972	3-173[+]	NQOR_AROAE^NQOR_AROAE^Q:6-56,H:157-207^49.02%ID^E:3e-08^RecName: Full=NAD(P)H dehydrogenase (quinone) {ECO:0000255|HAMAP-Rule:MF_01017};^Bacteria; Proteobacteria; Betaproteobacteria; Rhodocyclales; Rhodocyclaceae; Aromatoleum	.	.	.	.	COG0655^Nadph-dependent fmn reductase	GO:0050660^molecular_function^flavin adenine dinucleotide binding`GO:0010181^molecular_function^FMN binding`GO:0051287^molecular_function^NAD binding`GO:0003955^molecular_function^NAD(P)H dehydrogenase (quinone) activity`GO:0050661^molecular_function^NADP binding`GO:0045892^biological_process^negative regulation of transcription, DNA-templated	.	.	.
c2203_g1	c2203_g1_i1	.	.	.	.	.	.	.	.	.	.	.	.	.	.	.
c2208_g1	c2208_g1_i1	.	.	.	.	.	.	.	.	.	.	.	.	.	.	.
c2212_g1	c2212_g1_i1	.	.	.	.	.	.	.	.	.	.	.	.	.	.	.
c2216_g1	c2216_g1_i1	.	.	.	c2216_g1_i1|m.974	2-226[+]	.	.	.	.	.	.	.	.	.	.
c2217_g1	c2217_g1_i1	.	.	.	.	.	.	.	.	.	.	.	.	.	.	.
c2219_g1	c2219_g1_i1	BUP1_DICDI^BUP1_DICDI^Q:208-2,H:192-260^79.71%ID^E:5e-33^RecName: Full=Beta-ureidopropionase;^Eukaryota; Amoebozoa; Mycetozoa; Dictyosteliida; Dictyostelium	.	.	c2219_g1_i1|m.975	2-232[-]	BUP1_DICDI^BUP1_DICDI^Q:9-77,H:192-260^79.71%ID^E:5e-33^RecName: Full=Beta-ureidopropionase;^Eukaryota; Amoebozoa; Mycetozoa; Dictyosteliida; Dictyostelium	.	PF00795.17^CN_hydrolase^Carbon-nitrogen hydrolase^16-77^E:5.4e-13	.	.	COG0388^nitrilase cyanide hydratase and apolipoprotein n-acyltransferase	GO:0045335^cellular_component^phagocytic vesicle`GO:0003837^molecular_function^beta-ureidopropionase activity`GO:0019483^biological_process^beta-alanine biosynthetic process	GO:0016810^molecular_function^hydrolase activity, acting on carbon-nitrogen (but not peptide) bonds`GO:0006807^biological_process^nitrogen compound metabolic process	.	.
c2220_g1	c2220_g1_i1	YDJH_ECOLI^YDJH_ECOLI^Q:233-12,H:229-302^36.49%ID^E:4e-10^RecName: Full=Uncharacterized sugar kinase YdjH;^Bacteria; Proteobacteria; Gammaproteobacteria; Enterobacteriales; Enterobacteriaceae; Escherichia	.	.	c2220_g1_i1|m.978	3-236[-]	YDJH_ECOLI^YDJH_ECOLI^Q:2-75,H:229-302^36.49%ID^E:4e-10^RecName: Full=Uncharacterized sugar kinase YdjH;^Bacteria; Proteobacteria; Gammaproteobacteria; Enterobacteriales; Enterobacteriaceae; Escherichia	.	PF00294.19^PfkB^pfkB family carbohydrate kinase^1-69^E:4.1e-17	.	.	COG0524^pfkb domain protein	GO:0004747^molecular_function^ribokinase activity`GO:0006014^biological_process^D-ribose metabolic process	.	.	.
c2222_g1	c2222_g1_i1	.	.	.	.	.	.	.	.	.	.	.	.	.	.	.
c2223_g1	c2223_g1_i1	.	.	.	c2223_g1_i1|m.983	3-254[+]	.	.	.	.	.	.	.	.	.	.
c2225_g1	c2225_g1_i1	.	.	.	.	.	.	.	.	.	.	.	.	.	.	.
c2227_g1	c2227_g1_i1	.	.	.	c2227_g1_i1|m.986	3-341[+]	.	.	.	.	.	.	.	.	.	.
c2230_g1	c2230_g1_i1	.	.	.	c2230_g1_i1|m.988	2-235[-]	.	.	.	.	.	.	.	.	.	.
c2235_g1	c2235_g1_i1	.	.	.	.	.	.	.	.	.	.	.	.	.	.	.
c2236_g1	c2236_g1_i1	.	.	.	c2236_g1_i1|m.991	1-183[+]	.	.	.	.	.	.	.	.	.	.
c2238_g1	c2238_g1_i1	.	.	.	.	.	.	.	.	.	.	.	.	.	.	.
c2239_g1	c2239_g1_i1	R1B16_SOLDE^R1B16_SOLDE^Q:1-333,H:636-745^44.25%ID^E:3e-24^RecName: Full=Putative late blight resistance protein homolog R1B-16;^Eukaryota; Viridiplantae; Streptophyta; Embryophyta; Tracheophyta; Spermatophyta; Magnoliophyta; eudicotyledons; Gunneridae; Pentapetalae; asterids; lamiids; Solanales; Solanaceae; Solanoideae; Solaneae; Solanum	.	.	c2239_g1_i1|m.992	1-333[+]	R1B16_SOLDE^R1B16_SOLDE^Q:1-111,H:636-745^44.25%ID^E:3e-24^RecName: Full=Putative late blight resistance protein homolog R1B-16;^Eukaryota; Viridiplantae; Streptophyta; Embryophyta; Tracheophyta; Spermatophyta; Magnoliophyta; eudicotyledons; Gunneridae; Pentapetalae; asterids; lamiids; Solanales; Solanaceae; Solanoideae; Solaneae; Solanum	.	PF00931.17^NB-ARC^NB-ARC domain^2-111^E:1.4e-28	.	.	.	GO:0005737^cellular_component^cytoplasm`GO:0016020^cellular_component^membrane`GO:0043531^molecular_function^ADP binding`GO:0005524^molecular_function^ATP binding`GO:0009626^biological_process^plant-type hypersensitive response	GO:0043531^molecular_function^ADP binding	.	.
c2241_g1	c2241_g1_i1	.	.	.	.	.	.	.	.	.	.	.	.	.	.	.
c2243_g1	c2243_g1_i1	FIPS5_ARATH^FIPS5_ARATH^Q:204-7,H:191-256^54.93%ID^E:7e-08^RecName: Full=FIP1[V]-like protein {ECO:0000303|PubMed:16282318};^Eukaryota; Viridiplantae; Streptophyta; Embryophyta; Tracheophyta; Spermatophyta; Magnoliophyta; eudicotyledons; Gunneridae; Pentapetalae; rosids; malvids; Brassicales; Brassicaceae; Camelineae; Arabidopsis	.	.	c2243_g1_i1|m.996	58-249[-]	.	.	.	.	.	.	.	.	.	.
c2245_g1	c2245_g1_i1	.	.	.	c2245_g1_i1|m.998	2-169[-]	.	.	.	.	.	.	.	.	.	.
c2247_g1	c2247_g1_i1	.	.	.	.	.	.	.	.	.	.	.	.	.	.	.
c2249_g1	c2249_g1_i1	.	.	.	.	.	.	.	.	.	.	.	.	.	.	.
c2252_g1	c2252_g1_i2	.	.	.	.	.	.	.	.	.	.	.	.	.	.	.
c2259_g1	c2259_g1_i1	.	.	.	.	.	.	.	.	.	.	.	.	.	.	.
c2262_g1	c2262_g1_i1	.	.	.	.	.	.	.	.	.	.	.	.	.	.	.
c2264_g1	c2264_g1_i1	.	.	.	c2264_g1_i1|m.1003	373-522[-]	.	.	.	.	.	.	.	.	.	.
c2268_g1	c2268_g1_i1	.	.	.	.	.	.	.	.	.	.	.	.	.	.	.
c2272_g1	c2272_g1_i1	.	.	.	c2272_g1_i1|m.1004	2-250[-]	.	.	PF09808.4^SNAPc_SNAP43^Small nuclear RNA activating complex (SNAPc), subunit SNAP43^1-82^E:7.6e-18	.	.	.	.	.	.	.
c2280_g1	c2280_g1_i1	PAP_CANAL^PAP_CANAL^Q:42-266,H:7-80^41.33%ID^E:9e-07^RecName: Full=Poly(A) polymerase PAPalpha;^Eukaryota; Fungi; Dikarya; Ascomycota; Saccharomycotina; Saccharomycetes; Saccharomycetales; Debaryomycetaceae; Candida/Lodderomyces clade; Candida	.	.	c2280_g1_i1|m.1006	9-266[+]	PAP_CANAL^PAP_CANAL^Q:12-86,H:7-80^41.33%ID^E:1e-10^RecName: Full=Poly(A) polymerase PAPalpha;^Eukaryota; Fungi; Dikarya; Ascomycota; Saccharomycotina; Saccharomycetes; Saccharomycetales; Debaryomycetaceae; Candida/Lodderomyces clade; Candida	.	PF04928.12^PAP_central^Poly(A) polymerase central domain^9-69^E:1.1e-11	.	.	.	GO:0005634^cellular_component^nucleus`GO:0005524^molecular_function^ATP binding`GO:0046872^molecular_function^metal ion binding`GO:0004652^molecular_function^polynucleotide adenylyltransferase activity`GO:0003723^molecular_function^RNA binding`GO:0006397^biological_process^mRNA processing`GO:0043631^biological_process^RNA polyadenylation`GO:0044011^biological_process^single-species biofilm format…	GO:0004652^molecular_function^polynucleotide adenylyltransferase activity`GO:0043631^biological_process^RNA polyadenylation	.	.
c2282_g1	c2282_g1_i1	.	.	.	.	.	.	.	.	.	.	.	.	.	.	.
c2283_g1	c2283_g1_i1	.	.	.	.	.	.	.	.	.	.	.	.	.	.	.
c2294_g1	c2294_g1_i1	.	.	.	.	.	.	.	.	.	.	.	.	.	.	.
c2295_g1	c2295_g1_i1	.	.	.	.	.	.	.	.	.	.	.	.	.	.	.
c2302_g1	c2302_g1_i1	.	.	.	c2302_g1_i1|m.1008	2-220[+]	.	.	.	.	.	.	.	.	.	.
c2303_g1	c2303_g1_i1	.	.	.	.	.	.	.	.	.	.	.	.	.	.	.
c2305_g1	c2305_g1_i1	.	.	.	.	.	.	.	.	.	.	.	.	.	.	.
c2306_g1	c2306_g1_i1	.	.	.	c2306_g1_i1|m.1012	2-235[-]	.	.	.	.	.	.	.	.	.	.
c2307_g1	c2307_g1_i1	.	.	.	.	.	.	.	.	.	.	.	.	.	.	.
c2308_g1	c2308_g1_i1	.	.	.	c2308_g1_i1|m.1014	33-263[-]	.	.	.	.	.	.	.	.	.	.
c2321_g1	c2321_g1_i1	SYGM1_ARATH^SYGM1_ARATH^Q:226-14,H:512-582^81.69%ID^E:8e-20^RecName: Full=Glycine--tRNA ligase 1, mitochondrial;^Eukaryota; Viridiplantae; Streptophyta; Embryophyta; Tracheophyta; Spermatophyta; Magnoliophyta; eudicotyledons; Gunneridae; Pentapetalae; rosids; malvids; Brassicales; Brassicaceae; Camelineae; Arabidopsis	.	.	c2321_g1_i1|m.1015	2-226[-]	SYGM1_ARATH^SYGM1_ARATH^Q:1-71,H:512-582^81.69%ID^E:7e-24^RecName: Full=Glycine--tRNA ligase 1, mitochondrial;^Eukaryota; Viridiplantae; Streptophyta; Embryophyta; Tracheophyta; Spermatophyta; Magnoliophyta; eudicotyledons; Gunneridae; Pentapetalae; rosids; malvids; Brassicales; Brassicaceae; Camelineae; Arabidopsis	.	.	.	.	COG0423^Catalyzes the attachment of glycine to tRNA(Gly) (By similarity)	GO:0005829^cellular_component^cytosol`GO:0005768^cellular_component^endosome`GO:0005794^cellular_component^Golgi apparatus`GO:0005739^cellular_component^mitochondrion`GO:0005802^cellular_component^trans-Golgi network`GO:0005524^molecular_function^ATP binding`GO:0004820^molecular_function^glycine-tRNA ligase activity`GO:0046983^molecular_function^protein dimerization activity`GO:0015966^biological…	.	.	.
c2323_g1	c2323_g1_i1	YL85_SCHPO^YL85_SCHPO^Q:223-2,H:219-290^46.67%ID^E:1e-16^RecName: Full=Putative tRNA pseudouridine synthase C25B8.05;^Eukaryota; Fungi; Dikarya; Ascomycota; Taphrinomycotina; Schizosaccharomycetes; Schizosaccharomycetales; Schizosaccharomycetaceae; Schizosaccharomyces	.	.	c2323_g1_i1|m.1017	2-223[-]	YL85_SCHPO^YL85_SCHPO^Q:1-74,H:219-290^46.67%ID^E:1e-16^RecName: Full=Putative tRNA pseudouridine synthase C25B8.05;^Eukaryota; Fungi; Dikarya; Ascomycota; Taphrinomycotina; Schizosaccharomycetes; Schizosaccharomycetales; Schizosaccharomycetaceae; Schizosaccharomyces	.	PF01416.15^PseudoU_synth_1^tRNA pseudouridine synthase^11-74^E:2e-11	.	.	COG0101^Formation of pseudouridine at positions 38, 39 and 40 in the anticodon stem and loop of transfer RNAs (By similarity)	GO:0005737^cellular_component^cytoplasm`GO:0005829^cellular_component^cytosol`GO:0005634^cellular_component^nucleus`GO:0016829^molecular_function^lyase activity`GO:0009982^molecular_function^pseudouridine synthase activity`GO:0003723^molecular_function^RNA binding`GO:0031119^biological_process^tRNA pseudouridine synthesis	GO:0003723^molecular_function^RNA binding`GO:0009982^molecular_function^pseudouridine synthase activity`GO:0001522^biological_process^pseudouridine synthesis`GO:0009451^biological_process^RNA modification	.	.
c2324_g1	c2324_g1_i1	.	.	.	c2324_g1_i1|m.1018	3-224[+]	.	.	.	.	.	.	.	.	.	.
c2330_g1	c2330_g1_i1	.	.	.	.	.	.	.	.	.	.	.	.	.	.	.
c2331_g1	c2331_g1_i1	.	.	.	.	.	.	.	.	.	.	.	.	.	.	.
c2334_g1	c2334_g1_i1	.	.	.	c2334_g1_i1|m.1019	2-214[+]	.	.	.	.	.	.	.	.	.	.
c2336_g1	c2336_g1_i1	.	.	.	.	.	.	.	.	.	.	.	.	.	.	.
c2341_g1	c2341_g1_i1	.	.	.	.	.	.	.	.	.	.	.	.	.	.	.
c2343_g1	c2343_g1_i1	.	.	.	.	.	.	.	.	.	.	.	.	.	.	.
c2345_g1	c2345_g1_i1	.	.	.	.	.	.	.	.	.	.	.	.	.	.	.
c2350_g1	c2350_g1_i1	.	.	.	.	.	.	.	.	.	.	.	.	.	.	.
c2351_g1	c2351_g1_i2	.	.	.	.	.	.	.	.	.	.	.	.	.	.	.
c2352_g1	c2352_g1_i1	.	.	.	.	.	.	.	.	.	.	.	.	.	.	.
c2353_g1	c2353_g1_i1	.	.	.	.	.	.	.	.	.	.	.	.	.	.	.
c2357_g1	c2357_g1_i2	.	.	.	.	.	.	.	.	.	.	.	.	.	.	.
c2361_g1	c2361_g1_i1	.	.	.	c2361_g1_i1|m.1025	1-207[+]	.	.	.	.	.	.	.	.	.	.
c2363_g1	c2363_g1_i1	.	.	.	.	.	.	.	.	.	.	.	.	.	.	.
c2364_g1	c2364_g1_i1	.	.	.	.	.	.	.	.	.	.	.	.	.	.	.
c2365_g1	c2365_g1_i1	.	.	.	.	.	.	.	.	.	.	.	.	.	.	.
c2367_g1	c2367_g1_i1	.	.	.	.	.	.	.	.	.	.	.	.	.	.	.
c2368_g1	c2368_g1_i1	DNAJ_THEAC^DNAJ_THEAC^Q:28-219,H:1-62^65.62%ID^E:7e-19^RecName: Full=Chaperone protein DnaJ {ECO:0000255|HAMAP-Rule:MF_01152};^Archaea; Euryarchaeota; Thermoplasmata; Thermoplasmatales; Thermoplasmataceae; Thermoplasma	.	.	c2368_g1_i1|m.1032	28-219[+]	DNAJ1_DROME^DNAJ1_DROME^Q:1-64,H:1-60^62.5%ID^E:6e-19^RecName: Full=DnaJ protein homolog 1;^Eukaryota; Metazoa; Ecdysozoa; Arthropoda; Hexapoda; Insecta; Pterygota; Neoptera; Endopterygota; Diptera; Brachycera; Muscomorpha; Ephydroidea; Drosophilidae; Drosophila; Sophophora	.	PF00226.26^DnaJ^DnaJ domain^4-64^E:1.1e-24	.	.	COG0484^ATP binding to DnaK triggers the release of the substrate protein, thus completing the reaction cycle. Several rounds of ATP-dependent interactions between DnaJ, DnaK and GrpE are required for fully efficient folding. Also involved, together with DnaK and GrpE, in the DNA replication of plasmids through activation of initiation proteins (By similarity)	GO:0005737^cellular_component^cytoplasm`GO:0005875^cellular_component^microtubule associated complex`GO:0006457^biological_process^protein folding`GO:0009408^biological_process^response to heat	.	.	.
c2374_g1	c2374_g1_i1	.	.	.	.	.	.	.	.	.	.	.	.	.	.	.
c2375_g1	c2375_g1_i1	.	.	.	.	.	.	.	.	.	.	.	.	.	.	.
c2378_g1	c2378_g1_i1	.	.	.	.	.	.	.	.	.	.	.	.	.	.	.
c2387_g1	c2387_g1_i1	.	.	.	.	.	.	.	.	.	.	.	.	.	.	.
c2389_g1	c2389_g1_i1	U83A1_ARATH^U83A1_ARATH^Q:192-16,H:1-59^50.85%ID^E:2e-17^RecName: Full=UDP-glycosyltransferase 83A1;^Eukaryota; Viridiplantae; Streptophyta; Embryophyta; Tracheophyta; Spermatophyta; Magnoliophyta; eudicotyledons; Gunneridae; Pentapetalae; rosids; malvids; Brassicales; Brassicaceae; Camelineae; Arabidopsis	.	.	c2389_g1_i1|m.1034	2-283[+]	.	.	.	.	.	.	.	.	.	.
c2396_g1	c2396_g1_i1	CTF77_ARATH^CTF77_ARATH^Q:185-15,H:593-647^45.61%ID^E:1e-08^RecName: Full=Cleavage stimulation factor subunit 77 {ECO:0000303|PubMed:12379796};^Eukaryota; Viridiplantae; Streptophyta; Embryophyta; Tracheophyta; Spermatophyta; Magnoliophyta; eudicotyledons; Gunneridae; Pentapetalae; rosids; malvids; Brassicales; Brassicaceae; Camelineae; Arabidopsis	.	.	c2396_g1_i1|m.1035	3-260[-]	CTF77_ARATH^CTF77_ARATH^Q:26-82,H:593-647^45.61%ID^E:1e-08^RecName: Full=Cleavage stimulation factor subunit 77 {ECO:0000303|PubMed:12379796};^Eukaryota; Viridiplantae; Streptophyta; Embryophyta; Tracheophyta; Spermatophyta; Magnoliophyta; eudicotyledons; Gunneridae; Pentapetalae; rosids; malvids; Brassicales; Brassicaceae; Camelineae; Arabidopsis	.	.	.	.	COG5107^cleavage stimulation factor, 3 pre-RNA, subunit 3, 77kDa	GO:0005634^cellular_component^nucleus`GO:0003729^molecular_function^mRNA binding`GO:0042868^biological_process^antisense RNA metabolic process`GO:0031047^biological_process^gene silencing by RNA`GO:0006397^biological_process^mRNA processing`GO:0045892^biological_process^negative regulation of transcription, DNA-templated`GO:0060968^biological_process^regulation of gene silencing`GO:0031123^biolog…	.	.	.
c2400_g1	c2400_g1_i2	.	.	.	.	.	.	.	.	.	.	.	.	.	.	.
c2404_g1	c2404_g1_i1	.	.	.	c2404_g1_i1|m.1038	1-315[-]	.	.	.	.	.	.	.	.	.	.
c2406_g1	c2406_g1_i1	.	.	.	.	.	.	.	.	.	.	.	.	.	.	.
c2408_g1	c2408_g1_i1	.	.	.	.	.	.	.	.	.	.	.	.	.	.	.
c2409_g1	c2409_g1_i1	.	.	.	c2409_g1_i1|m.1043	1-342[-]	.	.	.	.	.	.	.	.	.	.
c2414_g1	c2414_g1_i1	.	.	.	.	.	.	.	.	.	.	.	.	.	.	.
c2415_g1	c2415_g1_i1	.	.	.	.	.	.	.	.	.	.	.	.	.	.	.
c2420_g1	c2420_g1_i1	.	.	.	c2420_g1_i1|m.1047	1-159[-]	.	.	.	.	.	.	.	.	.	.
c2421_g1	c2421_g1_i1	.	.	.	c2421_g1_i1|m.1048	3-182[+]	.	.	.	.	.	.	.	.	.	.
c2425_g1	c2425_g1_i1	.	.	.	c2425_g1_i1|m.1049	1-309[+]	.	.	.	.	.	.	.	.	.	.
c2429_g1	c2429_g1_i1	HMA7_ARATH^HMA7_ARATH^Q:206-6,H:837-903^91.04%ID^E:2e-31^RecName: Full=Copper-transporting ATPase RAN1;^Eukaryota; Viridiplantae; Streptophyta; Embryophyta; Tracheophyta; Spermatophyta; Magnoliophyta; eudicotyledons; Gunneridae; Pentapetalae; rosids; malvids; Brassicales; Brassicaceae; Camelineae; Arabidopsis	.	.	c2429_g1_i1|m.1051	3-206[-]	HMA7_ARATH^HMA7_ARATH^Q:1-67,H:837-903^91.04%ID^E:2e-31^RecName: Full=Copper-transporting ATPase RAN1;^Eukaryota; Viridiplantae; Streptophyta; Embryophyta; Tracheophyta; Spermatophyta; Magnoliophyta; eudicotyledons; Gunneridae; Pentapetalae; rosids; malvids; Brassicales; Brassicaceae; Camelineae; Arabidopsis	.	PF00702.21^Hydrolase^haloacid dehalogenase-like hydrolase^1-53^E:1.9e-14	.	.	COG2217^p-type ATPase	GO:0005768^cellular_component^endosome`GO:0005794^cellular_component^Golgi apparatus`GO:0016021^cellular_component^integral component of membrane`GO:0005802^cellular_component^trans-Golgi network`GO:0005524^molecular_function^ATP binding`GO:0019829^molecular_function^cation-transporting ATPase activity`GO:0005507^molecular_function^copper ion binding`GO:0005375^molecular_function^copper ion trans…	.	.	.
c2432_g1	c2432_g1_i1	.	.	.	.	.	.	.	.	.	.	.	.	.	.	.
c2433_g1	c2433_g1_i1	.	.	.	.	.	.	.	.	.	.	.	.	.	.	.
c2440_g1	c2440_g1_i1	.	.	.	c2440_g1_i1|m.1054	56-550[+]	.	.	.	.	.	.	.	.	.	.
c2445_g1	c2445_g1_i1	.	.	.	.	.	.	.	.	.	.	.	.	.	.	.
c2450_g1	c2450_g1_i1	.	.	.	.	.	.	.	.	.	.	.	.	.	.	.
c2451_g1	c2451_g1_i1	RAP27_ARATH^RAP27_ARATH^Q:369-40,H:169-278^76.36%ID^E:1e-44^RecName: Full=Ethylene-responsive transcription factor RAP2-7;^Eukaryota; Viridiplantae; Streptophyta; Embryophyta; Tracheophyta; Spermatophyta; Magnoliophyta; eudicotyledons; Gunneridae; Pentapetalae; rosids; malvids; Brassicales; Brassicaceae; Camelineae; Arabidopsis	.	.	c2451_g1_i1|m.1056	1-369[-]	RAP27_ARATH^RAP27_ARATH^Q:1-110,H:169-278^76.36%ID^E:5e-45^RecName: Full=Ethylene-responsive transcription factor RAP2-7;^Eukaryota; Viridiplantae; Streptophyta; Embryophyta; Tracheophyta; Spermatophyta; Magnoliophyta; eudicotyledons; Gunneridae; Pentapetalae; rosids; malvids; Brassicales; Brassicaceae; Camelineae; Arabidopsis	.	PF00847.15^AP2^AP2 domain^2-33^E:0.00033	.	.	euNOG18129^	GO:0005634^cellular_component^nucleus`GO:0003677^molecular_function^DNA binding`GO:0003700^molecular_function^sequence-specific DNA binding transcription factor activity`GO:0009873^biological_process^ethylene-activated signaling pathway`GO:0006351^biological_process^transcription, DNA-templated	GO:0003700^molecular_function^sequence-specific DNA binding transcription factor activity`GO:0006355^biological_process^regulation of transcription, DNA-templated	.	.
c2454_g1	c2454_g1_i1	.	.	.	.	.	.	.	.	.	.	.	.	.	.	.
c2455_g1	c2455_g1_i1	.	.	.	.	.	.	.	.	.	.	.	.	.	.	.
c2461_g1	c2461_g1_i1	Y5157_ARATH^Y5157_ARATH^Q:116-6,H:231-267^91.89%ID^E:5e-15^RecName: Full=Probable leucine-rich repeat receptor-like serine/threonine-protein kinase At5g15730;^Eukaryota; Viridiplantae; Streptophyta; Embryophyta; Tracheophyta; Spermatophyta; Magnoliophyta; eudicotyledons; Gunneridae; Pentapetalae; rosids; malvids; Brassicales; Brassicaceae; Camelineae; Arabidopsis	.	.	.	.	.	.	.	.	.	COG0515^Serine Threonine protein kinase	GO:0016021^cellular_component^integral component of membrane`GO:0005886^cellular_component^plasma membrane`GO:0005524^molecular_function^ATP binding`GO:0004674^molecular_function^protein serine/threonine kinase activity	.	.	.
c2462_g1	c2462_g1_i1	APO4_ARATH^APO4_ARATH^Q:630-22,H:116-325^48.82%ID^E:7e-61^RecName: Full=APO protein 4, mitochondrial;^Eukaryota; Viridiplantae; Streptophyta; Embryophyta; Tracheophyta; Spermatophyta; Magnoliophyta; eudicotyledons; Gunneridae; Pentapetalae; rosids; malvids; Brassicales; Brassicaceae; Camelineae; Arabidopsis`APO4_ARATH^APO4_ARATH^Q:402-55,H:56-173^32.2%ID^E:1e-10^RecName: Full=APO protein 4, mitoc…	.	.	c2462_g1_i1|m.1060	10-660[-]	APO4_ARATH^APO4_ARATH^Q:11-213,H:116-325^48.82%ID^E:6e-61^RecName: Full=APO protein 4, mitochondrial;^Eukaryota; Viridiplantae; Streptophyta; Embryophyta; Tracheophyta; Spermatophyta; Magnoliophyta; eudicotyledons; Gunneridae; Pentapetalae; rosids; malvids; Brassicales; Brassicaceae; Camelineae; Arabidopsis`APO4_ARATH^APO4_ARATH^Q:87-202,H:56-173^32.2%ID^E:1e-10^RecName: Full=APO protein 4, mitoc…	.	PF05634.6^APO_RNA-bind^APO RNA-binding^8-58^E:4.1e-09`PF05634.6^APO_RNA-bind^APO RNA-binding^91-200^E:4.3e-17	.	.	.	GO:0005739^cellular_component^mitochondrion`GO:0003723^molecular_function^RNA binding	GO:0003723^molecular_function^RNA binding	.	.
c2471_g1	c2471_g1_i2	.	.	.	c2471_g1_i2|m.1063	1-375[-]	.	.	.	.	.	.	.	.	.	.
c2473_g1	c2473_g1_i1	.	.	.	.	.	.	.	.	.	.	.	.	.	.	.
c2475_g1	c2475_g1_i1	.	.	.	c2475_g1_i1|m.1065	1-231[-]	.	.	.	.	.	.	.	.	.	.
c2479_g1	c2479_g1_i1	.	.	.	.	.	.	.	.	.	.	.	.	.	.	.
c2483_g1	c2483_g1_i1	.	.	.	c2483_g1_i1|m.1068	1-183[+]	.	.	.	.	.	.	.	.	.	.
c2484_g1	c2484_g1_i1	.	.	.	c2484_g1_i1|m.1069	1-267[+]	.	.	.	.	.	.	.	.	.	.
c2487_g1	c2487_g1_i1	.	.	.	.	.	.	.	.	.	.	.	.	.	.	.
c2488_g1	c2488_g1_i1	.	.	.	.	.	.	.	.	.	.	.	.	.	.	.
c2491_g1	c2491_g1_i1	MTDH_FRAAN^MTDH_FRAAN^Q:473-3,H:11-171^76.4%ID^E:1e-86^RecName: Full=Probable mannitol dehydrogenase;^Eukaryota; Viridiplantae; Streptophyta; Embryophyta; Tracheophyta; Spermatophyta; Magnoliophyta; eudicotyledons; Gunneridae; Pentapetalae; rosids; fabids; Rosales; Rosaceae; Rosoideae; Potentilleae; Fragariinae; Fragaria	.	.	c2491_g1_i1|m.1071	3-473[-]	MTDH_FRAAN^MTDH_FRAAN^Q:1-157,H:11-171^76.4%ID^E:9e-87^RecName: Full=Probable mannitol dehydrogenase;^Eukaryota; Viridiplantae; Streptophyta; Embryophyta; Tracheophyta; Spermatophyta; Magnoliophyta; eudicotyledons; Gunneridae; Pentapetalae; rosids; fabids; Rosales; Rosaceae; Rosoideae; Potentilleae; Fragariinae; Fragaria	.	PF08240.7^ADH_N^Alcohol dehydrogenase GroES-like domain^26-136^E:6.1e-29	.	.	.	GO:0046029^molecular_function^mannitol dehydrogenase activity`GO:0008270^molecular_function^zinc ion binding	GO:0016491^molecular_function^oxidoreductase activity`GO:0055114^biological_process^oxidation-reduction process	.	.
c2495_g1	c2495_g1_i1	DBP2_CRYNJ^DBP2_CRYNJ^Q:2-247,H:410-491^79.27%ID^E:1e-41^RecName: Full=ATP-dependent RNA helicase DBP2-A;^Eukaryota; Fungi; Dikarya; Basidiomycota; Agaricomycotina; Tremellomycetes; Tremellales; Tremellaceae; Filobasidiella; Filobasidiella/Cryptococcus neoformans species complex	.	.	.	.	.	.	.	.	.	.	GO:0005737^cellular_component^cytoplasm`GO:0005634^cellular_component^nucleus`GO:0005524^molecular_function^ATP binding`GO:0008026^molecular_function^ATP-dependent helicase activity`GO:0003723^molecular_function^RNA binding`GO:0000184^biological_process^nuclear-transcribed mRNA catabolic process, nonsense-mediated decay`GO:0006364^biological_process^rRNA processing	.	.	.
c2497_g1	c2497_g1_i1	.	.	.	.	.	.	.	.	.	.	.	.	.	.	.
c2500_g1	c2500_g1_i1	GLIP1_ARATH^GLIP1_ARATH^Q:289-41,H:291-373^56.63%ID^E:9e-27^RecName: Full=GDSL esterase/lipase 1;^Eukaryota; Viridiplantae; Streptophyta; Embryophyta; Tracheophyta; Spermatophyta; Magnoliophyta; eudicotyledons; Gunneridae; Pentapetalae; rosids; malvids; Brassicales; Brassicaceae; Camelineae; Arabidopsis	.	.	c2500_g1_i1|m.1075	35-319[-]	GLIP1_ARATH^GLIP1_ARATH^Q:11-93,H:291-373^56.63%ID^E:5e-27^RecName: Full=GDSL esterase/lipase 1;^Eukaryota; Viridiplantae; Streptophyta; Embryophyta; Tracheophyta; Spermatophyta; Magnoliophyta; eudicotyledons; Gunneridae; Pentapetalae; rosids; malvids; Brassicales; Brassicaceae; Camelineae; Arabidopsis	.	.	.	.	.	GO:0005615^cellular_component^extracellular space`GO:0016298^molecular_function^lipase activity`GO:0042742^biological_process^defense response to bacterium`GO:0050832^biological_process^defense response to fungus`GO:0009817^biological_process^defense response to fungus, incompatible interaction`GO:0009866^biological_process^induced systemic resistance, ethylene mediated signaling pathway`GO:00098…	.	.	.
c2501_g1	c2501_g1_i1	.	.	.	.	.	.	.	.	.	.	.	.	.	.	.
c2502_g1	c2502_g1_i1	.	.	.	.	.	.	.	.	.	.	.	.	.	.	.
c2507_g1	c2507_g1_i1	.	.	.	.	.	.	.	.	.	.	.	.	.	.	.
c2510_g1	c2510_g1_i1	.	.	.	.	.	.	.	.	.	.	.	.	.	.	.
c2512_g1	c2512_g1_i1	.	.	.	.	.	.	.	.	.	.	.	.	.	.	.
c2515_g1	c2515_g1_i1	.	.	.	.	.	.	.	.	.	.	.	.	.	.	.
c2521_g1	c2521_g1_i1	.	.	.	.	.	.	.	.	.	.	.	.	.	.	.
c2523_g1	c2523_g1_i1	.	.	.	.	.	.	.	.	.	.	.	.	.	.	.
c2525_g1	c2525_g1_i1	RK29_ARATH^RK29_ARATH^Q:444-124,H:1-114^50%ID^E:5e-21^RecName: Full=50S ribosomal protein L29, chloroplastic;^Eukaryota; Viridiplantae; Streptophyta; Embryophyta; Tracheophyta; Spermatophyta; Magnoliophyta; eudicotyledons; Gunneridae; Pentapetalae; rosids; malvids; Brassicales; Brassicaceae; Camelineae; Arabidopsis	.	.	c2525_g1_i1|m.1079	103-444[-]	RK29_ARATH^RK29_ARATH^Q:1-107,H:1-114^47.41%ID^E:2e-22^RecName: Full=50S ribosomal protein L29, chloroplastic;^Eukaryota; Viridiplantae; Streptophyta; Embryophyta; Tracheophyta; Spermatophyta; Magnoliophyta; eudicotyledons; Gunneridae; Pentapetalae; rosids; malvids; Brassicales; Brassicaceae; Camelineae; Arabidopsis	.	PF00831.18^Ribosomal_L29^Ribosomal L29 protein^61-107^E:1.2e-09	.	.	.	GO:0009507^cellular_component^chloroplast`GO:0009941^cellular_component^chloroplast envelope`GO:0009570^cellular_component^chloroplast stroma`GO:0009295^cellular_component^nucleoid`GO:0005840^cellular_component^ribosome`GO:0003735^molecular_function^structural constituent of ribosome`GO:0006412^biological_process^translation	GO:0003735^molecular_function^structural constituent of ribosome`GO:0006412^biological_process^translation`GO:0005622^cellular_component^intracellular`GO:0005840^cellular_component^ribosome	.	.
c2526_g1	c2526_g1_i1	.	.	.	.	.	.	.	.	.	.	.	.	.	.	.
c2528_g1	c2528_g1_i1	.	.	.	.	.	.	.	.	.	.	.	.	.	.	.
c2531_g1	c2531_g1_i1	GLR33_ARATH^GLR33_ARATH^Q:221-6,H:1-69^41.1%ID^E:7e-11^RecName: Full=Glutamate receptor 3.3;^Eukaryota; Viridiplantae; Streptophyta; Embryophyta; Tracheophyta; Spermatophyta; Magnoliophyta; eudicotyledons; Gunneridae; Pentapetalae; rosids; malvids; Brassicales; Brassicaceae; Camelineae; Arabidopsis	.	.	c2531_g1_i1|m.1080	3-248[-]	GLR33_ARATH^GLR33_ARATH^Q:10-81,H:1-69^41.1%ID^E:7e-11^RecName: Full=Glutamate receptor 3.3;^Eukaryota; Viridiplantae; Streptophyta; Embryophyta; Tracheophyta; Spermatophyta; Magnoliophyta; eudicotyledons; Gunneridae; Pentapetalae; rosids; malvids; Brassicales; Brassicaceae; Camelineae; Arabidopsis	.	.	.	.	.	GO:0016021^cellular_component^integral component of membrane`GO:0005886^cellular_component^plasma membrane`GO:0005262^molecular_function^calcium channel activity`GO:0005234^molecular_function^extracellular-glutamate-gated ion channel activity`GO:0008066^molecular_function^glutamate receptor activity`GO:0004970^molecular_function^ionotropic glutamate receptor activity`GO:0070588^biological_process…	.	.	.
c2532_g1	c2532_g1_i1	.	.	.	c2532_g1_i1|m.1084	1-162[-]	.	.	.	.	.	.	.	.	.	.
c2532_g2	c2532_g2_i1	IAA27_ARATH^IAA27_ARATH^Q:364-65,H:8-106^52.94%ID^E:2e-16^RecName: Full=Auxin-responsive protein IAA27;^Eukaryota; Viridiplantae; Streptophyta; Embryophyta; Tracheophyta; Spermatophyta; Magnoliophyta; eudicotyledons; Gunneridae; Pentapetalae; rosids; malvids; Brassicales; Brassicaceae; Camelineae; Arabidopsis	.	.	c2532_g2_i1|m.1087	2-400[-]	IAA27_ARATH^IAA27_ARATH^Q:13-112,H:8-106^52.94%ID^E:3e-18^RecName: Full=Auxin-responsive protein IAA27;^Eukaryota; Viridiplantae; Streptophyta; Embryophyta; Tracheophyta; Spermatophyta; Magnoliophyta; eudicotyledons; Gunneridae; Pentapetalae; rosids; malvids; Brassicales; Brassicaceae; Camelineae; Arabidopsis	.	.	.	.	.	GO:0005634^cellular_component^nucleus`GO:0003700^molecular_function^sequence-specific DNA binding transcription factor activity`GO:0009734^biological_process^auxin-activated signaling pathway`GO:0009733^biological_process^response to auxin`GO:0006351^biological_process^transcription, DNA-templated	.	.	.
c2543_g1	c2543_g1_i1	.	.	.	.	.	.	.	.	.	.	.	.	.	.	.
c2547_g1	c2547_g1_i1	.	.	.	.	.	.	.	.	.	.	.	.	.	.	.
c2549_g1	c2549_g1_i1	.	.	.	.	.	.	.	.	.	.	.	.	.	.	.
c2550_g1	c2550_g1_i1	.	.	.	c2550_g1_i1|m.1089	3-158[+]	.	.	.	.	.	.	.	.	.	.
c2553_g1	c2553_g1_i1	.	.	.	.	.	.	.	.	.	.	.	.	.	.	.
c2556_g1	c2556_g1_i1	CCX3_ARATH^CCX3_ARATH^Q:248-3,H:105-187^67.47%ID^E:1e-24^RecName: Full=Cation/calcium exchanger 3;^Eukaryota; Viridiplantae; Streptophyta; Embryophyta; Tracheophyta; Spermatophyta; Magnoliophyta; eudicotyledons; Gunneridae; Pentapetalae; rosids; malvids; Brassicales; Brassicaceae; Camelineae; Arabidopsis	.	.	c2556_g1_i1|m.1092	3-257[-]	CCX3_ARATH^CCX3_ARATH^Q:4-85,H:105-187^67.47%ID^E:1e-31^RecName: Full=Cation/calcium exchanger 3;^Eukaryota; Viridiplantae; Streptophyta; Embryophyta; Tracheophyta; Spermatophyta; Magnoliophyta; eudicotyledons; Gunneridae; Pentapetalae; rosids; malvids; Brassicales; Brassicaceae; Camelineae; Arabidopsis	.	.	.	.	COG0530^calcium exchanger	GO:0030659^cellular_component^cytoplasmic vesicle membrane`GO:0012505^cellular_component^endomembrane system`GO:0010008^cellular_component^endosome membrane`GO:0016021^cellular_component^integral component of membrane`GO:0005774^cellular_component^vacuolar membrane`GO:0005773^cellular_component^vacuole`GO:0015297^molecular_function^antiporter activity`GO:0008324^molecular_function^cation transmem…	.	.	.
c2561_g1	c2561_g1_i1	.	.	.	c2561_g1_i1|m.1093	2-427[-]	.	.	.	.	.	.	.	.	.	.
c2562_g1	c2562_g1_i1	.	.	.	.	.	.	.	.	.	.	.	.	.	.	.
c2564_g1	c2564_g1_i1	TBB_LYMST^TBB_LYMST^Q:372-286,H:63-91^100%ID^E:3e-12^RecName: Full=Tubulin beta chain;^Eukaryota; Metazoa; Lophotrochozoa; Mollusca; Gastropoda; Heterobranchia; Euthyneura; Panpulmonata; Hygrophila; Lymnaeoidea; Lymnaeidae; Lymnaea	.	.	c2564_g1_i1|m.1097	238-387[-]	TBB2_ELEIN^TBB2_ELEIN^Q:6-44,H:401-439^94.87%ID^E:9e-16^RecName: Full=Tubulin beta-2 chain;^Eukaryota; Viridiplantae; Streptophyta; Embryophyta; Tracheophyta; Spermatophyta; Magnoliophyta; Liliopsida; Poales; Poaceae; PACMAD clade; Chloridoideae; Cynodonteae; Eleusininae; Eleusine	.	.	.	.	.	GO:0005737^cellular_component^cytoplasm`GO:0005874^cellular_component^microtubule`GO:0005525^molecular_function^GTP binding`GO:0003924^molecular_function^GTPase activity`GO:0005200^molecular_function^structural constituent of cytoskeleton`GO:0007017^biological_process^microtubule-based process`GO:0051258^biological_process^protein polymerization	.	.	.
c2567_g1	c2567_g1_i1	.	.	.	c2567_g1_i1|m.1099	84-341[+]	.	.	.	.	.	.	.	.	.	.
c2569_g1	c2569_g1_i1	.	.	.	.	.	.	.	.	.	.	.	.	.	.	.
c2570_g1	c2570_g1_i1	PPR88_ARATH^PPR88_ARATH^Q:3-356,H:77-194^59.32%ID^E:5e-44^RecName: Full=Pentatricopeptide repeat-containing protein At1g62260, mitochondrial;^Eukaryota; Viridiplantae; Streptophyta; Embryophyta; Tracheophyta; Spermatophyta; Magnoliophyta; eudicotyledons; Gunneridae; Pentapetalae; rosids; malvids; Brassicales; Brassicaceae; Camelineae; Arabidopsis`PPR88_ARATH^PPR88_ARATH^Q:3-353,H:287-400^40.17%ID…	.	.	c2570_g1_i1|m.1102	3-362[+]	PPR88_ARATH^PPR88_ARATH^Q:1-118,H:77-194^59.32%ID^E:4e-44^RecName: Full=Pentatricopeptide repeat-containing protein At1g62260, mitochondrial;^Eukaryota; Viridiplantae; Streptophyta; Embryophyta; Tracheophyta; Spermatophyta; Magnoliophyta; eudicotyledons; Gunneridae; Pentapetalae; rosids; malvids; Brassicales; Brassicaceae; Camelineae; Arabidopsis`PPR88_ARATH^PPR88_ARATH^Q:1-117,H:287-400^40.17%ID…	.	PF01535.15^PPR^PPR repeat^1-25^E:0.0032`PF13812.1^PPR_3^Pentatricopeptide repeat domain^1-26^E:0.78`PF01535.15^PPR^PPR repeat^27-38^E:0.53`PF12854.2^PPR_1^PPR repeat^57-84^E:5.8e-08`PF13041.1^PPR_2^PPR repeat family^59-84^E:3.9e-07`PF01535.15^PPR^PPR repeat^61-91^E:2.4e-09`PF13812.1^PPR_3^Pentatricopeptide repeat domain^61-90^E:0.00022`PF13041.1^PPR_2^PPR repeat family^89-118^E:1.2e-08`PF12854.2^…	.	.	.	GO:0005739^cellular_component^mitochondrion`GO:0016554^biological_process^cytidine to uridine editing	.	.	.
c2571_g1	c2571_g1_i1	.	.	.	.	.	.	.	.	.	.	.	.	.	.	.
c2574_g1	c2574_g1_i1	.	.	.	.	.	.	.	.	.	.	.	.	.	.	.
c2575_g1	c2575_g1_i1	.	.	.	.	.	.	.	.	.	.	.	.	.	.	.
c2583_g1	c2583_g1_i1	.	.	.	.	.	.	.	.	.	.	.	.	.	.	.
c2584_g1	c2584_g1_i1	.	.	.	c2584_g1_i1|m.1106	3-248[-]	.	.	.	.	.	.	.	.	.	.
c2587_g1	c2587_g1_i1	E137_ARATH^E137_ARATH^Q:212-3,H:258-327^64.29%ID^E:1e-15^RecName: Full=Glucan endo-1,3-beta-glucosidase 7;^Eukaryota; Viridiplantae; Streptophyta; Embryophyta; Tracheophyta; Spermatophyta; Magnoliophyta; eudicotyledons; Gunneridae; Pentapetalae; rosids; malvids; Brassicales; Brassicaceae; Camelineae; Arabidopsis	.	.	c2587_g1_i1|m.1107	3-212[-]	E137_ARATH^E137_ARATH^Q:1-70,H:258-327^64.29%ID^E:3e-24^RecName: Full=Glucan endo-1,3-beta-glucosidase 7;^Eukaryota; Viridiplantae; Streptophyta; Embryophyta; Tracheophyta; Spermatophyta; Magnoliophyta; eudicotyledons; Gunneridae; Pentapetalae; rosids; malvids; Brassicales; Brassicaceae; Camelineae; Arabidopsis	.	PF00332.13^Glyco_hydro_17^Glycosyl hydrolases family 17^1-67^E:3.7e-18	.	.	.	GO:0005618^cellular_component^cell wall`GO:0005576^cellular_component^extracellular region`GO:0042973^molecular_function^glucan endo-1,3-beta-D-glucosidase activity`GO:0005975^biological_process^carbohydrate metabolic process`GO:0071555^biological_process^cell wall organization	GO:0004553^molecular_function^hydrolase activity, hydrolyzing O-glycosyl compounds`GO:0005975^biological_process^carbohydrate metabolic process	.	.
c2588_g1	c2588_g1_i1	PP205_ARATH^PP205_ARATH^Q:206-9,H:247-312^51.52%ID^E:3e-15^RecName: Full=Putative pentatricopeptide repeat-containing protein At3g01580;^Eukaryota; Viridiplantae; Streptophyta; Embryophyta; Tracheophyta; Spermatophyta; Magnoliophyta; eudicotyledons; Gunneridae; Pentapetalae; rosids; malvids; Brassicales; Brassicaceae; Camelineae; Arabidopsis	.	.	c2588_g1_i1|m.1110	3-212[-]	PP205_ARATH^PP205_ARATH^Q:3-68,H:247-312^51.52%ID^E:2e-15^RecName: Full=Putative pentatricopeptide repeat-containing protein At3g01580;^Eukaryota; Viridiplantae; Streptophyta; Embryophyta; Tracheophyta; Spermatophyta; Magnoliophyta; eudicotyledons; Gunneridae; Pentapetalae; rosids; malvids; Brassicales; Brassicaceae; Camelineae; Arabidopsis	.	PF01535.15^PPR^PPR repeat^3-16^E:0.56	.	.	.	.	.	.	.
c2590_g1	c2590_g1_i1	TAF4B_ARATH^TAF4B_ARATH^Q:214-2,H:597-667^67.61%ID^E:2e-23^RecName: Full=Transcription initiation factor TFIID subunit 4b;^Eukaryota; Viridiplantae; Streptophyta; Embryophyta; Tracheophyta; Spermatophyta; Magnoliophyta; eudicotyledons; Gunneridae; Pentapetalae; rosids; malvids; Brassicales; Brassicaceae; Camelineae; Arabidopsis	.	.	c2590_g1_i1|m.1111	2-217[-]	TAF4B_ARATH^TAF4B_ARATH^Q:2-72,H:597-667^67.61%ID^E:2e-23^RecName: Full=Transcription initiation factor TFIID subunit 4b;^Eukaryota; Viridiplantae; Streptophyta; Embryophyta; Tracheophyta; Spermatophyta; Magnoliophyta; eudicotyledons; Gunneridae; Pentapetalae; rosids; malvids; Brassicales; Brassicaceae; Camelineae; Arabidopsis	.	PF05236.9^TAF4^Transcription initiation factor TFIID component TAF4 family^1-72^E:1.6e-18	.	.	.	GO:0005669^cellular_component^transcription factor TFIID complex`GO:0006352^biological_process^DNA-templated transcription, initiation`GO:0006355^biological_process^regulation of transcription, DNA-templated	GO:0006352^biological_process^DNA-templated transcription, initiation`GO:0005669^cellular_component^transcription factor TFIID complex	.	.
c2593_g1	c2593_g1_i1	.	.	.	.	.	.	.	.	.	.	.	.	.	.	.
c2595_g1	c2595_g1_i1	.	.	.	.	.	.	.	.	.	.	.	.	.	.	.
c2596_g1	c2596_g1_i1	EF1G_SCHPO^EF1G_SCHPO^Q:2-337,H:297-409^48.67%ID^E:8e-28^RecName: Full=Elongation factor 1-gamma;^Eukaryota; Fungi; Dikarya; Ascomycota; Taphrinomycotina; Schizosaccharomycetes; Schizosaccharomycetales; Schizosaccharomycetaceae; Schizosaccharomyces	.	.	c2596_g1_i1|m.1114	2-340[+]	EF1G_SCHPO^EF1G_SCHPO^Q:1-112,H:297-409^48.67%ID^E:2e-28^RecName: Full=Elongation factor 1-gamma;^Eukaryota; Fungi; Dikarya; Ascomycota; Taphrinomycotina; Schizosaccharomycetes; Schizosaccharomycetales; Schizosaccharomycetaceae; Schizosaccharomyces	.	PF00647.14^EF1G^Elongation factor 1 gamma, conserved domain^1-60^E:4.4e-22	.	.	COG0625^glutathione s-transferase	GO:0005829^cellular_component^cytosol`GO:0003746^molecular_function^translation elongation factor activity`GO:0002182^biological_process^cytoplasmic translational elongation`GO:0006414^biological_process^translational elongation	GO:0003746^molecular_function^translation elongation factor activity`GO:0006414^biological_process^translational elongation	.	.
c2599_g1	c2599_g1_i1	.	.	.	.	.	.	.	.	.	.	.	.	.	.	.
c2601_g1	c2601_g1_i1	.	.	.	c2601_g1_i1|m.1115	3-263[-]	.	.	.	.	.	.	.	.	.	.
c2603_g1	c2603_g1_i1	STR12_ARATH^STR12_ARATH^Q:372-1,H:94-215^66.94%ID^E:4e-50^RecName: Full=Rhodanese-like/PpiC domain-containing protein 12;^Eukaryota; Viridiplantae; Streptophyta; Embryophyta; Tracheophyta; Spermatophyta; Magnoliophyta; eudicotyledons; Gunneridae; Pentapetalae; rosids; malvids; Brassicales; Brassicaceae; Camelineae; Arabidopsis	.	.	c2603_g1_i1|m.1116	1-228[-]	STR12_ARATH^STR12_ARATH^Q:1-76,H:142-215^65.79%ID^E:9e-27^RecName: Full=Rhodanese-like/PpiC domain-containing protein 12;^Eukaryota; Viridiplantae; Streptophyta; Embryophyta; Tracheophyta; Spermatophyta; Magnoliophyta; eudicotyledons; Gunneridae; Pentapetalae; rosids; malvids; Brassicales; Brassicaceae; Camelineae; Arabidopsis	.	PF13616.1^Rotamase_3^PPIC-type PPIASE domain^2-42^E:3.1e-08`PF00639.16^Rotamase^PPIC-type PPIASE domain^2-41^E:9.7e-08	.	.	.	GO:0009507^cellular_component^chloroplast`GO:0016853^molecular_function^isomerase activity`GO:0009735^biological_process^response to cytokinin	GO:0016853^molecular_function^isomerase activity	.	.
c2605_g1	c2605_g1_i1	NILP3_ARATH^NILP3_ARATH^Q:286-2,H:179-273^88.42%ID^E:5e-60^RecName: Full=Omega-amidase,chloroplastic;^Eukaryota; Viridiplantae; Streptophyta; Embryophyta; Tracheophyta; Spermatophyta; Magnoliophyta; eudicotyledons; Gunneridae; Pentapetalae; rosids; malvids; Brassicales; Brassicaceae; Camelineae; Arabidopsis	.	.	c2605_g1_i1|m.1118	2-289[-]	NILP3_ARATH^NILP3_ARATH^Q:2-96,H:179-273^88.42%ID^E:4e-60^RecName: Full=Omega-amidase,chloroplastic;^Eukaryota; Viridiplantae; Streptophyta; Embryophyta; Tracheophyta; Spermatophyta; Magnoliophyta; eudicotyledons; Gunneridae; Pentapetalae; rosids; malvids; Brassicales; Brassicaceae; Camelineae; Arabidopsis	.	PF00795.17^CN_hydrolase^Carbon-nitrogen hydrolase^2-89^E:1.4e-16	.	.	COG0388^nitrilase cyanide hydratase and apolipoprotein n-acyltransferase	GO:0009507^cellular_component^chloroplast`GO:0009570^cellular_component^chloroplast stroma`GO:0005829^cellular_component^cytosol`GO:0050152^molecular_function^omega-amidase activity`GO:0008270^molecular_function^zinc ion binding`GO:0006108^biological_process^malate metabolic process`GO:0006807^biological_process^nitrogen compound metabolic process`GO:0006107^biological_process^oxaloacetate metabo…	GO:0016810^molecular_function^hydrolase activity, acting on carbon-nitrogen (but not peptide) bonds`GO:0006807^biological_process^nitrogen compound metabolic process	.	.
c2609_g1	c2609_g1_i1	.	.	.	.	.	.	.	.	.	.	.	.	.	.	.
c2610_g1	c2610_g1_i1	.	.	.	.	.	.	.	.	.	.	.	.	.	.	.
c2611_g1	c2611_g1_i1	.	.	.	.	.	.	.	.	.	.	.	.	.	.	.
c2613_g1	c2613_g1_i1	.	.	.	.	.	.	.	.	.	.	.	.	.	.	.
c2620_g1	c2620_g1_i1	.	.	.	c2620_g1_i1|m.1120	2-223[-]	.	.	.	.	.	.	.	.	.	.
c2622_g1	c2622_g1_i1	.	.	.	c2622_g1_i1|m.1122	2-211[-]	SND1_HUMAN^SND1_HUMAN^Q:1-61,H:46-114^45.71%ID^E:1e-06^RecName: Full=Staphylococcal nuclease domain-containing protein 1;^Eukaryota; Metazoa; Chordata; Craniata; Vertebrata; Euteleostomi; Mammalia; Eutheria; Euarchontoglires; Primates; Haplorrhini; Catarrhini; Hominidae; Homo	.	.	.	.	COG1525^nuclease	GO:0005737^cellular_component^cytoplasm`GO:0097433^cellular_component^dense body`GO:0070062^cellular_component^extracellular vesicular exosome`GO:0042470^cellular_component^melanosome`GO:0016020^cellular_component^membrane`GO:0005739^cellular_component^mitochondrion`GO:0005634^cellular_component^nucleus`GO:0016442^cellular_component^RISC complex`GO:0004518^molecular_function^nuclease activity`GO:…	.	.	.
c2631_g1	c2631_g1_i1	GSHRP_PEA^GSHRP_PEA^Q:243-13,H:272-348^88.31%ID^E:9e-41^RecName: Full=Glutathione reductase, chloroplastic/mitochondrial;^Eukaryota; Viridiplantae; Streptophyta; Embryophyta; Tracheophyta; Spermatophyta; Magnoliophyta; eudicotyledons; Gunneridae; Pentapetalae; rosids; fabids; Fabales; Fabaceae; Papilionoideae; Fabeae; Pisum	.	.	c2631_g1_i1|m.1124	1-243[-]	GSHRP_PEA^GSHRP_PEA^Q:1-77,H:272-348^88.31%ID^E:8e-41^RecName: Full=Glutathione reductase, chloroplastic/mitochondrial;^Eukaryota; Viridiplantae; Streptophyta; Embryophyta; Tracheophyta; Spermatophyta; Magnoliophyta; eudicotyledons; Gunneridae; Pentapetalae; rosids; fabids; Fabales; Fabaceae; Papilionoideae; Fabeae; Pisum	.	PF00070.22^Pyr_redox^Pyridine nucleotide-disulphide oxidoreductase^1-54^E:7.5e-08	.	.	.	GO:0009507^cellular_component^chloroplast`GO:0005739^cellular_component^mitochondrion`GO:0050660^molecular_function^flavin adenine dinucleotide binding`GO:0004362^molecular_function^glutathione-disulfide reductase activity`GO:0050661^molecular_function^NADP binding`GO:0045454^biological_process^cell redox homeostasis`GO:0006749^biological_process^glutathione metabolic process	GO:0016491^molecular_function^oxidoreductase activity`GO:0050660^molecular_function^flavin adenine dinucleotide binding`GO:0055114^biological_process^oxidation-reduction process	.	.
c2632_g1	c2632_g1_i1	RL25_PUCGR^RL25_PUCGR^Q:134-313,H:43-102^68.33%ID^E:2e-22^RecName: Full=60S ribosomal protein L25;^Eukaryota; Fungi; Dikarya; Basidiomycota; Pucciniomycotina; Pucciniomycetes; Pucciniales; Pucciniaceae; Puccinia	.	.	.	.	.	.	.	.	.	.	GO:0005840^cellular_component^ribosome`GO:0000166^molecular_function^nucleotide binding`GO:0019843^molecular_function^rRNA binding`GO:0003735^molecular_function^structural constituent of ribosome`GO:0006412^biological_process^translation	.	.	.
c2635_g1	c2635_g1_i1	.	.	.	c2635_g1_i1|m.1129	2-256[-]	.	.	.	.	.	.	.	.	.	.
c2640_g1	c2640_g1_i1	.	.	.	.	.	.	.	.	.	.	.	.	.	.	.
c2645_g1	c2645_g1_i1	.	.	.	.	.	.	.	.	.	.	.	.	.	.	.
c2646_g1	c2646_g1_i1	.	.	.	.	.	.	.	.	.	.	.	.	.	.	.
c2647_g1	c2647_g1_i1	.	.	.	.	.	.	.	.	.	.	.	.	.	.	.
c2648_g1	c2648_g1_i1	.	.	.	.	.	.	.	.	.	.	.	.	.	.	.
c2653_g1	c2653_g1_i1	.	.	.	.	.	.	.	.	.	.	.	.	.	.	.
c2655_g1	c2655_g1_i1	.	.	.	.	.	.	.	.	.	.	.	.	.	.	.
c2656_g1	c2656_g1_i1	.	.	.	.	.	.	.	.	.	.	.	.	.	.	.
c2659_g1	c2659_g1_i1	STP14_ARATH^STP14_ARATH^Q:191-51,H:1-48^83.33%ID^E:2e-17^RecName: Full=Sugar transport protein 14;^Eukaryota; Viridiplantae; Streptophyta; Embryophyta; Tracheophyta; Spermatophyta; Magnoliophyta; eudicotyledons; Gunneridae; Pentapetalae; rosids; malvids; Brassicales; Brassicaceae; Camelineae; Arabidopsis	.	.	.	.	.	.	.	.	.	COG0477^major facilitator Superfamily	GO:0016021^cellular_component^integral component of membrane`GO:0005886^cellular_component^plasma membrane`GO:0005354^molecular_function^galactose transmembrane transporter activity`GO:0015293^molecular_function^symporter activity`GO:0015757^biological_process^galactose transport	.	.	.
c2665_g1	c2665_g1_i1	.	.	.	c2665_g1_i1|m.1135	3-281[-]	.	.	.	.	.	.	.	.	.	.
c2666_g1	c2666_g1_i1	.	.	.	.	.	.	.	.	.	.	.	.	.	.	.
c2668_g1	c2668_g1_i1	.	.	.	.	.	.	.	.	.	.	.	.	.	.	.
c2669_g1	c2669_g1_i1	.	.	.	.	.	.	.	.	.	.	.	.	.	.	.
c2671_g1	c2671_g1_i1	.	.	.	.	.	.	.	.	.	.	.	.	.	.	.
c2673_g1	c2673_g1_i1	.	.	.	c2673_g1_i1|m.1136	2-250[+]	.	.	.	.	.	.	.	.	.	.
c2676_g1	c2676_g1_i1	YG41_SCHPO^YG41_SCHPO^Q:3-362,H:172-285^53.33%ID^E:3e-34^RecName: Full=Uncharacterized RNA-binding protein C23E6.01c;^Eukaryota; Fungi; Dikarya; Ascomycota; Taphrinomycotina; Schizosaccharomycetes; Schizosaccharomycetales; Schizosaccharomycetaceae; Schizosaccharomyces	.	.	c2676_g1_i1|m.1137	3-401[+]	YG41_SCHPO^YG41_SCHPO^Q:1-120,H:172-285^53.33%ID^E:3e-34^RecName: Full=Uncharacterized RNA-binding protein C23E6.01c;^Eukaryota; Fungi; Dikarya; Ascomycota; Taphrinomycotina; Schizosaccharomycetes; Schizosaccharomycetales; Schizosaccharomycetaceae; Schizosaccharomyces	.	PF00076.17^RRM_1^RNA recognition motif. (a.k.a. RRM, RBD, or RNP domain)^23-93^E:3.3e-16`PF14259.1^RRM_6^RNA recognition motif (a.k.a. RRM, RBD, or RNP domain)^23-88^E:1.9e-07	.	.	COG0724^Rna-binding protein	GO:0000932^cellular_component^cytoplasmic mRNA processing body`GO:0005829^cellular_component^cytosol`GO:0071004^cellular_component^U2-type prespliceosome`GO:0003729^molecular_function^mRNA binding`GO:0000166^molecular_function^nucleotide binding`GO:0006402^biological_process^mRNA catabolic process	GO:0003676^molecular_function^nucleic acid binding	.	.
c2680_g1	c2680_g1_i1	TIO_ARATH^TIO_ARATH^Q:349-107,H:1238-1319^67.07%ID^E:1e-33^RecName: Full=Serine/threonine-protein kinase TIO;^Eukaryota; Viridiplantae; Streptophyta; Embryophyta; Tracheophyta; Spermatophyta; Magnoliophyta; eudicotyledons; Gunneridae; Pentapetalae; rosids; malvids; Brassicales; Brassicaceae; Camelineae; Arabidopsis`TIO_ARATH^TIO_ARATH^Q:483-388,H:1197-1228^84.38%ID^E:1e-33^RecName: Full=Serine/th…	.	.	.	.	.	.	.	.	.	COG0515^Serine Threonine protein kinase	GO:0005856^cellular_component^cytoskeleton`GO:0009524^cellular_component^phragmoplast`GO:0005524^molecular_function^ATP binding`GO:0004674^molecular_function^protein serine/threonine kinase activity`GO:0000911^biological_process^cytokinesis by cell plate formation`GO:0009558^biological_process^embryo sac cellularization	.	.	.
c2681_g1	c2681_g1_i1	.	.	.	.	.	.	.	.	.	.	.	.	.	.	.
c2682_g1	c2682_g1_i1	.	.	.	.	.	.	.	.	.	.	.	.	.	.	.
c2686_g1	c2686_g1_i1	.	.	.	.	.	.	.	.	.	.	.	.	.	.	.
c2689_g1	c2689_g1_i1	.	.	.	c2689_g1_i1|m.1141	1-327[-]	.	.	.	.	.	.	.	.	.	.
c2690_g1	c2690_g1_i1	.	.	.	.	.	.	.	.	.	.	.	.	.	.	.
c2691_g1	c2691_g1_i1	.	.	.	.	.	.	.	.	.	.	.	.	.	.	.
c2692_g1	c2692_g1_i1	.	.	.	.	.	.	.	.	.	.	.	.	.	.	.
c2695_g1	c2695_g1_i1	.	.	.	c2695_g1_i1|m.1146	3-164[-]	.	.	.	.	.	.	.	.	.	.
c2697_g1	c2697_g1_i1	.	.	.	.	.	.	.	.	.	.	.	.	.	.	.
c2699_g1	c2699_g1_i1	.	.	.	c2699_g1_i1|m.1148	1-168[+]	.	.	.	.	.	.	.	.	.	.
c2707_g1	c2707_g1_i1	MBR2_ARATH^MBR2_ARATH^Q:511-140,H:543-666^64.8%ID^E:2e-53^RecName: Full=E3 ubiquitin-protein ligase MBR2;^Eukaryota; Viridiplantae; Streptophyta; Embryophyta; Tracheophyta; Spermatophyta; Magnoliophyta; eudicotyledons; Gunneridae; Pentapetalae; rosids; malvids; Brassicales; Brassicaceae; Camelineae; Arabidopsis	.	.	c2707_g1_i1|m.1151	1-201[+]	.	.	.	.	.	.	.	.	.	.
c2707_g1	c2707_g1_i1	MBR2_ARATH^MBR2_ARATH^Q:511-140,H:543-666^64.8%ID^E:2e-53^RecName: Full=E3 ubiquitin-protein ligase MBR2;^Eukaryota; Viridiplantae; Streptophyta; Embryophyta; Tracheophyta; Spermatophyta; Magnoliophyta; eudicotyledons; Gunneridae; Pentapetalae; rosids; malvids; Brassicales; Brassicaceae; Camelineae; Arabidopsis	.	.	c2707_g1_i1|m.1149	137-511[-]	MBR2_ARATH^MBR2_ARATH^Q:1-124,H:543-666^64.8%ID^E:3e-54^RecName: Full=E3 ubiquitin-protein ligase MBR2;^Eukaryota; Viridiplantae; Streptophyta; Embryophyta; Tracheophyta; Spermatophyta; Magnoliophyta; eudicotyledons; Gunneridae; Pentapetalae; rosids; malvids; Brassicales; Brassicaceae; Camelineae; Arabidopsis	.	PF12861.2^zf-Apc11^Anaphase-promoting complex subunit 11 RING-H2 finger^67-120^E:1.8e-05`PF12678.2^zf-rbx1^RING-H2 zinc finger^74-118^E:8.6e-11`PF13920.1^zf-C3HC4_3^Zinc finger, C3HC4 type (RING finger)^75-119^E:1.7e-06`PF13639.1^zf-RING_2^Ring finger domain^76-118^E:2.8e-13`PF00097.20^zf-C3HC4^Zinc finger, C3HC4 type (RING finger)^77-117^E:1.8e-06`PF13923.1^zf-C3HC4_2^Zinc finger, C3HC4 type (RI…	.	.	.	GO:0016874^molecular_function^ligase activity`GO:0008270^molecular_function^zinc ion binding`GO:0009908^biological_process^flower development`GO:0043161^biological_process^proteasome-mediated ubiquitin-dependent protein catabolic process`GO:0016567^biological_process^protein ubiquitination`GO:0040008^biological_process^regulation of growth`GO:0010228^biological_process^vegetative to reproductive …	GO:0004842^molecular_function^ubiquitin-protein transferase activity`GO:0005680^cellular_component^anaphase-promoting complex`GO:0008270^molecular_function^zinc ion binding`GO:0005515^molecular_function^protein binding`GO:0046872^molecular_function^metal ion binding	.	.
c2710_g1	c2710_g1_i1	CH10_SCHPO^CH10_SCHPO^Q:51-320,H:3-92^60%ID^E:2e-31^RecName: Full=10 kDa heat shock protein, mitochondrial;^Eukaryota; Fungi; Dikarya; Ascomycota; Taphrinomycotina; Schizosaccharomycetes; Schizosaccharomycetales; Schizosaccharomycetaceae; Schizosaccharomyces	.	.	c2710_g1_i1|m.1153	3-320[+]	CH10_SCHPO^CH10_SCHPO^Q:17-106,H:3-92^60%ID^E:2e-31^RecName: Full=10 kDa heat shock protein, mitochondrial;^Eukaryota; Fungi; Dikarya; Ascomycota; Taphrinomycotina; Schizosaccharomycetes; Schizosaccharomycetales; Schizosaccharomycetaceae; Schizosaccharomyces	.	PF00166.16^Cpn10^Chaperonin 10 Kd subunit^25-105^E:2.4e-23	.	.	COG0234^Binds to cpn60 in the presence of Mg-ATP and suppresses the ATPase activity of the latter (By similarity)	GO:0005759^cellular_component^mitochondrial matrix`GO:0005739^cellular_component^mitochondrion`GO:0005524^molecular_function^ATP binding`GO:0051082^molecular_function^unfolded protein binding`GO:0006457^biological_process^protein folding`GO:0030150^biological_process^protein import into mitochondrial matrix	GO:0006457^biological_process^protein folding`GO:0005737^cellular_component^cytoplasm	.	.
c2712_g1	c2712_g1_i1	.	.	.	.	.	.	.	.	.	.	.	.	.	.	.
c2715_g1	c2715_g1_i1	KPRO_MAIZE^KPRO_MAIZE^Q:327-1,H:109-216^46.36%ID^E:2e-23^RecName: Full=Putative receptor protein kinase ZmPK1;^Eukaryota; Viridiplantae; Streptophyta; Embryophyta; Tracheophyta; Spermatophyta; Magnoliophyta; Liliopsida; Poales; Poaceae; PACMAD clade; Panicoideae; Andropogoneae; Zea	.	.	c2715_g1_i1|m.1158	1-327[-]	KPRO_MAIZE^KPRO_MAIZE^Q:1-109,H:109-216^46.36%ID^E:2e-23^RecName: Full=Putative receptor protein kinase ZmPK1;^Eukaryota; Viridiplantae; Streptophyta; Embryophyta; Tracheophyta; Spermatophyta; Magnoliophyta; Liliopsida; Poales; Poaceae; PACMAD clade; Panicoideae; Andropogoneae; Zea	.	PF01453.19^B_lectin^D-mannose binding lectin^1-64^E:1.1e-17	.	.	.	GO:0016021^cellular_component^integral component of membrane`GO:0005524^molecular_function^ATP binding`GO:0004674^molecular_function^protein serine/threonine kinase activity`GO:0048544^biological_process^recognition of pollen	.	.	.
c2719_g1	c2719_g1_i1	.	.	.	c2719_g1_i1|m.1160	3-215[+]	.	.	.	.	.	.	.	.	.	.
c2721_g1	c2721_g1_i1	.	.	.	.	.	.	.	.	.	.	.	.	.	.	.
c2723_g1	c2723_g1_i1	NDUA5_PONPY^NDUA5_PONPY^Q:86-370,H:6-100^47.37%ID^E:3e-20^RecName: Full=NADH dehydrogenase [ubiquinone] 1 alpha subcomplex subunit 5;^Eukaryota; Metazoa; Chordata; Craniata; Vertebrata; Euteleostomi; Mammalia; Eutheria; Euarchontoglires; Primates; Haplorrhini; Catarrhini; Hominidae; Pongo	.	.	c2723_g1_i1|m.1161	50-370[+]	NDUA5_PONPY^NDUA5_PONPY^Q:13-107,H:6-100^47.37%ID^E:2e-20^RecName: Full=NADH dehydrogenase [ubiquinone] 1 alpha subcomplex subunit 5;^Eukaryota; Metazoa; Chordata; Craniata; Vertebrata; Euteleostomi; Mammalia; Eutheria; Euarchontoglires; Primates; Haplorrhini; Catarrhini; Hominidae; Pongo	.	PF04716.9^ETC_C1_NDUFA5^ETC complex I subunit conserved region^25-81^E:3.8e-26	.	.	.	GO:0005743^cellular_component^mitochondrial inner membrane`GO:0070469^cellular_component^respiratory chain`GO:0016651^molecular_function^oxidoreductase activity, acting on NAD(P)H`GO:0022904^biological_process^respiratory electron transport chain	GO:0016651^molecular_function^oxidoreductase activity, acting on NAD(P)H`GO:0022904^biological_process^respiratory electron transport chain`GO:0005743^cellular_component^mitochondrial inner membrane	.	.
c2727_g1	c2727_g1_i1	.	.	.	c2727_g1_i1|m.1163	45-257[+]	.	.	.	.	.	.	.	.	.	.
c2735_g1	c2735_g1_i1	AB18B_ARATH^AB18B_ARATH^Q:9-203,H:384-448^73.85%ID^E:5e-25^RecName: Full=ABC transporter B family member 18;^Eukaryota; Viridiplantae; Streptophyta; Embryophyta; Tracheophyta; Spermatophyta; Magnoliophyta; eudicotyledons; Gunneridae; Pentapetalae; rosids; malvids; Brassicales; Brassicaceae; Camelineae; Arabidopsis`AB18B_ARATH^AB18B_ARATH^Q:9-197,H:1017-1079^57.14%ID^E:2e-16^RecName: Full=ABC tran…	.	.	.	.	.	.	.	.	.	COG1132^(ABC) transporter	GO:0016021^cellular_component^integral component of membrane`GO:0005886^cellular_component^plasma membrane`GO:0005524^molecular_function^ATP binding`GO:0042626^molecular_function^ATPase activity, coupled to transmembrane movement of substances`GO:0010329^molecular_function^auxin efflux transmembrane transporter activity`GO:0010541^biological_process^acropetal auxin transport`GO:0006200^biological…	.	.	.
c2736_g1	c2736_g1_i1	.	.	.	.	.	.	.	.	.	.	.	.	.	.	.
c2737_g1	c2737_g1_i1	.	.	.	.	.	.	.	.	.	.	.	.	.	.	.
c2740_g1	c2740_g1_i1	.	.	.	c2740_g1_i1|m.1166	17-268[-]	.	.	.	.	.	.	.	.	.	.
c2741_g1	c2741_g1_i1	.	.	.	.	.	.	.	.	.	.	.	.	.	.	.
c2743_g1	c2743_g1_i1	KRI1_BOVIN^KRI1_BOVIN^Q:504-322,H:500-560^55.74%ID^E:2e-13^RecName: Full=Protein KRI1 homolog;^Eukaryota; Metazoa; Chordata; Craniata; Vertebrata; Euteleostomi; Mammalia; Eutheria; Laurasiatheria; Cetartiodactyla; Ruminantia; Pecora; Bovidae; Bovinae; Bos	.	.	c2743_g1_i1|m.1167	34-537[-]	KRI1_MOUSE^KRI1_MOUSE^Q:12-167,H:503-687^32.97%ID^E:2e-14^RecName: Full=Protein KRI1 homolog;^Eukaryota; Metazoa; Chordata; Craniata; Vertebrata; Euteleostomi; Mammalia; Eutheria; Euarchontoglires; Glires; Rodentia; Sciurognathi; Muroidea; Muridae; Murinae; Mus; Mus	.	PF12936.2^Kri1_C^KRI1-like family C-terminal^9-93^E:4e-30	.	.	.	.	.	.	.
c2744_g1	c2744_g1_i1	.	.	.	.	.	.	.	.	.	.	.	.	.	.	.
c2750_g1	c2750_g1_i2	.	.	.	.	.	.	.	.	.	.	.	.	.	.	.
c2751_g1	c2751_g1_i1	COL4_ARATH^COL4_ARATH^Q:184-26,H:4-57^53.7%ID^E:8e-12^RecName: Full=Zinc finger protein CONSTANS-LIKE 4;^Eukaryota; Viridiplantae; Streptophyta; Embryophyta; Tracheophyta; Spermatophyta; Magnoliophyta; eudicotyledons; Gunneridae; Pentapetalae; rosids; malvids; Brassicales; Brassicaceae; Camelineae; Arabidopsis`COL4_ARATH^COL4_ARATH^Q:241-35,H:28-97^35.71%ID^E:4e-06^RecName: Full=Zinc finger prote…	.	.	c2751_g1_i1|m.1168	2-250[-]	COL4_ARATH^COL4_ARATH^Q:23-75,H:4-57^53.7%ID^E:8e-12^RecName: Full=Zinc finger protein CONSTANS-LIKE 4;^Eukaryota; Viridiplantae; Streptophyta; Embryophyta; Tracheophyta; Spermatophyta; Magnoliophyta; eudicotyledons; Gunneridae; Pentapetalae; rosids; malvids; Brassicales; Brassicaceae; Camelineae; Arabidopsis`COL4_ARATH^COL4_ARATH^Q:4-72,H:28-97^35.71%ID^E:4e-06^RecName: Full=Zinc finger protein …	.	PF00643.19^zf-B_box^B-box zinc finger^21-63^E:2.6e-07	.	.	.	GO:0005634^cellular_component^nucleus`GO:0008270^molecular_function^zinc ion binding	GO:0008270^molecular_function^zinc ion binding`GO:0005622^cellular_component^intracellular	.	.
c2752_g1	c2752_g1_i1	.	.	.	c2752_g1_i1|m.1170	115-297[-]	.	.	.	.	.	.	.	.	.	.
c2753_g1	c2753_g1_i1	.	.	.	.	.	.	.	.	.	.	.	.	.	.	.
c2754_g1	c2754_g1_i1	.	.	.	.	.	.	.	.	.	.	.	.	.	.	.
c2760_g1	c2760_g1_i1	SINA3_ARATH^SINA3_ARATH^Q:253-164,H:282-311^100%ID^E:1e-13^RecName: Full=E3 ubiquitin-protein ligase SINAT3;^Eukaryota; Viridiplantae; Streptophyta; Embryophyta; Tracheophyta; Spermatophyta; Magnoliophyta; eudicotyledons; Gunneridae; Pentapetalae; rosids; malvids; Brassicales; Brassicaceae; Camelineae; Arabidopsis	.	.	c2760_g1_i1|m.1172	1-189[+]	.	.	.	.	.	.	.	.	.	.
c2761_g1	c2761_g1_i1	.	.	.	c2761_g1_i1|m.1173	1-243[-]	.	.	.	.	.	.	.	.	.	.
c2762_g1	c2762_g1_i1	.	.	.	c2762_g1_i1|m.1175	3-455[+]	.	.	.	.	.	.	.	.	.	.
c2763_g1	c2763_g1_i1	.	.	.	.	.	.	.	.	.	.	.	.	.	.	.
c2764_g1	c2764_g1_i1	.	.	.	.	.	.	.	.	.	.	.	.	.	.	.
c2765_g1	c2765_g1_i1	.	.	.	c2765_g1_i1|m.1177	221-367[+]	.	.	.	.	.	.	.	.	.	.
c2766_g1	c2766_g1_i1	.	.	.	.	.	.	.	.	.	.	.	.	.	.	.
c2767_g1	c2767_g1_i1	.	.	.	c2767_g1_i1|m.1180	1-201[-]	.	.	.	.	.	.	.	.	.	.
c2769_g1	c2769_g1_i1	CYS3_YEAST^CYS3_YEAST^Q:62-295,H:75-148^60.76%ID^E:2e-20^RecName: Full=Cystathionine gamma-lyase;^Eukaryota; Fungi; Dikarya; Ascomycota; Saccharomycotina; Saccharomycetes; Saccharomycetales; Saccharomycetaceae; Saccharomyces	.	.	c2769_g1_i1|m.1181	2-295[+]	CYS3_YEAST^CYS3_YEAST^Q:1-98,H:56-148^57.58%ID^E:1e-25^RecName: Full=Cystathionine gamma-lyase;^Eukaryota; Fungi; Dikarya; Ascomycota; Saccharomycotina; Saccharomycetes; Saccharomycetales; Saccharomycetaceae; Saccharomyces	.	PF01053.15^Cys_Met_Meta_PP^Cys/Met metabolism PLP-dependent enzyme^1-98^E:1.8e-21	.	.	COG0626^cystathionine	GO:0005737^cellular_component^cytoplasm`GO:0004123^molecular_function^cystathionine gamma-lyase activity`GO:0042802^molecular_function^identical protein binding`GO:0080146^molecular_function^L-cysteine desulfhydrase activity`GO:0044540^molecular_function^L-cystine L-cysteine-lyase (deaminating)`GO:0030170^molecular_function^pyridoxal phosphate binding`GO:0019344^biological_process^cysteine biosyn…	GO:0030170^molecular_function^pyridoxal phosphate binding	.	.
c2777_g1	c2777_g1_i1	PTI6_SOLLC^PTI6_SOLLC^Q:270-67,H:87-154^82.35%ID^E:8e-33^RecName: Full=Pathogenesis-related genes transcriptional activator PTI6;^Eukaryota; Viridiplantae; Streptophyta; Embryophyta; Tracheophyta; Spermatophyta; Magnoliophyta; eudicotyledons; Gunneridae; Pentapetalae; asterids; lamiids; Solanales; Solanaceae; Solanoideae; Solaneae; Solanum; Lycopersicon	.	.	c2777_g1_i1|m.1185	1-330[-]	PTI6_SOLLC^PTI6_SOLLC^Q:21-88,H:87-154^82.35%ID^E:7e-33^RecName: Full=Pathogenesis-related genes transcriptional activator PTI6;^Eukaryota; Viridiplantae; Streptophyta; Embryophyta; Tracheophyta; Spermatophyta; Magnoliophyta; eudicotyledons; Gunneridae; Pentapetalae; asterids; lamiids; Solanales; Solanaceae; Solanoideae; Solaneae; Solanum; Lycopersicon	.	PF00847.15^AP2^AP2 domain^30-80^E:3.8e-15	.	.	.	GO:0005634^cellular_component^nucleus`GO:0003677^molecular_function^DNA binding`GO:0003700^molecular_function^sequence-specific DNA binding transcription factor activity`GO:0006952^biological_process^defense response`GO:0006351^biological_process^transcription, DNA-templated	GO:0003700^molecular_function^sequence-specific DNA binding transcription factor activity`GO:0006355^biological_process^regulation of transcription, DNA-templated	.	.
c2778_g1	c2778_g1_i1	TIR1L_ARATH^TIR1L_ARATH^Q:260-111,H:570-619^68%ID^E:2e-12^RecName: Full=Transport inhibitor response 1-like protein;^Eukaryota; Viridiplantae; Streptophyta; Embryophyta; Tracheophyta; Spermatophyta; Magnoliophyta; eudicotyledons; Gunneridae; Pentapetalae; rosids; malvids; Brassicales; Brassicaceae; Camelineae; Arabidopsis	.	.	.	.	.	.	.	.	.	.	GO:0005634^cellular_component^nucleus`GO:0019005^cellular_component^SCF ubiquitin ligase complex`GO:0010011^molecular_function^auxin binding`GO:0000822^molecular_function^inositol hexakisphosphate binding`GO:0009734^biological_process^auxin-activated signaling pathway`GO:0016567^biological_process^protein ubiquitination	.	.	.
c2782_g1	c2782_g1_i1	FAO1_LOTJA^FAO1_LOTJA^Q:225-1,H:1-75^49.33%ID^E:1e-18^RecName: Full=Long-chain-alcohol oxidase FAO1;^Eukaryota; Viridiplantae; Streptophyta; Embryophyta; Tracheophyta; Spermatophyta; Magnoliophyta; eudicotyledons; Gunneridae; Pentapetalae; rosids; fabids; Fabales; Fabaceae; Papilionoideae; Loteae; Lotus	.	.	c2782_g1_i1|m.1190	1-261[-]	FAO1_LOTJA^FAO1_LOTJA^Q:13-87,H:1-75^49.33%ID^E:1e-18^RecName: Full=Long-chain-alcohol oxidase FAO1;^Eukaryota; Viridiplantae; Streptophyta; Embryophyta; Tracheophyta; Spermatophyta; Magnoliophyta; eudicotyledons; Gunneridae; Pentapetalae; rosids; fabids; Fabales; Fabaceae; Papilionoideae; Loteae; Lotus	.	.	.	.	.	GO:0016021^cellular_component^integral component of membrane`GO:0050660^molecular_function^flavin adenine dinucleotide binding`GO:0046577^molecular_function^long-chain-alcohol oxidase activity`GO:0006066^biological_process^alcohol metabolic process`GO:0055114^biological_process^oxidation-reduction process`GO:0009409^biological_process^response to cold	.	.	.
c2783_g1	c2783_g1_i1	Y1668_ARATH^Y1668_ARATH^Q:352-29,H:583-681^37.04%ID^E:4e-17^RecName: Full=Probable inactive leucine-rich repeat receptor-like protein kinase At1g66830;^Eukaryota; Viridiplantae; Streptophyta; Embryophyta; Tracheophyta; Spermatophyta; Magnoliophyta; eudicotyledons; Gunneridae; Pentapetalae; rosids; malvids; Brassicales; Brassicaceae; Camelineae; Arabidopsis	.	.	c2783_g1_i1|m.1193	20-355[-]	Y1668_ARATH^Y1668_ARATH^Q:2-109,H:583-681^37.04%ID^E:3e-17^RecName: Full=Probable inactive leucine-rich repeat receptor-like protein kinase At1g66830;^Eukaryota; Viridiplantae; Streptophyta; Embryophyta; Tracheophyta; Spermatophyta; Magnoliophyta; eudicotyledons; Gunneridae; Pentapetalae; rosids; malvids; Brassicales; Brassicaceae; Camelineae; Arabidopsis	.	PF07714.12^Pkinase_Tyr^Protein tyrosine kinase^9-106^E:0.00023	.	.	COG4886^leucine Rich Repeat	GO:0016021^cellular_component^integral component of membrane`GO:0005886^cellular_component^plasma membrane`GO:0005524^molecular_function^ATP binding`GO:0004672^molecular_function^protein kinase activity	GO:0004672^molecular_function^protein kinase activity`GO:0006468^biological_process^protein phosphorylation	.	.
c2785_g1	c2785_g1_i1	.	.	.	c2785_g1_i1|m.1199	121-303[-]	.	.	.	.	.	.	.	.	.	.
c2792_g1	c2792_g1_i1	.	.	.	.	.	.	.	.	.	.	.	.	.	.	.
c2799_g1	c2799_g1_i1	.	.	.	.	.	.	.	.	.	.	.	.	.	.	.
c2803_g1	c2803_g1_i1	.	.	.	.	.	.	.	.	.	.	.	.	.	.	.
c2807_g1	c2807_g1_i1	.	.	.	.	.	.	.	.	.	.	.	.	.	.	.
c2812_g1	c2812_g1_i1	C96AF_ARATH^C96AF_ARATH^Q:239-3,H:322-384^44.3%ID^E:5e-11^RecName: Full=Alkane hydroxylase MAH1 {ECO:0000303|PubMed:17905869};^Eukaryota; Viridiplantae; Streptophyta; Embryophyta; Tracheophyta; Spermatophyta; Magnoliophyta; eudicotyledons; Gunneridae; Pentapetalae; rosids; malvids; Brassicales; Brassicaceae; Camelineae; Arabidopsis	.	.	c2812_g1_i1|m.1202	3-239[-]	C96AF_ARATH^C96AF_ARATH^Q:1-79,H:322-384^44.3%ID^E:4e-11^RecName: Full=Alkane hydroxylase MAH1 {ECO:0000303|PubMed:17905869};^Eukaryota; Viridiplantae; Streptophyta; Embryophyta; Tracheophyta; Spermatophyta; Magnoliophyta; eudicotyledons; Gunneridae; Pentapetalae; rosids; malvids; Brassicales; Brassicaceae; Camelineae; Arabidopsis	.	PF00067.17^p450^Cytochrome P450^2-74^E:3.6e-10	.	.	.	GO:0005783^cellular_component^endoplasmic reticulum`GO:0020037^molecular_function^heme binding`GO:0005506^molecular_function^iron ion binding`GO:0080133^molecular_function^midchain alkane hydroxylase activity`GO:0010025^biological_process^wax biosynthetic process	GO:0005506^molecular_function^iron ion binding`GO:0016705^molecular_function^oxidoreductase activity, acting on paired donors, with incorporation or reduction of molecular oxygen`GO:0020037^molecular_function^heme binding`GO:0055114^biological_process^oxidation-reduction process	.	.
c2818_g1	c2818_g1_i1	.	.	.	.	.	.	.	.	.	.	.	.	.	.	.
c2819_g1	c2819_g1_i1	.	.	.	.	.	.	.	.	.	.	.	.	.	.	.
c2820_g1	c2820_g1_i1	VSR6_ARATH^VSR6_ARATH^Q:276-4,H:236-326^74.73%ID^E:7e-46^RecName: Full=Vacuolar-sorting receptor 6;^Eukaryota; Viridiplantae; Streptophyta; Embryophyta; Tracheophyta; Spermatophyta; Magnoliophyta; eudicotyledons; Gunneridae; Pentapetalae; rosids; malvids; Brassicales; Brassicaceae; Camelineae; Arabidopsis	.	.	c2820_g1_i1|m.1205	1-276[-]	VSR6_ARATH^VSR6_ARATH^Q:1-91,H:236-326^74.73%ID^E:6e-46^RecName: Full=Vacuolar-sorting receptor 6;^Eukaryota; Viridiplantae; Streptophyta; Embryophyta; Tracheophyta; Spermatophyta; Magnoliophyta; eudicotyledons; Gunneridae; Pentapetalae; rosids; malvids; Brassicales; Brassicaceae; Camelineae; Arabidopsis	.	.	.	.	.	GO:0030665^cellular_component^clathrin-coated vesicle membrane`GO:0000139^cellular_component^Golgi membrane`GO:0016021^cellular_component^integral component of membrane`GO:0031902^cellular_component^late endosome membrane`GO:0005509^molecular_function^calcium ion binding`GO:0015031^biological_process^protein transport	.	.	.
c2827_g1	c2827_g1_i1	CATZ_HUMAN^CATZ_HUMAN^Q:1-228,H:54-129^56.58%ID^E:5e-25^RecName: Full=Cathepsin Z;^Eukaryota; Metazoa; Chordata; Craniata; Vertebrata; Euteleostomi; Mammalia; Eutheria; Euarchontoglires; Primates; Haplorrhini; Catarrhini; Hominidae; Homo	.	.	c2827_g1_i1|m.1206	1-228[+]	CATZ_HUMAN^CATZ_HUMAN^Q:1-76,H:54-129^56.58%ID^E:4e-25^RecName: Full=Cathepsin Z;^Eukaryota; Metazoa; Chordata; Craniata; Vertebrata; Euteleostomi; Mammalia; Eutheria; Euarchontoglires; Primates; Haplorrhini; Catarrhini; Hominidae; Homo	.	PF00112.18^Peptidase_C1^Papain family cysteine protease^9-74^E:9e-11	.	.	COG4870^cysteine	GO:0005783^cellular_component^endoplasmic reticulum`GO:0005615^cellular_component^extracellular space`GO:0070062^cellular_component^extracellular vesicular exosome`GO:0043231^cellular_component^intracellular membrane-bounded organelle`GO:0005764^cellular_component^lysosome`GO:0005886^cellular_component^plasma membrane`GO:0008234^molecular_function^cysteine-type peptidase activity`GO:0002003^biolo…	GO:0008234^molecular_function^cysteine-type peptidase activity`GO:0006508^biological_process^proteolysis	.	.
c2828_g1	c2828_g1_i1	.	.	.	.	.	.	.	.	.	.	.	.	.	.	.
c2830_g1	c2830_g1_i1	.	.	.	c2830_g1_i1|m.1209	3-302[-]	.	.	.	.	.	.	.	.	.	.
c2831_g1	c2831_g1_i1	.	.	.	.	.	.	.	.	.	.	.	.	.	.	.
c2838_g1	c2838_g1_i1	.	.	.	.	.	.	.	.	.	.	.	.	.	.	.
c2840_g1	c2840_g1_i1	.	.	.	c2840_g1_i1|m.1212	1-291[-]	.	.	.	.	.	.	.	.	.	.
c2843_g1	c2843_g1_i1	.	.	.	.	.	.	.	.	.	.	.	.	.	.	.
c2848_g1	c2848_g1_i1	.	.	.	.	.	.	.	.	.	.	.	.	.	.	.
c2851_g1	c2851_g1_i1	.	.	.	.	.	.	.	.	.	.	.	.	.	.	.
c2859_g1	c2859_g1_i1	.	.	.	.	.	.	.	.	.	.	.	.	.	.	.
c2860_g1	c2860_g1_i1	.	.	.	.	.	.	.	.	.	.	.	.	.	.	.
c2861_g1	c2861_g1_i1	.	.	.	.	.	.	.	.	.	.	.	.	.	.	.
c2862_g1	c2862_g1_i1	.	.	.	.	.	.	.	.	.	.	.	.	.	.	.
c2863_g1	c2863_g1_i1	.	.	.	.	.	.	.	.	.	.	.	.	.	.	.
c2865_g1	c2865_g1_i1	.	.	.	.	.	.	.	.	.	.	.	.	.	.	.
c2866_g1	c2866_g1_i1	.	.	.	.	.	.	.	.	.	.	.	.	.	.	.
c2868_g1	c2868_g1_i1	.	.	.	.	.	.	.	.	.	.	.	.	.	.	.
c2870_g1	c2870_g1_i1	STIP2_ARATH^STIP2_ARATH^Q:214-2,H:321-393^63.01%ID^E:2e-21^RecName: Full=Septin and tuftelin-interacting protein 1 homolog 2;^Eukaryota; Viridiplantae; Streptophyta; Embryophyta; Tracheophyta; Spermatophyta; Magnoliophyta; eudicotyledons; Gunneridae; Pentapetalae; rosids; malvids; Brassicales; Brassicaceae; Camelineae; Arabidopsis	.	.	c2870_g1_i1|m.1216	2-214[-]	STIP2_ARATH^STIP2_ARATH^Q:1-71,H:321-393^63.01%ID^E:2e-21^RecName: Full=Septin and tuftelin-interacting protein 1 homolog 2;^Eukaryota; Viridiplantae; Streptophyta; Embryophyta; Tracheophyta; Spermatophyta; Magnoliophyta; eudicotyledons; Gunneridae; Pentapetalae; rosids; malvids; Brassicales; Brassicaceae; Camelineae; Arabidopsis	.	PF07842.7^GCFC^GC-rich sequence DNA-binding factor-like protein^4-68^E:4e-14	.	.	.	GO:0005681^cellular_component^spliceosomal complex`GO:0003677^molecular_function^DNA binding`GO:0006397^biological_process^mRNA processing`GO:0006355^biological_process^regulation of transcription, DNA-templated`GO:0008380^biological_process^RNA splicing	GO:0003677^molecular_function^DNA binding`GO:0006355^biological_process^regulation of transcription, DNA-templated`GO:0005634^cellular_component^nucleus	.	.
c2874_g1	c2874_g1_i1	.	.	.	.	.	.	.	.	.	.	.	.	.	.	.
c2876_g1	c2876_g1_i1	.	.	.	.	.	.	.	.	.	.	.	.	.	.	.
c2879_g1	c2879_g1_i1	.	.	.	.	.	.	.	.	.	.	.	.	.	.	.
c2882_g1	c2882_g1_i1	.	.	.	c2882_g1_i1|m.1218	1-459[+]	.	.	PF14200.1^RicinB_lectin_2^Ricin-type beta-trefoil lectin domain-like^64-145^E:5e-12	.	.	.	.	.	.	.
c2883_g1	c2883_g1_i1	GALE1_PEA^GALE1_PEA^Q:218-3,H:186-257^88.89%ID^E:2e-41^RecName: Full=UDP-glucose 4-epimerase;^Eukaryota; Viridiplantae; Streptophyta; Embryophyta; Tracheophyta; Spermatophyta; Magnoliophyta; eudicotyledons; Gunneridae; Pentapetalae; rosids; fabids; Fabales; Fabaceae; Papilionoideae; Fabeae; Pisum	.	.	c2883_g1_i1|m.1221	3-218[-]	GALE1_PEA^GALE1_PEA^Q:1-72,H:186-257^88.89%ID^E:2e-41^RecName: Full=UDP-glucose 4-epimerase;^Eukaryota; Viridiplantae; Streptophyta; Embryophyta; Tracheophyta; Spermatophyta; Magnoliophyta; eudicotyledons; Gunneridae; Pentapetalae; rosids; fabids; Fabales; Fabaceae; Papilionoideae; Fabeae; Pisum	.	PF01370.16^Epimerase^NAD dependent epimerase/dehydratase family^7-71^E:1.3e-05	.	.	.	GO:0050662^molecular_function^coenzyme binding`GO:0003978^molecular_function^UDP-glucose 4-epimerase activity`GO:0006012^biological_process^galactose metabolic process	GO:0003824^molecular_function^catalytic activity`GO:0050662^molecular_function^coenzyme binding	.	.
c2885_g1	c2885_g1_i1	RH5_ARATH^RH5_ARATH^Q:195-1,H:97-161^64.62%ID^E:2e-23^RecName: Full=DEAD-box ATP-dependent RNA helicase 5;^Eukaryota; Viridiplantae; Streptophyta; Embryophyta; Tracheophyta; Spermatophyta; Magnoliophyta; eudicotyledons; Gunneridae; Pentapetalae; rosids; malvids; Brassicales; Brassicaceae; Camelineae; Arabidopsis	.	.	c2885_g1_i1|m.1222	1-471[-]	RH5_ARATH^RH5_ARATH^Q:96-157,H:100-161^67.74%ID^E:1e-23^RecName: Full=DEAD-box ATP-dependent RNA helicase 5;^Eukaryota; Viridiplantae; Streptophyta; Embryophyta; Tracheophyta; Spermatophyta; Magnoliophyta; eudicotyledons; Gunneridae; Pentapetalae; rosids; malvids; Brassicales; Brassicaceae; Camelineae; Arabidopsis	.	.	.	.	COG0513^atp-dependent rna helicase	GO:0005829^cellular_component^cytosol`GO:0005730^cellular_component^nucleolus`GO:0005524^molecular_function^ATP binding`GO:0008026^molecular_function^ATP-dependent helicase activity`GO:0003723^molecular_function^RNA binding`GO:0006364^biological_process^rRNA processing	.	.	.
c2891_g1	c2891_g1_i1	.	.	.	.	.	.	.	.	.	.	.	.	.	.	.
c2911_g1	c2911_g1_i1	.	.	.	.	.	.	.	.	.	.	.	.	.	.	.
c2912_g1	c2912_g1_i1	.	.	.	c2912_g1_i1|m.1228	3-770[-]	.	.	PF09598.5^Stm1_N^Stm1^14-82^E:5.6e-09`PF04774.10^HABP4_PAI-RBP1^Hyaluronan / mRNA binding family^165-256^E:3.8e-20	.	.	.	.	.	.	.
c2918_g1	c2918_g1_i1	.	.	.	.	.	.	.	.	.	.	.	.	.	.	.
c2924_g1	c2924_g1_i1	.	.	.	.	.	.	.	.	.	.	.	.	.	.	.
c2925_g1	c2925_g1_i1	.	.	.	.	.	.	.	.	.	.	.	.	.	.	.
c2928_g1	c2928_g1_i1	.	.	.	.	.	.	.	.	.	.	.	.	.	.	.
c2930_g1	c2930_g1_i1	.	.	.	.	.	.	.	.	.	.	.	.	.	.	.
c2935_g1	c2935_g1_i1	.	.	.	.	.	.	.	.	.	.	.	.	.	.	.
c2936_g1	c2936_g1_i1	CLCF_ARATH^CLCF_ARATH^Q:585-1,H:541-728^48.21%ID^E:2e-55^RecName: Full=Chloride channel protein CLC-f;^Eukaryota; Viridiplantae; Streptophyta; Embryophyta; Tracheophyta; Spermatophyta; Magnoliophyta; eudicotyledons; Gunneridae; Pentapetalae; rosids; malvids; Brassicales; Brassicaceae; Camelineae; Arabidopsis	.	.	c2936_g1_i1|m.1237	1-585[-]	CLCF_ARATH^CLCF_ARATH^Q:1-195,H:541-728^48.21%ID^E:2e-55^RecName: Full=Chloride channel protein CLC-f;^Eukaryota; Viridiplantae; Streptophyta; Embryophyta; Tracheophyta; Spermatophyta; Magnoliophyta; eudicotyledons; Gunneridae; Pentapetalae; rosids; malvids; Brassicales; Brassicaceae; Camelineae; Arabidopsis	.	PF00571.23^CBS^CBS domain^77-131^E:2.6e-11	.	.	COG0038^chloride channel	GO:0034707^cellular_component^chloride channel complex`GO:0009507^cellular_component^chloroplast`GO:0005794^cellular_component^Golgi apparatus`GO:0030554^molecular_function^adenyl nucleotide binding`GO:0005247^molecular_function^voltage-gated chloride channel activity	.	.	.
c2937_g1	c2937_g1_i1	.	.	.	c2937_g1_i1|m.1240	1-234[-]	.	.	.	.	.	.	.	.	.	.
c2941_g1	c2941_g1_i1	.	.	.	.	.	.	.	.	.	.	.	.	.	.	.
c2944_g1	c2944_g1_i1	.	.	.	.	.	.	.	.	.	.	.	.	.	.	.
c2946_g1	c2946_g1_i1	.	.	.	.	.	.	.	.	.	.	.	.	.	.	.
c2951_g1	c2951_g1_i1	FIO1_SCHPO^FIO1_SCHPO^Q:43-507,H:353-517^39.41%ID^E:6e-28^RecName: Full=Iron transport multicopper oxidase fio1;^Eukaryota; Fungi; Dikarya; Ascomycota; Taphrinomycotina; Schizosaccharomycetes; Schizosaccharomycetales; Schizosaccharomycetaceae; Schizosaccharomyces	.	.	c2951_g1_i1|m.1243	1-519[+]	FIO1_SCHPO^FIO1_SCHPO^Q:15-169,H:353-517^39.41%ID^E:6e-28^RecName: Full=Iron transport multicopper oxidase fio1;^Eukaryota; Fungi; Dikarya; Ascomycota; Taphrinomycotina; Schizosaccharomycetes; Schizosaccharomycetales; Schizosaccharomycetaceae; Schizosaccharomyces	.	PF07731.9^Cu-oxidase_2^Multicopper oxidase^56-152^E:7.2e-36	.	.	COG2132^Multicopper oxidase	GO:0005783^cellular_component^endoplasmic reticulum`GO:0016021^cellular_component^integral component of membrane`GO:0005886^cellular_component^plasma membrane`GO:0005507^molecular_function^copper ion binding`GO:0004322^molecular_function^ferroxidase activity`GO:0070627^biological_process^ferrous iron import`GO:0033215^biological_process^iron assimilation by reduction and transport	GO:0005507^molecular_function^copper ion binding`GO:0016491^molecular_function^oxidoreductase activity`GO:0055114^biological_process^oxidation-reduction process	.	.
c2952_g1	c2952_g1_i1	.	.	.	.	.	.	.	.	.	.	.	.	.	.	.
c2954_g1	c2954_g1_i1	.	.	.	c2954_g1_i1|m.1246	107-259[-]	.	.	.	.	.	.	.	.	.	.
c2954_g1	c2954_g1_i1	.	.	.	c2954_g1_i1|m.1245	99-398[+]	.	.	.	.	.	.	.	.	.	.
c2957_g1	c2957_g1_i1	.	.	.	.	.	.	.	.	.	.	.	.	.	.	.
c2958_g1	c2958_g1_i1	TTHL_ARATH^TTHL_ARATH^Q:259-2,H:201-285^58.14%ID^E:1e-23^RecName: Full=Uric acid degradation bifunctional protein TTL;^Eukaryota; Viridiplantae; Streptophyta; Embryophyta; Tracheophyta; Spermatophyta; Magnoliophyta; eudicotyledons; Gunneridae; Pentapetalae; rosids; malvids; Brassicales; Brassicaceae; Camelineae; Arabidopsis	.	.	c2958_g1_i1|m.1248	2-265[-]	TTHL_ARATH^TTHL_ARATH^Q:3-88,H:201-285^58.14%ID^E:1e-23^RecName: Full=Uric acid degradation bifunctional protein TTL;^Eukaryota; Viridiplantae; Streptophyta; Embryophyta; Tracheophyta; Spermatophyta; Magnoliophyta; eudicotyledons; Gunneridae; Pentapetalae; rosids; malvids; Brassicales; Brassicaceae; Camelineae; Arabidopsis	.	PF00576.16^Transthyretin^HIUase/Transthyretin family^7-86^E:1.1e-10	.	.	COG2351^5-hydroxyisourate hydrolase	GO:0005829^cellular_component^cytosol`GO:0031234^cellular_component^extrinsic component of cytoplasmic side of plasma membrane`GO:0005777^cellular_component^peroxisome`GO:0051997^molecular_function^2-oxo-4-hydroxy-4-carboxy-5-ureidoimidazoline decarboxylase activity`GO:0033971^molecular_function^hydroxyisourate hydrolase activity`GO:0019428^biological_process^allantoin biosynthetic process`GO:000…	.	.	.
c2959_g1	c2959_g1_i1	.	.	.	c2959_g1_i1|m.1250	2-154[+]	.	.	.	.	.	.	.	.	.	.
c2963_g1	c2963_g1_i1	.	.	.	.	.	.	.	.	.	.	.	.	.	.	.
c2964_g1	c2964_g1_i1	CYB6_THEEB^CYB6_THEEB^Q:132-1,H:1-44^95.45%ID^E:2e-23^RecName: Full=Cytochrome b6 {ECO:0000255|HAMAP-Rule:MF_00633};^Bacteria; Cyanobacteria; Oscillatoriophycideae; Chroococcales; Thermosynechococcus	.	.	.	.	.	.	.	.	.	COG1290^Component of the ubiquinol-cytochrome c reductase complex (complex III or cytochrome b-c1 complex), which is a respiratory chain that generates an electrochemical potential coupled to ATP synthesis (By similarity)	GO:0016021^cellular_component^integral component of membrane`GO:0042651^cellular_component^thylakoid membrane`GO:0045158^molecular_function^electron transporter, transferring electrons within cytochrome b6/f complex of photosystem II activity`GO:0020037^molecular_function^heme binding`GO:0005506^molecular_function^iron ion binding`GO:0016491^molecular_function^oxidoreductase activity`GO:0015979^b…	.	.	.
c2970_g1	c2970_g1_i1	.	.	.	.	.	.	.	.	.	.	.	.	.	.	.
c2976_g1	c2976_g1_i1	.	.	.	.	.	.	.	.	.	.	.	.	.	.	.
c2978_g1	c2978_g1_i1	.	.	.	.	.	.	.	.	.	.	.	.	.	.	.
c2984_g1	c2984_g1_i1	.	.	.	.	.	.	.	.	.	.	.	.	.	.	.
c2987_g1	c2987_g1_i1	.	.	.	c2987_g1_i1|m.1253	2-340[-]	.	.	.	.	.	.	.	.	.	.
c2990_g1	c2990_g1_i1	.	.	.	c2990_g1_i1|m.1256	3-164[-]	.	.	.	.	.	.	.	.	.	.
c2991_g1	c2991_g1_i1	.	.	.	.	.	.	.	.	.	.	.	.	.	.	.
c2992_g1	c2992_g1_i1	PME12_ARATH^PME12_ARATH^Q:692-15,H:91-319^55.65%ID^E:5e-71^RecName: Full=Probable pectinesterase/pectinesterase inhibitor 12;^Eukaryota; Viridiplantae; Streptophyta; Embryophyta; Tracheophyta; Spermatophyta; Magnoliophyta; eudicotyledons; Gunneridae; Pentapetalae; rosids; malvids; Brassicales; Brassicaceae; Camelineae; Arabidopsis	.	.	c2992_g1_i1|m.1258	3-701[-]	PME12_ARATH^PME12_ARATH^Q:4-229,H:91-319^55.65%ID^E:4e-77^RecName: Full=Probable pectinesterase/pectinesterase inhibitor 12;^Eukaryota; Viridiplantae; Streptophyta; Embryophyta; Tracheophyta; Spermatophyta; Magnoliophyta; eudicotyledons; Gunneridae; Pentapetalae; rosids; malvids; Brassicales; Brassicaceae; Camelineae; Arabidopsis	.	PF04043.10^PMEI^Plant invertase/pectin methylesterase inhibitor^14-96^E:1.3e-15`PF01095.14^Pectinesterase^Pectinesterase^148-230^E:2.4e-25	.	.	COG4677^pectinesterase	GO:0005618^cellular_component^cell wall`GO:0005576^cellular_component^extracellular region`GO:0045330^molecular_function^aspartyl esterase activity`GO:0004857^molecular_function^enzyme inhibitor activity`GO:0030599^molecular_function^pectinesterase activity`GO:0042545^biological_process^cell wall modification`GO:0045490^biological_process^pectin catabolic process`GO:0009617^biological_process^res…	GO:0004857^molecular_function^enzyme inhibitor activity`GO:0030599^molecular_function^pectinesterase activity`GO:0042545^biological_process^cell wall modification`GO:0005618^cellular_component^cell wall	.	.
c2993_g1	c2993_g1_i1	.	.	.	.	.	.	.	.	.	.	.	.	.	.	.
c2995_g1	c2995_g1_i1	.	.	.	c2995_g1_i1|m.1262	3-233[-]	.	.	.	.	.	.	.	.	.	.
c2997_g1	c2997_g1_i1	SRF3_ARATH^SRF3_ARATH^Q:318-118,H:182-248^73.13%ID^E:2e-22^RecName: Full=Protein STRUBBELIG-RECEPTOR FAMILY 3;^Eukaryota; Viridiplantae; Streptophyta; Embryophyta; Tracheophyta; Spermatophyta; Magnoliophyta; eudicotyledons; Gunneridae; Pentapetalae; rosids; malvids; Brassicales; Brassicaceae; Camelineae; Arabidopsis	.	.	c2997_g1_i1|m.1264	1-360[-]	SRF3_ARATH^SRF3_ARATH^Q:4-119,H:171-283^57.85%ID^E:6e-31^RecName: Full=Protein STRUBBELIG-RECEPTOR FAMILY 3;^Eukaryota; Viridiplantae; Streptophyta; Embryophyta; Tracheophyta; Spermatophyta; Magnoliophyta; eudicotyledons; Gunneridae; Pentapetalae; rosids; malvids; Brassicales; Brassicaceae; Camelineae; Arabidopsis	.	PF00560.28^LRR_1^Leucine Rich Repeat^6-24^E:0.06	.	.	COG0515^Serine Threonine protein kinase	GO:0016021^cellular_component^integral component of membrane`GO:0005886^cellular_component^plasma membrane`GO:0005524^molecular_function^ATP binding`GO:0004672^molecular_function^protein kinase activity`GO:0007623^biological_process^circadian rhythm	GO:0005515^molecular_function^protein binding	.	.
c3000_g1	c3000_g1_i1	.	.	.	.	.	.	.	.	.	.	.	.	.	.	.
c3009_g1	c3009_g1_i1	.	.	.	.	.	.	.	.	.	.	.	.	.	.	.
c3011_g1	c3011_g1_i1	.	.	.	.	.	.	.	.	.	.	.	.	.	.	.
c3014_g1	c3014_g1_i1	.	.	.	c3014_g1_i1|m.1269	1-348[-]	.	.	.	.	.	.	.	.	.	.
c3017_g1	c3017_g1_i1	.	.	.	.	.	.	.	.	.	.	.	.	.	.	.
c3019_g1	c3019_g1_i1	HSP72_SOLLC^HSP72_SOLLC^Q:371-3,H:390-512^93.5%ID^E:1e-59^RecName: Full=Heat shock cognate 70 kDa protein 2;^Eukaryota; Viridiplantae; Streptophyta; Embryophyta; Tracheophyta; Spermatophyta; Magnoliophyta; eudicotyledons; Gunneridae; Pentapetalae; asterids; lamiids; Solanales; Solanaceae; Solanoideae; Solaneae; Solanum; Lycopersicon	.	.	c3019_g1_i1|m.1272	3-371[-]	HSP72_SOLLC^HSP72_SOLLC^Q:1-123,H:390-512^93.5%ID^E:4e-71^RecName: Full=Heat shock cognate 70 kDa protein 2;^Eukaryota; Viridiplantae; Streptophyta; Embryophyta; Tracheophyta; Spermatophyta; Magnoliophyta; eudicotyledons; Gunneridae; Pentapetalae; asterids; lamiids; Solanales; Solanaceae; Solanoideae; Solaneae; Solanum; Lycopersicon	.	PF00012.15^HSP70^Hsp70 protein^1-122^E:2e-49	.	.	.	GO:0005524^molecular_function^ATP binding	.	.	.
c3020_g1	c3020_g1_i1	.	.	.	.	.	.	.	.	.	.	.	.	.	.	.
c3024_g1	c3024_g1_i1	.	.	.	.	.	.	.	.	.	.	.	.	.	.	.
c3027_g1	c3027_g1_i1	.	.	.	.	.	.	.	.	.	.	.	.	.	.	.
c3028_g1	c3028_g1_i1	RPP13_ARATH^RPP13_ARATH^Q:234-4,H:288-366^42.5%ID^E:2e-12^RecName: Full=Disease resistance protein RPP13;^Eukaryota; Viridiplantae; Streptophyta; Embryophyta; Tracheophyta; Spermatophyta; Magnoliophyta; eudicotyledons; Gunneridae; Pentapetalae; rosids; malvids; Brassicales; Brassicaceae; Camelineae; Arabidopsis	.	.	c3028_g1_i1|m.1273	1-237[-]	RPP13_ARATH^RPP13_ARATH^Q:2-78,H:288-366^42.5%ID^E:1e-12^RecName: Full=Disease resistance protein RPP13;^Eukaryota; Viridiplantae; Streptophyta; Embryophyta; Tracheophyta; Spermatophyta; Magnoliophyta; eudicotyledons; Gunneridae; Pentapetalae; rosids; malvids; Brassicales; Brassicaceae; Camelineae; Arabidopsis	.	PF00931.17^NB-ARC^NB-ARC domain^2-79^E:8.1e-20	.	.	KOG4658^resistance protein	GO:0005737^cellular_component^cytoplasm`GO:0005886^cellular_component^plasma membrane`GO:0043531^molecular_function^ADP binding`GO:0005524^molecular_function^ATP binding`GO:0009814^biological_process^defense response, incompatible interaction`GO:0009626^biological_process^plant-type hypersensitive response	GO:0043531^molecular_function^ADP binding	.	.
c3029_g1	c3029_g1_i1	Y8359_ORYSI^Y8359_ORYSI^Q:739-401,H:1-113^58.41%ID^E:3e-37^RecName: Full=Uncharacterized protein OsI_027940;^Eukaryota; Viridiplantae; Streptophyta; Embryophyta; Tracheophyta; Spermatophyta; Magnoliophyta; Liliopsida; Poales; Poaceae; BEP clade; Ehrhartoideae; Oryzeae; Oryza	.	.	c3029_g1_i1|m.1274	182-739[-]	Y8359_ORYSI^Y8359_ORYSI^Q:1-133,H:1-128^54.89%ID^E:4e-40^RecName: Full=Uncharacterized protein OsI_027940;^Eukaryota; Viridiplantae; Streptophyta; Embryophyta; Tracheophyta; Spermatophyta; Magnoliophyta; Liliopsida; Poales; Poaceae; BEP clade; Ehrhartoideae; Oryzeae; Oryza	.	PF04969.11^CS^CS domain^6-81^E:1.2e-09	.	.	.	GO:0005829^cellular_component^cytosol`GO:0005886^cellular_component^plasma membrane`GO:0009506^cellular_component^plasmodesma	.	.	.
c3044_g1	c3044_g1_i1	EF1G3_ORYSJ^EF1G3_ORYSJ^Q:271-173,H:384-416^78.79%ID^E:3e-08^RecName: Full=Elongation factor 1-gamma 3;^Eukaryota; Viridiplantae; Streptophyta; Embryophyta; Tracheophyta; Spermatophyta; Magnoliophyta; Liliopsida; Poales; Poaceae; BEP clade; Ehrhartoideae; Oryzeae; Oryza	.	.	c3044_g1_i1|m.1277	101-277[+]	.	.	.	.	.	.	.	.	.	.
c3045_g1	c3045_g1_i1	.	.	.	c3045_g1_i1|m.1279	79-276[+]	.	.	.	.	.	.	.	.	.	.
c3050_g1	c3050_g1_i1	.	.	.	c3050_g1_i1|m.1282	156-305[-]	.	.	.	.	.	.	.	.	.	.
c3052_g1	c3052_g1_i1	.	.	.	.	.	.	.	.	.	.	.	.	.	.	.
c3055_g1	c3055_g1_i1	.	.	.	c3055_g1_i1|m.1284	2-181[+]	.	.	.	.	.	.	.	.	.	.
c3056_g1	c3056_g1_i1	.	.	.	c3056_g1_i1|m.1286	3-227[+]	.	.	.	.	.	.	.	.	.	.
c3057_g1	c3057_g1_i1	FNTB_PEA^FNTB_PEA^Q:209-3,H:188-256^84.06%ID^E:6e-34^RecName: Full=Protein farnesyltransferase subunit beta;^Eukaryota; Viridiplantae; Streptophyta; Embryophyta; Tracheophyta; Spermatophyta; Magnoliophyta; eudicotyledons; Gunneridae; Pentapetalae; rosids; fabids; Fabales; Fabaceae; Papilionoideae; Fabeae; Pisum	.	.	c3057_g1_i1|m.1287	3-209[-]	FNTB_PEA^FNTB_PEA^Q:1-69,H:188-256^84.06%ID^E:5e-34^RecName: Full=Protein farnesyltransferase subunit beta;^Eukaryota; Viridiplantae; Streptophyta; Embryophyta; Tracheophyta; Spermatophyta; Magnoliophyta; eudicotyledons; Gunneridae; Pentapetalae; rosids; fabids; Fabales; Fabaceae; Papilionoideae; Fabeae; Pisum	.	PF00432.16^Prenyltrans^Prenyltransferase and squalene oxidase repeat^27-68^E:4.1e-10	.	.	.	GO:0005965^cellular_component^protein farnesyltransferase complex`GO:0004660^molecular_function^protein farnesyltransferase activity`GO:0008270^molecular_function^zinc ion binding`GO:0018343^biological_process^protein farnesylation`GO:0042127^biological_process^regulation of cell proliferation	GO:0003824^molecular_function^catalytic activity	.	.
c3058_g1	c3058_g1_i1	Y5392_ARATH^Y5392_ARATH^Q:212-3,H:677-747^46.48%ID^E:5e-14^RecName: Full=Probable receptor-like protein kinase At5g39020;^Eukaryota; Viridiplantae; Streptophyta; Embryophyta; Tracheophyta; Spermatophyta; Magnoliophyta; eudicotyledons; Gunneridae; Pentapetalae; rosids; malvids; Brassicales; Brassicaceae; Camelineae; Arabidopsis	.	.	c3058_g1_i1|m.1288	3-212[-]	Y5392_ARATH^Y5392_ARATH^Q:1-70,H:677-747^46.48%ID^E:5e-14^RecName: Full=Probable receptor-like protein kinase At5g39020;^Eukaryota; Viridiplantae; Streptophyta; Embryophyta; Tracheophyta; Spermatophyta; Magnoliophyta; eudicotyledons; Gunneridae; Pentapetalae; rosids; malvids; Brassicales; Brassicaceae; Camelineae; Arabidopsis	.	.	.	.	COG0515^Serine Threonine protein kinase	GO:0016021^cellular_component^integral component of membrane`GO:0005524^molecular_function^ATP binding`GO:0004674^molecular_function^protein serine/threonine kinase activity	.	.	.
c3059_g1	c3059_g1_i1	.	.	.	.	.	.	.	.	.	.	.	.	.	.	.
c3060_g1	c3060_g1_i1	POLX_TOBAC^POLX_TOBAC^Q:260-9,H:1000-1085^41.86%ID^E:1e-12^RecName: Full=Retrovirus-related Pol polyprotein from transposon TNT 1-94;^Eukaryota; Viridiplantae; Streptophyta; Embryophyta; Tracheophyta; Spermatophyta; Magnoliophyta; eudicotyledons; Gunneridae; Pentapetalae; asterids; lamiids; Solanales; Solanaceae; Nicotianoideae; Nicotianeae; Nicotiana	.	.	c3060_g1_i1|m.1290	3-260[-]	POLX_TOBAC^POLX_TOBAC^Q:1-84,H:1000-1085^41.86%ID^E:9e-13^RecName: Full=Retrovirus-related Pol polyprotein from transposon TNT 1-94;^Eukaryota; Viridiplantae; Streptophyta; Embryophyta; Tracheophyta; Spermatophyta; Magnoliophyta; eudicotyledons; Gunneridae; Pentapetalae; asterids; lamiids; Solanales; Solanaceae; Nicotianoideae; Nicotianeae; Nicotiana	.	PF07727.9^RVT_2^Reverse transcriptase (RNA-dependent DNA polymerase)^3-85^E:1.2e-20	.	.	.	GO:0004190^molecular_function^aspartic-type endopeptidase activity`GO:0004519^molecular_function^endonuclease activity`GO:0003676^molecular_function^nucleic acid binding`GO:0003964^molecular_function^RNA-directed DNA polymerase activity`GO:0008270^molecular_function^zinc ion binding`GO:0015074^biological_process^DNA integration	.	.	.
c3063_g1	c3063_g1_i1	.	.	.	.	.	.	.	.	.	.	.	.	.	.	.
c3076_g1	c3076_g1_i1	ENG2_YEAST^ENG2_YEAST^Q:236-63,H:581-638^48.28%ID^E:2e-09^RecName: Full=Endo-1,3(4)-beta-glucanase 2;^Eukaryota; Fungi; Dikarya; Ascomycota; Saccharomycotina; Saccharomycetes; Saccharomycetales; Saccharomycetaceae; Saccharomyces	.	.	c3076_g1_i1|m.1293	3-275[-]	ENG2_YEAST^ENG2_YEAST^Q:14-71,H:581-638^48.28%ID^E:2e-09^RecName: Full=Endo-1,3(4)-beta-glucanase 2;^Eukaryota; Fungi; Dikarya; Ascomycota; Saccharomycotina; Saccharomycetes; Saccharomycetales; Saccharomycetaceae; Saccharomyces	.	PF03639.8^Glyco_hydro_81^Glycosyl hydrolase family 81^2-91^E:3.2e-34	.	.	COG5498^Hydrolase	GO:0005737^cellular_component^cytoplasm`GO:0005622^cellular_component^intracellular`GO:0042973^molecular_function^glucan endo-1,3-beta-D-glucosidase activity`GO:0052861^molecular_function^glucan endo-1,3-beta-glucanase activity, C-3 substituted reducing group`GO:0052862^molecular_function^glucan endo-1,4-beta-glucanase activity, C-3 substituted reducing group`GO:0030036^biological_process^actin c…	GO:0052861^molecular_function^glucan endo-1,3-beta-glucanase activity, C-3 substituted reducing group`GO:0052862^molecular_function^glucan endo-1,4-beta-glucanase activity, C-3 substituted reducing group`GO:0016998^biological_process^cell wall macromolecule catabolic process	.	.
c3079_g1	c3079_g1_i1	.	.	.	.	.	.	.	.	.	.	.	.	.	.	.
c3081_g1	c3081_g1_i1	.	.	.	c3081_g1_i1|m.1295	3-182[+]	.	.	.	.	.	.	.	.	.	.
c3086_g1	c3086_g1_i1	.	.	.	.	.	.	.	.	.	.	.	.	.	.	.
c3088_g1	c3088_g1_i1	.	.	.	.	.	.	.	.	.	.	.	.	.	.	.
c3094_g1	c3094_g1_i1	.	.	.	.	.	.	.	.	.	.	.	.	.	.	.
c3095_g1	c3095_g1_i1	RS25_SOLLC^RS25_SOLLC^Q:420-211,H:39-108^91.43%ID^E:5e-39^RecName: Full=40S ribosomal protein S25;^Eukaryota; Viridiplantae; Streptophyta; Embryophyta; Tracheophyta; Spermatophyta; Magnoliophyta; eudicotyledons; Gunneridae; Pentapetalae; asterids; lamiids; Solanales; Solanaceae; Solanoideae; Solaneae; Solanum; Lycopersicon	.	.	c3095_g1_i1|m.1296	208-420[-]	RS25_SOLLC^RS25_SOLLC^Q:1-70,H:39-108^91.43%ID^E:3e-40^RecName: Full=40S ribosomal protein S25;^Eukaryota; Viridiplantae; Streptophyta; Embryophyta; Tracheophyta; Spermatophyta; Magnoliophyta; eudicotyledons; Gunneridae; Pentapetalae; asterids; lamiids; Solanales; Solanaceae; Solanoideae; Solaneae; Solanum; Lycopersicon	.	PF03297.10^Ribosomal_S25^S25 ribosomal protein^1-68^E:1.2e-30	.	.	.	GO:0005840^cellular_component^ribosome	.	.	.
c3096_g1	c3096_g1_i1	.	.	.	.	.	.	.	.	.	.	.	.	.	.	.
c3099_g1	c3099_g1_i1	.	.	.	.	.	.	.	.	.	.	.	.	.	.	.
c3101_g1	c3101_g1_i1	.	.	.	c3101_g1_i1|m.1298	3-299[-]	.	.	.	.	.	.	.	.	.	.
c3107_g1	c3107_g1_i1	.	.	.	c3107_g1_i1|m.1301	1-351[-]	.	.	PF05003.7^DUF668^Protein of unknown function (DUF668)^50-107^E:1.9e-16	.	.	.	.	.	.	.
c3108_g2	c3108_g2_i1	.	.	.	.	.	.	.	.	.	.	.	.	.	.	.
c3113_g1	c3113_g1_i1	KIRO_ACTDE^KIRO_ACTDE^Q:322-44,H:58-150^51.61%ID^E:6e-20^RecName: Full=Kirola {ECO:0000303|PubMed:21309790};^Eukaryota; Viridiplantae; Streptophyta; Embryophyta; Tracheophyta; Spermatophyta; Magnoliophyta; eudicotyledons; Gunneridae; Pentapetalae; asterids; Ericales; Actinidiaceae; Actinidia	.	.	c3113_g1_i1|m.1303	41-322[-]	KIRO_ACTDE^KIRO_ACTDE^Q:1-93,H:58-150^51.61%ID^E:6e-26^RecName: Full=Kirola {ECO:0000303|PubMed:21309790};^Eukaryota; Viridiplantae; Streptophyta; Embryophyta; Tracheophyta; Spermatophyta; Magnoliophyta; eudicotyledons; Gunneridae; Pentapetalae; asterids; Ericales; Actinidiaceae; Actinidia	.	PF00407.14^Bet_v_1^Pathogenesis-related protein Bet v I family^1-92^E:1.1e-23	.	.	.	GO:0009607^biological_process^response to biotic stimulus`GO:0016068^biological_process^type I hypersensitivity	GO:0006952^biological_process^defense response`GO:0009607^biological_process^response to biotic stimulus	.	.
c3116_g1	c3116_g1_i1	Y4729_ARATH^Y4729_ARATH^Q:416-12,H:382-484^32.59%ID^E:2e-15^RecName: Full=G-type lectin S-receptor-like serine/threonine-protein kinase At4g27290;^Eukaryota; Viridiplantae; Streptophyta; Embryophyta; Tracheophyta; Spermatophyta; Magnoliophyta; eudicotyledons; Gunneridae; Pentapetalae; rosids; malvids; Brassicales; Brassicaceae; Camelineae; Arabidopsis	.	.	c3116_g1_i1|m.1304	3-293[-]	CRK11_ARATH^CRK11_ARATH^Q:3-97,H:272-372^35.64%ID^E:1e-10^RecName: Full=Cysteine-rich receptor-like protein kinase 11;^Eukaryota; Viridiplantae; Streptophyta; Embryophyta; Tracheophyta; Spermatophyta; Magnoliophyta; eudicotyledons; Gunneridae; Pentapetalae; rosids; malvids; Brassicales; Brassicaceae; Camelineae; Arabidopsis	.	.	.	.	COG0515^Serine Threonine protein kinase	GO:0016021^cellular_component^integral component of membrane`GO:0016020^cellular_component^membrane`GO:0005524^molecular_function^ATP binding`GO:0004672^molecular_function^protein kinase activity`GO:0004674^molecular_function^protein serine/threonine kinase activity`GO:0009816^biological_process^defense response to bacterium, incompatible interaction`GO:0006979^biological_process^response to oxid…	.	.	.
c3117_g1	c3117_g1_i1	.	.	.	.	.	.	.	.	.	.	.	.	.	.	.
c3118_g1	c3118_g1_i1	.	.	.	.	.	.	.	.	.	.	.	.	.	.	.
c3119_g1	c3119_g1_i1	.	.	.	.	.	.	.	.	.	.	.	.	.	.	.
c3126_g1	c3126_g1_i1	.	.	.	.	.	.	.	.	.	.	.	.	.	.	.
c3127_g1	c3127_g1_i2	.	.	.	.	.	.	.	.	.	.	.	.	.	.	.
c3128_g2	c3128_g2_i1	.	.	.	c3128_g2_i1|m.1308	59-280[-]	.	.	.	.	.	.	.	.	.	.
c3129_g1	c3129_g1_i1	.	.	.	c3129_g1_i1|m.1309	88-336[-]	.	.	.	.	.	.	.	.	.	.
c3139_g1	c3139_g1_i1	BRX1_YEAST^BRX1_YEAST^Q:169-2,H:6-61^41.07%ID^E:1e-06^RecName: Full=Ribosome biogenesis protein BRX1;^Eukaryota; Fungi; Dikarya; Ascomycota; Saccharomycotina; Saccharomycetes; Saccharomycetales; Saccharomycetaceae; Saccharomyces	.	.	c3139_g1_i1|m.1312	2-247[-]	BRX1_YEAST^BRX1_YEAST^Q:27-82,H:6-61^41.07%ID^E:2e-06^RecName: Full=Ribosome biogenesis protein BRX1;^Eukaryota; Fungi; Dikarya; Ascomycota; Saccharomycotina; Saccharomycetes; Saccharomycetales; Saccharomycetaceae; Saccharomyces	.	.	.	.	COG5154^ribosome biogenesis protein brx1	GO:0005730^cellular_component^nucleolus`GO:0030687^cellular_component^preribosome, large subunit precursor`GO:0008097^molecular_function^5S rRNA binding`GO:0042134^molecular_function^rRNA primary transcript binding`GO:0000027^biological_process^ribosomal large subunit assembly	.	.	.
c3144_g1	c3144_g1_i1	CDA_AMYRO^CDA_AMYRO^Q:3-278,H:161-252^44.09%ID^E:3e-18^RecName: Full=Chitin deacetylase;^Eukaryota; Fungi; Fungi incertae sedis; Early diverging fungal lineages; Mucoromycotina; Mucorales; Mucorineae; Mucoraceae; Amylomyces	.	.	c3144_g1_i1|m.1313	3-278[+]	CDA_AMYRO^CDA_AMYRO^Q:1-92,H:161-252^44.09%ID^E:3e-18^RecName: Full=Chitin deacetylase;^Eukaryota; Fungi; Fungi incertae sedis; Early diverging fungal lineages; Mucoromycotina; Mucorales; Mucorineae; Mucoraceae; Amylomyces	.	PF01522.16^Polysacc_deac_1^Polysaccharide deacetylase^1-92^E:2.8e-27	.	.	.	GO:0004099^molecular_function^chitin deacetylase activity`GO:0006032^biological_process^chitin catabolic process`GO:0000272^biological_process^polysaccharide catabolic process	GO:0016810^molecular_function^hydrolase activity, acting on carbon-nitrogen (but not peptide) bonds`GO:0005975^biological_process^carbohydrate metabolic process	.	.
c3149_g1	c3149_g1_i1	.	.	.	.	.	.	.	.	.	.	.	.	.	.	.
c3150_g1	c3150_g1_i1	.	.	.	.	.	.	.	.	.	.	.	.	.	.	.
c3152_g1	c3152_g1_i1	.	.	.	.	.	.	.	.	.	.	.	.	.	.	.
c3153_g1	c3153_g1_i1	MYB44_ARATH^MYB44_ARATH^Q:147-1,H:3-51^77.55%ID^E:6e-20^RecName: Full=Transcription factor MYB44;^Eukaryota; Viridiplantae; Streptophyta; Embryophyta; Tracheophyta; Spermatophyta; Magnoliophyta; eudicotyledons; Gunneridae; Pentapetalae; rosids; malvids; Brassicales; Brassicaceae; Camelineae; Arabidopsis	.	.	c3153_g1_i1|m.1317	367-516[+]	.	.	.	.	.	.	.	.	.	.
c3153_g1	c3153_g1_i1	MYB44_ARATH^MYB44_ARATH^Q:147-1,H:3-51^77.55%ID^E:6e-20^RecName: Full=Transcription factor MYB44;^Eukaryota; Viridiplantae; Streptophyta; Embryophyta; Tracheophyta; Spermatophyta; Magnoliophyta; eudicotyledons; Gunneridae; Pentapetalae; rosids; malvids; Brassicales; Brassicaceae; Camelineae; Arabidopsis	.	.	c3153_g1_i1|m.1315	2-361[+]	.	.	.	.	.	.	.	.	.	.
c3156_g1	c3156_g1_i1	.	.	.	.	.	.	.	.	.	.	.	.	.	.	.
c3160_g1	c3160_g1_i1	Y1461_ARATH^Y1461_ARATH^Q:349-38,H:127-230^62.5%ID^E:3e-36^RecName: Full=Probable serine/threonine-protein kinase At1g54610;^Eukaryota; Viridiplantae; Streptophyta; Embryophyta; Tracheophyta; Spermatophyta; Magnoliophyta; eudicotyledons; Gunneridae; Pentapetalae; rosids; malvids; Brassicales; Brassicaceae; Camelineae; Arabidopsis	.	.	c3160_g1_i1|m.1318	29-349[-]	Y1461_ARATH^Y1461_ARATH^Q:1-104,H:127-230^62.5%ID^E:2e-36^RecName: Full=Probable serine/threonine-protein kinase At1g54610;^Eukaryota; Viridiplantae; Streptophyta; Embryophyta; Tracheophyta; Spermatophyta; Magnoliophyta; eudicotyledons; Gunneridae; Pentapetalae; rosids; malvids; Brassicales; Brassicaceae; Camelineae; Arabidopsis	.	PF00069.20^Pkinase^Protein kinase domain^1-95^E:2.7e-16`PF07714.12^Pkinase_Tyr^Protein tyrosine kinase^1-89^E:8.2e-10	.	.	COG0515^Serine Threonine protein kinase	GO:0005524^molecular_function^ATP binding`GO:0004674^molecular_function^protein serine/threonine kinase activity	GO:0004672^molecular_function^protein kinase activity`GO:0005524^molecular_function^ATP binding`GO:0006468^biological_process^protein phosphorylation	.	.
c3168_g1	c3168_g1_i1	.	.	.	c3168_g1_i1|m.1319	119-334[-]	.	.	.	.	.	.	.	.	.	.
c3169_g1	c3169_g1_i1	.	.	.	.	.	.	.	.	.	.	.	.	.	.	.
c3170_g1	c3170_g1_i1	.	.	.	c3170_g1_i1|m.1321	54-233[-]	.	.	.	.	.	.	.	.	.	.
c3170_g1	c3170_g1_i2	.	.	.	c3170_g1_i2|m.1322	54-254[-]	.	.	.	.	.	.	.	.	.	.
c3173_g1	c3173_g1_i1	Y3264_ARATH^Y3264_ARATH^Q:664-98,H:325-497^26.42%ID^E:4e-12^RecName: Full=Putative UPF0481 protein At3g02645;^Eukaryota; Viridiplantae; Streptophyta; Embryophyta; Tracheophyta; Spermatophyta; Magnoliophyta; eudicotyledons; Gunneridae; Pentapetalae; rosids; malvids; Brassicales; Brassicaceae; Camelineae; Arabidopsis	.	.	c3173_g1_i1|m.1324	23-757[-]	Y3264_ARATH^Y3264_ARATH^Q:32-220,H:325-497^26.42%ID^E:4e-12^RecName: Full=Putative UPF0481 protein At3g02645;^Eukaryota; Viridiplantae; Streptophyta; Embryophyta; Tracheophyta; Spermatophyta; Magnoliophyta; eudicotyledons; Gunneridae; Pentapetalae; rosids; malvids; Brassicales; Brassicaceae; Camelineae; Arabidopsis	.	PF03140.10^DUF247^Plant protein of unknown function^10-233^E:4.2e-51	.	.	.	GO:0016021^cellular_component^integral component of membrane	.	.	.
c3173_g1	c3173_g1_i1	Y3264_ARATH^Y3264_ARATH^Q:664-98,H:325-497^26.42%ID^E:4e-12^RecName: Full=Putative UPF0481 protein At3g02645;^Eukaryota; Viridiplantae; Streptophyta; Embryophyta; Tracheophyta; Spermatophyta; Magnoliophyta; eudicotyledons; Gunneridae; Pentapetalae; rosids; malvids; Brassicales; Brassicaceae; Camelineae; Arabidopsis	.	.	c3173_g1_i1|m.1325	566-757[+]	.	.	.	.	.	.	.	.	.	.
c3182_g1	c3182_g1_i1	.	.	.	.	.	.	.	.	.	.	.	.	.	.	.
c3183_g1	c3183_g1_i1	.	.	.	.	.	.	.	.	.	.	.	.	.	.	.
c3184_g1	c3184_g1_i1	.	.	.	.	.	.	.	.	.	.	.	.	.	.	.
c3185_g1	c3185_g1_i1	UDB37_RAT^UDB37_RAT^Q:9-245,H:323-391^36.71%ID^E:1e-06^RecName: Full=UDP-glucuronosyltransferase 2B37;^Eukaryota; Metazoa; Chordata; Craniata; Vertebrata; Euteleostomi; Mammalia; Eutheria; Euarchontoglires; Glires; Rodentia; Sciurognathi; Muroidea; Muridae; Murinae; Rattus	.	.	c3185_g1_i1|m.1327	3-245[+]	UDB37_RAT^UDB37_RAT^Q:3-81,H:323-391^36.71%ID^E:9e-07^RecName: Full=UDP-glucuronosyltransferase 2B37;^Eukaryota; Metazoa; Chordata; Craniata; Vertebrata; Euteleostomi; Mammalia; Eutheria; Euarchontoglires; Glires; Rodentia; Sciurognathi; Muroidea; Muridae; Murinae; Rattus	.	PF00201.13^UDPGT^UDP-glucoronosyl and UDP-glucosyl transferase^43-81^E:6.8e-09	.	.	.	GO:0005789^cellular_component^endoplasmic reticulum membrane`GO:0016021^cellular_component^integral component of membrane`GO:0015020^molecular_function^glucuronosyltransferase activity	GO:0016758^molecular_function^transferase activity, transferring hexosyl groups`GO:0008152^biological_process^metabolic process	.	.
c3186_g1	c3186_g1_i1	.	.	.	.	.	.	.	.	.	.	.	.	.	.	.
c3188_g1	c3188_g1_i1	BYR3_SCHPO^BYR3_SCHPO^Q:3-410,H:53-172^45.59%ID^E:2e-22^RecName: Full=Cellular nucleic acid-binding protein homolog;^Eukaryota; Fungi; Dikarya; Ascomycota; Taphrinomycotina; Schizosaccharomycetes; Schizosaccharomycetales; Schizosaccharomycetaceae; Schizosaccharomyces`BYR3_SCHPO^BYR3_SCHPO^Q:24-341,H:19-98^35.71%ID^E:4e-09^RecName: Full=Cellular nucleic acid-binding protein homolog;^Eukaryota; Fun…	.	.	.	.	.	.	.	.	.	COG5082^zinc finger	GO:0005829^cellular_component^cytosol`GO:0005730^cellular_component^nucleolus`GO:0003677^molecular_function^DNA binding`GO:0003729^molecular_function^mRNA binding`GO:0045182^molecular_function^translation regulator activity`GO:0008270^molecular_function^zinc ion binding`GO:0045727^biological_process^positive regulation of translation	.	.	.
c3190_g2	c3190_g2_i1	.	.	.	.	.	.	.	.	.	.	.	.	.	.	.
c3192_g1	c3192_g1_i1	.	.	.	.	.	.	.	.	.	.	.	.	.	.	.
c3199_g1	c3199_g1_i1	.	.	.	c3199_g1_i1|m.1334	3-302[-]	.	.	.	.	.	.	.	.	.	.
c3205_g1	c3205_g1_i1	.	.	.	.	.	.	.	.	.	.	.	.	.	.	.
c3208_g1	c3208_g1_i1	.	.	.	.	.	.	.	.	.	.	.	.	.	.	.
c3209_g1	c3209_g1_i1	.	.	.	c3209_g1_i1|m.1336	119-370[-]	.	.	.	.	.	.	.	.	.	.
c3209_g1	c3209_g1_i2	.	.	.	.	.	.	.	.	.	.	.	.	.	.	.
c3217_g1	c3217_g1_i1	.	.	.	.	.	.	.	.	.	.	.	.	.	.	.
c3222_g1	c3222_g1_i1	.	.	.	c3222_g1_i1|m.1341	2-442[+]	.	.	.	.	.	.	.	.	.	.
c3225_g1	c3225_g1_i1	.	.	.	c3225_g1_i1|m.1345	45-356[-]	.	.	.	.	.	.	.	.	.	.
c3233_g1	c3233_g1_i1	HLS1_ARATH^HLS1_ARATH^Q:233-30,H:13-81^60.87%ID^E:7e-18^RecName: Full=Probable N-acetyltransferase HLS1;^Eukaryota; Viridiplantae; Streptophyta; Embryophyta; Tracheophyta; Spermatophyta; Magnoliophyta; eudicotyledons; Gunneridae; Pentapetalae; rosids; malvids; Brassicales; Brassicaceae; Camelineae; Arabidopsis	.	.	c3233_g1_i1|m.1347	3-239[-]	HLS1_ARATH^HLS1_ARATH^Q:3-70,H:13-81^60.87%ID^E:7e-18^RecName: Full=Probable N-acetyltransferase HLS1;^Eukaryota; Viridiplantae; Streptophyta; Embryophyta; Tracheophyta; Spermatophyta; Magnoliophyta; eudicotyledons; Gunneridae; Pentapetalae; rosids; malvids; Brassicales; Brassicaceae; Camelineae; Arabidopsis	.	.	.	.	.	GO:0008080^molecular_function^N-acetyltransferase activity`GO:0009734^biological_process^auxin-activated signaling pathway`GO:0008152^biological_process^metabolic process`GO:0009640^biological_process^photomorphogenesis`GO:0040008^biological_process^regulation of growth`GO:0009723^biological_process^response to ethylene`GO:0009826^biological_process^unidimensional cell growth	.	.	.
c3234_g1	c3234_g1_i1	.	.	.	.	.	.	.	.	.	.	.	.	.	.	.
c3238_g1	c3238_g1_i1	VATH_ORYSJ^VATH_ORYSJ^Q:83-334,H:8-91^33.33%ID^E:5e-10^RecName: Full=Probable V-type proton ATPase subunit H;^Eukaryota; Viridiplantae; Streptophyta; Embryophyta; Tracheophyta; Spermatophyta; Magnoliophyta; Liliopsida; Poales; Poaceae; BEP clade; Ehrhartoideae; Oryzeae; Oryza	.	.	.	.	.	.	.	.	.	COG5231^subunit (H	GO:0009507^cellular_component^chloroplast`GO:0005794^cellular_component^Golgi apparatus`GO:0000325^cellular_component^plant-type vacuole`GO:0005886^cellular_component^plasma membrane`GO:0000221^cellular_component^vacuolar proton-transporting V-type ATPase, V1 domain`GO:0046961^molecular_function^proton-transporting ATPase activity, rotational mechanism`GO:0015991^biological_process^ATP hydrolysis…	.	.	.
c3239_g1	c3239_g1_i1	RNG1A_ARATH^RNG1A_ARATH^Q:322-8,H:309-416^38.18%ID^E:1e-09^RecName: Full=Putative E3 ubiquitin-protein ligase RING1a;^Eukaryota; Viridiplantae; Streptophyta; Embryophyta; Tracheophyta; Spermatophyta; Magnoliophyta; eudicotyledons; Gunneridae; Pentapetalae; rosids; malvids; Brassicales; Brassicaceae; Camelineae; Arabidopsis	.	.	c3239_g1_i1|m.1350	2-325[-]	RNG1A_ARATH^RNG1A_ARATH^Q:2-106,H:309-416^38.18%ID^E:1e-09^RecName: Full=Putative E3 ubiquitin-protein ligase RING1a;^Eukaryota; Viridiplantae; Streptophyta; Embryophyta; Tracheophyta; Spermatophyta; Magnoliophyta; eudicotyledons; Gunneridae; Pentapetalae; rosids; malvids; Brassicales; Brassicaceae; Camelineae; Arabidopsis	.	.	.	.	.	GO:0005634^cellular_component^nucleus`GO:0035102^cellular_component^PRC1 complex`GO:0016874^molecular_function^ligase activity`GO:0008270^molecular_function^zinc ion binding`GO:0001709^biological_process^cell fate determination`GO:0016568^biological_process^chromatin modification`GO:0010076^biological_process^maintenance of floral meristem identity`GO:0010077^biological_process^maintenance of inf…	.	.	.
c3240_g1	c3240_g1_i1	.	.	.	c3240_g1_i1|m.1353	1-348[-]	.	.	.	.	.	.	.	.	.	.
c3244_g1	c3244_g1_i1	IMA2_SCHPO^IMA2_SCHPO^Q:23-265,H:74-154^61.73%ID^E:1e-28^RecName: Full=Importin subunit alpha-2;^Eukaryota; Fungi; Dikarya; Ascomycota; Taphrinomycotina; Schizosaccharomycetes; Schizosaccharomycetales; Schizosaccharomycetaceae; Schizosaccharomyces	.	.	c3244_g1_i1|m.1354	2-265[+]	IMA2_SCHPO^IMA2_SCHPO^Q:8-88,H:74-154^61.73%ID^E:1e-28^RecName: Full=Importin subunit alpha-2;^Eukaryota; Fungi; Dikarya; Ascomycota; Taphrinomycotina; Schizosaccharomycetes; Schizosaccharomycetales; Schizosaccharomycetaceae; Schizosaccharomyces	.	PF00514.18^Arm^Armadillo/beta-catenin-like repeat^44-83^E:1e-12	.	.	COG5064^importin subunit alpha	GO:0005829^cellular_component^cytosol`GO:0005635^cellular_component^nuclear envelope`GO:0005643^cellular_component^nuclear pore`GO:0005730^cellular_component^nucleolus`GO:0005634^cellular_component^nucleus`GO:0005525^molecular_function^GTP binding`GO:0008565^molecular_function^protein transporter activity`GO:0007067^biological_process^mitotic nuclear division`GO:0006607^biological_process^NLS-bea…	GO:0005515^molecular_function^protein binding	.	.
c3249_g1	c3249_g1_i1	.	.	.	.	.	.	.	.	.	.	.	.	.	.	.
c3250_g1	c3250_g1_i1	HT1_ARATH^HT1_ARATH^Q:199-2,H:203-268^59.09%ID^E:2e-22^RecName: Full=Serine/threonine-protein kinase HT1;^Eukaryota; Viridiplantae; Streptophyta; Embryophyta; Tracheophyta; Spermatophyta; Magnoliophyta; eudicotyledons; Gunneridae; Pentapetalae; rosids; malvids; Brassicales; Brassicaceae; Camelineae; Arabidopsis	.	.	c3250_g1_i1|m.1357	2-208[-]	HT1_ARATH^HT1_ARATH^Q:4-69,H:203-268^59.09%ID^E:1e-22^RecName: Full=Serine/threonine-protein kinase HT1;^Eukaryota; Viridiplantae; Streptophyta; Embryophyta; Tracheophyta; Spermatophyta; Magnoliophyta; eudicotyledons; Gunneridae; Pentapetalae; rosids; malvids; Brassicales; Brassicaceae; Camelineae; Arabidopsis	.	PF00069.20^Pkinase^Protein kinase domain^4-69^E:1.8e-20`PF07714.12^Pkinase_Tyr^Protein tyrosine kinase^6-69^E:1.8e-12	.	.	COG0515^Serine Threonine protein kinase	GO:0005524^molecular_function^ATP binding`GO:0004674^molecular_function^protein serine/threonine kinase activity	GO:0004672^molecular_function^protein kinase activity`GO:0005524^molecular_function^ATP binding`GO:0006468^biological_process^protein phosphorylation	.	.
c3264_g1	c3264_g1_i1	MLP43_ARATH^MLP43_ARATH^Q:315-1,H:3-107^45.71%ID^E:2e-24^RecName: Full=MLP-like protein 43;^Eukaryota; Viridiplantae; Streptophyta; Embryophyta; Tracheophyta; Spermatophyta; Magnoliophyta; eudicotyledons; Gunneridae; Pentapetalae; rosids; malvids; Brassicales; Brassicaceae; Camelineae; Arabidopsis	.	.	c3264_g1_i1|m.1359	1-327[-]	KIRO_ACTDE^KIRO_ACTDE^Q:8-109,H:2-103^56.86%ID^E:3e-32^RecName: Full=Kirola {ECO:0000303|PubMed:21309790};^Eukaryota; Viridiplantae; Streptophyta; Embryophyta; Tracheophyta; Spermatophyta; Magnoliophyta; eudicotyledons; Gunneridae; Pentapetalae; asterids; Ericales; Actinidiaceae; Actinidia	.	PF00407.14^Bet_v_1^Pathogenesis-related protein Bet v I family^9-106^E:5.7e-34	.	.	.	GO:0009607^biological_process^response to biotic stimulus`GO:0016068^biological_process^type I hypersensitivity	GO:0006952^biological_process^defense response`GO:0009607^biological_process^response to biotic stimulus	.	.
c3266_g1	c3266_g1_i1	.	.	.	.	.	.	.	.	.	.	.	.	.	.	.
c3267_g1	c3267_g1_i1	.	.	.	.	.	.	.	.	.	.	.	.	.	.	.
c3270_g1	c3270_g1_i1	U72E2_ARATH^U72E2_ARATH^Q:275-3,H:240-328^54.84%ID^E:2e-21^RecName: Full=UDP-glycosyltransferase 72E2;^Eukaryota; Viridiplantae; Streptophyta; Embryophyta; Tracheophyta; Spermatophyta; Magnoliophyta; eudicotyledons; Gunneridae; Pentapetalae; rosids; malvids; Brassicales; Brassicaceae; Camelineae; Arabidopsis	.	.	c3270_g1_i1|m.1362	3-275[-]	U72E2_ARATH^U72E2_ARATH^Q:1-91,H:240-328^54.84%ID^E:2e-21^RecName: Full=UDP-glycosyltransferase 72E2;^Eukaryota; Viridiplantae; Streptophyta; Embryophyta; Tracheophyta; Spermatophyta; Magnoliophyta; eudicotyledons; Gunneridae; Pentapetalae; rosids; malvids; Brassicales; Brassicaceae; Camelineae; Arabidopsis	.	.	.	.	KOG1192^UDP-Glycosyltransferase	GO:0047209^molecular_function^coniferyl-alcohol glucosyltransferase activity`GO:0047218^molecular_function^hydroxycinnamate 4-beta-glucosyltransferase activity`GO:0009808^biological_process^lignin metabolic process	.	.	.
c3282_g1	c3282_g1_i1	.	.	.	c3282_g1_i1|m.1364	87-461[+]	.	.	.	.	.	.	.	.	.	.
c3283_g1	c3283_g1_i1	IDD4_ARATH^IDD4_ARATH^Q:303-1,H:91-191^76.24%ID^E:8e-56^RecName: Full=Protein indeterminate-domain 4, chloroplastic {ECO:0000303|PubMed:16784536};^Eukaryota; Viridiplantae; Streptophyta; Embryophyta; Tracheophyta; Spermatophyta; Magnoliophyta; eudicotyledons; Gunneridae; Pentapetalae; rosids; malvids; Brassicales; Brassicaceae; Camelineae; Arabidopsis	.	.	c3283_g1_i1|m.1367	82-303[-]	IDD4_ARATH^IDD4_ARATH^Q:1-73,H:91-163^79.45%ID^E:7e-40^RecName: Full=Protein indeterminate-domain 4, chloroplastic {ECO:0000303|PubMed:16784536};^Eukaryota; Viridiplantae; Streptophyta; Embryophyta; Tracheophyta; Spermatophyta; Magnoliophyta; eudicotyledons; Gunneridae; Pentapetalae; rosids; malvids; Brassicales; Brassicaceae; Camelineae; Arabidopsis	.	.	.	.	.	GO:0046872^molecular_function^metal ion binding`GO:0003676^molecular_function^nucleic acid binding`GO:0003700^molecular_function^sequence-specific DNA binding transcription factor activity`GO:0006355^biological_process^regulation of transcription, DNA-templated	.	.	.
c3292_g1	c3292_g1_i1	GEML8_ARATH^GEML8_ARATH^Q:266-39,H:141-216^48.68%ID^E:6e-19^RecName: Full=Putative GEM-like protein 8;^Eukaryota; Viridiplantae; Streptophyta; Embryophyta; Tracheophyta; Spermatophyta; Magnoliophyta; eudicotyledons; Gunneridae; Pentapetalae; rosids; malvids; Brassicales; Brassicaceae; Camelineae; Arabidopsis	.	.	c3292_g1_i1|m.1369	24-221[-]	GEML6_ARATH^GEML6_ARATH^Q:1-63,H:156-218^46.03%ID^E:3e-15^RecName: Full=GEM-like protein 6;^Eukaryota; Viridiplantae; Streptophyta; Embryophyta; Tracheophyta; Spermatophyta; Magnoliophyta; eudicotyledons; Gunneridae; Pentapetalae; rosids; malvids; Brassicales; Brassicaceae; Camelineae; Arabidopsis	.	.	.	.	.	.	.	.	.
c3298_g1	c3298_g1_i1	.	.	.	.	.	.	.	.	.	.	.	.	.	.	.
c3299_g1	c3299_g1_i1	.	.	.	.	.	.	.	.	.	.	.	.	.	.	.
c3300_g1	c3300_g1_i1	SBT33_ARATH^SBT33_ARATH^Q:3-374,H:632-756^54.76%ID^E:2e-32^RecName: Full=Subtilisin-like protease SBT3.3 {ECO:0000303|PubMed:16193095};^Eukaryota; Viridiplantae; Streptophyta; Embryophyta; Tracheophyta; Spermatophyta; Magnoliophyta; eudicotyledons; Gunneridae; Pentapetalae; rosids; malvids; Brassicales; Brassicaceae; Camelineae; Arabidopsis	.	.	c3300_g1_i1|m.1373	3-374[+]	SBT33_ARATH^SBT33_ARATH^Q:1-124,H:632-756^54.76%ID^E:1e-32^RecName: Full=Subtilisin-like protease SBT3.3 {ECO:0000303|PubMed:16193095};^Eukaryota; Viridiplantae; Streptophyta; Embryophyta; Tracheophyta; Spermatophyta; Magnoliophyta; eudicotyledons; Gunneridae; Pentapetalae; rosids; malvids; Brassicales; Brassicaceae; Camelineae; Arabidopsis	.	.	.	.	COG1404^peptidase (S8 and S53, subtilisin, kexin, sedolisin	GO:0009505^cellular_component^plant-type cell wall`GO:0005578^cellular_component^proteinaceous extracellular matrix`GO:0004252^molecular_function^serine-type endopeptidase activity`GO:0006952^biological_process^defense response`GO:0008152^biological_process^metabolic process	.	.	.
c3302_g1	c3302_g1_i1	.	.	.	.	.	.	.	.	.	.	.	.	.	.	.
c3307_g1	c3307_g1_i1	.	.	.	.	.	.	.	.	.	.	.	.	.	.	.
c3312_g2	c3312_g2_i1	.	.	.	c3312_g2_i1|m.1375	2-244[-]	.	.	.	.	.	.	.	.	.	.
c3316_g1	c3316_g1_i1	.	.	.	.	.	.	.	.	.	.	.	.	.	.	.
c3326_g1	c3326_g1_i1	.	.	.	.	.	.	.	.	.	.	.	.	.	.	.
c3328_g1	c3328_g1_i1	PP139_ARATH^PP139_ARATH^Q:208-2,H:242-310^53.62%ID^E:2e-15^RecName: Full=Pentatricopeptide repeat-containing protein At2g01390;^Eukaryota; Viridiplantae; Streptophyta; Embryophyta; Tracheophyta; Spermatophyta; Magnoliophyta; eudicotyledons; Gunneridae; Pentapetalae; rosids; malvids; Brassicales; Brassicaceae; Camelineae; Arabidopsis	.	.	c3328_g1_i1|m.1377	2-208[-]	PP139_ARATH^PP139_ARATH^Q:1-69,H:242-310^53.62%ID^E:2e-15^RecName: Full=Pentatricopeptide repeat-containing protein At2g01390;^Eukaryota; Viridiplantae; Streptophyta; Embryophyta; Tracheophyta; Spermatophyta; Magnoliophyta; eudicotyledons; Gunneridae; Pentapetalae; rosids; malvids; Brassicales; Brassicaceae; Camelineae; Arabidopsis	.	PF13041.1^PPR_2^PPR repeat family^1-33^E:8.3e-09`PF01535.15^PPR^PPR repeat^1-17^E:0.17`PF01535.15^PPR^PPR repeat^23-49^E:0.013	.	.	.	.	.	.	.
c3329_g1	c3329_g1_i1	FRI4_ARATH^FRI4_ARATH^Q:262-143,H:195-234^67.5%ID^E:3e-09^RecName: Full=Ferritin-4, chloroplastic;^Eukaryota; Viridiplantae; Streptophyta; Embryophyta; Tracheophyta; Spermatophyta; Magnoliophyta; eudicotyledons; Gunneridae; Pentapetalae; rosids; malvids; Brassicales; Brassicaceae; Camelineae; Arabidopsis	.	.	.	.	.	.	.	.	.	COG1528^ferritin	GO:0009507^cellular_component^chloroplast`GO:0009941^cellular_component^chloroplast envelope`GO:0009570^cellular_component^chloroplast stroma`GO:0005739^cellular_component^mitochondrion`GO:0008199^molecular_function^ferric iron binding`GO:0004322^molecular_function^ferroxidase activity`GO:0006879^biological_process^cellular iron ion homeostasis`GO:0009908^biological_process^flower development`GO:…	.	.	.
c3330_g1	c3330_g1_i1	.	.	.	.	.	.	.	.	.	.	.	.	.	.	.
c3339_g1	c3339_g1_i1	.	.	.	.	.	.	.	.	.	.	.	.	.	.	.
c3345_g1	c3345_g1_i1	ATO2_YEAST^ATO2_YEAST^Q:144-938,H:29-278^35.87%ID^E:5e-24^RecName: Full=Ammonia transport outward protein 2;^Eukaryota; Fungi; Dikarya; Ascomycota; Saccharomycotina; Saccharomycetes; Saccharomycetales; Saccharomycetaceae; Saccharomyces	.	.	c3345_g1_i1|m.1380	231-959[+]	ATO2_YEAST^ATO2_YEAST^Q:30-236,H:85-278^40.09%ID^E:8e-39^RecName: Full=Ammonia transport outward protein 2;^Eukaryota; Fungi; Dikarya; Ascomycota; Saccharomycotina; Saccharomycetes; Saccharomycetales; Saccharomycetaceae; Saccharomyces	.	PF01184.14^Grp1_Fun34_YaaH^GPR1/FUN34/yaaH family^24-237^E:7.1e-53	.	.	COG1584^gpr1 fun34 YaaH family protein	GO:0016021^cellular_component^integral component of membrane`GO:0005886^cellular_component^plasma membrane`GO:0008519^molecular_function^ammonium transmembrane transporter activity`GO:0072488^biological_process^ammonium transmembrane transport`GO:0015696^biological_process^ammonium transport`GO:0019740^biological_process^nitrogen utilization	GO:0016021^cellular_component^integral component of membrane	.	.
c3346_g1	c3346_g1_i1	.	.	.	c3346_g1_i1|m.1384	3-227[+]	.	.	.	.	.	.	.	.	.	.
c3347_g1	c3347_g1_i1	.	.	.	c3347_g1_i1|m.1390	53-205[+]	.	.	.	.	.	.	.	.	.	.
c3347_g1	c3347_g1_i1	.	.	.	c3347_g1_i1|m.1387	1-207[+]	.	.	.	.	.	.	.	.	.	.
c3349_g1	c3349_g1_i1	EF2_CHICK^EF2_CHICK^Q:1-396,H:723-854^62.12%ID^E:1e-49^RecName: Full=Elongation factor 2;^Eukaryota; Metazoa; Chordata; Craniata; Vertebrata; Euteleostomi; Testudines + Archosauria group; Archosauria; Dinosauria; Saurischia; Theropoda; Coelurosauria; Aves; Neognathae; Galloanserae; Galliformes; Phasianidae; Phasianinae; Gallus	.	.	c3349_g1_i1|m.1391	1-396[+]	EF2_CHICK^EF2_CHICK^Q:1-132,H:723-854^62.12%ID^E:1e-49^RecName: Full=Elongation factor 2;^Eukaryota; Metazoa; Chordata; Craniata; Vertebrata; Euteleostomi; Testudines + Archosauria group; Archosauria; Dinosauria; Saurischia; Theropoda; Coelurosauria; Aves; Neognathae; Galloanserae; Galliformes; Phasianidae; Phasianinae; Gallus	.	PF00679.19^EFG_C^Elongation factor G C-terminus^18-103^E:1.1e-21	.	.	COG0480^Catalyzes the GTP-dependent ribosomal translocation step during translation elongation. During this step, the ribosome changes from the pre-translocational (PRE) to the post- translocational (POST) state as the newly formed A-site-bound peptidyl-tRNA and P-site-bound deacylated tRNA move to the P and E sites, respectively. Catalyzes the coordinated movement of the two tRNA molecules, the …	GO:0005737^cellular_component^cytoplasm`GO:0005525^molecular_function^GTP binding`GO:0003924^molecular_function^GTPase activity`GO:0003746^molecular_function^translation elongation factor activity	.	.	.
c3353_g1	c3353_g1_i1	GAL2_YEAST^GAL2_YEAST^Q:79-219,H:448-494^51.06%ID^E:9e-11^RecName: Full=Galactose transporter;^Eukaryota; Fungi; Dikarya; Ascomycota; Saccharomycotina; Saccharomycetes; Saccharomycetales; Saccharomycetaceae; Saccharomyces	.	.	.	.	.	.	.	.	.	COG0477^major facilitator Superfamily	GO:0016021^cellular_component^integral component of membrane`GO:0005886^cellular_component^plasma membrane`GO:0005354^molecular_function^galactose transmembrane transporter activity`GO:0005355^molecular_function^glucose transmembrane transporter activity`GO:0006012^biological_process^galactose metabolic process`GO:0015757^biological_process^galactose transport`GO:0015758^biological_process^glucos…	.	.	.
c3355_g1	c3355_g1_i1	.	.	.	.	.	.	.	.	.	.	.	.	.	.	.
c3356_g1	c3356_g1_i1	.	.	.	.	.	.	.	.	.	.	.	.	.	.	.
c3359_g1	c3359_g1_i1	RL31_PERFR^RL31_PERFR^Q:377-18,H:1-121^83.47%ID^E:4e-50^RecName: Full=60S ribosomal protein L31;^Eukaryota; Viridiplantae; Streptophyta; Embryophyta; Tracheophyta; Spermatophyta; Magnoliophyta; eudicotyledons; Gunneridae; Pentapetalae; asterids; lamiids; Lamiales; Lamiaceae; Nepetoideae; Elsholtzieae; Perilla	.	.	c3359_g1_i1|m.1399	237-476[-]	RL31_PANGI^RL31_PANGI^Q:34-79,H:1-45^91.3%ID^E:1e-21^RecName: Full=60S ribosomal protein L31;^Eukaryota; Viridiplantae; Streptophyta; Embryophyta; Tracheophyta; Spermatophyta; Magnoliophyta; eudicotyledons; Gunneridae; Pentapetalae; asterids; campanulids; Apiales; Araliaceae; Panax	.	PF01198.14^Ribosomal_L31e^Ribosomal protein L31e^44-79^E:4.9e-12	.	.	.	GO:0005840^cellular_component^ribosome`GO:0003735^molecular_function^structural constituent of ribosome`GO:0006412^biological_process^translation	GO:0003735^molecular_function^structural constituent of ribosome`GO:0006412^biological_process^translation`GO:0005622^cellular_component^intracellular`GO:0005840^cellular_component^ribosome	.	.
c3359_g1	c3359_g1_i1	RL31_PERFR^RL31_PERFR^Q:377-18,H:1-121^83.47%ID^E:4e-50^RecName: Full=60S ribosomal protein L31;^Eukaryota; Viridiplantae; Streptophyta; Embryophyta; Tracheophyta; Spermatophyta; Magnoliophyta; eudicotyledons; Gunneridae; Pentapetalae; asterids; lamiids; Lamiales; Lamiaceae; Nepetoideae; Elsholtzieae; Perilla	.	.	c3359_g1_i1|m.1400	12-230[-]	RL31_PERFR^RL31_PERFR^Q:1-71,H:50-121^84.72%ID^E:5e-35^RecName: Full=60S ribosomal protein L31;^Eukaryota; Viridiplantae; Streptophyta; Embryophyta; Tracheophyta; Spermatophyta; Magnoliophyta; eudicotyledons; Gunneridae; Pentapetalae; asterids; lamiids; Lamiales; Lamiaceae; Nepetoideae; Elsholtzieae; Perilla	.	PF01198.14^Ribosomal_L31e^Ribosomal protein L31e^1-45^E:2.4e-17	.	.	.	GO:0005840^cellular_component^ribosome`GO:0003735^molecular_function^structural constituent of ribosome`GO:0006412^biological_process^translation	GO:0003735^molecular_function^structural constituent of ribosome`GO:0006412^biological_process^translation`GO:0005622^cellular_component^intracellular`GO:0005840^cellular_component^ribosome	.	.
c3363_g1	c3363_g1_i1	.	.	.	.	.	.	.	.	.	.	.	.	.	.	.
c3364_g1	c3364_g1_i1	.	.	.	c3364_g1_i1|m.1403	73-252[-]	.	.	.	.	.	.	.	.	.	.
c3366_g1	c3366_g1_i1	.	.	.	c3366_g1_i1|m.1405	3-161[+]	.	.	.	.	.	.	.	.	.	.
c3371_g1	c3371_g1_i1	.	.	.	c3371_g1_i1|m.1406	1-225[+]	.	.	.	.	.	.	.	.	.	.
c3372_g1	c3372_g1_i1	.	.	.	.	.	.	.	.	.	.	.	.	.	.	.
c3373_g1	c3373_g1_i1	.	.	.	c3373_g1_i1|m.1411	1-261[-]	.	.	.	.	.	.	.	.	.	.
c3375_g1	c3375_g1_i1	METK1_YEAST^METK1_YEAST^Q:71-418,H:4-120^74.36%ID^E:1e-57^RecName: Full=S-adenosylmethionine synthase 1;^Eukaryota; Fungi; Dikarya; Ascomycota; Saccharomycotina; Saccharomycetes; Saccharomycetales; Saccharomycetaceae; Saccharomyces	.	.	c3375_g1_i1|m.1413	2-418[-]	.	.	.	.	.	.	.	.	.	.
c3376_g1	c3376_g1_i2	AGD11_ARATH^AGD11_ARATH^Q:299-15,H:233-327^53.68%ID^E:1e-21^RecName: Full=Probable ADP-ribosylation factor GTPase-activating protein AGD11;^Eukaryota; Viridiplantae; Streptophyta; Embryophyta; Tracheophyta; Spermatophyta; Magnoliophyta; eudicotyledons; Gunneridae; Pentapetalae; rosids; malvids; Brassicales; Brassicaceae; Camelineae; Arabidopsis	.	.	c3376_g1_i2|m.1416	3-317[-]	AGD11_ARATH^AGD11_ARATH^Q:7-101,H:233-327^53.68%ID^E:8e-28^RecName: Full=Probable ADP-ribosylation factor GTPase-activating protein AGD11;^Eukaryota; Viridiplantae; Streptophyta; Embryophyta; Tracheophyta; Spermatophyta; Magnoliophyta; eudicotyledons; Gunneridae; Pentapetalae; rosids; malvids; Brassicales; Brassicaceae; Camelineae; Arabidopsis	.	PF00168.25^C2^C2 domain^7-83^E:1.3e-19	.	.	COG5347^ankyrin repeat and PH	GO:0008060^molecular_function^ARF GTPase activator activity`GO:0008270^molecular_function^zinc ion binding`GO:0032312^biological_process^regulation of ARF GTPase activity	GO:0005515^molecular_function^protein binding	.	.
c3380_g1	c3380_g1_i1	RL131_BRANA^RL131_BRANA^Q:342-1,H:1-114^89.47%ID^E:6e-61^RecName: Full=60S ribosomal protein L13-1;^Eukaryota; Viridiplantae; Streptophyta; Embryophyta; Tracheophyta; Spermatophyta; Magnoliophyta; eudicotyledons; Gunneridae; Pentapetalae; rosids; malvids; Brassicales; Brassicaceae; Brassiceae; Brassica	.	.	c3380_g1_i1|m.1418	1-342[-]	RL131_BRANA^RL131_BRANA^Q:1-114,H:1-114^89.47%ID^E:2e-73^RecName: Full=60S ribosomal protein L13-1;^Eukaryota; Viridiplantae; Streptophyta; Embryophyta; Tracheophyta; Spermatophyta; Magnoliophyta; eudicotyledons; Gunneridae; Pentapetalae; rosids; malvids; Brassicales; Brassicaceae; Brassiceae; Brassica	.	PF01294.13^Ribosomal_L13e^Ribosomal protein L13e^5-114^E:6.4e-64	.	.	.	GO:0005840^cellular_component^ribosome`GO:0003735^molecular_function^structural constituent of ribosome`GO:0006412^biological_process^translation	GO:0003735^molecular_function^structural constituent of ribosome`GO:0006412^biological_process^translation`GO:0005622^cellular_component^intracellular`GO:0005840^cellular_component^ribosome	.	.
c3382_g1	c3382_g1_i1	.	.	.	.	.	.	.	.	.	.	.	.	.	.	.
c3384_g1	c3384_g1_i1	EF1B_MOUSE^EF1B_MOUSE^Q:44-304,H:1-85^47.13%ID^E:5e-17^RecName: Full=Elongation factor 1-beta;^Eukaryota; Metazoa; Chordata; Craniata; Vertebrata; Euteleostomi; Mammalia; Eutheria; Euarchontoglires; Glires; Rodentia; Sciurognathi; Muroidea; Muridae; Murinae; Mus; Mus	.	.	c3384_g1_i1|m.1421	2-355[+]	EF1B_MOUSE^EF1B_MOUSE^Q:15-101,H:1-85^47.13%ID^E:4e-17^RecName: Full=Elongation factor 1-beta;^Eukaryota; Metazoa; Chordata; Craniata; Vertebrata; Euteleostomi; Mammalia; Eutheria; Euarchontoglires; Glires; Rodentia; Sciurognathi; Muroidea; Muridae; Murinae; Mus; Mus	.	.	.	.	COG2092^Promotes the exchange of GDP for GTP in EF-1-alpha GDP, thus allowing the regeneration of EF-1-alpha GTP that could then be used to form the ternary complex EF-1-alpha GTP AAtRNA (By similarity)	GO:0005853^cellular_component^eukaryotic translation elongation factor 1 complex`GO:0003746^molecular_function^translation elongation factor activity	.	.	.
c3385_g1	c3385_g1_i1	RS10_LUMRU^RS10_LUMRU^Q:4-273,H:68-156^45.16%ID^E:4e-10^RecName: Full=40S ribosomal protein S10;^Eukaryota; Metazoa; Lophotrochozoa; Annelida; Clitellata; Oligochaeta; Haplotaxida; Lumbricina; Lumbricidae; Lumbricinae; Lumbricus	.	.	c3385_g1_i1|m.1425	125-337[+]	.	.	.	.	.	.	.	.	.	.
c3385_g1	c3385_g1_i1	RS10_LUMRU^RS10_LUMRU^Q:4-273,H:68-156^45.16%ID^E:4e-10^RecName: Full=40S ribosomal protein S10;^Eukaryota; Metazoa; Lophotrochozoa; Annelida; Clitellata; Oligochaeta; Haplotaxida; Lumbricina; Lumbricidae; Lumbricinae; Lumbricus	.	.	c3385_g1_i1|m.1424	1-276[+]	RS10B_SCHPO^RS10B_SCHPO^Q:1-84,H:67-143^49.41%ID^E:2e-13^RecName: Full=40S ribosomal protein S10-B;^Eukaryota; Fungi; Dikarya; Ascomycota; Taphrinomycotina; Schizosaccharomycetes; Schizosaccharomycetales; Schizosaccharomycetaceae; Schizosaccharomyces	.	PF03501.10^S10_plectin^Plectin/S10 domain^2-29^E:1.8e-09	.	.	.	GO:0005829^cellular_component^cytosol`GO:0022627^cellular_component^cytosolic small ribosomal subunit`GO:0003735^molecular_function^structural constituent of ribosome`GO:0002181^biological_process^cytoplasmic translation`GO:0000054^biological_process^ribosomal subunit export from nucleus`GO:0006412^biological_process^translation	.	.	.
c3386_g1	c3386_g1_i1	GLYC6_ARATH^GLYC6_ARATH^Q:459-1,H:399-551^69.93%ID^E:3e-73^RecName: Full=Serine hydroxymethyltransferase 6;^Eukaryota; Viridiplantae; Streptophyta; Embryophyta; Tracheophyta; Spermatophyta; Magnoliophyta; eudicotyledons; Gunneridae; Pentapetalae; rosids; malvids; Brassicales; Brassicaceae; Camelineae; Arabidopsis	.	.	c3386_g1_i1|m.1426	1-468[-]	GLYC6_ARATH^GLYC6_ARATH^Q:4-156,H:399-551^69.93%ID^E:3e-73^RecName: Full=Serine hydroxymethyltransferase 6;^Eukaryota; Viridiplantae; Streptophyta; Embryophyta; Tracheophyta; Spermatophyta; Magnoliophyta; eudicotyledons; Gunneridae; Pentapetalae; rosids; malvids; Brassicales; Brassicaceae; Camelineae; Arabidopsis	.	PF00464.14^SHMT^Serine hydroxymethyltransferase^11-151^E:1e-47	.	.	COG0112^Catalyzes the reversible interconversion of serine and glycine with tetrahydrofolate (THF) serving as the one-carbon carrier. This reaction serves as the major source of one-carbon groups required for the biosynthesis of purines, thymidylate, methionine, and other important biomolecules. Also exhibits THF- independent aldolase activity toward beta-hydroxyamino acids, producing glycine and…	GO:0005737^cellular_component^cytoplasm`GO:0004372^molecular_function^glycine hydroxymethyltransferase activity`GO:0030170^molecular_function^pyridoxal phosphate binding`GO:0006544^biological_process^glycine metabolic process`GO:0006563^biological_process^L-serine metabolic process`GO:0035999^biological_process^tetrahydrofolate interconversion	GO:0004372^molecular_function^glycine hydroxymethyltransferase activity`GO:0006544^biological_process^glycine metabolic process`GO:0006563^biological_process^L-serine metabolic process	.	.
c3387_g1	c3387_g1_i1	.	.	.	c3387_g1_i1|m.1429	3-203[-]	.	.	.	.	.	.	.	.	.	.
c3388_g1	c3388_g1_i1	.	.	.	.	.	.	.	.	.	.	.	.	.	.	.
c3389_g2	c3389_g2_i1	.	.	.	.	.	.	.	.	.	.	.	.	.	.	.
c3394_g1	c3394_g1_i1	ASPG_MOUSE^ASPG_MOUSE^Q:151-255,H:54-88^71.43%ID^E:1e-09^RecName: Full=N(4)-(beta-N-acetylglucosaminyl)-L-asparaginase;^Eukaryota; Metazoa; Chordata; Craniata; Vertebrata; Euteleostomi; Mammalia; Eutheria; Euarchontoglires; Glires; Rodentia; Sciurognathi; Muroidea; Muridae; Murinae; Mus; Mus	.	.	c3394_g1_i1|m.1433	1-255[+]	ASPG_HUMAN^ASPG_HUMAN^Q:3-85,H:27-88^48.19%ID^E:4e-16^RecName: Full=N(4)-(beta-N-acetylglucosaminyl)-L-asparaginase;^Eukaryota; Metazoa; Chordata; Craniata; Vertebrata; Euteleostomi; Mammalia; Eutheria; Euarchontoglires; Primates; Haplorrhini; Catarrhini; Hominidae; Homo	.	PF01112.13^Asparaginase_2^Asparaginase^49-85^E:3.7e-06	.	.	COG1446^asparaginase	GO:0005783^cellular_component^endoplasmic reticulum`GO:0070062^cellular_component^extracellular vesicular exosome`GO:0005764^cellular_component^lysosome`GO:0003948^molecular_function^N4-(beta-N-acetylglucosaminyl)-L-asparaginase activity`GO:0008233^molecular_function^peptidase activity`GO:0006517^biological_process^protein deglycosylation`GO:0051604^biological_process^protein maturation	GO:0016787^molecular_function^hydrolase activity	.	.
c3395_g1	c3395_g1_i1	ARF_MAIZE^ARF_MAIZE^Q:803-375,H:31-173^93.71%ID^E:3e-92^RecName: Full=ADP-ribosylation factor;^Eukaryota; Viridiplantae; Streptophyta; Embryophyta; Tracheophyta; Spermatophyta; Magnoliophyta; Liliopsida; Poales; Poaceae; PACMAD clade; Panicoideae; Andropogoneae; Zea	.	.	c3395_g1_i1|m.1436	348-566[-]	ARF2_ORYSJ^ARF2_ORYSJ^Q:1-72,H:110-181^95.83%ID^E:5e-44^RecName: Full=ADP-ribosylation factor 2;^Eukaryota; Viridiplantae; Streptophyta; Embryophyta; Tracheophyta; Spermatophyta; Magnoliophyta; Liliopsida; Poales; Poaceae; BEP clade; Ehrhartoideae; Oryzeae; Oryza	.	PF00025.16^Arf^ADP-ribosylation factor family^1-68^E:4e-22	.	.	COG1100^GTP-binding Protein	GO:0005794^cellular_component^Golgi apparatus`GO:0005525^molecular_function^GTP binding`GO:0006886^biological_process^intracellular protein transport`GO:0006471^biological_process^protein ADP-ribosylation`GO:0007264^biological_process^small GTPase mediated signal transduction`GO:0016192^biological_process^vesicle-mediated transport	GO:0005525^molecular_function^GTP binding	.	.
c3399_g2	c3399_g2_i1	.	.	.	c3399_g2_i1|m.1439	3-170[+]	.	.	.	.	.	.	.	.	.	.
c3403_g1	c3403_g1_i1	.	.	.	.	.	.	.	.	.	.	.	.	.	.	.
c3407_g1	c3407_g1_i1	.	.	.	c3407_g1_i1|m.1440	3-215[-]	.	.	.	.	.	.	.	.	.	.
c3411_g1	c3411_g1_i1	.	.	.	.	.	.	.	.	.	.	.	.	.	.	.
c3413_g1	c3413_g1_i1	.	.	.	.	.	.	.	.	.	.	.	.	.	.	.
c3417_g1	c3417_g1_i1	.	.	.	.	.	.	.	.	.	.	.	.	.	.	.
c3419_g1	c3419_g1_i1	.	.	.	.	.	.	.	.	.	.	.	.	.	.	.
c3422_g1	c3422_g1_i1	PERK1_ARATH^PERK1_ARATH^Q:326-144,H:591-651^73.77%ID^E:2e-22^RecName: Full=Proline-rich receptor-like protein kinase PERK1;^Eukaryota; Viridiplantae; Streptophyta; Embryophyta; Tracheophyta; Spermatophyta; Magnoliophyta; eudicotyledons; Gunneridae; Pentapetalae; rosids; malvids; Brassicales; Brassicaceae; Camelineae; Arabidopsis	.	.	c3422_g1_i1|m.1443	129-326[-]	PERK1_ARATH^PERK1_ARATH^Q:1-61,H:591-651^73.77%ID^E:4e-23^RecName: Full=Proline-rich receptor-like protein kinase PERK1;^Eukaryota; Viridiplantae; Streptophyta; Embryophyta; Tracheophyta; Spermatophyta; Magnoliophyta; eudicotyledons; Gunneridae; Pentapetalae; rosids; malvids; Brassicales; Brassicaceae; Camelineae; Arabidopsis	.	.	.	.	COG0515^Serine Threonine protein kinase	GO:0016021^cellular_component^integral component of membrane`GO:0005886^cellular_component^plasma membrane`GO:0005524^molecular_function^ATP binding`GO:0004672^molecular_function^protein kinase activity`GO:0004674^molecular_function^protein serine/threonine kinase activity`GO:0046777^biological_process^protein autophosphorylation`GO:0009620^biological_process^response to fungus`GO:0009611^biologi…	.	.	.
c3425_g1	c3425_g1_i1	.	.	.	c3425_g1_i1|m.1444	177-356[-]	.	.	.	.	.	.	.	.	.	.
c3427_g1	c3427_g1_i1	.	.	.	c3427_g1_i1|m.1445	79-246[-]	.	.	.	.	.	.	.	.	.	.
c3429_g1	c3429_g1_i1	ETO1_ARATH^ETO1_ARATH^Q:282-1,H:850-943^74.47%ID^E:5e-44^RecName: Full=Ethylene-overproduction protein 1;^Eukaryota; Viridiplantae; Streptophyta; Embryophyta; Tracheophyta; Spermatophyta; Magnoliophyta; eudicotyledons; Gunneridae; Pentapetalae; rosids; malvids; Brassicales; Brassicaceae; Camelineae; Arabidopsis`ETO1_ARATH^ETO1_ARATH^Q:264-34,H:527-603^38.96%ID^E:2e-11^RecName: Full=Ethylene-overp…	.	.	c3429_g1_i1|m.1446	1-282[-]	ETO1_ARATH^ETO1_ARATH^Q:1-94,H:850-943^74.47%ID^E:4e-44^RecName: Full=Ethylene-overproduction protein 1;^Eukaryota; Viridiplantae; Streptophyta; Embryophyta; Tracheophyta; Spermatophyta; Magnoliophyta; eudicotyledons; Gunneridae; Pentapetalae; rosids; malvids; Brassicales; Brassicaceae; Camelineae; Arabidopsis`ETO1_ARATH^ETO1_ARATH^Q:7-83,H:527-603^38.96%ID^E:2e-11^RecName: Full=Ethylene-overprod…	.	PF13371.1^TPR_9^Tetratricopeptide repeat^9-51^E:0.018`PF13414.1^TPR_11^TPR repeat^22-83^E:5e-08`PF00515.23^TPR_1^Tetratricopeptide repeat^55-85^E:0.00038	.	.	.	GO:0009873^biological_process^ethylene-activated signaling pathway`GO:0016567^biological_process^protein ubiquitination	GO:0005515^molecular_function^protein binding	.	.
c3432_g1	c3432_g1_i1	WAKLO_ARATH^WAKLO_ARATH^Q:965-477,H:86-258^34.48%ID^E:3e-23^RecName: Full=Wall-associated receptor kinase-like 14;^Eukaryota; Viridiplantae; Streptophyta; Embryophyta; Tracheophyta; Spermatophyta; Magnoliophyta; eudicotyledons; Gunneridae; Pentapetalae; rosids; malvids; Brassicales; Brassicaceae; Camelineae; Arabidopsis	.	.	c3432_g1_i1|m.1448	369-968[-]	WAKLO_ARATH^WAKLO_ARATH^Q:2-164,H:86-258^34.48%ID^E:7e-24^RecName: Full=Wall-associated receptor kinase-like 14;^Eukaryota; Viridiplantae; Streptophyta; Embryophyta; Tracheophyta; Spermatophyta; Magnoliophyta; eudicotyledons; Gunneridae; Pentapetalae; rosids; malvids; Brassicales; Brassicaceae; Camelineae; Arabidopsis	.	.	.	.	COG0515^Serine Threonine protein kinase	GO:0016021^cellular_component^integral component of membrane`GO:0005524^molecular_function^ATP binding`GO:0004674^molecular_function^protein serine/threonine kinase activity	.	.	.
c3433_g1	c3433_g1_i1	.	.	.	c3433_g1_i1|m.1450	3-239[-]	.	.	.	.	.	.	.	.	.	.
c3436_g1	c3436_g1_i1	MAF1_SOLLC^MAF1_SOLLC^Q:389-147,H:51-126^56.79%ID^E:5e-13^RecName: Full=MFP1 attachment factor 1;^Eukaryota; Viridiplantae; Streptophyta; Embryophyta; Tracheophyta; Spermatophyta; Magnoliophyta; eudicotyledons; Gunneridae; Pentapetalae; asterids; lamiids; Solanales; Solanaceae; Solanoideae; Solaneae; Solanum; Lycopersicon	.	.	c3436_g1_i1|m.1452	84-401[-]	MAF1_SOLLC^MAF1_SOLLC^Q:5-85,H:51-126^60.49%ID^E:2e-22^RecName: Full=MFP1 attachment factor 1;^Eukaryota; Viridiplantae; Streptophyta; Embryophyta; Tracheophyta; Spermatophyta; Magnoliophyta; eudicotyledons; Gunneridae; Pentapetalae; asterids; lamiids; Solanales; Solanaceae; Solanoideae; Solaneae; Solanum; Lycopersicon	.	PF13943.1^WPP^WPP domain^4-71^E:3.3e-21	.	.	.	GO:0005794^cellular_component^Golgi apparatus`GO:0005635^cellular_component^nuclear envelope`GO:0016363^cellular_component^nuclear matrix	.	.	.
c3436_g1	c3436_g1_i1	MAF1_SOLLC^MAF1_SOLLC^Q:389-147,H:51-126^56.79%ID^E:5e-13^RecName: Full=MFP1 attachment factor 1;^Eukaryota; Viridiplantae; Streptophyta; Embryophyta; Tracheophyta; Spermatophyta; Magnoliophyta; eudicotyledons; Gunneridae; Pentapetalae; asterids; lamiids; Solanales; Solanaceae; Solanoideae; Solaneae; Solanum; Lycopersicon	.	.	c3436_g1_i1|m.1451	57-401[+]	.	.	.	.	.	.	.	.	.	.
c3441_g1	c3441_g1_i1	RL30_LUPLU^RL30_LUPLU^Q:370-35,H:1-112^93.75%ID^E:8e-67^RecName: Full=60S ribosomal protein L30;^Eukaryota; Viridiplantae; Streptophyta; Embryophyta; Tracheophyta; Spermatophyta; Magnoliophyta; eudicotyledons; Gunneridae; Pentapetalae; rosids; fabids; Fabales; Fabaceae; Papilionoideae; Genisteae; Lupinus	.	.	c3441_g1_i1|m.1457	1-183[-]	.	.	.	.	.	.	.	.	.	.
c3441_g1	c3441_g1_i1	RL30_LUPLU^RL30_LUPLU^Q:370-35,H:1-112^93.75%ID^E:8e-67^RecName: Full=60S ribosomal protein L30;^Eukaryota; Viridiplantae; Streptophyta; Embryophyta; Tracheophyta; Spermatophyta; Magnoliophyta; eudicotyledons; Gunneridae; Pentapetalae; rosids; fabids; Fabales; Fabaceae; Papilionoideae; Genisteae; Lupinus	.	.	c3441_g1_i1|m.1455	32-370[-]	RL30_LUPLU^RL30_LUPLU^Q:1-112,H:1-112^93.75%ID^E:8e-74^RecName: Full=60S ribosomal protein L30;^Eukaryota; Viridiplantae; Streptophyta; Embryophyta; Tracheophyta; Spermatophyta; Magnoliophyta; eudicotyledons; Gunneridae; Pentapetalae; rosids; fabids; Fabales; Fabaceae; Papilionoideae; Genisteae; Lupinus	.	PF01248.21^Ribosomal_L7Ae^Ribosomal protein L7Ae/L30e/S12e/Gadd45 family^13-105^E:3e-25	.	.	.	GO:0005840^cellular_component^ribosome`GO:0003735^molecular_function^structural constituent of ribosome`GO:0006412^biological_process^translation	.	.	.
c3445_g1	c3445_g1_i1	.	.	.	.	.	.	.	.	.	.	.	.	.	.	.
c3453_g1	c3453_g1_i1	.	.	.	.	.	.	.	.	.	.	.	.	.	.	.
c3458_g1	c3458_g1_i1	.	.	.	.	.	.	.	.	.	.	.	.	.	.	.
c3459_g1	c3459_g1_i1	.	.	.	c3459_g1_i1|m.1460	2-202[+]	.	.	.	.	.	.	.	.	.	.
c3460_g1	c3460_g1_i1	.	.	.	.	.	.	.	.	.	.	.	.	.	.	.
c3462_g1	c3462_g1_i1	.	.	.	c3462_g1_i1|m.1463	3-308[-]	.	.	.	.	.	.	.	.	.	.
c3463_g1	c3463_g1_i1	.	.	.	.	.	.	.	.	.	.	.	.	.	.	.
c3464_g1	c3464_g1_i2	FL3H_MATIN^FL3H_MATIN^Q:277-8,H:172-260^52.17%ID^E:2e-24^RecName: Full=Naringenin,2-oxoglutarate 3-dioxygenase;^Eukaryota; Viridiplantae; Streptophyta; Embryophyta; Tracheophyta; Spermatophyta; Magnoliophyta; eudicotyledons; Gunneridae; Pentapetalae; rosids; malvids; Brassicales; Brassicaceae; Anchonieae; Matthiola	.	.	c3464_g1_i2|m.1465	2-277[-]	FL3H_MATIN^FL3H_MATIN^Q:1-90,H:172-260^52.17%ID^E:2e-24^RecName: Full=Naringenin,2-oxoglutarate 3-dioxygenase;^Eukaryota; Viridiplantae; Streptophyta; Embryophyta; Tracheophyta; Spermatophyta; Magnoliophyta; eudicotyledons; Gunneridae; Pentapetalae; rosids; malvids; Brassicales; Brassicaceae; Anchonieae; Matthiola	.	PF03171.15^2OG-FeII_Oxy^2OG-Fe(II) oxygenase superfamily^26-91^E:4.9e-14	.	.	.	GO:0031418^molecular_function^L-ascorbic acid binding`GO:0046872^molecular_function^metal ion binding`GO:0045486^molecular_function^naringenin 3-dioxygenase activity`GO:0009813^biological_process^flavonoid biosynthetic process	GO:0016491^molecular_function^oxidoreductase activity`GO:0016706^molecular_function^oxidoreductase activity, acting on paired donors, with incorporation or reduction of molecular oxygen, 2-oxoglutarate as one donor, and incorporation of one atom each of oxygen into both donors`GO:0055114^biological_process^oxidation-reduction process	.	.
c3468_g1	c3468_g1_i1	.	.	.	.	.	.	.	.	.	.	.	.	.	.	.
c3473_g1	c3473_g1_i1	RL40_NEUCR^RL40_NEUCR^Q:2-82,H:94-120^92.59%ID^E:3e-11^RecName: Full=Ubiquitin-60S ribosomal protein L40;^Eukaryota; Fungi; Dikarya; Ascomycota; Pezizomycotina; Sordariomycetes; Sordariomycetidae; Sordariales; Sordariaceae; Neurospora	.	.	.	.	.	.	.	.	.	COG5272^Ribosomal protein	GO:0005634^cellular_component^nucleus`GO:0005840^cellular_component^ribosome`GO:0003735^molecular_function^structural constituent of ribosome`GO:0006412^biological_process^translation	.	.	.
c3473_g2	c3473_g2_i1	RL40_NEUCR^RL40_NEUCR^Q:1-213,H:58-128^92.96%ID^E:6e-43^RecName: Full=Ubiquitin-60S ribosomal protein L40;^Eukaryota; Fungi; Dikarya; Ascomycota; Pezizomycotina; Sordariomycetes; Sordariomycetidae; Sordariales; Sordariaceae; Neurospora	.	.	.	.	.	.	.	.	.	COG5272^Ribosomal protein	GO:0005634^cellular_component^nucleus`GO:0005840^cellular_component^ribosome`GO:0003735^molecular_function^structural constituent of ribosome`GO:0006412^biological_process^translation	.	.	.
c3475_g1	c3475_g1_i1	.	.	.	.	.	.	.	.	.	.	.	.	.	.	.
c3477_g1	c3477_g1_i1	.	.	.	.	.	.	.	.	.	.	.	.	.	.	.
c3482_g1	c3482_g1_i1	C71A1_PERAE^C71A1_PERAE^Q:1-192,H:435-498^57.81%ID^E:6e-18^RecName: Full=Cytochrome P450 71A1;^Eukaryota; Viridiplantae; Streptophyta; Embryophyta; Tracheophyta; Spermatophyta; Magnoliophyta; Magnoliidae; Laurales; Lauraceae; Persea	.	.	c3482_g1_i1|m.1471	1-204[+]	C71A1_ZINZE^C71A1_ZINZE^Q:1-64,H:444-507^53.12%ID^E:2e-18^RecName: Full=Alpha-humulene 10-hydroxylase;^Eukaryota; Viridiplantae; Streptophyta; Embryophyta; Tracheophyta; Spermatophyta; Magnoliophyta; Liliopsida; Zingiberales; Zingiberaceae; Zingiber	.	PF00067.17^p450^Cytochrome P450^1-55^E:8.4e-12	.	.	.	GO:0016021^cellular_component^integral component of membrane`GO:0020037^molecular_function^heme binding`GO:0005506^molecular_function^iron ion binding`GO:0004497^molecular_function^monooxygenase activity`GO:0016705^molecular_function^oxidoreductase activity, acting on paired donors, with incorporation or reduction of molecular oxygen	GO:0005506^molecular_function^iron ion binding`GO:0016705^molecular_function^oxidoreductase activity, acting on paired donors, with incorporation or reduction of molecular oxygen`GO:0020037^molecular_function^heme binding`GO:0055114^biological_process^oxidation-reduction process	.	.
c3483_g2	c3483_g2_i1	.	.	.	c3483_g2_i1|m.1472	3-335[+]	.	.	PF03372.18^Exo_endo_phos^Endonuclease/Exonuclease/phosphatase family^14-109^E:6.4e-07	.	.	.	.	.	.	.
c3486_g1	c3486_g1_i1	.	.	.	c3486_g1_i1|m.1474	1-201[-]	.	.	.	.	.	.	.	.	.	.
c3488_g1	c3488_g1_i2	NLP4_ARATH^NLP4_ARATH^Q:149-3,H:581-629^91.84%ID^E:1e-23^RecName: Full=Protein NLP4;^Eukaryota; Viridiplantae; Streptophyta; Embryophyta; Tracheophyta; Spermatophyta; Magnoliophyta; eudicotyledons; Gunneridae; Pentapetalae; rosids; malvids; Brassicales; Brassicaceae; Camelineae; Arabidopsis	.	.	.	.	.	.	.	.	.	.	GO:0005634^cellular_component^nucleus`GO:0003677^molecular_function^DNA binding`GO:0003700^molecular_function^sequence-specific DNA binding transcription factor activity`GO:0006351^biological_process^transcription, DNA-templated	.	.	.
c3493_g1	c3493_g1_i1	SPT16_MAIZE^SPT16_MAIZE^Q:713-186,H:882-1055^65.34%ID^E:5e-36^RecName: Full=FACT complex subunit SPT16;^Eukaryota; Viridiplantae; Streptophyta; Embryophyta; Tracheophyta; Spermatophyta; Magnoliophyta; Liliopsida; Poales; Poaceae; PACMAD clade; Panicoideae; Andropogoneae; Zea	.	.	c3493_g1_i1|m.1475	183-713[-]	SPT16_MAIZE^SPT16_MAIZE^Q:1-176,H:882-1055^65.34%ID^E:4e-62^RecName: Full=FACT complex subunit SPT16;^Eukaryota; Viridiplantae; Streptophyta; Embryophyta; Tracheophyta; Spermatophyta; Magnoliophyta; Liliopsida; Poales; Poaceae; PACMAD clade; Panicoideae; Andropogoneae; Zea	.	.	.	.	.	GO:0005694^cellular_component^chromosome`GO:0005634^cellular_component^nucleus`GO:0006281^biological_process^DNA repair`GO:0006260^biological_process^DNA replication`GO:0006355^biological_process^regulation of transcription, DNA-templated`GO:0006351^biological_process^transcription, DNA-templated	.	.	.
c3498_g1	c3498_g1_i1	XLG3_ARATH^XLG3_ARATH^Q:394-2,H:613-742^71.76%ID^E:2e-61^RecName: Full=Extra-large guanine nucleotide-binding protein 3;^Eukaryota; Viridiplantae; Streptophyta; Embryophyta; Tracheophyta; Spermatophyta; Magnoliophyta; eudicotyledons; Gunneridae; Pentapetalae; rosids; malvids; Brassicales; Brassicaceae; Camelineae; Arabidopsis	.	.	c3498_g1_i1|m.1477	2-394[-]	XLG3_ARATH^XLG3_ARATH^Q:1-131,H:613-742^71.76%ID^E:2e-61^RecName: Full=Extra-large guanine nucleotide-binding protein 3;^Eukaryota; Viridiplantae; Streptophyta; Embryophyta; Tracheophyta; Spermatophyta; Magnoliophyta; eudicotyledons; Gunneridae; Pentapetalae; rosids; malvids; Brassicales; Brassicaceae; Camelineae; Arabidopsis	.	PF00503.15^G-alpha^G-protein alpha subunit^30-130^E:2.6e-28	.	.	.	GO:0031234^cellular_component^extrinsic component of cytoplasmic side of plasma membrane`GO:0005834^cellular_component^heterotrimeric G-protein complex`GO:0005634^cellular_component^nucleus`GO:0031683^molecular_function^G-protein beta/gamma-subunit complex binding`GO:0001664^molecular_function^G-protein coupled receptor binding`GO:0005525^molecular_function^GTP binding`GO:0003924^molecular_functi…	GO:0003924^molecular_function^GTPase activity`GO:0004871^molecular_function^signal transducer activity`GO:0019001^molecular_function^guanyl nucleotide binding`GO:0031683^molecular_function^G-protein beta/gamma-subunit complex binding`GO:0007186^biological_process^G-protein coupled receptor signaling pathway	.	.
c3499_g1	c3499_g1_i1	.	.	.	.	.	.	.	.	.	.	.	.	.	.	.
c3507_g1	c3507_g1_i1	.	.	.	.	.	.	.	.	.	.	.	.	.	.	.
c3508_g1	c3508_g1_i1	.	.	.	.	.	.	.	.	.	.	.	.	.	.	.
c3511_g1	c3511_g1_i1	.	.	.	c3511_g1_i1|m.1483	3-227[+]	.	.	PF14244.1^UBN2_3^gag-polypeptide of LTR copia-type^1-74^E:1.4e-06	.	.	.	.	.	.	.
c3511_g2	c3511_g2_i1	.	.	.	c3511_g2_i1|m.1486	2-250[+]	.	.	.	.	.	.	.	.	.	.
c3513_g1	c3513_g1_i1	.	.	.	.	.	.	.	.	.	.	.	.	.	.	.
c3526_g1	c3526_g1_i1	OPT4_ARATH^OPT4_ARATH^Q:2-265,H:110-197^86.36%ID^E:7e-37^RecName: Full=Oligopeptide transporter 4;^Eukaryota; Viridiplantae; Streptophyta; Embryophyta; Tracheophyta; Spermatophyta; Magnoliophyta; eudicotyledons; Gunneridae; Pentapetalae; rosids; malvids; Brassicales; Brassicaceae; Camelineae; Arabidopsis	.	.	.	.	.	.	.	.	.	.	GO:0016021^cellular_component^integral component of membrane`GO:0016020^cellular_component^membrane`GO:0015198^molecular_function^oligopeptide transporter activity`GO:0006857^biological_process^oligopeptide transport`GO:0015031^biological_process^protein transport`GO:0080167^biological_process^response to karrikin`GO:0055085^biological_process^transmembrane transport	.	.	.
c3528_g1	c3528_g1_i1	.	.	.	c3528_g1_i1|m.1492	73-270[+]	.	.	.	.	.	.	.	.	.	.
c3530_g1	c3530_g1_i1	.	.	.	.	.	.	.	.	.	.	.	.	.	.	.
c3533_g1	c3533_g1_i1	.	.	.	c3533_g1_i1|m.1494	1-261[-]	.	.	.	.	.	.	.	.	.	.
[truncated: 90,399 more rows]
