# Supplementary material for: Parallel evolution of storage roots in morning glories (Convolvulaceae)
Source: BMC Plant Biol. 2018 May 29;18:95. doi: 10.1186/s12870-018-1307-4 (PMC5975488; doi:10.1186/s12870-018-1307-4)
Supplement: Supplementary file 9 — Table S9. Functional annotation of genes and transcripts in Ipomoea trifida from Trinotate. (XLSX 10975 kb) [file 12870_2018_1307_MOESM9_ESM.xlsx]

## Sheet: trifida_trinotate_annotation_re
Table S9. Functional annotation of genes and transcripts in Ipomoea trifida from Trinotate.
#gene_id	transcript_id	sprot_Top_BLASTX_hit	TrEMBL_Top_BLASTX_hit	RNAMMER	prot_id	prot_coords	sprot_Top_BLASTP_hit	TrEMBL_Top_BLASTP_hit	Pfam	SignalP	TmHMM	eggnog	gene_ontology_blast	gene_ontology_pfam	transcript	peptide
c0_g1	c0_g1_i1	CCD7_ARATH^CCD7_ARATH^Q:24-659,H:382-596^56.74%ID^E:1e-82^RecName: Full=Carotenoid cleavage dioxygenase 7, chloroplastic;^Eukaryota; Viridiplantae; Streptophyta; Embryophyta; Tracheophyta; Spermatophyta; Magnoliophyta; eudicotyledons; Gunneridae; Pentapetalae; rosids; malvids; Brassicales; Brassicaceae; Camelineae; Arabidopsis	.	.	c0_g1_i1|m.1	3-569[+]	CCD7_ARATH^CCD7_ARATH^Q:8-181,H:382-555^56.32%ID^E:6e-70^RecName: Full=Carotenoid cleavage dioxygenase 7, chloroplastic;^Eukaryota; Viridiplantae; Streptophyta; Embryophyta; Tracheophyta; Spermatophyta; Magnoliophyta; eudicotyledons; Gunneridae; Pentapetalae; rosids; malvids; Brassicales; Brassicaceae; Camelineae; Arabidopsis	.	PF03055.10^RPE65^Retinal pigment epithelial membrane protein^15-188^E:2.5e-29	.	.	COG3670^dioxygenase	GO:0009507^cellular_component^chloroplast`GO:0046872^molecular_function^metal ion binding`GO:0016702^molecular_function^oxidoreductase activity, acting on single donors with incorporation of molecular oxygen, incorporation of two atoms of oxygen`GO:0016121^biological_process^carotene catabolic process`GO:0010223^biological_process^secondary shoot formation`GO:1901601^biological_process^strigolact…	.	.	.
c1_g1	c1_g1_i1	PHT17_ARATH^PHT17_ARATH^Q:2-460,H:236-388^84.31%ID^E:2e-86^RecName: Full=Probable inorganic phosphate transporter 1-7;^Eukaryota; Viridiplantae; Streptophyta; Embryophyta; Tracheophyta; Spermatophyta; Magnoliophyta; eudicotyledons; Gunneridae; Pentapetalae; rosids; malvids; Brassicales; Brassicaceae; Camelineae; Arabidopsis	.	.	.	.	.	.	.	.	.	COG0477^major facilitator Superfamily	GO:0016021^cellular_component^integral component of membrane`GO:0005886^cellular_component^plasma membrane`GO:1901683^molecular_function^arsenate ion transmembrane transporter activity`GO:0005315^molecular_function^inorganic phosphate transmembrane transporter activity`GO:0015293^molecular_function^symporter activity`GO:1901684^biological_process^arsenate ion transmembrane transport`GO:0006817^bi…	.	.	.
c2_g1	c2_g1_i1	.	.	.	c2_g1_i1|m.6	22-255[+]	.	.	.	.	.	.	.	.	.	.
c4_g1	c4_g1_i1	.	.	.	.	.	.	.	.	.	.	.	.	.	.	.
c5_g1	c5_g1_i1	.	.	.	.	.	.	.	.	.	.	.	.	.	.	.
c8_g1	c8_g1_i1	.	.	.	.	.	.	.	.	.	.	.	.	.	.	.
c9_g1	c9_g1_i1	.	.	.	c9_g1_i1|m.9	1-519[+]	.	.	PF10342.4^GPI-anchored^Ser-Thr-rich glycosyl-phosphatidyl-inositol-anchored membrane family^53-141^E:1.6e-08	.	.	.	.	.	.	.
c9_g1	c9_g1_i2	.	.	.	.	.	.	.	.	.	.	.	.	.	.	.
c11_g1	c11_g1_i1	.	.	.	c11_g1_i1|m.12	1-330[+]	.	.	PF13456.1^RVT_3^Reverse transcriptase-like^30-108^E:1.1e-07	.	.	.	.	.	.	.
c12_g1	c12_g1_i1	.	.	.	c12_g1_i1|m.13	194-448[+]	.	.	.	.	.	.	.	.	.	.
c18_g1	c18_g1_i1	.	.	.	.	.	.	.	.	.	.	.	.	.	.	.
c20_g1	c20_g1_i1	SYM_NOSS1^SYM_NOSS1^Q:208-363,H:7-58^69.23%ID^E:8e-19^RecName: Full=Methionine--tRNA ligase {ECO:0000255|HAMAP-Rule:MF_01228};^Bacteria; Cyanobacteria; Nostocales; Nostocaceae; Nostoc	.	.	c20_g1_i1|m.16	70-363[-]	.	.	.	.	.	.	.	.	.	.
c22_g1	c22_g1_i1	.	.	.	.	.	.	.	.	.	.	.	.	.	.	.
c25_g1	c25_g1_i1	.	.	.	c25_g1_i1|m.19	2-205[+]	.	.	.	.	.	.	.	.	.	.
c29_g1	c29_g1_i1	FLOT1_MEDTR^FLOT1_MEDTR^Q:2-373,H:131-254^82.26%ID^E:7e-54^RecName: Full=Flotillin-like protein 1;^Eukaryota; Viridiplantae; Streptophyta; Embryophyta; Tracheophyta; Spermatophyta; Magnoliophyta; eudicotyledons; Gunneridae; Pentapetalae; rosids; fabids; Fabales; Fabaceae; Papilionoideae; Trifolieae; Medicago	.	.	c29_g1_i1|m.21	2-373[+]	FLOT1_MEDTR^FLOT1_MEDTR^Q:1-124,H:131-254^82.26%ID^E:1e-65^RecName: Full=Flotillin-like protein 1;^Eukaryota; Viridiplantae; Streptophyta; Embryophyta; Tracheophyta; Spermatophyta; Magnoliophyta; eudicotyledons; Gunneridae; Pentapetalae; rosids; fabids; Fabales; Fabaceae; Papilionoideae; Trifolieae; Medicago	.	.	.	.	.	GO:0005901^cellular_component^caveola`GO:0009877^biological_process^nodulation	.	.	.
c30_g1	c30_g1_i1	ATPB_HEMPU^ATPB_HEMPU^Q:147-296,H:34-84^57.41%ID^E:7e-07^RecName: Full=ATP synthase subunit beta, mitochondrial;^Eukaryota; Metazoa; Echinodermata; Eleutherozoa; Echinozoa; Echinoidea; Euechinoidea; Echinacea; Echinoida; Strongylocentrotidae; Hemicentrotus	.	.	.	.	.	.	.	.	.	.	GO:0005743^cellular_component^mitochondrial inner membrane`GO:0045261^cellular_component^proton-transporting ATP synthase complex, catalytic core F(1)`GO:0005524^molecular_function^ATP binding`GO:0046933^molecular_function^proton-transporting ATP synthase activity, rotational mechanism`GO:0015991^biological_process^ATP hydrolysis coupled proton transport`GO:0015986^biological_process^ATP synthesi…	.	.	.
c37_g1	c37_g1_i1	.	.	.	.	.	.	.	.	.	.	.	.	.	.	.
c38_g1	c38_g1_i2	.	.	.	c38_g1_i2|m.26	2-307[+]	.	.	.	.	.	.	.	.	.	.
c39_g1	c39_g1_i1	.	.	.	.	.	.	.	.	.	.	.	.	.	.	.
c39_g1	c39_g1_i2	.	.	.	.	.	.	.	.	.	.	.	.	.	.	.
c40_g1	c40_g1_i1	HIDM_GLYEC^HIDM_GLYEC^Q:2-118,H:101-139^69.23%ID^E:6e-11^RecName: Full=2-hydroxyisoflavanone dehydratase;^Eukaryota; Viridiplantae; Streptophyta; Embryophyta; Tracheophyta; Spermatophyta; Magnoliophyta; eudicotyledons; Gunneridae; Pentapetalae; rosids; fabids; Fabales; Fabaceae; Papilionoideae; Galegeae; Glycyrrhiza	.	.	.	.	.	.	.	.	.	.	GO:0033987^molecular_function^2-hydroxyisoflavanone dehydratase activity`GO:0052689^molecular_function^carboxylic ester hydrolase activity`GO:0009813^biological_process^flavonoid biosynthetic process`GO:0009717^biological_process^isoflavonoid biosynthetic process`GO:0046287^biological_process^isoflavonoid metabolic process	.	.	.
c43_g1	c43_g1_i1	SCP1_ARATH^SCP1_ARATH^Q:38-391,H:29-146^61.86%ID^E:4e-46^RecName: Full=Serine carboxypeptidase-like 1;^Eukaryota; Viridiplantae; Streptophyta; Embryophyta; Tracheophyta; Spermatophyta; Magnoliophyta; eudicotyledons; Gunneridae; Pentapetalae; rosids; malvids; Brassicales; Brassicaceae; Camelineae; Arabidopsis	.	.	.	.	.	.	.	.	.	COG2939^carboxy-peptidase	GO:0005576^cellular_component^extracellular region`GO:0004185^molecular_function^serine-type carboxypeptidase activity	.	.	.
c48_g1	c48_g1_i1	.	.	.	.	.	.	.	.	.	.	.	.	.	.	.
c53_g1	c53_g1_i1	.	.	.	.	.	.	.	.	.	.	.	.	.	.	.
c57_g1	c57_g1_i1	.	.	.	.	.	.	.	.	.	.	.	.	.	.	.
c60_g1	c60_g1_i1	.	.	.	c60_g1_i1|m.33	3-362[+]	.	.	.	.	.	.	.	.	.	.
c62_g1	c62_g1_i1	.	.	.	.	.	.	.	.	.	.	.	.	.	.	.
c63_g1	c63_g1_i2	.	.	.	c63_g1_i2|m.35	2-505[+]	.	.	PF11955.3^PORR^Plant organelle RNA recognition domain^41-164^E:5.7e-31	.	.	.	.	.	.	.
c64_g1	c64_g1_i1	.	.	.	c64_g1_i1|m.37	1-324[+]	.	.	.	.	.	.	.	.	.	.
c67_g1	c67_g1_i1	TI214_LIRTU^TI214_LIRTU^Q:106-399,H:466-573^32.14%ID^E:1e-06^RecName: Full=Protein TIC 214 {ECO:0000250|UniProtKB:P56785};^Eukaryota; Viridiplantae; Streptophyta; Embryophyta; Tracheophyta; Spermatophyta; Magnoliophyta; Magnoliidae; Magnoliales; Magnoliaceae; Liriodendron	.	.	.	.	.	.	.	.	.	.	GO:0031969^cellular_component^chloroplast membrane`GO:0016021^cellular_component^integral component of membrane	.	.	.
c67_g2	c67_g2_i1	TI214_LEMMI^TI214_LEMMI^Q:46-303,H:376-459^58.14%ID^E:8e-26^RecName: Full=Protein TIC 214 {ECO:0000250|UniProtKB:P56785};^Eukaryota; Viridiplantae; Streptophyta; Embryophyta; Tracheophyta; Spermatophyta; Magnoliophyta; Liliopsida; Araceae; Lemnoideae; Lemna	.	.	.	.	.	.	.	.	.	.	GO:0031969^cellular_component^chloroplast membrane`GO:0016021^cellular_component^integral component of membrane	.	.	.
c68_g1	c68_g1_i1	HIR1_ARATH^HIR1_ARATH^Q:60-242,H:1-61^86.89%ID^E:2e-35^RecName: Full=Hypersensitive-induced response protein 1;^Eukaryota; Viridiplantae; Streptophyta; Embryophyta; Tracheophyta; Spermatophyta; Magnoliophyta; eudicotyledons; Gunneridae; Pentapetalae; rosids; malvids; Brassicales; Brassicaceae; Camelineae; Arabidopsis	.	.	c68_g1_i1|m.40	3-242[+]	HIR1_ARATH^HIR1_ARATH^Q:20-80,H:1-61^86.89%ID^E:2e-35^RecName: Full=Hypersensitive-induced response protein 1;^Eukaryota; Viridiplantae; Streptophyta; Embryophyta; Tracheophyta; Spermatophyta; Magnoliophyta; eudicotyledons; Gunneridae; Pentapetalae; rosids; malvids; Brassicales; Brassicaceae; Camelineae; Arabidopsis	.	PF01145.20^Band_7^SPFH domain / Band 7 family^28-76^E:7.3e-06	.	.	COG0330^Band 7 protein	GO:0005794^cellular_component^Golgi apparatus`GO:0016020^cellular_component^membrane`GO:0005886^cellular_component^plasma membrane`GO:0009506^cellular_component^plasmodesma`GO:0005774^cellular_component^vacuolar membrane`GO:0005773^cellular_component^vacuole`GO:0043424^molecular_function^protein histidine kinase binding	.	.	.
c73_g1	c73_g1_i1	.	.	.	.	.	.	.	.	.	.	.	.	.	.	.
c75_g1	c75_g1_i2	.	.	.	.	.	.	.	.	.	.	.	.	.	.	.
c79_g1	c79_g1_i1	.	.	.	c79_g1_i1|m.42	3-281[+]	.	.	PF03372.18^Exo_endo_phos^Endonuclease/Exonuclease/phosphatase family^22-87^E:8.4e-06	.	.	.	.	.	.	.
c80_g1	c80_g1_i1	GR1_ARATH^GR1_ARATH^Q:82-705,H:395-588^54.46%ID^E:2e-62^RecName: Full=Protein gamma response 1;^Eukaryota; Viridiplantae; Streptophyta; Embryophyta; Tracheophyta; Spermatophyta; Magnoliophyta; eudicotyledons; Gunneridae; Pentapetalae; rosids; malvids; Brassicales; Brassicaceae; Camelineae; Arabidopsis	.	.	c80_g1_i1|m.44	1-708[+]	GR1_ARATH^GR1_ARATH^Q:28-235,H:395-588^54.46%ID^E:3e-63^RecName: Full=Protein gamma response 1;^Eukaryota; Viridiplantae; Streptophyta; Embryophyta; Tracheophyta; Spermatophyta; Magnoliophyta; eudicotyledons; Gunneridae; Pentapetalae; rosids; malvids; Brassicales; Brassicaceae; Camelineae; Arabidopsis	.	PF08573.5^SAE2^DNA repair protein endonuclease SAE2/CtIP C-terminus^158-232^E:1.5e-14	.	.	NOG145529^cell wall	GO:0005634^cellular_component^nucleus`GO:0006974^biological_process^cellular response to DNA damage stimulus`GO:0007276^biological_process^gamete generation`GO:0000706^biological_process^meiotic DNA double-strand break processing`GO:0010212^biological_process^response to ionizing radiation	GO:0000014^molecular_function^single-stranded DNA endodeoxyribonuclease activity`GO:0000077^biological_process^DNA damage checkpoint`GO:0006281^biological_process^DNA repair	.	.
c82_g1	c82_g1_i1	.	.	.	.	.	.	.	.	.	.	.	.	.	.	.
c83_g1	c83_g1_i1	FBT8_ARATH^FBT8_ARATH^Q:6-338,H:312-422^63.96%ID^E:5e-35^RecName: Full=Probable folate-biopterin transporter 8, chloroplastic;^Eukaryota; Viridiplantae; Streptophyta; Embryophyta; Tracheophyta; Spermatophyta; Magnoliophyta; eudicotyledons; Gunneridae; Pentapetalae; rosids; malvids; Brassicales; Brassicaceae; Camelineae; Arabidopsis	.	.	c83_g1_i1|m.48	3-338[+]	FBT8_ARATH^FBT8_ARATH^Q:2-112,H:312-422^63.96%ID^E:2e-41^RecName: Full=Probable folate-biopterin transporter 8, chloroplastic;^Eukaryota; Viridiplantae; Streptophyta; Embryophyta; Tracheophyta; Spermatophyta; Magnoliophyta; eudicotyledons; Gunneridae; Pentapetalae; rosids; malvids; Brassicales; Brassicaceae; Camelineae; Arabidopsis	.	PF03092.11^BT1^BT1 family^2-112^E:6.2e-26	.	.	COG0477^major facilitator Superfamily	GO:0031969^cellular_component^chloroplast membrane`GO:0016021^cellular_component^integral component of membrane`GO:0006810^biological_process^transport	GO:0006810^biological_process^transport`GO:0016021^cellular_component^integral component of membrane	.	.
c84_g1	c84_g1_i1	.	.	.	.	.	.	.	.	.	.	.	.	.	.	.
c88_g1	c88_g1_i1	CCNAL_DAUCA^CCNAL_DAUCA^Q:1-150,H:233-282^58%ID^E:2e-14^RecName: Full=G2/mitotic-specific cyclin C13-1;^Eukaryota; Viridiplantae; Streptophyta; Embryophyta; Tracheophyta; Spermatophyta; Magnoliophyta; eudicotyledons; Gunneridae; Pentapetalae; asterids; campanulids; Apiales; Apiaceae; Apioideae; Scandiceae; Daucinae; Daucus	.	.	.	.	.	.	.	.	.	.	GO:0005634^cellular_component^nucleus`GO:0007067^biological_process^mitotic nuclear division`GO:0000079^biological_process^regulation of cyclin-dependent protein serine/threonine kinase activity	.	.	.
c89_g1	c89_g1_i1	MURD_BORPA^MURD_BORPA^Q:68-262,H:431-493^50.77%ID^E:2e-13^RecName: Full=UDP-N-acetylmuramoylalanine--D-glutamate ligase {ECO:0000255|HAMAP-Rule:MF_00639};^Bacteria; Proteobacteria; Betaproteobacteria; Burkholderiales; Alcaligenaceae; Bordetella	.	.	c89_g1_i1|m.54	80-268[+]	MURD_CHLCV^MURD_CHLCV^Q:13-62,H:359-408^54%ID^E:2e-13^RecName: Full=UDP-N-acetylmuramoylalanine--D-glutamate ligase {ECO:0000255|HAMAP-Rule:MF_00639};^Bacteria; Chlamydiae; Chlamydiales; Chlamydiaceae; Chlamydia/Chlamydophila group; Chlamydophila	.	.	.	.	COG0771^Cell wall formation. Catalyzes the addition of glutamate to the nucleotide precursor UDP-N-acetylmuramoyl-L-alanine (UMA) (By similarity)	GO:0005737^cellular_component^cytoplasm`GO:0005524^molecular_function^ATP binding`GO:0008764^molecular_function^UDP-N-acetylmuramoylalanine-D-glutamate ligase activity`GO:0007049^biological_process^cell cycle`GO:0051301^biological_process^cell division`GO:0071555^biological_process^cell wall organization`GO:0009252^biological_process^peptidoglycan biosynthetic process`GO:0008360^biological_proces…	.	.	.
c92_g1	c92_g1_i1	.	.	.	.	.	.	.	.	.	.	.	.	.	.	.
c98_g1	c98_g1_i1	.	.	.	.	.	.	.	.	.	.	.	.	.	.	.
c101_g1	c101_g1_i1	.	.	.	.	.	.	.	.	.	.	.	.	.	.	.
c105_g1	c105_g1_i1	.	.	.	.	.	.	.	.	.	.	.	.	.	.	.
c106_g1	c106_g1_i1	PPR7_ARATH^PPR7_ARATH^Q:95-349,H:16-102^56.32%ID^E:1e-20^RecName: Full=Putative pentatricopeptide repeat-containing protein At1g03510;^Eukaryota; Viridiplantae; Streptophyta; Embryophyta; Tracheophyta; Spermatophyta; Magnoliophyta; eudicotyledons; Gunneridae; Pentapetalae; rosids; malvids; Brassicales; Brassicaceae; Camelineae; Arabidopsis	.	.	.	.	.	.	.	.	.	.	.	.	.	.
c109_g1	c109_g1_i1	C3H23_ORYSJ^C3H23_ORYSJ^Q:2-115,H:26-63^60.53%ID^E:1e-06^RecName: Full=Zinc finger CCCH domain-containing protein 23;^Eukaryota; Viridiplantae; Streptophyta; Embryophyta; Tracheophyta; Spermatophyta; Magnoliophyta; Liliopsida; Poales; Poaceae; BEP clade; Ehrhartoideae; Oryzeae; Oryza	.	.	c109_g1_i1|m.60	2-211[+]	C3H23_ORYSJ^C3H23_ORYSJ^Q:1-54,H:26-82^49.12%ID^E:2e-08^RecName: Full=Zinc finger CCCH domain-containing protein 23;^Eukaryota; Viridiplantae; Streptophyta; Embryophyta; Tracheophyta; Spermatophyta; Magnoliophyta; Liliopsida; Poales; Poaceae; BEP clade; Ehrhartoideae; Oryzeae; Oryza	.	.	.	.	.	GO:0003677^molecular_function^DNA binding`GO:0046872^molecular_function^metal ion binding`GO:0000166^molecular_function^nucleotide binding`GO:0003723^molecular_function^RNA binding	.	.	.
c109_g2	c109_g2_i1	.	.	.	.	.	.	.	.	.	.	.	.	.	.	.
c110_g1	c110_g1_i1	.	.	.	.	.	.	.	.	.	.	.	.	.	.	.
c112_g1	c112_g1_i1	.	.	.	c112_g1_i1|m.65	3-233[+]	.	.	.	.	.	.	.	.	.	.
c116_g1	c116_g1_i1	Y1686_ARATH^Y1686_ARATH^Q:5-166,H:421-474^51.85%ID^E:6e-12^RecName: Full=Uncharacterized membrane protein At1g16860;^Eukaryota; Viridiplantae; Streptophyta; Embryophyta; Tracheophyta; Spermatophyta; Magnoliophyta; eudicotyledons; Gunneridae; Pentapetalae; rosids; malvids; Brassicales; Brassicaceae; Camelineae; Arabidopsis	.	.	.	.	.	.	.	.	.	.	GO:0016021^cellular_component^integral component of membrane`GO:0005886^cellular_component^plasma membrane	.	.	.
c117_g1	c117_g1_i1	.	.	.	.	.	.	.	.	.	.	.	.	.	.	.
c118_g1	c118_g1_i1	.	.	.	c118_g1_i1|m.68	114-374[-]	.	.	.	.	.	.	.	.	.	.
c119_g1	c119_g1_i1	.	.	.	c119_g1_i1|m.71	2-319[+]	.	.	.	.	.	.	.	.	.	.
c121_g1	c121_g1_i1	.	.	.	.	.	.	.	.	.	.	.	.	.	.	.
c122_g1	c122_g1_i1	.	.	.	c122_g1_i1|m.75	3-227[-]	.	.	.	.	.	.	.	.	.	.
c124_g1	c124_g1_i1	PP307_ARATH^PP307_ARATH^Q:3-203,H:998-1064^77.61%ID^E:2e-32^RecName: Full=Pentatricopeptide repeat-containing protein At4g13650;^Eukaryota; Viridiplantae; Streptophyta; Embryophyta; Tracheophyta; Spermatophyta; Magnoliophyta; eudicotyledons; Gunneridae; Pentapetalae; rosids; malvids; Brassicales; Brassicaceae; Camelineae; Arabidopsis	.	.	c124_g1_i1|m.76	3-206[+]	PP307_ARATH^PP307_ARATH^Q:1-67,H:998-1064^77.61%ID^E:8e-33^RecName: Full=Pentatricopeptide repeat-containing protein At4g13650;^Eukaryota; Viridiplantae; Streptophyta; Embryophyta; Tracheophyta; Spermatophyta; Magnoliophyta; eudicotyledons; Gunneridae; Pentapetalae; rosids; malvids; Brassicales; Brassicaceae; Camelineae; Arabidopsis	.	PF14432.1^DYW_deaminase^DYW family of nucleic acid deaminases^1-57^E:2.3e-11	.	.	.	.	.	.	.
c131_g1	c131_g1_i1	.	.	.	.	.	.	.	.	.	.	.	.	.	.	.
c132_g1	c132_g1_i1	RLA1_CHLRE^RLA1_CHLRE^Q:49-201,H:2-52^49.02%ID^E:4e-10^RecName: Full=60S acidic ribosomal protein P1;^Eukaryota; Viridiplantae; Chlorophyta; Chlorophyceae; Chlamydomonadales; Chlamydomonadaceae; Chlamydomonas	.	.	c132_g1_i1|m.77	1-207[+]	RLA1_CHLRE^RLA1_CHLRE^Q:17-67,H:2-52^49.02%ID^E:3e-10^RecName: Full=60S acidic ribosomal protein P1;^Eukaryota; Viridiplantae; Chlorophyta; Chlorophyceae; Chlamydomonadales; Chlamydomonadaceae; Chlamydomonas	.	.	.	.	COG2058^Ribosomal protein	GO:0005840^cellular_component^ribosome`GO:0003735^molecular_function^structural constituent of ribosome`GO:0006414^biological_process^translational elongation	.	.	.
c134_g1	c134_g1_i1	.	.	.	.	.	.	.	.	.	.	.	.	.	.	.
c135_g1	c135_g1_i1	.	.	.	.	.	.	.	.	.	.	.	.	.	.	.
c136_g1	c136_g1_i1	.	.	.	.	.	.	.	.	.	.	.	.	.	.	.
c137_g1	c137_g1_i1	.	.	.	.	.	.	.	.	.	.	.	.	.	.	.
c138_g1	c138_g1_i1	.	.	.	c138_g1_i1|m.79	43-213[-]	.	.	.	.	.	.	.	.	.	.
c142_g1	c142_g1_i1	.	.	.	c142_g1_i1|m.80	2-253[+]	.	.	.	.	.	.	.	.	.	.
c143_g1	c143_g1_i1	.	.	.	c143_g1_i1|m.82	3-197[+]	.	.	.	.	.	.	.	.	.	.
c146_g1	c146_g1_i1	.	.	.	c146_g1_i1|m.83	3-290[-]	.	.	.	.	.	.	.	.	.	.
c149_g1	c149_g1_i1	PMLN_PRUPE^PMLN_PRUPE^Q:305-117,H:1-63^85.71%ID^E:1e-31^RecName: Full=Peamaclein;^Eukaryota; Viridiplantae; Streptophyta; Embryophyta; Tracheophyta; Spermatophyta; Magnoliophyta; eudicotyledons; Gunneridae; Pentapetalae; rosids; fabids; Rosales; Rosaceae; Maloideae; Amygdaleae; Prunus	.	.	.	.	.	.	.	.	.	.	.	.	.	.
c151_g1	c151_g1_i1	.	.	.	.	.	.	.	.	.	.	.	.	.	.	.
c153_g1	c153_g1_i1	KOR1_ORYSJ^KOR1_ORYSJ^Q:14-526,H:115-280^78.36%ID^E:5e-88^RecName: Full=Potassium channel KOR1;^Eukaryota; Viridiplantae; Streptophyta; Embryophyta; Tracheophyta; Spermatophyta; Magnoliophyta; Liliopsida; Poales; Poaceae; BEP clade; Ehrhartoideae; Oryzeae; Oryza	.	.	.	.	.	.	.	.	.	.	GO:0016021^cellular_component^integral component of membrane`GO:0005249^molecular_function^voltage-gated potassium channel activity	.	.	.
c156_g1	c156_g1_i1	.	.	.	c156_g1_i1|m.89	1-216[+]	.	.	.	.	.	.	.	.	.	.
c158_g1	c158_g1_i1	.	.	.	c158_g1_i1|m.90	3-557[+]	.	.	.	.	.	.	.	.	.	.
c159_g1	c159_g1_i2	.	.	.	.	.	.	.	.	.	.	.	.	.	.	.
c161_g1	c161_g1_i1	.	.	.	.	.	.	.	.	.	.	.	.	.	.	.
c163_g1	c163_g1_i1	C85A1_SOLLC^C85A1_SOLLC^Q:128-409,H:13-106^82.98%ID^E:1e-51^RecName: Full=Cytochrome P450 85A1;^Eukaryota; Viridiplantae; Streptophyta; Embryophyta; Tracheophyta; Spermatophyta; Magnoliophyta; eudicotyledons; Gunneridae; Pentapetalae; asterids; lamiids; Solanales; Solanaceae; Solanoideae; Solaneae; Solanum; Lycopersicon	.	.	c163_g1_i1|m.96	92-409[+]	C85A1_SOLLC^C85A1_SOLLC^Q:13-106,H:13-106^82.98%ID^E:3e-52^RecName: Full=Cytochrome P450 85A1;^Eukaryota; Viridiplantae; Streptophyta; Embryophyta; Tracheophyta; Spermatophyta; Magnoliophyta; eudicotyledons; Gunneridae; Pentapetalae; asterids; lamiids; Solanales; Solanaceae; Solanoideae; Solaneae; Solanum; Lycopersicon	.	.	.	.	.	GO:0016021^cellular_component^integral component of membrane`GO:0020037^molecular_function^heme binding`GO:0005506^molecular_function^iron ion binding`GO:0004497^molecular_function^monooxygenase activity`GO:0016705^molecular_function^oxidoreductase activity, acting on paired donors, with incorporation or reduction of molecular oxygen`GO:0016132^biological_process^brassinosteroid biosynthetic proc…	.	.	.
c164_g1	c164_g1_i2	.	.	.	.	.	.	.	.	.	.	.	.	.	.	.
c165_g1	c165_g1_i1	ELMOA_DICDI^ELMOA_DICDI^Q:105-284,H:349-416^41.18%ID^E:1e-08^RecName: Full=ELMO domain-containing protein A;^Eukaryota; Amoebozoa; Mycetozoa; Dictyosteliida; Dictyostelium	.	.	c165_g1_i1|m.98	3-287[+]	ELMOA_DICDI^ELMOA_DICDI^Q:35-94,H:349-416^41.18%ID^E:9e-09^RecName: Full=ELMO domain-containing protein A;^Eukaryota; Amoebozoa; Mycetozoa; Dictyosteliida; Dictyostelium	.	PF04727.8^ELMO_CED12^ELMO/CED-12 family^43-94^E:6.8e-12	.	.	.	GO:0005737^cellular_component^cytoplasm`GO:0005856^cellular_component^cytoskeleton`GO:0045159^molecular_function^myosin II binding`GO:0048870^biological_process^cell motility`GO:0030837^biological_process^negative regulation of actin filament polymerization`GO:0006909^biological_process^phagocytosis`GO:0050764^biological_process^regulation of phagocytosis`GO:0030587^biological_process^sorocarp de…	GO:0006909^biological_process^phagocytosis`GO:0005856^cellular_component^cytoskeleton	.	.
c166_g1	c166_g1_i1	PLT6_ARATH^PLT6_ARATH^Q:100-282,H:430-487^54.1%ID^E:8e-10^RecName: Full=Probable polyol transporter 6;^Eukaryota; Viridiplantae; Streptophyta; Embryophyta; Tracheophyta; Spermatophyta; Magnoliophyta; eudicotyledons; Gunneridae; Pentapetalae; rosids; malvids; Brassicales; Brassicaceae; Camelineae; Arabidopsis	.	.	c166_g1_i1|m.99	1-303[+]	PLT6_ARATH^PLT6_ARATH^Q:5-94,H:401-487^47.78%ID^E:1e-14^RecName: Full=Probable polyol transporter 6;^Eukaryota; Viridiplantae; Streptophyta; Embryophyta; Tracheophyta; Spermatophyta; Magnoliophyta; eudicotyledons; Gunneridae; Pentapetalae; rosids; malvids; Brassicales; Brassicaceae; Camelineae; Arabidopsis	.	PF00083.19^Sugar_tr^Sugar (and other) transporter^5-82^E:3.3e-09	.	.	COG0477^major facilitator Superfamily	GO:0016021^cellular_component^integral component of membrane`GO:0022891^molecular_function^substrate-specific transmembrane transporter activity`GO:0015293^molecular_function^symporter activity`GO:0008643^biological_process^carbohydrate transport	GO:0022857^molecular_function^transmembrane transporter activity`GO:0055085^biological_process^transmembrane transport`GO:0016021^cellular_component^integral component of membrane	.	.
c167_g1	c167_g1_i1	.	.	.	.	.	.	.	.	.	.	.	.	.	.	.
c178_g1	c178_g1_i1	.	.	.	c178_g1_i1|m.100	2-241[-]	.	.	.	.	.	.	.	.	.	.
c188_g1	c188_g1_i1	NLTP1_PRUDU^NLTP1_PRUDU^Q:64-342,H:6-93^47.31%ID^E:7e-12^RecName: Full=Non-specific lipid-transfer protein 1;^Eukaryota; Viridiplantae; Streptophyta; Embryophyta; Tracheophyta; Spermatophyta; Magnoliophyta; eudicotyledons; Gunneridae; Pentapetalae; rosids; fabids; Rosales; Rosaceae; Maloideae; Amygdaleae; Prunus	.	.	.	.	.	.	.	.	.	.	GO:0008289^molecular_function^lipid binding`GO:0006869^biological_process^lipid transport	.	.	.
c189_g1	c189_g1_i1	.	.	.	.	.	.	.	.	.	.	.	.	.	.	.
c191_g1	c191_g1_i1	.	.	.	c191_g1_i1|m.106	2-238[+]	.	.	.	.	.	.	.	.	.	.
c192_g1	c192_g1_i1	Y5392_ARATH^Y5392_ARATH^Q:14-235,H:706-780^56%ID^E:6e-20^RecName: Full=Probable receptor-like protein kinase At5g39020;^Eukaryota; Viridiplantae; Streptophyta; Embryophyta; Tracheophyta; Spermatophyta; Magnoliophyta; eudicotyledons; Gunneridae; Pentapetalae; rosids; malvids; Brassicales; Brassicaceae; Camelineae; Arabidopsis	.	.	c192_g1_i1|m.107	2-304[+]	GPDL2_ARATH^GPDL2_ARATH^Q:1-99,H:1014-1117^46.23%ID^E:3e-20^RecName: Full=Glycerophosphodiester phosphodiesterase protein kinase domain-containing GDPDL2 {ECO:0000305};^Eukaryota; Viridiplantae; Streptophyta; Embryophyta; Tracheophyta; Spermatophyta; Magnoliophyta; eudicotyledons; Gunneridae; Pentapetalae; rosids; malvids; Brassicales; Brassicaceae; Camelineae; Arabidopsis	.	.	.	.	.	GO:0016021^cellular_component^integral component of membrane`GO:0005886^cellular_component^plasma membrane`GO:0005524^molecular_function^ATP binding`GO:0008889^molecular_function^glycerophosphodiester phosphodiesterase activity`GO:0004674^molecular_function^protein serine/threonine kinase activity`GO:0006968^biological_process^cellular defense response`GO:0006071^biological_process^glycerol metab…	.	.	.
c194_g1	c194_g1_i1	.	.	.	.	.	.	.	.	.	.	.	.	.	.	.
c196_g1	c196_g1_i1	.	.	.	.	.	.	.	.	.	.	.	.	.	.	.
c197_g1	c197_g1_i1	.	.	.	c197_g1_i1|m.110	3-206[+]	.	.	.	.	.	.	.	.	.	.
c200_g1	c200_g1_i1	.	.	.	c200_g1_i1|m.112	3-221[-]	.	.	.	.	.	.	.	.	.	.
c201_g1	c201_g1_i1	NPHP3_DANRE^NPHP3_DANRE^Q:19-222,H:1071-1137^35.29%ID^E:6e-06^RecName: Full=Nephrocystin-3;^Eukaryota; Metazoa; Chordata; Craniata; Vertebrata; Euteleostomi; Actinopterygii; Neopterygii; Teleostei; Ostariophysi; Cypriniformes; Cyprinidae; Danio	.	.	c201_g1_i1|m.113	1-237[+]	NPHP3_DANRE^NPHP3_DANRE^Q:7-74,H:1071-1137^35.29%ID^E:5e-06^RecName: Full=Nephrocystin-3;^Eukaryota; Metazoa; Chordata; Craniata; Vertebrata; Euteleostomi; Actinopterygii; Neopterygii; Teleostei; Ostariophysi; Cypriniformes; Cyprinidae; Danio	.	PF13424.1^TPR_12^Tetratricopeptide repeat^6-70^E:2e-18`PF13374.1^TPR_10^Tetratricopeptide repeat^8-47^E:2.8e-10`PF07719.12^TPR_2^Tetratricopeptide repeat^8-36^E:1.8e-06`PF13181.1^TPR_8^Tetratricopeptide repeat^8-39^E:3.3e-05`PF07721.9^TPR_4^Tetratricopeptide repeat^8-32^E:0.03`PF00515.23^TPR_1^Tetratricopeptide repeat^9-37^E:2.5e-07`PF13414.1^TPR_11^TPR repeat^9-65^E:2.2e-07`PF13176.1^TPR_7^Tetra…	.	.	.	GO:0072372^cellular_component^primary cilium`GO:0060271^biological_process^cilium morphogenesis`GO:0016055^biological_process^Wnt signaling pathway	GO:0005515^molecular_function^protein binding`GO:0042802^molecular_function^identical protein binding	.	.
c202_g1	c202_g1_i1	.	.	.	.	.	.	.	.	.	.	.	.	.	.	.
c203_g1	c203_g1_i1	.	.	.	.	.	.	.	.	.	.	.	.	.	.	.
c207_g1	c207_g1_i1	.	.	.	.	.	.	.	.	.	.	.	.	.	.	.
c208_g1	c208_g1_i1	.	.	.	c208_g1_i1|m.118	124-270[+]	.	.	.	.	.	.	.	.	.	.
c211_g1	c211_g1_i1	.	.	.	.	.	.	.	.	.	.	.	.	.	.	.
c212_g1	c212_g1_i1	GLR14_ARATH^GLR14_ARATH^Q:2-430,H:586-731^49.32%ID^E:5e-31^RecName: Full=Glutamate receptor 1.4;^Eukaryota; Viridiplantae; Streptophyta; Embryophyta; Tracheophyta; Spermatophyta; Magnoliophyta; eudicotyledons; Gunneridae; Pentapetalae; rosids; malvids; Brassicales; Brassicaceae; Camelineae; Arabidopsis	.	.	c212_g1_i1|m.119	2-430[+]	GLR14_ARATH^GLR14_ARATH^Q:1-143,H:586-731^49.32%ID^E:3e-40^RecName: Full=Glutamate receptor 1.4;^Eukaryota; Viridiplantae; Streptophyta; Embryophyta; Tracheophyta; Spermatophyta; Magnoliophyta; eudicotyledons; Gunneridae; Pentapetalae; rosids; malvids; Brassicales; Brassicaceae; Camelineae; Arabidopsis	.	PF00060.21^Lig_chan^Ligand-gated ion channel^1-76^E:4.5e-17	.	.	.	GO:0016021^cellular_component^integral component of membrane`GO:0005886^cellular_component^plasma membrane`GO:0005262^molecular_function^calcium channel activity`GO:0005261^molecular_function^cation channel activity`GO:0005234^molecular_function^extracellular-glutamate-gated ion channel activity`GO:0008066^molecular_function^glutamate receptor activity`GO:0004970^molecular_function^ionotropic glu…	GO:0004970^molecular_function^ionotropic glutamate receptor activity`GO:0016020^cellular_component^membrane	.	.
c214_g1	c214_g1_i1	HMT2_SCHPO^HMT2_SCHPO^Q:115-333,H:9-86^30.23%ID^E:4e-07^RecName: Full=Sulfide:quinone oxidoreductase, mitochondrial;^Eukaryota; Fungi; Dikarya; Ascomycota; Taphrinomycotina; Schizosaccharomycetes; Schizosaccharomycetales; Schizosaccharomycetaceae; Schizosaccharomyces	.	.	c214_g1_i1|m.122	3-332[-]	.	.	.	.	.	.	.	.	.	.
c215_g1	c215_g1_i1	.	.	.	.	.	.	.	.	.	.	.	.	.	.	.
c216_g1	c216_g1_i1	PXG_SESIN^PXG_SESIN^Q:275-171,H:44-78^74.29%ID^E:3e-14^RecName: Full=Peroxygenase;^Eukaryota; Viridiplantae; Streptophyta; Embryophyta; Tracheophyta; Spermatophyta; Magnoliophyta; eudicotyledons; Gunneridae; Pentapetalae; asterids; lamiids; Lamiales; Pedaliaceae; Sesamum`PXG_SESIN^PXG_SESIN^Q:96-16,H:95-121^55.56%ID^E:3e-14^RecName: Full=Peroxygenase;^Eukaryota; Viridiplantae; Streptophyta; Embry…	.	.	.	.	.	.	.	.	.	.	GO:0005783^cellular_component^endoplasmic reticulum`GO:0005811^cellular_component^lipid particle`GO:0031090^cellular_component^organelle membrane`GO:0046872^molecular_function^metal ion binding`GO:1990137^molecular_function^plant seed peroxidase activity	.	.	.
c218_g1	c218_g1_i1	.	.	.	c218_g1_i1|m.127	2-331[+]	.	.	.	.	.	.	.	.	.	.
c221_g1	c221_g1_i1	.	.	.	.	.	.	.	.	.	.	.	.	.	.	.
c222_g1	c222_g1_i1	.	.	.	c222_g1_i1|m.130	227-397[-]	.	.	.	.	.	.	.	.	.	.
c226_g1	c226_g1_i1	.	.	.	.	.	.	.	.	.	.	.	.	.	.	.
c227_g1	c227_g1_i1	.	.	.	.	.	.	.	.	.	.	.	.	.	.	.
c228_g1	c228_g1_i1	.	.	.	c228_g1_i1|m.131	172-540[+]	.	.	.	.	.	.	.	.	.	.
c230_g1	c230_g1_i1	.	.	.	.	.	.	.	.	.	.	.	.	.	.	.
c231_g1	c231_g1_i1	.	.	.	.	.	.	.	.	.	.	.	.	.	.	.
c232_g1	c232_g1_i1	.	.	.	.	.	.	.	.	.	.	.	.	.	.	.
c233_g1	c233_g1_i1	.	.	.	c233_g1_i1|m.136	372-545[+]	.	.	.	.	.	.	.	.	.	.
c238_g1	c238_g1_i1	.	.	.	c238_g1_i1|m.138	1-420[+]	.	.	PF13456.1^RVT_3^Reverse transcriptase-like^72-139^E:1.9e-07	.	.	.	.	.	.	.
c242_g1	c242_g1_i1	RS17_BOVIN^RS17_BOVIN^Q:3-233,H:33-109^72.73%ID^E:2e-34^RecName: Full=40S ribosomal protein S17;^Eukaryota; Metazoa; Chordata; Craniata; Vertebrata; Euteleostomi; Mammalia; Eutheria; Laurasiatheria; Cetartiodactyla; Ruminantia; Pecora; Bovidae; Bovinae; Bos	.	.	c242_g1_i1|m.141	3-233[-]	.	.	.	.	.	.	.	.	.	.
c243_g1	c243_g1_i1	WAKLD_ARATH^WAKLD_ARATH^Q:20-196,H:129-190^40.32%ID^E:1e-05^RecName: Full=Wall-associated receptor kinase-like 4;^Eukaryota; Viridiplantae; Streptophyta; Embryophyta; Tracheophyta; Spermatophyta; Magnoliophyta; eudicotyledons; Gunneridae; Pentapetalae; rosids; malvids; Brassicales; Brassicaceae; Camelineae; Arabidopsis	.	.	c243_g1_i1|m.145	2-205[-]	.	.	.	.	.	.	.	.	.	.
c244_g1	c244_g1_i1	.	.	.	c244_g1_i1|m.147	3-293[+]	.	.	.	.	.	.	.	.	.	.
c245_g1	c245_g1_i1	ATM_ARATH^ATM_ARATH^Q:2-307,H:906-1007^52.94%ID^E:1e-20^RecName: Full=Serine/threonine-protein kinase ATM;^Eukaryota; Viridiplantae; Streptophyta; Embryophyta; Tracheophyta; Spermatophyta; Magnoliophyta; eudicotyledons; Gunneridae; Pentapetalae; rosids; malvids; Brassicales; Brassicaceae; Camelineae; Arabidopsis	.	.	c245_g1_i1|m.148	2-307[+]	ATM_ARATH^ATM_ARATH^Q:1-102,H:906-1007^52.94%ID^E:1e-26^RecName: Full=Serine/threonine-protein kinase ATM;^Eukaryota; Viridiplantae; Streptophyta; Embryophyta; Tracheophyta; Spermatophyta; Magnoliophyta; eudicotyledons; Gunneridae; Pentapetalae; rosids; malvids; Brassicales; Brassicaceae; Camelineae; Arabidopsis	.	.	.	.	COG5032^3-kinase, catalytic subunit	GO:0005634^cellular_component^nucleus`GO:0005524^molecular_function^ATP binding`GO:0003677^molecular_function^DNA binding`GO:0004674^molecular_function^protein serine/threonine kinase activity`GO:0006974^biological_process^cellular response to DNA damage stimulus`GO:0051321^biological_process^meiotic cell cycle	.	.	.
c246_g1	c246_g1_i1	H32_USTMA^H32_USTMA^Q:42-251,H:1-70^95.71%ID^E:3e-18^RecName: Full=Histone H3.2;^Eukaryota; Fungi; Dikarya; Basidiomycota; Ustilaginomycotina; Ustilaginomycetes; Ustilaginales; Ustilaginaceae; Ustilago	.	.	c246_g1_i1|m.150	3-251[-]	.	.	.	.	.	.	.	.	.	.
c247_g1	c247_g1_i1	.	.	.	.	.	.	.	.	.	.	.	.	.	.	.
c248_g1	c248_g1_i1	.	.	.	c248_g1_i1|m.154	3-398[+]	UBP17_ARATH^UBP17_ARATH^Q:26-132,H:4-77^31.78%ID^E:8e-08^RecName: Full=Ubiquitin carboxyl-terminal hydrolase 17;^Eukaryota; Viridiplantae; Streptophyta; Embryophyta; Tracheophyta; Spermatophyta; Magnoliophyta; eudicotyledons; Gunneridae; Pentapetalae; rosids; malvids; Brassicales; Brassicaceae; Camelineae; Arabidopsis	.	.	.	.	COG5533^ubiquitin carboxyl-terminal hydrolase	GO:0008234^molecular_function^cysteine-type peptidase activity`GO:0046872^molecular_function^metal ion binding`GO:0036459^molecular_function^ubiquitinyl hydrolase activity`GO:0006511^biological_process^ubiquitin-dependent protein catabolic process	.	.	.
c250_g1	c250_g1_i1	.	.	.	.	.	.	.	.	.	.	.	.	.	.	.
c252_g1	c252_g1_i1	.	.	.	.	.	.	.	.	.	.	.	.	.	.	.
c253_g1	c253_g1_i1	.	.	.	.	.	.	.	.	.	.	.	.	.	.	.
c255_g1	c255_g1_i1	.	.	.	c255_g1_i1|m.157	54-227[-]	.	.	.	.	.	.	.	.	.	.
c257_g1	c257_g1_i1	.	.	.	.	.	.	.	.	.	.	.	.	.	.	.
c260_g1	c260_g1_i1	.	.	.	.	.	.	.	.	.	.	.	.	.	.	.
c262_g1	c262_g1_i1	.	.	.	.	.	.	.	.	.	.	.	.	.	.	.
c263_g1	c263_g1_i1	.	.	.	.	.	.	.	.	.	.	.	.	.	.	.
c267_g1	c267_g1_i1	IP5P3_ARATH^IP5P3_ARATH^Q:3-143,H:123-169^57.45%ID^E:7e-10^RecName: Full=Type I inositol 1,4,5-trisphosphate 5-phosphatase CVP2;^Eukaryota; Viridiplantae; Streptophyta; Embryophyta; Tracheophyta; Spermatophyta; Magnoliophyta; eudicotyledons; Gunneridae; Pentapetalae; rosids; malvids; Brassicales; Brassicaceae; Camelineae; Arabidopsis	.	.	c267_g1_i1|m.159	3-254[+]	IP5P3_ARATH^IP5P3_ARATH^Q:1-47,H:123-169^57.45%ID^E:6e-10^RecName: Full=Type I inositol 1,4,5-trisphosphate 5-phosphatase CVP2;^Eukaryota; Viridiplantae; Streptophyta; Embryophyta; Tracheophyta; Spermatophyta; Magnoliophyta; eudicotyledons; Gunneridae; Pentapetalae; rosids; malvids; Brassicales; Brassicaceae; Camelineae; Arabidopsis	.	.	.	.	COG5411^inositol	GO:0046030^molecular_function^inositol trisphosphate phosphatase activity`GO:0052659^molecular_function^inositol-1,3,4,5-tetrakisphosphate 5-phosphatase activity`GO:0052658^molecular_function^inositol-1,4,5-trisphosphate 5-phosphatase activity`GO:0004445^molecular_function^inositol-polyphosphate 5-phosphatase activity`GO:0009738^biological_process^abscisic acid-activated signaling pathway`GO:0030…	.	.	.
c268_g1	c268_g1_i1	.	.	.	.	.	.	.	.	.	.	.	.	.	.	.
c269_g1	c269_g1_i1	.	.	.	.	.	.	.	.	.	.	.	.	.	.	.
c270_g1	c270_g1_i1	RMT2_ASPOR^RMT2_ASPOR^Q:20-325,H:1-120^38.52%ID^E:5e-16^RecName: Full=Protein arginine N-methyltransferase 2 {ECO:0000250|UniProtKB:Q03305};^Eukaryota; Fungi; Dikarya; Ascomycota; Pezizomycotina; Eurotiomycetes; Eurotiomycetidae; Eurotiales; Aspergillaceae; Aspergillus	.	.	c270_g1_i1|m.161	2-325[+]	RMT2_ASPOR^RMT2_ASPOR^Q:7-108,H:1-120^38.52%ID^E:4e-16^RecName: Full=Protein arginine N-methyltransferase 2 {ECO:0000250|UniProtKB:Q03305};^Eukaryota; Fungi; Dikarya; Ascomycota; Pezizomycotina; Eurotiomycetes; Eurotiomycetidae; Eurotiales; Aspergillaceae; Aspergillus	.	PF12796.2^Ank_2^Ankyrin repeats (3 copies)^24-105^E:2.3e-06	.	.	.	GO:0005737^cellular_component^cytoplasm`GO:0005634^cellular_component^nucleus`GO:0016274^molecular_function^protein-arginine N-methyltransferase activity	.	.	.
c271_g1	c271_g1_i1	.	.	.	.	.	.	.	.	.	.	.	.	.	.	.
c274_g1	c274_g1_i1	.	.	.	c274_g1_i1|m.164	1-669[+]	.	.	.	.	.	.	.	.	.	.
c275_g1	c275_g1_i1	.	.	.	.	.	.	.	.	.	.	.	.	.	.	.
c276_g1	c276_g1_i1	TT12_ARATH^TT12_ARATH^Q:216-46,H:51-107^40.35%ID^E:3e-07^RecName: Full=Protein TRANSPARENT TESTA 12;^Eukaryota; Viridiplantae; Streptophyta; Embryophyta; Tracheophyta; Spermatophyta; Magnoliophyta; eudicotyledons; Gunneridae; Pentapetalae; rosids; malvids; Brassicales; Brassicaceae; Camelineae; Arabidopsis	.	.	c276_g1_i1|m.169	7-240[-]	TT12_ARATH^TT12_ARATH^Q:9-65,H:51-107^40.35%ID^E:3e-07^RecName: Full=Protein TRANSPARENT TESTA 12;^Eukaryota; Viridiplantae; Streptophyta; Embryophyta; Tracheophyta; Spermatophyta; Magnoliophyta; eudicotyledons; Gunneridae; Pentapetalae; rosids; malvids; Brassicales; Brassicaceae; Camelineae; Arabidopsis	.	PF01554.13^MatE^MatE^19-63^E:3.6e-06	.	.	COG0534^Mate efflux family protein	GO:0016021^cellular_component^integral component of membrane`GO:0009705^cellular_component^plant-type vacuole membrane`GO:0015238^molecular_function^drug transmembrane transporter activity`GO:0015299^molecular_function^solute:proton antiporter activity`GO:0022857^molecular_function^transmembrane transporter activity`GO:0009813^biological_process^flavonoid biosynthetic process`GO:1902600^biologica…	GO:0015238^molecular_function^drug transmembrane transporter activity`GO:0015297^molecular_function^antiporter activity`GO:0006855^biological_process^drug transmembrane transport`GO:0055085^biological_process^transmembrane transport`GO:0016020^cellular_component^membrane	.	.
c278_g1	c278_g1_i1	CESA7_ARATH^CESA7_ARATH^Q:252-1,H:290-373^80.95%ID^E:2e-39^RecName: Full=Cellulose synthase A catalytic subunit 7 [UDP-forming];^Eukaryota; Viridiplantae; Streptophyta; Embryophyta; Tracheophyta; Spermatophyta; Magnoliophyta; eudicotyledons; Gunneridae; Pentapetalae; rosids; malvids; Brassicales; Brassicaceae; Camelineae; Arabidopsis	.	.	c278_g1_i1|m.170	1-183[-]	CESA7_ARATH^CESA7_ARATH^Q:1-61,H:313-373^91.8%ID^E:2e-31^RecName: Full=Cellulose synthase A catalytic subunit 7 [UDP-forming];^Eukaryota; Viridiplantae; Streptophyta; Embryophyta; Tracheophyta; Spermatophyta; Magnoliophyta; eudicotyledons; Gunneridae; Pentapetalae; rosids; malvids; Brassicales; Brassicaceae; Camelineae; Arabidopsis	.	PF03552.9^Cellulose_synt^Cellulose synthase^5-61^E:5.1e-29	.	.	COG1215^Glycosyl transferase, family 2	GO:0009507^cellular_component^chloroplast`GO:0016021^cellular_component^integral component of membrane`GO:0005886^cellular_component^plasma membrane`GO:0016760^molecular_function^cellulose synthase (UDP-forming) activity`GO:0008270^molecular_function^zinc ion binding`GO:0030244^biological_process^cellulose biosynthetic process`GO:0009832^biological_process^plant-type cell wall biogenesis`GO:00104…	GO:0016760^molecular_function^cellulose synthase (UDP-forming) activity`GO:0030244^biological_process^cellulose biosynthetic process`GO:0016020^cellular_component^membrane	.	.
c279_g1	c279_g1_i1	.	.	.	.	.	.	.	.	.	.	.	.	.	.	.
c284_g1	c284_g1_i1	NDUB7_ARATH^NDUB7_ARATH^Q:87-215,H:12-54^74.42%ID^E:2e-17^RecName: Full=NADH dehydrogenase [ubiquinone] 1 beta subcomplex subunit 7;^Eukaryota; Viridiplantae; Streptophyta; Embryophyta; Tracheophyta; Spermatophyta; Magnoliophyta; eudicotyledons; Gunneridae; Pentapetalae; rosids; malvids; Brassicales; Brassicaceae; Camelineae; Arabidopsis	.	.	.	.	.	.	.	.	.	.	GO:0005758^cellular_component^mitochondrial intermembrane space`GO:0031966^cellular_component^mitochondrial membrane`GO:0005747^cellular_component^mitochondrial respiratory chain complex I`GO:0005739^cellular_component^mitochondrion`GO:0045271^cellular_component^respiratory chain complex I`GO:0008137^molecular_function^NADH dehydrogenase (ubiquinone) activity`GO:0009853^biological_process^photore…	.	.	.
c290_g1	c290_g1_i1	GAUT6_ARATH^GAUT6_ARATH^Q:85-240,H:131-181^48.08%ID^E:1e-08^RecName: Full=Probable galacturonosyltransferase 6;^Eukaryota; Viridiplantae; Streptophyta; Embryophyta; Tracheophyta; Spermatophyta; Magnoliophyta; eudicotyledons; Gunneridae; Pentapetalae; rosids; malvids; Brassicales; Brassicaceae; Camelineae; Arabidopsis	.	.	c290_g1_i1|m.173	1-240[+]	GAUT6_ARATH^GAUT6_ARATH^Q:29-80,H:131-181^48.08%ID^E:1e-08^RecName: Full=Probable galacturonosyltransferase 6;^Eukaryota; Viridiplantae; Streptophyta; Embryophyta; Tracheophyta; Spermatophyta; Magnoliophyta; eudicotyledons; Gunneridae; Pentapetalae; rosids; malvids; Brassicales; Brassicaceae; Camelineae; Arabidopsis	.	.	.	.	.	GO:0000139^cellular_component^Golgi membrane`GO:0016021^cellular_component^integral component of membrane`GO:0016757^molecular_function^transferase activity, transferring glycosyl groups`GO:0071555^biological_process^cell wall organization`GO:0045489^biological_process^pectin biosynthetic process	.	.	.
c292_g1	c292_g1_i1	C7A47_PANGI^C7A47_PANGI^Q:4-246,H:338-418^67.9%ID^E:1e-35^RecName: Full=Dammarenediol 12-hydroxylase;^Eukaryota; Viridiplantae; Streptophyta; Embryophyta; Tracheophyta; Spermatophyta; Magnoliophyta; eudicotyledons; Gunneridae; Pentapetalae; asterids; campanulids; Apiales; Araliaceae; Panax	.	.	c292_g1_i1|m.174	1-246[+]	C7A47_PANGI^C7A47_PANGI^Q:2-82,H:338-418^67.9%ID^E:1e-35^RecName: Full=Dammarenediol 12-hydroxylase;^Eukaryota; Viridiplantae; Streptophyta; Embryophyta; Tracheophyta; Spermatophyta; Magnoliophyta; eudicotyledons; Gunneridae; Pentapetalae; asterids; campanulids; Apiales; Araliaceae; Panax	.	PF00067.17^p450^Cytochrome P450^4-79^E:1.3e-20	.	.	.	GO:0016021^cellular_component^integral component of membrane`GO:0020037^molecular_function^heme binding`GO:0005506^molecular_function^iron ion binding`GO:0004497^molecular_function^monooxygenase activity`GO:0016705^molecular_function^oxidoreductase activity, acting on paired donors, with incorporation or reduction of molecular oxygen	GO:0005506^molecular_function^iron ion binding`GO:0016705^molecular_function^oxidoreductase activity, acting on paired donors, with incorporation or reduction of molecular oxygen`GO:0020037^molecular_function^heme binding`GO:0055114^biological_process^oxidation-reduction process	.	.
c294_g1	c294_g1_i1	RUXF_ARATH^RUXF_ARATH^Q:78-263,H:1-62^79.03%ID^E:3e-29^RecName: Full=Probable small nuclear ribonucleoprotein F;^Eukaryota; Viridiplantae; Streptophyta; Embryophyta; Tracheophyta; Spermatophyta; Magnoliophyta; eudicotyledons; Gunneridae; Pentapetalae; rosids; malvids; Brassicales; Brassicaceae; Camelineae; Arabidopsis	.	.	c294_g1_i1|m.176	78-269[+]	RUXF_ARATH^RUXF_ARATH^Q:1-62,H:1-62^79.03%ID^E:1e-29^RecName: Full=Probable small nuclear ribonucleoprotein F;^Eukaryota; Viridiplantae; Streptophyta; Embryophyta; Tracheophyta; Spermatophyta; Magnoliophyta; eudicotyledons; Gunneridae; Pentapetalae; rosids; malvids; Brassicales; Brassicaceae; Camelineae; Arabidopsis	.	PF01423.17^LSM^LSM domain^11-55^E:3.2e-13	.	.	COG1958^small nuclear ribonucleoprotein	GO:0005681^cellular_component^spliceosomal complex`GO:0003723^molecular_function^RNA binding`GO:0006397^biological_process^mRNA processing`GO:0008380^biological_process^RNA splicing	.	.	.
c296_g1	c296_g1_i1	HEM1_EMENI^HEM1_EMENI^Q:2-307,H:464-565^63.73%ID^E:5e-39^RecName: Full=5-aminolevulinate synthase, mitochondrial;^Eukaryota; Fungi; Dikarya; Ascomycota; Pezizomycotina; Eurotiomycetes; Eurotiomycetidae; Eurotiales; Aspergillaceae; Aspergillus	.	.	c296_g1_i1|m.177	2-310[+]	HEM1_EMENI^HEM1_EMENI^Q:1-102,H:464-565^63.73%ID^E:4e-39^RecName: Full=5-aminolevulinate synthase, mitochondrial;^Eukaryota; Fungi; Dikarya; Ascomycota; Pezizomycotina; Eurotiomycetes; Eurotiomycetidae; Eurotiales; Aspergillaceae; Aspergillus	.	PF00155.16^Aminotran_1_2^Aminotransferase class I and II^2-91^E:6.6e-17	.	.	COG0156^8-Amino-7-oxononanoate synthase	GO:0005759^cellular_component^mitochondrial matrix`GO:0005777^cellular_component^peroxisome`GO:0003870^molecular_function^5-aminolevulinate synthase activity`GO:0030170^molecular_function^pyridoxal phosphate binding`GO:0004758^molecular_function^serine C-palmitoyltransferase activity`GO:0009102^biological_process^biotin biosynthetic process`GO:0030010^biological_process^establishment of cell pola…	GO:0030170^molecular_function^pyridoxal phosphate binding`GO:0009058^biological_process^biosynthetic process	.	.
c297_g1	c297_g1_i2	.	.	.	.	.	.	.	.	.	.	.	.	.	.	.
c298_g1	c298_g1_i1	.	.	.	c298_g1_i1|m.180	160-396[+]	.	.	.	.	.	.	.	.	.	.
c299_g1	c299_g1_i2	.	.	.	c299_g1_i2|m.181	2-172[-]	.	.	.	.	.	.	.	.	.	.
c300_g1	c300_g1_i1	GAE3_ARATH^GAE3_ARATH^Q:227-3,H:85-159^80%ID^E:5e-36^RecName: Full=UDP-glucuronate 4-epimerase 3;^Eukaryota; Viridiplantae; Streptophyta; Embryophyta; Tracheophyta; Spermatophyta; Magnoliophyta; eudicotyledons; Gunneridae; Pentapetalae; rosids; malvids; Brassicales; Brassicaceae; Camelineae; Arabidopsis	.	.	c300_g1_i1|m.182	3-227[-]	GAE3_ARATH^GAE3_ARATH^Q:1-75,H:85-159^80%ID^E:4e-36^RecName: Full=UDP-glucuronate 4-epimerase 3;^Eukaryota; Viridiplantae; Streptophyta; Embryophyta; Tracheophyta; Spermatophyta; Magnoliophyta; eudicotyledons; Gunneridae; Pentapetalae; rosids; malvids; Brassicales; Brassicaceae; Camelineae; Arabidopsis	.	PF01370.16^Epimerase^NAD dependent epimerase/dehydratase family^9-73^E:3.2e-06`PF01073.14^3Beta_HSD^3-beta hydroxysteroid dehydrogenase/isomerase family^10-73^E:0.00022	.	.	COG0451^Nad-dependent epimerase dehydratase	GO:0032580^cellular_component^Golgi cisterna membrane`GO:0016021^cellular_component^integral component of membrane`GO:0016020^cellular_component^membrane`GO:0050662^molecular_function^coenzyme binding`GO:0050378^molecular_function^UDP-glucuronate 4-epimerase activity`GO:0005975^biological_process^carbohydrate metabolic process	GO:0003824^molecular_function^catalytic activity`GO:0050662^molecular_function^coenzyme binding`GO:0003854^molecular_function^3-beta-hydroxy-delta5-steroid dehydrogenase activity`GO:0016616^molecular_function^oxidoreductase activity, acting on the CH-OH group of donors, NAD or NADP as acceptor`GO:0006694^biological_process^steroid biosynthetic process`GO:0055114^biological_process^oxidation-reduc…	.	.
c302_g1	c302_g1_i1	.	.	.	.	.	.	.	.	.	.	.	.	.	.	.
c303_g1	c303_g1_i1	.	.	.	.	.	.	.	.	.	.	.	.	.	.	.
c304_g1	c304_g1_i1	.	.	.	c304_g1_i1|m.183	1-426[+]	.	.	PF11107.3^FANCF^Fanconi anemia group F protein (FANCF)^59-132^E:3.5e-05	.	.	.	.	.	.	.
c305_g1	c305_g1_i1	.	.	.	.	.	.	.	.	.	.	.	.	.	.	.
c309_g1	c309_g1_i1	.	.	.	c309_g1_i1|m.187	1-180[-]	.	.	.	.	.	.	.	.	.	.
c309_g1	c309_g1_i1	.	.	.	c309_g1_i1|m.186	1-279[+]	.	.	.	.	.	.	.	.	.	.
c310_g1	c310_g1_i1	.	.	.	c310_g1_i1|m.188	3-791[+]	.	.	.	.	.	.	.	.	.	.
c311_g1	c311_g1_i1	EI2BD_SCHPO^EI2BD_SCHPO^Q:2-367,H:322-465^34.48%ID^E:1e-17^RecName: Full=Probable translation initiation factor eIF-2B subunit delta;^Eukaryota; Fungi; Dikarya; Ascomycota; Taphrinomycotina; Schizosaccharomycetes; Schizosaccharomycetales; Schizosaccharomycetaceae; Schizosaccharomyces	.	.	.	.	.	.	.	.	.	COG1184^translation initiation factor	GO:0005829^cellular_component^cytosol`GO:0005851^cellular_component^eukaryotic translation initiation factor 2B complex`GO:0005634^cellular_component^nucleus`GO:0003743^molecular_function^translation initiation factor activity`GO:0002183^biological_process^cytoplasmic translational initiation`GO:0006413^biological_process^translational initiation	.	.	.
c313_g1	c313_g1_i1	.	.	.	.	.	.	.	.	.	.	.	.	.	.	.
c315_g1	c315_g1_i1	.	.	.	c315_g1_i1|m.192	1-693[-]	.	.	PF04043.10^PMEI^Plant invertase/pectin methylesterase inhibitor^75-190^E:1.4e-11	.	.	.	.	GO:0004857^molecular_function^enzyme inhibitor activity`GO:0030599^molecular_function^pectinesterase activity	.	.
c317_g1	c317_g1_i1	.	.	.	.	.	.	.	.	.	.	.	.	.	.	.
c319_g1	c319_g1_i1	AHSA_DICDI^AHSA_DICDI^Q:72-536,H:137-297^24.22%ID^E:1e-07^RecName: Full=Activator of 90 kDa heat shock protein ATPase homolog;^Eukaryota; Amoebozoa; Mycetozoa; Dictyosteliida; Dictyostelium	.	.	c319_g1_i1|m.196	3-539[+]	AHSA_DICDI^AHSA_DICDI^Q:24-178,H:137-297^24.22%ID^E:1e-07^RecName: Full=Activator of 90 kDa heat shock protein ATPase homolog;^Eukaryota; Amoebozoa; Mycetozoa; Dictyosteliida; Dictyostelium	.	PF09229.6^Aha1_N^Activator of Hsp90 ATPase, N-terminal^4-79^E:3.3e-11	.	.	NOG145483^	GO:0005737^cellular_component^cytoplasm`GO:0001671^molecular_function^ATPase activator activity`GO:0006950^biological_process^response to stress	GO:0001671^molecular_function^ATPase activator activity`GO:0051087^molecular_function^chaperone binding	.	.
c323_g1	c323_g1_i1	MPCP_YEAST^MPCP_YEAST^Q:159-347,H:17-79^60.32%ID^E:3e-22^RecName: Full=Mitochondrial phosphate carrier protein;^Eukaryota; Fungi; Dikarya; Ascomycota; Saccharomycotina; Saccharomycetes; Saccharomycetales; Saccharomycetaceae; Saccharomyces	.	.	.	.	.	.	.	.	.	.	GO:0031305^cellular_component^integral component of mitochondrial inner membrane`GO:0005743^cellular_component^mitochondrial inner membrane`GO:0005758^cellular_component^mitochondrial intermembrane space`GO:0005739^cellular_component^mitochondrion`GO:0005315^molecular_function^inorganic phosphate transmembrane transporter activity`GO:0035435^biological_process^phosphate ion transmembrane transport	.	.	.
c325_g1	c325_g1_i1	.	.	.	.	.	.	.	.	.	.	.	.	.	.	.
c325_g1	c325_g1_i2	.	.	.	.	.	.	.	.	.	.	.	.	.	.	.
c326_g1	c326_g1_i1	.	.	.	.	.	.	.	.	.	.	.	.	.	.	.
c330_g1	c330_g1_i1	.	.	.	.	.	.	.	.	.	.	.	.	.	.	.
c333_g1	c333_g1_i1	.	.	.	c333_g1_i1|m.204	1165-1464[+]	.	.	.	.	.	.	.	.	.	.
c333_g1	c333_g1_i1	.	.	.	c333_g1_i1|m.208	978-1166[-]	.	.	.	.	.	.	.	.	.	.
c333_g1	c333_g1_i1	.	.	.	c333_g1_i1|m.203	276-803[+]	.	.	.	.	.	.	.	.	.	.
c333_g1	c333_g1_i1	.	.	.	c333_g1_i1|m.206	823-1032[+]	.	.	.	.	.	.	.	.	.	.
c335_g1	c335_g1_i1	.	.	.	.	.	.	.	.	.	.	.	.	.	.	.
c337_g1	c337_g1_i1	PP102_ARATH^PP102_ARATH^Q:7-669,H:154-430^34.89%ID^E:4e-42^RecName: Full=Pentatricopeptide repeat-containing protein At1g63400;^Eukaryota; Viridiplantae; Streptophyta; Embryophyta; Tracheophyta; Spermatophyta; Magnoliophyta; eudicotyledons; Gunneridae; Pentapetalae; rosids; malvids; Brassicales; Brassicaceae; Camelineae; Arabidopsis`PP102_ARATH^PP102_ARATH^Q:94-678,H:358-573^29.49%ID^E:5e-26^RecN…	.	.	c337_g1_i1|m.213	1-672[+]	PP102_ARATH^PP102_ARATH^Q:3-223,H:154-430^34.89%ID^E:3e-42^RecName: Full=Pentatricopeptide repeat-containing protein At1g63400;^Eukaryota; Viridiplantae; Streptophyta; Embryophyta; Tracheophyta; Spermatophyta; Magnoliophyta; eudicotyledons; Gunneridae; Pentapetalae; rosids; malvids; Brassicales; Brassicaceae; Camelineae; Arabidopsis`PP102_ARATH^PP102_ARATH^Q:32-223,H:358-570^29.44%ID^E:1e-25^RecN…	.	PF12854.2^PPR_1^PPR repeat^34-64^E:2.7e-09`PF13041.1^PPR_2^PPR repeat family^38-86^E:9.1e-10`PF01535.15^PPR^PPR repeat^40-65^E:0.00037`PF12854.2^PPR_1^PPR repeat^71-101^E:1.8e-08`PF13041.1^PPR_2^PPR repeat family^74-118^E:4.7e-10`PF01535.15^PPR^PPR repeat^76-105^E:3.6e-06`PF13812.1^PPR_3^Pentatricopeptide repeat domain^76-108^E:0.011`PF12854.2^PPR_1^PPR repeat^119-146^E:7.7e-06`PF01535.15^PPR^PPR…	.	.	.	.	.	.	.
c338_g1	c338_g1_i2	Y4117_ARATH^Y4117_ARATH^Q:4-630,H:620-826^31.6%ID^E:2e-18^RecName: Full=Putative disease resistance protein At4g11170;^Eukaryota; Viridiplantae; Streptophyta; Embryophyta; Tracheophyta; Spermatophyta; Magnoliophyta; eudicotyledons; Gunneridae; Pentapetalae; rosids; malvids; Brassicales; Brassicaceae; Camelineae; Arabidopsis	.	.	c338_g1_i2|m.214	1-783[+]	Y4117_ARATH^Y4117_ARATH^Q:2-210,H:620-826^31.6%ID^E:2e-18^RecName: Full=Putative disease resistance protein At4g11170;^Eukaryota; Viridiplantae; Streptophyta; Embryophyta; Tracheophyta; Spermatophyta; Magnoliophyta; eudicotyledons; Gunneridae; Pentapetalae; rosids; malvids; Brassicales; Brassicaceae; Camelineae; Arabidopsis	.	PF13504.1^LRR_7^Leucine rich repeat^13-28^E:4`PF00560.28^LRR_1^Leucine Rich Repeat^14-33^E:0.5`PF13504.1^LRR_7^Leucine rich repeat^36-49^E:290`PF13504.1^LRR_7^Leucine rich repeat^61-77^E:34`PF00560.28^LRR_1^Leucine Rich Repeat^62-83^E:0.28`PF13504.1^LRR_7^Leucine rich repeat^85-93^E:5400`PF13504.1^LRR_7^Leucine rich repeat^108-123^E:170`PF13306.1^LRR_5^Leucine rich repeats (6 copies)^132-186^E:0.…	.	.	KOG0619^leucine Rich Repeat	GO:0005739^cellular_component^mitochondrion`GO:0043531^molecular_function^ADP binding`GO:0006952^biological_process^defense response`GO:0010193^biological_process^response to ozone`GO:0007165^biological_process^signal transduction	GO:0005515^molecular_function^protein binding	.	.
c341_g1	c341_g1_i1	.	.	.	.	.	.	.	.	.	.	.	.	.	.	.
c342_g1	c342_g1_i1	.	.	.	.	.	.	.	.	.	.	.	.	.	.	.
c344_g1	c344_g1_i2	RNHX1_ARATH^RNHX1_ARATH^Q:12-359,H:30-146^34.19%ID^E:4e-15^RecName: Full=Putative ribonuclease H protein At1g65750;^Eukaryota; Viridiplantae; Streptophyta; Embryophyta; Tracheophyta; Spermatophyta; Magnoliophyta; eudicotyledons; Gunneridae; Pentapetalae; rosids; malvids; Brassicales; Brassicaceae; Camelineae; Arabidopsis`RNHX1_ARATH^RNHX1_ARATH^Q:438-1499,H:257-594^21.74%ID^E:2e-08^RecName: Full=…	.	.	c344_g1_i2|m.225	887-1147[-]	.	.	.	.	.	.	.	.	.	.
c344_g1	c344_g1_i2	RNHX1_ARATH^RNHX1_ARATH^Q:12-359,H:30-146^34.19%ID^E:4e-15^RecName: Full=Putative ribonuclease H protein At1g65750;^Eukaryota; Viridiplantae; Streptophyta; Embryophyta; Tracheophyta; Spermatophyta; Magnoliophyta; eudicotyledons; Gunneridae; Pentapetalae; rosids; malvids; Brassicales; Brassicaceae; Camelineae; Arabidopsis`RNHX1_ARATH^RNHX1_ARATH^Q:438-1499,H:257-594^21.74%ID^E:2e-08^RecName: Full=…	.	.	c344_g1_i2|m.221	3-587[+]	RNHX1_ARATH^RNHX1_ARATH^Q:4-119,H:30-146^34.19%ID^E:1e-16^RecName: Full=Putative ribonuclease H protein At1g65750;^Eukaryota; Viridiplantae; Streptophyta; Embryophyta; Tracheophyta; Spermatophyta; Magnoliophyta; eudicotyledons; Gunneridae; Pentapetalae; rosids; malvids; Brassicales; Brassicaceae; Camelineae; Arabidopsis	.	.	.	.	.	GO:0046872^molecular_function^metal ion binding`GO:0003676^molecular_function^nucleic acid binding`GO:0004523^molecular_function^RNA-DNA hybrid ribonuclease activity	.	.	.
c346_g1	c346_g1_i1	RL4_PRUAR^RL4_PRUAR^Q:1-174,H:283-339^62.07%ID^E:2e-13^RecName: Full=60S ribosomal protein L4;^Eukaryota; Viridiplantae; Streptophyta; Embryophyta; Tracheophyta; Spermatophyta; Magnoliophyta; eudicotyledons; Gunneridae; Pentapetalae; rosids; fabids; Rosales; Rosaceae; Maloideae; Amygdaleae; Prunus	.	.	c346_g1_i1|m.227	1-288[+]	RL4_PRUAR^RL4_PRUAR^Q:1-58,H:283-339^62.07%ID^E:5e-14^RecName: Full=60S ribosomal protein L4;^Eukaryota; Viridiplantae; Streptophyta; Embryophyta; Tracheophyta; Spermatophyta; Magnoliophyta; eudicotyledons; Gunneridae; Pentapetalae; rosids; fabids; Rosales; Rosaceae; Maloideae; Amygdaleae; Prunus	.	PF14374.1^Ribos_L4_asso_C^60S ribosomal protein L4 C-terminal domain^1-78^E:6.4e-21	.	.	.	GO:0005840^cellular_component^ribosome`GO:0003735^molecular_function^structural constituent of ribosome`GO:0006412^biological_process^translation	.	.	.
c347_g1	c347_g1_i1	.	.	.	.	.	.	.	.	.	.	.	.	.	.	.
c349_g1	c349_g1_i1	.	.	.	c349_g1_i1|m.229	2-451[+]	.	.	.	.	.	.	.	.	.	.
c352_g1	c352_g1_i1	.	.	.	c352_g1_i1|m.232	22-180[-]	.	.	.	.	.	.	.	.	.	.
c357_g1	c357_g1_i1	RIBA1_ORYSJ^RIBA1_ORYSJ^Q:2-250,H:126-208^89.16%ID^E:5e-43^RecName: Full=Probable bifunctional riboflavin biosynthesis protein RIBA 1, chloroplastic;^Eukaryota; Viridiplantae; Streptophyta; Embryophyta; Tracheophyta; Spermatophyta; Magnoliophyta; Liliopsida; Poales; Poaceae; BEP clade; Ehrhartoideae; Oryzeae; Oryza	.	.	c357_g1_i1|m.233	2-250[+]	RIBA1_ORYSJ^RIBA1_ORYSJ^Q:1-83,H:126-208^89.16%ID^E:4e-43^RecName: Full=Probable bifunctional riboflavin biosynthesis protein RIBA 1, chloroplastic;^Eukaryota; Viridiplantae; Streptophyta; Embryophyta; Tracheophyta; Spermatophyta; Magnoliophyta; Liliopsida; Poales; Poaceae; BEP clade; Ehrhartoideae; Oryzeae; Oryza	.	PF00926.14^DHBP_synthase^3,4-dihydroxy-2-butanone 4-phosphate synthase^1-83^E:1.2e-30	.	.	COG0108^Catalyzes the conversion of D-ribulose 5-phosphate to formate and 3,4-dihydroxy-2-butanone 4-phosphate (By similarity)	GO:0009507^cellular_component^chloroplast`GO:0008686^molecular_function^3,4-dihydroxy-2-butanone-4-phosphate synthase activity`GO:0005525^molecular_function^GTP binding`GO:0003935^molecular_function^GTP cyclohydrolase II activity`GO:0046872^molecular_function^metal ion binding`GO:0009231^biological_process^riboflavin biosynthetic process	GO:0008686^molecular_function^3,4-dihydroxy-2-butanone-4-phosphate synthase activity`GO:0009231^biological_process^riboflavin biosynthetic process	.	.
c361_g1	c361_g1_i1	.	.	.	.	.	.	.	.	.	.	.	.	.	.	.
c362_g1	c362_g1_i1	ATL67_ARATH^ATL67_ARATH^Q:636-235,H:64-205^60.27%ID^E:3e-40^RecName: Full=RING-H2 finger protein ATL67;^Eukaryota; Viridiplantae; Streptophyta; Embryophyta; Tracheophyta; Spermatophyta; Magnoliophyta; eudicotyledons; Gunneridae; Pentapetalae; rosids; malvids; Brassicales; Brassicaceae; Camelineae; Arabidopsis	.	.	.	.	.	.	.	.	.	.	GO:0016021^cellular_component^integral component of membrane`GO:0008270^molecular_function^zinc ion binding`GO:0016567^biological_process^protein ubiquitination	.	.	.
c364_g1	c364_g1_i1	.	.	.	c364_g1_i1|m.241	186-419[+]	.	.	.	.	.	.	.	.	.	.
c364_g1	c364_g1_i1	.	.	.	c364_g1_i1|m.238	572-1255[+]	.	.	.	.	.	.	.	.	.	.
c366_g1	c366_g1_i2	.	.	.	.	.	.	.	.	.	.	.	.	.	.	.
c369_g1	c369_g1_i1	ASPG1_ARATH^ASPG1_ARATH^Q:1-747,H:233-480^36.33%ID^E:2e-30^RecName: Full=Protein ASPARTIC PROTEASE IN GUARD CELL 1;^Eukaryota; Viridiplantae; Streptophyta; Embryophyta; Tracheophyta; Spermatophyta; Magnoliophyta; eudicotyledons; Gunneridae; Pentapetalae; rosids; malvids; Brassicales; Brassicaceae; Camelineae; Arabidopsis	.	.	.	.	.	.	.	.	.	.	GO:0005783^cellular_component^endoplasmic reticulum`GO:0004190^molecular_function^aspartic-type endopeptidase activity`GO:0070001^molecular_function^aspartic-type peptidase activity`GO:0003677^molecular_function^DNA binding`GO:0009737^biological_process^response to abscisic acid`GO:0009414^biological_process^response to water deprivation`GO:0009627^biological_process^systemic acquired resistance	.	.	.
c371_g1	c371_g1_i1	.	.	.	.	.	.	.	.	.	.	.	.	.	.	.
c372_g1	c372_g1_i1	.	.	.	c372_g1_i1|m.249	1-180[-]	.	.	.	.	.	.	.	.	.	.
c375_g1	c375_g1_i1	.	.	.	.	.	.	.	.	.	.	.	.	.	.	.
c376_g1	c376_g1_i1	.	.	.	c376_g1_i1|m.252	3-203[+]	.	.	.	.	.	.	.	.	.	.
c379_g1	c379_g1_i1	PID2_ARATH^PID2_ARATH^Q:31-567,H:346-525^66.67%ID^E:3e-83^RecName: Full=Protein kinase PINOID 2;^Eukaryota; Viridiplantae; Streptophyta; Embryophyta; Tracheophyta; Spermatophyta; Magnoliophyta; eudicotyledons; Gunneridae; Pentapetalae; rosids; malvids; Brassicales; Brassicaceae; Camelineae; Arabidopsis	.	.	c379_g1_i1|m.254	1-570[+]	PID2_ARATH^PID2_ARATH^Q:11-189,H:346-525^66.67%ID^E:6e-84^RecName: Full=Protein kinase PINOID 2;^Eukaryota; Viridiplantae; Streptophyta; Embryophyta; Tracheophyta; Spermatophyta; Magnoliophyta; eudicotyledons; Gunneridae; Pentapetalae; rosids; malvids; Brassicales; Brassicaceae; Camelineae; Arabidopsis	.	PF00069.20^Pkinase^Protein kinase domain^17-130^E:7.8e-22`PF07714.12^Pkinase_Tyr^Protein tyrosine kinase^26-88^E:1.5e-05	.	.	COG0515^Serine Threonine protein kinase	GO:0005524^molecular_function^ATP binding`GO:0016301^molecular_function^kinase activity`GO:0004674^molecular_function^protein serine/threonine kinase activity`GO:0009734^biological_process^auxin-activated signaling pathway`GO:0048825^biological_process^cotyledon development	GO:0004672^molecular_function^protein kinase activity`GO:0005524^molecular_function^ATP binding`GO:0006468^biological_process^protein phosphorylation	.	.
c380_g1	c380_g1_i1	NU4C_IPOPU^NU4C_IPOPU^Q:389-231,H:451-503^98.11%ID^E:4e-25^RecName: Full=NAD(P)H-quinone oxidoreductase chain 4, chloroplastic {ECO:0000255|HAMAP-Rule:MF_00491};^Eukaryota; Viridiplantae; Streptophyta; Embryophyta; Tracheophyta; Spermatophyta; Magnoliophyta; eudicotyledons; Gunneridae; Pentapetalae; asterids; lamiids; Solanales; Convolvulaceae; Ipomoeeae; Ipomoea	.	.	.	.	.	.	.	.	.	.	GO:0009535^cellular_component^chloroplast thylakoid membrane`GO:0016021^cellular_component^integral component of membrane`GO:0008137^molecular_function^NADH dehydrogenase (ubiquinone) activity`GO:0048038^molecular_function^quinone binding`GO:0042773^biological_process^ATP synthesis coupled electron transport	.	.	.
c381_g1	c381_g1_i1	.	.	.	c381_g1_i1|m.259	96-374[-]	.	.	.	.	.	.	.	.	.	.
c383_g1	c383_g1_i1	MOMAS_ORYSJ^MOMAS_ORYSJ^Q:9-473,H:117-273^54.43%ID^E:2e-45^RecName: Full=Momilactone A synthase;^Eukaryota; Viridiplantae; Streptophyta; Embryophyta; Tracheophyta; Spermatophyta; Magnoliophyta; Liliopsida; Poales; Poaceae; BEP clade; Ehrhartoideae; Oryzeae; Oryza	.	.	.	.	.	.	.	.	.	COG1028^short-chain dehydrogenase reductase	GO:0016491^molecular_function^oxidoreductase activity	.	.	.
c384_g1	c384_g1_i1	.	.	.	.	.	.	.	.	.	.	.	.	.	.	.
c385_g1	c385_g1_i1	Y1357_ARATH^Y1357_ARATH^Q:114-665,H:26-211^54.26%ID^E:1e-54^RecName: Full=Probable receptor-like protein kinase At1g30570;^Eukaryota; Viridiplantae; Streptophyta; Embryophyta; Tracheophyta; Spermatophyta; Magnoliophyta; eudicotyledons; Gunneridae; Pentapetalae; rosids; malvids; Brassicales; Brassicaceae; Camelineae; Arabidopsis	.	.	c385_g1_i1|m.265	2-175[+]	.	.	.	.	.	.	.	.	.	.
c385_g1	c385_g1_i1	Y1357_ARATH^Y1357_ARATH^Q:114-665,H:26-211^54.26%ID^E:1e-54^RecName: Full=Probable receptor-like protein kinase At1g30570;^Eukaryota; Viridiplantae; Streptophyta; Embryophyta; Tracheophyta; Spermatophyta; Magnoliophyta; eudicotyledons; Gunneridae; Pentapetalae; rosids; malvids; Brassicales; Brassicaceae; Camelineae; Arabidopsis	.	.	c385_g1_i1|m.263	45-665[+]	Y1357_ARATH^Y1357_ARATH^Q:11-207,H:16-211^51.74%ID^E:2e-55^RecName: Full=Probable receptor-like protein kinase At1g30570;^Eukaryota; Viridiplantae; Streptophyta; Embryophyta; Tracheophyta; Spermatophyta; Magnoliophyta; eudicotyledons; Gunneridae; Pentapetalae; rosids; malvids; Brassicales; Brassicaceae; Camelineae; Arabidopsis	.	PF11721.3^Malectin^Di-glucose binding within endoplasmic reticulum^31-147^E:6.5e-11`PF12819.2^Malectin_like^Carbohydrate-binding protein of the ER^33-202^E:3.6e-16	.	.	COG0515^Serine Threonine protein kinase	GO:0016021^cellular_component^integral component of membrane`GO:0005886^cellular_component^plasma membrane`GO:0005524^molecular_function^ATP binding`GO:0004674^molecular_function^protein serine/threonine kinase activity`GO:0009741^biological_process^response to brassinosteroid`GO:0009826^biological_process^unidimensional cell growth	.	.	.
c386_g1	c386_g1_i1	.	.	.	.	.	.	.	.	.	.	.	.	.	.	.
c387_g1	c387_g1_i1	.	.	.	.	.	.	.	.	.	.	.	.	.	.	.
c387_g1	c387_g1_i2	.	.	.	.	.	.	.	.	.	.	.	.	.	.	.
c390_g1	c390_g1_i1	.	.	.	.	.	.	.	.	.	.	.	.	.	.	.
c394_g1	c394_g1_i1	.	.	.	.	.	.	.	.	.	.	.	.	.	.	.
c395_g1	c395_g1_i1	AB2D_ARATH^AB2D_ARATH^Q:69-464,H:118-249^82.58%ID^E:4e-71^RecName: Full=ABC transporter D family member 2, chloroplastic;^Eukaryota; Viridiplantae; Streptophyta; Embryophyta; Tracheophyta; Spermatophyta; Magnoliophyta; eudicotyledons; Gunneridae; Pentapetalae; rosids; malvids; Brassicales; Brassicaceae; Camelineae; Arabidopsis	.	.	c395_g1_i1|m.268	195-464[+]	AB2D_ARATH^AB2D_ARATH^Q:1-90,H:160-249^83.33%ID^E:1e-44^RecName: Full=ABC transporter D family member 2, chloroplastic;^Eukaryota; Viridiplantae; Streptophyta; Embryophyta; Tracheophyta; Spermatophyta; Magnoliophyta; eudicotyledons; Gunneridae; Pentapetalae; rosids; malvids; Brassicales; Brassicaceae; Camelineae; Arabidopsis	.	PF06472.10^ABC_membrane_2^ABC transporter transmembrane region 2^2-89^E:2.7e-16	.	.	COG4178^(ABC) transporter	GO:0009507^cellular_component^chloroplast`GO:0016021^cellular_component^integral component of membrane`GO:0005524^molecular_function^ATP binding`GO:0042626^molecular_function^ATPase activity, coupled to transmembrane movement of substances	GO:0005524^molecular_function^ATP binding`GO:0042626^molecular_function^ATPase activity, coupled to transmembrane movement of substances`GO:0006810^biological_process^transport`GO:0055085^biological_process^transmembrane transport`GO:0016021^cellular_component^integral component of membrane	.	.
c397_g1	c397_g1_i2	.	.	.	.	.	.	.	.	.	.	.	.	.	.	.
c401_g1	c401_g1_i1	.	.	.	.	.	.	.	.	.	.	.	.	.	.	.
c404_g1	c404_g1_i1	.	.	.	c404_g1_i1|m.272	2-178[-]	.	.	.	.	.	.	.	.	.	.
c405_g1	c405_g1_i2	R1B12_SOLDE^R1B12_SOLDE^Q:174-13,H:1212-1265^46.3%ID^E:8e-06^RecName: Full=Putative late blight resistance protein homolog R1B-12;^Eukaryota; Viridiplantae; Streptophyta; Embryophyta; Tracheophyta; Spermatophyta; Magnoliophyta; eudicotyledons; Gunneridae; Pentapetalae; asterids; lamiids; Solanales; Solanaceae; Solanoideae; Solaneae; Solanum	.	.	c405_g1_i2|m.274	663-818[-]	.	.	.	.	.	.	.	.	.	.
c405_g1	c405_g1_i2	R1B12_SOLDE^R1B12_SOLDE^Q:174-13,H:1212-1265^46.3%ID^E:8e-06^RecName: Full=Putative late blight resistance protein homolog R1B-12;^Eukaryota; Viridiplantae; Streptophyta; Embryophyta; Tracheophyta; Spermatophyta; Magnoliophyta; eudicotyledons; Gunneridae; Pentapetalae; asterids; lamiids; Solanales; Solanaceae; Solanoideae; Solaneae; Solanum	.	.	c405_g1_i2|m.273	137-703[-]	.	.	.	.	.	.	.	.	.	.
c406_g1	c406_g1_i1	NRT27_ARATH^NRT27_ARATH^Q:2-700,H:222-481^59%ID^E:2e-93^RecName: Full=High affinity nitrate transporter 2.7;^Eukaryota; Viridiplantae; Streptophyta; Embryophyta; Tracheophyta; Spermatophyta; Magnoliophyta; eudicotyledons; Gunneridae; Pentapetalae; rosids; malvids; Brassicales; Brassicaceae; Camelineae; Arabidopsis	.	.	c406_g1_i1|m.277	427-639[-]	.	.	.	.	.	.	.	.	.	.
c408_g1	c408_g1_i1	.	.	.	c408_g1_i1|m.278	87-305[+]	.	.	.	.	.	.	.	.	.	.
c412_g1	c412_g1_i2	.	.	.	.	.	.	.	.	.	.	.	.	.	.	.
c413_g1	c413_g1_i1	.	.	.	.	.	.	.	.	.	.	.	.	.	.	.
c415_g1	c415_g1_i1	.	.	.	c415_g1_i1|m.283	3-344[+]	.	.	.	.	.	.	.	.	.	.
c418_g1	c418_g1_i1	.	.	.	c418_g1_i1|m.284	120-353[+]	.	.	.	.	.	.	.	.	.	.
c419_g1	c419_g1_i1	.	.	.	.	.	.	.	.	.	.	.	.	.	.	.
c422_g1	c422_g1_i1	JM706_ORYSJ^JM706_ORYSJ^Q:2-409,H:387-524^47.83%ID^E:7e-37^RecName: Full=Lysine-specific demethylase JMJ706;^Eukaryota; Viridiplantae; Streptophyta; Embryophyta; Tracheophyta; Spermatophyta; Magnoliophyta; Liliopsida; Poales; Poaceae; BEP clade; Ehrhartoideae; Oryzeae; Oryza	.	.	c422_g1_i1|m.285	2-409[+]	JM706_ORYSJ^JM706_ORYSJ^Q:1-136,H:387-524^47.83%ID^E:6e-37^RecName: Full=Lysine-specific demethylase JMJ706;^Eukaryota; Viridiplantae; Streptophyta; Embryophyta; Tracheophyta; Spermatophyta; Magnoliophyta; Liliopsida; Poales; Poaceae; BEP clade; Ehrhartoideae; Oryzeae; Oryza	.	.	.	.	.	GO:0000792^cellular_component^heterochromatin`GO:0005634^cellular_component^nucleus`GO:0051213^molecular_function^dioxygenase activity`GO:0032454^molecular_function^histone demethylase activity (H3-K9 specific)`GO:0046872^molecular_function^metal ion binding`GO:0048439^biological_process^flower morphogenesis`GO:0033169^biological_process^histone H3-K9 demethylation`GO:0045815^biological_process^p…	.	.	.
c423_g1	c423_g1_i1	.	.	.	c423_g1_i1|m.286	2-487[+]	.	.	.	.	.	.	.	.	.	.
c425_g1	c425_g1_i1	APA1_ARATH^APA1_ARATH^Q:11-295,H:21-117^57.73%ID^E:7e-25^RecName: Full=Aspartic proteinase A1;^Eukaryota; Viridiplantae; Streptophyta; Embryophyta; Tracheophyta; Spermatophyta; Magnoliophyta; eudicotyledons; Gunneridae; Pentapetalae; rosids; malvids; Brassicales; Brassicaceae; Camelineae; Arabidopsis	.	.	c425_g1_i1|m.288	2-346[+]	APA1_ARATH^APA1_ARATH^Q:4-114,H:21-133^55.75%ID^E:5e-32^RecName: Full=Aspartic proteinase A1;^Eukaryota; Viridiplantae; Streptophyta; Embryophyta; Tracheophyta; Spermatophyta; Magnoliophyta; eudicotyledons; Gunneridae; Pentapetalae; rosids; malvids; Brassicales; Brassicaceae; Camelineae; Arabidopsis	.	PF00026.18^Asp^Eukaryotic aspartyl protease^62-114^E:4.4e-21	.	.	.	GO:0005829^cellular_component^cytosol`GO:0009506^cellular_component^plasmodesma`GO:0005773^cellular_component^vacuole`GO:0004190^molecular_function^aspartic-type endopeptidase activity`GO:0004175^molecular_function^endopeptidase activity`GO:0006629^biological_process^lipid metabolic process`GO:0006508^biological_process^proteolysis`GO:0009735^biological_process^response to cytokinin`GO:0009651^bi…	GO:0004190^molecular_function^aspartic-type endopeptidase activity`GO:0006508^biological_process^proteolysis	.	.
c425_g1	c425_g1_i1	APA1_ARATH^APA1_ARATH^Q:11-295,H:21-117^57.73%ID^E:7e-25^RecName: Full=Aspartic proteinase A1;^Eukaryota; Viridiplantae; Streptophyta; Embryophyta; Tracheophyta; Spermatophyta; Magnoliophyta; eudicotyledons; Gunneridae; Pentapetalae; rosids; malvids; Brassicales; Brassicaceae; Camelineae; Arabidopsis	.	.	c425_g1_i1|m.289	180-344[+]	.	.	.	.	.	.	.	.	.	.
c431_g1	c431_g1_i1	TPS13_RICCO^TPS13_RICCO^Q:393-572,H:87-144^56.67%ID^E:7e-11^RecName: Full=Probable terpene synthase 13;^Eukaryota; Viridiplantae; Streptophyta; Embryophyta; Tracheophyta; Spermatophyta; Magnoliophyta; eudicotyledons; Gunneridae; Pentapetalae; rosids; fabids; Malpighiales; Euphorbiaceae; Acalyphoideae; Acalypheae; Ricinus	.	.	c431_g1_i1|m.290	171-572[+]	TPS13_RICCO^TPS13_RICCO^Q:75-134,H:87-144^56.67%ID^E:3e-11^RecName: Full=Probable terpene synthase 13;^Eukaryota; Viridiplantae; Streptophyta; Embryophyta; Tracheophyta; Spermatophyta; Magnoliophyta; eudicotyledons; Gunneridae; Pentapetalae; rosids; fabids; Malpighiales; Euphorbiaceae; Acalyphoideae; Acalypheae; Ricinus	.	PF01397.16^Terpene_synth^Terpene synthase, N-terminal domain^45-134^E:2.2e-19	.	.	.	GO:0000287^molecular_function^magnesium ion binding`GO:0010333^molecular_function^terpene synthase activity	GO:0010333^molecular_function^terpene synthase activity`GO:0016829^molecular_function^lyase activity`GO:0008152^biological_process^metabolic process	.	.
c433_g1	c433_g1_i1	AB140_YEAST^AB140_YEAST^Q:3-446,H:516-622^44.59%ID^E:1e-35^RecName: Full=tRNA(Thr) (cytosine(32)-N(3))-methyltransferase;^Eukaryota; Fungi; Dikarya; Ascomycota; Saccharomycotina; Saccharomycetes; Saccharomycetales; Saccharomycetaceae; Saccharomyces	.	.	c433_g1_i1|m.294	3-458[+]	AB140_YEAST^AB140_YEAST^Q:1-148,H:516-622^44.59%ID^E:1e-35^RecName: Full=tRNA(Thr) (cytosine(32)-N(3))-methyltransferase;^Eukaryota; Fungi; Dikarya; Ascomycota; Saccharomycotina; Saccharomycetes; Saccharomycetales; Saccharomycetaceae; Saccharomyces	.	.	.	.	.	GO:0030479^cellular_component^actin cortical patch`GO:0005884^cellular_component^actin filament`GO:0032432^cellular_component^actin filament bundle`GO:0051015^molecular_function^actin filament binding`GO:0030674^molecular_function^protein binding, bridging`GO:0052735^molecular_function^tRNA (cytosine-3-)-methyltransferase activity`GO:0051017^biological_process^actin filament bundle assembly`GO:00…	.	.	.
c434_g1	c434_g1_i1	.	.	.	.	.	.	.	.	.	.	.	.	.	.	.
c434_g1	c434_g1_i2	.	.	.	.	.	.	.	.	.	.	.	.	.	.	.
c436_g1	c436_g1_i1	.	.	.	.	.	.	.	.	.	.	.	.	.	.	.
c437_g1	c437_g1_i1	WRK18_ARATH^WRK18_ARATH^Q:2-325,H:200-306^51.79%ID^E:6e-25^RecName: Full=WRKY transcription factor 18;^Eukaryota; Viridiplantae; Streptophyta; Embryophyta; Tracheophyta; Spermatophyta; Magnoliophyta; eudicotyledons; Gunneridae; Pentapetalae; rosids; malvids; Brassicales; Brassicaceae; Camelineae; Arabidopsis	.	.	c437_g1_i1|m.298	2-340[+]	WRK18_ARATH^WRK18_ARATH^Q:1-108,H:200-306^51.79%ID^E:3e-25^RecName: Full=WRKY transcription factor 18;^Eukaryota; Viridiplantae; Streptophyta; Embryophyta; Tracheophyta; Spermatophyta; Magnoliophyta; eudicotyledons; Gunneridae; Pentapetalae; rosids; malvids; Brassicales; Brassicaceae; Camelineae; Arabidopsis	.	PF03106.10^WRKY^WRKY DNA -binding domain^1-35^E:3.2e-10	.	.	.	GO:0005634^cellular_component^nucleus`GO:0042802^molecular_function^identical protein binding`GO:0043565^molecular_function^sequence-specific DNA binding`GO:0003700^molecular_function^sequence-specific DNA binding transcription factor activity`GO:0042742^biological_process^defense response to bacterium`GO:0050832^biological_process^defense response to fungus`GO:0031347^biological_process^regulati…	GO:0003700^molecular_function^sequence-specific DNA binding transcription factor activity`GO:0043565^molecular_function^sequence-specific DNA binding`GO:0006355^biological_process^regulation of transcription, DNA-templated	.	.
c438_g1	c438_g1_i1	.	.	.	.	.	.	.	.	.	.	.	.	.	.	.
c439_g1	c439_g1_i1	.	.	.	.	.	.	.	.	.	.	.	.	.	.	.
c442_g1	c442_g1_i1	.	.	.	.	.	.	.	.	.	.	.	.	.	.	.
c443_g1	c443_g1_i1	.	.	.	.	.	.	.	.	.	.	.	.	.	.	.
c444_g1	c444_g1_i1	.	.	.	c444_g1_i1|m.303	2-400[+]	.	.	PF14577.1^SEO_C^Sieve element occlusion C-terminus^11-114^E:6.1e-20	.	.	.	.	.	.	.
c446_g1	c446_g1_i1	.	.	.	c446_g1_i1|m.307	34-396[+]	.	.	.	.	.	.	.	.	.	.
c451_g1	c451_g1_i1	GATA5_ARATH^GATA5_ARATH^Q:348-142,H:105-179^44.74%ID^E:1e-06^RecName: Full=GATA transcription factor 5;^Eukaryota; Viridiplantae; Streptophyta; Embryophyta; Tracheophyta; Spermatophyta; Magnoliophyta; eudicotyledons; Gunneridae; Pentapetalae; rosids; malvids; Brassicales; Brassicaceae; Camelineae; Arabidopsis	.	.	.	.	.	.	.	.	.	.	GO:0005634^cellular_component^nucleus`GO:0043565^molecular_function^sequence-specific DNA binding`GO:0003700^molecular_function^sequence-specific DNA binding transcription factor activity`GO:0008270^molecular_function^zinc ion binding`GO:0045893^biological_process^positive regulation of transcription, DNA-templated`GO:0006351^biological_process^transcription, DNA-templated	.	.	.
c452_g1	c452_g1_i1	AMYA_VIGMU^AMYA_VIGMU^Q:387-4,H:177-304^71.88%ID^E:1e-59^RecName: Full=Alpha-amylase;^Eukaryota; Viridiplantae; Streptophyta; Embryophyta; Tracheophyta; Spermatophyta; Magnoliophyta; eudicotyledons; Gunneridae; Pentapetalae; rosids; fabids; Fabales; Fabaceae; Papilionoideae; Phaseoleae; Vigna	.	.	c452_g1_i1|m.312	1-360[-]	AMYA_VIGMU^AMYA_VIGMU^Q:1-119,H:186-304^72.27%ID^E:7e-55^RecName: Full=Alpha-amylase;^Eukaryota; Viridiplantae; Streptophyta; Embryophyta; Tracheophyta; Spermatophyta; Magnoliophyta; eudicotyledons; Gunneridae; Pentapetalae; rosids; fabids; Fabales; Fabaceae; Papilionoideae; Phaseoleae; Vigna	.	.	.	.	.	GO:0004556^molecular_function^alpha-amylase activity`GO:0005509^molecular_function^calcium ion binding`GO:0005975^biological_process^carbohydrate metabolic process	.	.	.
c455_g1	c455_g1_i1	.	.	.	.	.	.	.	.	.	.	.	.	.	.	.
c456_g1	c456_g1_i1	.	.	.	.	.	.	.	.	.	.	.	.	.	.	.
c458_g1	c458_g1_i1	EF101_ARATH^EF101_ARATH^Q:2-115,H:154-191^78.95%ID^E:2e-14^RecName: Full=Ethylene-responsive transcription factor 2;^Eukaryota; Viridiplantae; Streptophyta; Embryophyta; Tracheophyta; Spermatophyta; Magnoliophyta; eudicotyledons; Gunneridae; Pentapetalae; rosids; malvids; Brassicales; Brassicaceae; Camelineae; Arabidopsis	.	.	c458_g1_i1|m.315	2-250[+]	EF101_ARATH^EF101_ARATH^Q:1-38,H:154-191^78.95%ID^E:3e-15^RecName: Full=Ethylene-responsive transcription factor 2;^Eukaryota; Viridiplantae; Streptophyta; Embryophyta; Tracheophyta; Spermatophyta; Magnoliophyta; eudicotyledons; Gunneridae; Pentapetalae; rosids; malvids; Brassicales; Brassicaceae; Camelineae; Arabidopsis	.	.	.	.	.	GO:0005634^cellular_component^nucleus`GO:0003677^molecular_function^DNA binding`GO:0003700^molecular_function^sequence-specific DNA binding transcription factor activity`GO:0009873^biological_process^ethylene-activated signaling pathway`GO:0009864^biological_process^induced systemic resistance, jasmonic acid mediated signaling pathway`GO:0045893^biological_process^positive regulation of transcrip…	.	.	.
c459_g1	c459_g1_i1	.	.	.	.	.	.	.	.	.	.	.	.	.	.	.
c468_g1	c468_g1_i1	NUP88_ARATH^NUP88_ARATH^Q:6-329,H:497-604^48.62%ID^E:4e-24^RecName: Full=Nuclear pore complex protein NUP88 {ECO:0000303|PubMed:21189294};^Eukaryota; Viridiplantae; Streptophyta; Embryophyta; Tracheophyta; Spermatophyta; Magnoliophyta; eudicotyledons; Gunneridae; Pentapetalae; rosids; malvids; Brassicales; Brassicaceae; Camelineae; Arabidopsis	.	.	c468_g1_i1|m.318	3-332[+]	NUP88_ARATH^NUP88_ARATH^Q:2-109,H:497-604^48.62%ID^E:3e-24^RecName: Full=Nuclear pore complex protein NUP88 {ECO:0000303|PubMed:21189294};^Eukaryota; Viridiplantae; Streptophyta; Embryophyta; Tracheophyta; Spermatophyta; Magnoliophyta; eudicotyledons; Gunneridae; Pentapetalae; rosids; malvids; Brassicales; Brassicaceae; Camelineae; Arabidopsis	.	.	.	.	.	GO:0005635^cellular_component^nuclear envelope`GO:0005643^cellular_component^nuclear pore`GO:0045087^biological_process^innate immune response`GO:0006611^biological_process^protein export from nucleus`GO:0009627^biological_process^systemic acquired resistance	.	.	.
c469_g1	c469_g1_i1	TIR_ARATH^TIR_ARATH^Q:1-312,H:11-115^51.43%ID^E:3e-30^RecName: Full=Toll/interleukin-1 receptor-like protein;^Eukaryota; Viridiplantae; Streptophyta; Embryophyta; Tracheophyta; Spermatophyta; Magnoliophyta; eudicotyledons; Gunneridae; Pentapetalae; rosids; malvids; Brassicales; Brassicaceae; Camelineae; Arabidopsis	.	.	c469_g1_i1|m.321	1-321[+]	TIR_ARATH^TIR_ARATH^Q:1-104,H:11-115^51.43%ID^E:3e-30^RecName: Full=Toll/interleukin-1 receptor-like protein;^Eukaryota; Viridiplantae; Streptophyta; Embryophyta; Tracheophyta; Spermatophyta; Magnoliophyta; eudicotyledons; Gunneridae; Pentapetalae; rosids; malvids; Brassicales; Brassicaceae; Camelineae; Arabidopsis	.	PF01582.15^TIR^TIR domain^1-106^E:3.1e-28`PF13676.1^TIR_2^TIR domain^1-92^E:1.6e-16	.	.	.	GO:0005737^cellular_component^cytoplasm`GO:0009506^cellular_component^plasmodesma`GO:0006952^biological_process^defense response`GO:0007165^biological_process^signal transduction	GO:0005515^molecular_function^protein binding`GO:0007165^biological_process^signal transduction	.	.
c471_g1	c471_g1_i1	LQY1_ARATH^LQY1_ARATH^Q:116-487,H:30-154^78.4%ID^E:3e-65^RecName: Full=Protein disulfide-isomerase LQY1;^Eukaryota; Viridiplantae; Streptophyta; Embryophyta; Tracheophyta; Spermatophyta; Magnoliophyta; eudicotyledons; Gunneridae; Pentapetalae; rosids; malvids; Brassicales; Brassicaceae; Camelineae; Arabidopsis	.	.	c471_g1_i1|m.322	2-490[+]	LQY1_ARATH^LQY1_ARATH^Q:10-162,H:7-154^68.63%ID^E:5e-70^RecName: Full=Protein disulfide-isomerase LQY1;^Eukaryota; Viridiplantae; Streptophyta; Embryophyta; Tracheophyta; Spermatophyta; Magnoliophyta; eudicotyledons; Gunneridae; Pentapetalae; rosids; malvids; Brassicales; Brassicaceae; Camelineae; Arabidopsis	.	.	.	.	.	GO:0009507^cellular_component^chloroplast`GO:0009570^cellular_component^chloroplast stroma`GO:0009534^cellular_component^chloroplast thylakoid`GO:0009535^cellular_component^chloroplast thylakoid membrane`GO:0016021^cellular_component^integral component of membrane`GO:0046872^molecular_function^metal ion binding`GO:0003756^molecular_function^protein disulfide isomerase activity`GO:0010206^biologic…	.	.	.
c471_g1	c471_g1_i1	LQY1_ARATH^LQY1_ARATH^Q:116-487,H:30-154^78.4%ID^E:3e-65^RecName: Full=Protein disulfide-isomerase LQY1;^Eukaryota; Viridiplantae; Streptophyta; Embryophyta; Tracheophyta; Spermatophyta; Magnoliophyta; eudicotyledons; Gunneridae; Pentapetalae; rosids; malvids; Brassicales; Brassicaceae; Camelineae; Arabidopsis	.	.	c471_g1_i1|m.324	43-207[-]	.	.	.	.	.	.	.	.	.	.
c475_g1	c475_g1_i2	.	.	.	c475_g1_i2|m.326	3-245[+]	.	.	.	.	.	.	.	.	.	.
c479_g1	c479_g1_i2	.	.	.	.	.	.	.	.	.	.	.	.	.	.	.
c481_g1	c481_g1_i1	ESCA_ARATH^ESCA_ARATH^Q:334-110,H:107-190^58.33%ID^E:5e-21^RecName: Full=Putative DNA-binding protein ESCAROLA;^Eukaryota; Viridiplantae; Streptophyta; Embryophyta; Tracheophyta; Spermatophyta; Magnoliophyta; eudicotyledons; Gunneridae; Pentapetalae; rosids; malvids; Brassicales; Brassicaceae; Camelineae; Arabidopsis	.	.	c481_g1_i1|m.330	2-334[-]	ESCA_ARATH^ESCA_ARATH^Q:1-111,H:107-226^62.5%ID^E:5e-22^RecName: Full=Putative DNA-binding protein ESCAROLA;^Eukaryota; Viridiplantae; Streptophyta; Embryophyta; Tracheophyta; Spermatophyta; Magnoliophyta; eudicotyledons; Gunneridae; Pentapetalae; rosids; malvids; Brassicales; Brassicaceae; Camelineae; Arabidopsis	.	PF03479.10^DUF296^Domain of unknown function (DUF296)^8-111^E:4.5e-35	.	.	.	GO:0005634^cellular_component^nucleus`GO:0003680^molecular_function^AT DNA binding`GO:0003690^molecular_function^double-stranded DNA binding`GO:0006325^biological_process^chromatin organization`GO:0010150^biological_process^leaf senescence`GO:0009640^biological_process^photomorphogenesis	.	.	.
c485_g1	c485_g1_i1	.	.	.	.	.	.	.	.	.	.	.	.	.	.	.
c487_g1	c487_g1_i1	.	.	.	c487_g1_i1|m.334	1-225[-]	.	.	.	.	.	.	.	.	.	.
c489_g1	c489_g1_i1	.	.	.	c489_g1_i1|m.335	134-319[-]	.	.	.	.	.	.	.	.	.	.
c493_g1	c493_g1_i1	.	.	.	.	.	.	.	.	.	.	.	.	.	.	.
c494_g1	c494_g1_i1	Y334_RALSO^Y334_RALSO^Q:6-329,H:61-169^43.12%ID^E:3e-20^RecName: Full=Macro domain-containing protein RSc0334;^Bacteria; Proteobacteria; Betaproteobacteria; Burkholderiales; Burkholderiaceae; Ralstonia	.	.	c494_g1_i1|m.341	3-344[+]	Y334_RALSO^Y334_RALSO^Q:2-109,H:61-169^43.12%ID^E:8e-21^RecName: Full=Macro domain-containing protein RSc0334;^Bacteria; Proteobacteria; Betaproteobacteria; Burkholderiales; Burkholderiaceae; Ralstonia	.	PF01661.16^Macro^Macro domain^1-76^E:6.1e-21	.	.	COG2110^appr-1-p processing domain protein	.	.	.	.
c495_g1	c495_g1_i1	.	.	.	.	.	.	.	.	.	.	.	.	.	.	.
c497_g1	c497_g1_i1	.	.	.	c497_g1_i1|m.344	2-352[+]	.	.	.	.	.	.	.	.	.	.
c498_g1	c498_g1_i1	.	.	.	c498_g1_i1|m.347	130-318[-]	.	.	.	.	.	.	.	.	.	.
c499_g1	c499_g1_i1	.	.	.	.	.	.	.	.	.	.	.	.	.	.	.
c500_g1	c500_g1_i1	.	.	.	.	.	.	.	.	.	.	.	.	.	.	.
c502_g1	c502_g1_i1	PHYB_TOBAC^PHYB_TOBAC^Q:1-444,H:31-179^87.92%ID^E:3e-84^RecName: Full=Phytochrome B;^Eukaryota; Viridiplantae; Streptophyta; Embryophyta; Tracheophyta; Spermatophyta; Magnoliophyta; eudicotyledons; Gunneridae; Pentapetalae; asterids; lamiids; Solanales; Solanaceae; Nicotianoideae; Nicotianeae; Nicotiana	.	.	c502_g1_i1|m.352	283-444[-]	.	.	.	.	.	.	.	.	.	.
c502_g1	c502_g1_i1	PHYB_TOBAC^PHYB_TOBAC^Q:1-444,H:31-179^87.92%ID^E:3e-84^RecName: Full=Phytochrome B;^Eukaryota; Viridiplantae; Streptophyta; Embryophyta; Tracheophyta; Spermatophyta; Magnoliophyta; eudicotyledons; Gunneridae; Pentapetalae; asterids; lamiids; Solanales; Solanaceae; Nicotianoideae; Nicotianeae; Nicotiana	.	.	c502_g1_i1|m.351	1-444[+]	PHYB_TOBAC^PHYB_TOBAC^Q:1-148,H:31-179^87.92%ID^E:3e-84^RecName: Full=Phytochrome B;^Eukaryota; Viridiplantae; Streptophyta; Embryophyta; Tracheophyta; Spermatophyta; Magnoliophyta; eudicotyledons; Gunneridae; Pentapetalae; asterids; lamiids; Solanales; Solanaceae; Nicotianoideae; Nicotianeae; Nicotiana	.	PF08446.6^PAS_2^PAS fold^51-148^E:3.3e-35	.	.	.	GO:0016020^cellular_component^membrane`GO:0000155^molecular_function^phosphorelay sensor kinase activity`GO:0009881^molecular_function^photoreceptor activity`GO:0009584^biological_process^detection of visible light`GO:0018298^biological_process^protein-chromophore linkage`GO:0017006^biological_process^protein-tetrapyrrole linkage`GO:0009585^biological_process^red, far-red light phototransduction`…	GO:0006355^biological_process^regulation of transcription, DNA-templated	.	.
c504_g1	c504_g1_i1	SNU13_SCHPO^SNU13_SCHPO^Q:115-489,H:1-125^72%ID^E:3e-52^RecName: Full=13 kDa ribonucleoprotein-associated protein;^Eukaryota; Fungi; Dikarya; Ascomycota; Taphrinomycotina; Schizosaccharomycetes; Schizosaccharomycetales; Schizosaccharomycetaceae; Schizosaccharomyces	.	.	.	.	.	.	.	.	.	COG1358^(ribosomal) protein	GO:0005730^cellular_component^nucleolus`GO:0032040^cellular_component^small-subunit processome`GO:0005681^cellular_component^spliceosomal complex`GO:0046540^cellular_component^U4/U6 x U5 tri-snRNP complex`GO:0003723^molecular_function^RNA binding`GO:0030490^biological_process^maturation of SSU-rRNA`GO:0045292^biological_process^mRNA cis splicing, via spliceosome	.	.	.
c505_g1	c505_g1_i1	.	.	.	.	.	.	.	.	.	.	.	.	.	.	.
c506_g1	c506_g1_i1	.	.	.	c506_g1_i1|m.354	3-323[+]	.	.	.	.	.	.	.	.	.	.
c507_g1	c507_g1_i1	.	.	.	.	.	.	.	.	.	.	.	.	.	.	.
c512_g1	c512_g1_i1	NOP10_DEBHA^NOP10_DEBHA^Q:62-238,H:1-58^68.33%ID^E:3e-19^RecName: Full=H/ACA ribonucleoprotein complex subunit 3;^Eukaryota; Fungi; Dikarya; Ascomycota; Saccharomycotina; Saccharomycetes; Saccharomycetales; Debaryomycetaceae; Debaryomyces	.	.	.	.	.	.	.	.	.	COG2260^more specifically in 18S rRNA pseudouridylation and in cleavage of pre-rRNA (By similarity)	GO:0072588^cellular_component^box H/ACA RNP complex`GO:0005730^cellular_component^nucleolus`GO:0030515^molecular_function^snoRNA binding`GO:0001522^biological_process^pseudouridine synthesis`GO:0006364^biological_process^rRNA processing	.	.	.
c516_g1	c516_g1_i1	.	.	.	.	.	.	.	.	.	.	.	.	.	.	.
c517_g1	c517_g1_i1	PIEZO_ARATH^PIEZO_ARATH^Q:5-505,H:1351-1517^44.13%ID^E:3e-31^RecName: Full=Piezo-type mechanosensitive ion channel homolog;^Eukaryota; Viridiplantae; Streptophyta; Embryophyta; Tracheophyta; Spermatophyta; Magnoliophyta; eudicotyledons; Gunneridae; Pentapetalae; rosids; malvids; Brassicales; Brassicaceae; Camelineae; Arabidopsis	.	.	c517_g1_i1|m.360	2-475[+]	PIEZO_ARATH^PIEZO_ARATH^Q:2-157,H:1351-1506^41.67%ID^E:3e-26^RecName: Full=Piezo-type mechanosensitive ion channel homolog;^Eukaryota; Viridiplantae; Streptophyta; Embryophyta; Tracheophyta; Spermatophyta; Magnoliophyta; eudicotyledons; Gunneridae; Pentapetalae; rosids; malvids; Brassicales; Brassicaceae; Camelineae; Arabidopsis	.	.	.	.	.	GO:0016021^cellular_component^integral component of membrane`GO:0008381^molecular_function^mechanically-gated ion channel activity	.	.	.
c518_g1	c518_g1_i1	.	.	.	.	.	.	.	.	.	.	.	.	.	.	.
c521_g1	c521_g1_i1	RL38_PLUXY^RL38_PLUXY^Q:26-214,H:1-63^60.32%ID^E:1e-19^RecName: Full=60S ribosomal protein L38;^Eukaryota; Metazoa; Ecdysozoa; Arthropoda; Hexapoda; Insecta; Pterygota; Neoptera; Endopterygota; Lepidoptera; Glossata; Ditrysia; Yponomeutoidea; Plutellidae; Plutella	.	.	c521_g1_i1|m.362	2-262[+]	RL38_BOMMO^RL38_BOMMO^Q:9-78,H:1-70^58.57%ID^E:5e-22^RecName: Full=60S ribosomal protein L38;^Eukaryota; Metazoa; Ecdysozoa; Arthropoda; Hexapoda; Insecta; Pterygota; Neoptera; Endopterygota; Lepidoptera; Glossata; Ditrysia; Bombycoidea; Bombycidae; Bombycinae; Bombyx	.	PF01781.13^Ribosomal_L38e^Ribosomal L38e protein family^10-76^E:1.1e-26	.	.	.	GO:0005840^cellular_component^ribosome`GO:0003735^molecular_function^structural constituent of ribosome`GO:0006412^biological_process^translation	GO:0003735^molecular_function^structural constituent of ribosome`GO:0006412^biological_process^translation`GO:0005622^cellular_component^intracellular`GO:0005840^cellular_component^ribosome	.	.
c522_g1	c522_g1_i1	.	.	.	.	.	.	.	.	.	.	.	.	.	.	.
c524_g1	c524_g1_i2	.	.	.	.	.	.	.	.	.	.	.	.	.	.	.
c527_g1	c527_g1_i1	.	.	.	.	.	.	.	.	.	.	.	.	.	.	.
c528_g1	c528_g1_i1	ACBP1_CAEEL^ACBP1_CAEEL^Q:166-348,H:20-80^63.93%ID^E:8e-21^RecName: Full=Acyl-CoA-binding protein homolog 1;^Eukaryota; Metazoa; Ecdysozoa; Nematoda; Chromadorea; Rhabditida; Rhabditoidea; Rhabditidae; Peloderinae; Caenorhabditis	.	.	c528_g1_i1|m.364	88-366[+]	ACBP1_CAEEL^ACBP1_CAEEL^Q:11-87,H:4-80^58.44%ID^E:5e-25^RecName: Full=Acyl-CoA-binding protein homolog 1;^Eukaryota; Metazoa; Ecdysozoa; Nematoda; Chromadorea; Rhabditida; Rhabditoidea; Rhabditidae; Peloderinae; Caenorhabditis	.	PF00887.14^ACBP^Acyl CoA binding protein^11-88^E:5.9e-29	.	.	COG4281^acyl-coA-binding protein	GO:0000062^molecular_function^fatty-acyl-CoA binding`GO:0008289^molecular_function^lipid binding`GO:0008340^biological_process^determination of adult lifespan`GO:0019915^biological_process^lipid storage`GO:0006810^biological_process^transport	GO:0000062^molecular_function^fatty-acyl-CoA binding	.	.
c531_g1	c531_g1_i1	Y5830_ARATH^Y5830_ARATH^Q:317-445,H:322-364^86.05%ID^E:1e-16^RecName: Full=Probable inactive receptor kinase At5g58300;^Eukaryota; Viridiplantae; Streptophyta; Embryophyta; Tracheophyta; Spermatophyta; Magnoliophyta; eudicotyledons; Gunneridae; Pentapetalae; rosids; malvids; Brassicales; Brassicaceae; Camelineae; Arabidopsis	.	.	c531_g1_i1|m.366	2-445[+]	Y3868_ARATH^Y3868_ARATH^Q:1-148,H:192-347^52.12%ID^E:5e-42^RecName: Full=Probable inactive receptor kinase At3g08680;^Eukaryota; Viridiplantae; Streptophyta; Embryophyta; Tracheophyta; Spermatophyta; Magnoliophyta; eudicotyledons; Gunneridae; Pentapetalae; rosids; malvids; Brassicales; Brassicaceae; Camelineae; Arabidopsis	.	.	.	.	COG0515^Serine Threonine protein kinase	GO:0016021^cellular_component^integral component of membrane`GO:0009505^cellular_component^plant-type cell wall`GO:0005886^cellular_component^plasma membrane`GO:0009506^cellular_component^plasmodesma`GO:0005524^molecular_function^ATP binding`GO:0004672^molecular_function^protein kinase activity	.	.	.
c532_g1	c532_g1_i1	.	.	.	c532_g1_i1|m.368	1-183[-]	.	.	.	.	.	.	.	.	.	.
c533_g1	c533_g1_i1	CAPP4_ARATH^CAPP4_ARATH^Q:1-345,H:845-959^77.39%ID^E:5e-57^RecName: Full=Phosphoenolpyruvate carboxylase 4;^Eukaryota; Viridiplantae; Streptophyta; Embryophyta; Tracheophyta; Spermatophyta; Magnoliophyta; eudicotyledons; Gunneridae; Pentapetalae; rosids; malvids; Brassicales; Brassicaceae; Camelineae; Arabidopsis	.	.	c533_g1_i1|m.372	1-345[+]	CAPP4_ARATH^CAPP4_ARATH^Q:1-115,H:845-959^77.39%ID^E:5e-57^RecName: Full=Phosphoenolpyruvate carboxylase 4;^Eukaryota; Viridiplantae; Streptophyta; Embryophyta; Tracheophyta; Spermatophyta; Magnoliophyta; eudicotyledons; Gunneridae; Pentapetalae; rosids; malvids; Brassicales; Brassicaceae; Camelineae; Arabidopsis	.	PF00311.12^PEPcase^Phosphoenolpyruvate carboxylase^1-113^E:1.9e-44	.	.	COG2352^forms oxaloacetate, a four-carbon dicarboxylic acid source for the tricarboxylic acid cycle (By similarity)	GO:0005737^cellular_component^cytoplasm`GO:0008964^molecular_function^phosphoenolpyruvate carboxylase activity`GO:0015977^biological_process^carbon fixation`GO:0015979^biological_process^photosynthesis`GO:0006099^biological_process^tricarboxylic acid cycle	GO:0008964^molecular_function^phosphoenolpyruvate carboxylase activity`GO:0006099^biological_process^tricarboxylic acid cycle`GO:0015977^biological_process^carbon fixation	.	.
c533_g2	c533_g2_i1	CAPP4_ARATH^CAPP4_ARATH^Q:3-260,H:947-1032^76.74%ID^E:1e-23^RecName: Full=Phosphoenolpyruvate carboxylase 4;^Eukaryota; Viridiplantae; Streptophyta; Embryophyta; Tracheophyta; Spermatophyta; Magnoliophyta; eudicotyledons; Gunneridae; Pentapetalae; rosids; malvids; Brassicales; Brassicaceae; Camelineae; Arabidopsis	.	.	c533_g2_i1|m.375	3-263[+]	CAPP4_ARATH^CAPP4_ARATH^Q:1-86,H:947-1032^76.74%ID^E:2e-38^RecName: Full=Phosphoenolpyruvate carboxylase 4;^Eukaryota; Viridiplantae; Streptophyta; Embryophyta; Tracheophyta; Spermatophyta; Magnoliophyta; eudicotyledons; Gunneridae; Pentapetalae; rosids; malvids; Brassicales; Brassicaceae; Camelineae; Arabidopsis	.	PF00311.12^PEPcase^Phosphoenolpyruvate carboxylase^2-86^E:3.2e-23	.	.	COG2352^forms oxaloacetate, a four-carbon dicarboxylic acid source for the tricarboxylic acid cycle (By similarity)	GO:0005737^cellular_component^cytoplasm`GO:0008964^molecular_function^phosphoenolpyruvate carboxylase activity`GO:0015977^biological_process^carbon fixation`GO:0015979^biological_process^photosynthesis`GO:0006099^biological_process^tricarboxylic acid cycle	GO:0008964^molecular_function^phosphoenolpyruvate carboxylase activity`GO:0006099^biological_process^tricarboxylic acid cycle`GO:0015977^biological_process^carbon fixation	.	.
c534_g1	c534_g1_i1	C82C4_ARATH^C82C4_ARATH^Q:69-455,H:303-431^56.59%ID^E:6e-44^RecName: Full=Cytochrome P450 82C4;^Eukaryota; Viridiplantae; Streptophyta; Embryophyta; Tracheophyta; Spermatophyta; Magnoliophyta; eudicotyledons; Gunneridae; Pentapetalae; rosids; malvids; Brassicales; Brassicaceae; Camelineae; Arabidopsis	.	.	c534_g1_i1|m.377	3-458[+]	C82C4_ARATH^C82C4_ARATH^Q:5-151,H:285-431^53.74%ID^E:8e-48^RecName: Full=Cytochrome P450 82C4;^Eukaryota; Viridiplantae; Streptophyta; Embryophyta; Tracheophyta; Spermatophyta; Magnoliophyta; eudicotyledons; Gunneridae; Pentapetalae; rosids; malvids; Brassicales; Brassicaceae; Camelineae; Arabidopsis	.	PF00067.17^p450^Cytochrome P450^21-151^E:1.4e-42	.	.	COG2124^Cytochrome p450	GO:0016021^cellular_component^integral component of membrane`GO:0020037^molecular_function^heme binding`GO:0005506^molecular_function^iron ion binding`GO:0004497^molecular_function^monooxygenase activity`GO:0016705^molecular_function^oxidoreductase activity, acting on paired donors, with incorporation or reduction of molecular oxygen`GO:0071281^biological_process^cellular response to iron ion	GO:0005506^molecular_function^iron ion binding`GO:0016705^molecular_function^oxidoreductase activity, acting on paired donors, with incorporation or reduction of molecular oxygen`GO:0020037^molecular_function^heme binding`GO:0055114^biological_process^oxidation-reduction process	.	.
c536_g1	c536_g1_i1	SYNC_SCHPO^SYNC_SCHPO^Q:3-254,H:470-553^64.29%ID^E:6e-32^RecName: Full=Probable asparagine--tRNA ligase, cytoplasmic;^Eukaryota; Fungi; Dikarya; Ascomycota; Taphrinomycotina; Schizosaccharomycetes; Schizosaccharomycetales; Schizosaccharomycetaceae; Schizosaccharomyces	.	.	.	.	.	.	.	.	.	COG0017^asparaginyl-tRNA synthetase	GO:0005737^cellular_component^cytoplasm`GO:0005829^cellular_component^cytosol`GO:0004816^molecular_function^asparagine-tRNA ligase activity`GO:0005524^molecular_function^ATP binding`GO:0003676^molecular_function^nucleic acid binding`GO:0006421^biological_process^asparaginyl-tRNA aminoacylation`GO:0002181^biological_process^cytoplasmic translation	.	.	.
c537_g1	c537_g1_i1	BB_ARATH^BB_ARATH^Q:3-161,H:195-246^75.47%ID^E:6e-22^RecName: Full=E3 ubiquitin ligase BIG BROTHER;^Eukaryota; Viridiplantae; Streptophyta; Embryophyta; Tracheophyta; Spermatophyta; Magnoliophyta; eudicotyledons; Gunneridae; Pentapetalae; rosids; malvids; Brassicales; Brassicaceae; Camelineae; Arabidopsis	.	.	c537_g1_i1|m.384	70-309[+]	.	.	.	.	.	.	.	.	.	.
c537_g1	c537_g1_i1	BB_ARATH^BB_ARATH^Q:3-161,H:195-246^75.47%ID^E:6e-22^RecName: Full=E3 ubiquitin ligase BIG BROTHER;^Eukaryota; Viridiplantae; Streptophyta; Embryophyta; Tracheophyta; Spermatophyta; Magnoliophyta; eudicotyledons; Gunneridae; Pentapetalae; rosids; malvids; Brassicales; Brassicaceae; Camelineae; Arabidopsis	.	.	c537_g1_i1|m.385	3-194[-]	.	.	.	.	.	.	.	.	.	.
c539_g1	c539_g1_i1	.	.	.	c539_g1_i1|m.387	1-246[+]	.	.	.	.	.	.	.	.	.	.
c544_g1	c544_g1_i1	.	.	.	c544_g1_i1|m.388	1-273[+]	.	.	.	.	.	.	.	.	.	.
c545_g1	c545_g1_i1	ACON_ASPFU^ACON_ASPFU^Q:2-298,H:679-777^68.69%ID^E:2e-39^RecName: Full=Aconitate hydratase, mitochondrial;^Eukaryota; Fungi; Dikarya; Ascomycota; Pezizomycotina; Eurotiomycetes; Eurotiomycetidae; Eurotiales; Aspergillaceae; Aspergillus	.	.	c545_g1_i1|m.391	2-310[-]	.	.	.	.	.	.	.	.	.	.
c546_g1	c546_g1_i1	ENASE_HUMAN^ENASE_HUMAN^Q:321-4,H:82-185^49.07%ID^E:2e-25^RecName: Full=Cytosolic endo-beta-N-acetylglucosaminidase;^Eukaryota; Metazoa; Chordata; Craniata; Vertebrata; Euteleostomi; Mammalia; Eutheria; Euarchontoglires; Primates; Haplorrhini; Catarrhini; Hominidae; Homo	.	.	.	.	.	.	.	.	.	COG4724^endo-beta-n-acetylglucosaminidase	GO:0005829^cellular_component^cytosol`GO:0033925^molecular_function^mannosyl-glycoprotein endo-beta-N-acetylglucosaminidase activity	.	.	.
c549_g1	c549_g1_i1	.	.	.	.	.	.	.	.	.	.	.	.	.	.	.
c550_g1	c550_g1_i1	.	.	.	.	.	.	.	.	.	.	.	.	.	.	.
c551_g1	c551_g1_i1	CY1_NEUCR^CY1_NEUCR^Q:2-703,H:56-288^88.14%ID^E:1e-151^RecName: Full=Cytochrome c1, heme protein, mitochondrial;^Eukaryota; Fungi; Dikarya; Ascomycota; Pezizomycotina; Sordariomycetes; Sordariomycetidae; Sordariales; Sordariaceae; Neurospora	.	.	c551_g1_i1|m.398	2-703[+]	CY1_NEUCR^CY1_NEUCR^Q:1-234,H:56-288^88.14%ID^E:1e-151^RecName: Full=Cytochrome c1, heme protein, mitochondrial;^Eukaryota; Fungi; Dikarya; Ascomycota; Pezizomycotina; Sordariomycetes; Sordariomycetidae; Sordariales; Sordariaceae; Neurospora	.	PF02167.10^Cytochrom_C1^Cytochrome C1 family^31-231^E:1.4e-79	.	.	COG2857^cytochrome c1	GO:0005750^cellular_component^mitochondrial respiratory chain complex III`GO:0045153^molecular_function^electron transporter, transferring electrons within CoQH2-cytochrome c reductase complex activity`GO:0020037^molecular_function^heme binding`GO:0005506^molecular_function^iron ion binding`GO:0055114^biological_process^oxidation-reduction process	GO:0005506^molecular_function^iron ion binding`GO:0009055^molecular_function^electron carrier activity`GO:0020037^molecular_function^heme binding	.	.
c555_g1	c555_g1_i1	.	.	.	.	.	.	.	.	.	.	.	.	.	.	.
c557_g1	c557_g1_i1	.	.	.	c557_g1_i1|m.403	1-501[+]	.	.	.	.	.	.	.	.	.	.
c558_g1	c558_g1_i1	.	.	.	.	.	.	.	.	.	.	.	.	.	.	.
c566_g1	c566_g1_i1	.	.	.	.	.	.	.	.	.	.	.	.	.	.	.
c572_g1	c572_g1_i1	.	.	.	c572_g1_i1|m.406	3-320[+]	.	.	.	.	.	.	.	.	.	.
c575_g1	c575_g1_i1	.	.	.	.	.	.	.	.	.	.	.	.	.	.	.
c576_g1	c576_g1_i1	.	.	.	.	.	.	.	.	.	.	.	.	.	.	.
c577_g1	c577_g1_i1	IMK3_ARATH^IMK3_ARATH^Q:6-548,H:358-540^52.94%ID^E:5e-43^RecName: Full=Probable leucine-rich repeat receptor-like protein kinase IMK3;^Eukaryota; Viridiplantae; Streptophyta; Embryophyta; Tracheophyta; Spermatophyta; Magnoliophyta; eudicotyledons; Gunneridae; Pentapetalae; rosids; malvids; Brassicales; Brassicaceae; Camelineae; Arabidopsis	.	.	c577_g1_i1|m.413	3-548[+]	IMK3_ARATH^IMK3_ARATH^Q:2-182,H:358-540^56.91%ID^E:6e-59^RecName: Full=Probable leucine-rich repeat receptor-like protein kinase IMK3;^Eukaryota; Viridiplantae; Streptophyta; Embryophyta; Tracheophyta; Spermatophyta; Magnoliophyta; eudicotyledons; Gunneridae; Pentapetalae; rosids; malvids; Brassicales; Brassicaceae; Camelineae; Arabidopsis	.	.	.	.	.	GO:0016021^cellular_component^integral component of membrane`GO:0005886^cellular_component^plasma membrane`GO:0005524^molecular_function^ATP binding`GO:0004674^molecular_function^protein serine/threonine kinase activity	.	.	.
c581_g1	c581_g1_i1	.	.	.	.	.	.	.	.	.	.	.	.	.	.	.
c583_g1	c583_g1_i1	HDA8_ARATH^HDA8_ARATH^Q:1-171,H:320-375^52.63%ID^E:2e-10^RecName: Full=Histone deacetylase 8;^Eukaryota; Viridiplantae; Streptophyta; Embryophyta; Tracheophyta; Spermatophyta; Magnoliophyta; eudicotyledons; Gunneridae; Pentapetalae; rosids; malvids; Brassicales; Brassicaceae; Camelineae; Arabidopsis	.	.	c583_g1_i1|m.415	1-189[+]	HDA8_ARATH^HDA8_ARATH^Q:1-57,H:320-375^52.63%ID^E:6e-13^RecName: Full=Histone deacetylase 8;^Eukaryota; Viridiplantae; Streptophyta; Embryophyta; Tracheophyta; Spermatophyta; Magnoliophyta; eudicotyledons; Gunneridae; Pentapetalae; rosids; malvids; Brassicales; Brassicaceae; Camelineae; Arabidopsis	.	.	.	.	COG0123^Histone deacetylase	GO:0005634^cellular_component^nucleus`GO:0032041^molecular_function^NAD-dependent histone deacetylase activity (H3-K14 specific)`GO:0097372^molecular_function^NAD-dependent histone deacetylase activity (H3-K18 specific)`GO:0046969^molecular_function^NAD-dependent histone deacetylase activity (H3-K9 specific)`GO:0046970^molecular_function^NAD-dependent histone deacetylase activity (H4-K16 specific…	.	.	.
c590_g1	c590_g1_i1	.	.	.	c590_g1_i1|m.417	3-260[+]	.	.	.	.	.	.	.	.	.	.
c591_g1	c591_g1_i1	HDG1_ARATH^HDG1_ARATH^Q:2-295,H:710-807^74.75%ID^E:4e-37^RecName: Full=Homeobox-leucine zipper protein HDG1;^Eukaryota; Viridiplantae; Streptophyta; Embryophyta; Tracheophyta; Spermatophyta; Magnoliophyta; eudicotyledons; Gunneridae; Pentapetalae; rosids; malvids; Brassicales; Brassicaceae; Camelineae; Arabidopsis	.	.	.	.	.	.	.	.	.	.	GO:0005634^cellular_component^nucleus`GO:0008289^molecular_function^lipid binding`GO:0043565^molecular_function^sequence-specific DNA binding`GO:0003700^molecular_function^sequence-specific DNA binding transcription factor activity`GO:0048497^biological_process^maintenance of floral organ identity`GO:0006351^biological_process^transcription, DNA-templated	.	.	.
c595_g1	c595_g1_i1	.	.	.	c595_g1_i1|m.420	1-486[+]	.	.	.	.	.	.	.	.	.	.
c595_g1	c595_g1_i1	.	.	.	c595_g1_i1|m.421	316-486[-]	.	.	.	.	.	.	.	.	.	.
c596_g1	c596_g1_i1	.	.	.	.	.	.	.	.	.	.	.	.	.	.	.
c597_g1	c597_g1_i1	.	.	.	.	.	.	.	.	.	.	.	.	.	.	.
c599_g1	c599_g1_i1	.	.	.	c599_g1_i1|m.424	1-249[+]	.	.	PF02485.16^Branch^Core-2/I-Branching enzyme^1-81^E:7e-27	.	.	.	.	GO:0008375^molecular_function^acetylglucosaminyltransferase activity`GO:0016020^cellular_component^membrane	.	.
c600_g1	c600_g1_i1	STE12_EMENI^STE12_EMENI^Q:1-225,H:42-116^77.33%ID^E:3e-37^RecName: Full=Transcription factor steA;^Eukaryota; Fungi; Dikarya; Ascomycota; Pezizomycotina; Eurotiomycetes; Eurotiomycetidae; Eurotiales; Aspergillaceae; Aspergillus	.	.	c600_g1_i1|m.426	1-225[+]	STE12_EMENI^STE12_EMENI^Q:1-75,H:42-116^77.33%ID^E:3e-37^RecName: Full=Transcription factor steA;^Eukaryota; Fungi; Dikarya; Ascomycota; Pezizomycotina; Eurotiomycetes; Eurotiomycetidae; Eurotiales; Aspergillaceae; Aspergillus	.	PF02200.11^STE^STE like transcription factor^15-75^E:8.7e-29	.	.	COG5048^Zinc finger protein	GO:0005576^cellular_component^extracellular region`GO:0005634^cellular_component^nucleus`GO:0046872^molecular_function^metal ion binding`GO:0043565^molecular_function^sequence-specific DNA binding`GO:0003700^molecular_function^sequence-specific DNA binding transcription factor activity`GO:0044212^molecular_function^transcription regulatory region DNA binding`GO:0000122^biological_process^negative…	GO:0003700^molecular_function^sequence-specific DNA binding transcription factor activity`GO:0006355^biological_process^regulation of transcription, DNA-templated`GO:0005634^cellular_component^nucleus	.	.
c603_g1	c603_g1_i1	.	.	.	.	.	.	.	.	.	.	.	.	.	.	.
c608_g1	c608_g1_i1	.	.	.	c608_g1_i1|m.427	2-304[+]	.	.	.	.	.	.	.	.	.	.
c609_g1	c609_g1_i1	.	.	.	.	.	.	.	.	.	.	.	.	.	.	.
c610_g1	c610_g1_i1	.	.	.	c610_g1_i1|m.428	69-326[+]	.	.	PF02458.10^Transferase^Transferase family^12-86^E:1.1e-10	.	.	.	.	GO:0016747^molecular_function^transferase activity, transferring acyl groups other than amino-acyl groups	.	.
c612_g1	c612_g1_i1	ALA3_ARATH^ALA3_ARATH^Q:2-247,H:1046-1128^68.67%ID^E:2e-32^RecName: Full=Phospholipid-transporting ATPase 3;^Eukaryota; Viridiplantae; Streptophyta; Embryophyta; Tracheophyta; Spermatophyta; Magnoliophyta; eudicotyledons; Gunneridae; Pentapetalae; rosids; malvids; Brassicales; Brassicaceae; Camelineae; Arabidopsis	.	.	c612_g1_i1|m.429	2-247[+]	ALA3_ARATH^ALA3_ARATH^Q:1-82,H:1046-1128^68.67%ID^E:1e-32^RecName: Full=Phospholipid-transporting ATPase 3;^Eukaryota; Viridiplantae; Streptophyta; Embryophyta; Tracheophyta; Spermatophyta; Magnoliophyta; eudicotyledons; Gunneridae; Pentapetalae; rosids; malvids; Brassicales; Brassicaceae; Camelineae; Arabidopsis	.	.	.	.	COG0474^P-type atpase	GO:0005789^cellular_component^endoplasmic reticulum membrane`GO:0005768^cellular_component^endosome`GO:0005794^cellular_component^Golgi apparatus`GO:0000139^cellular_component^Golgi membrane`GO:0016021^cellular_component^integral component of membrane`GO:0005886^cellular_component^plasma membrane`GO:0005802^cellular_component^trans-Golgi network`GO:0005524^molecular_function^ATP binding`GO:001982…	.	.	.
c613_g1	c613_g1_i1	.	.	.	c613_g1_i1|m.431	465-620[-]	.	.	.	.	.	.	.	.	.	.
c614_g1	c614_g1_i1	REM19_ARATH^REM19_ARATH^Q:80-232,H:104-154^39.22%ID^E:6e-06^RecName: Full=B3 domain-containing protein REM19;^Eukaryota; Viridiplantae; Streptophyta; Embryophyta; Tracheophyta; Spermatophyta; Magnoliophyta; eudicotyledons; Gunneridae; Pentapetalae; rosids; malvids; Brassicales; Brassicaceae; Camelineae; Arabidopsis	.	.	c614_g1_i1|m.433	2-232[+]	REM19_ARATH^REM19_ARATH^Q:27-77,H:104-154^39.22%ID^E:3e-06^RecName: Full=B3 domain-containing protein REM19;^Eukaryota; Viridiplantae; Streptophyta; Embryophyta; Tracheophyta; Spermatophyta; Magnoliophyta; eudicotyledons; Gunneridae; Pentapetalae; rosids; malvids; Brassicales; Brassicaceae; Camelineae; Arabidopsis	.	.	.	.	.	GO:0005634^cellular_component^nucleus`GO:0005886^cellular_component^plasma membrane`GO:0003677^molecular_function^DNA binding`GO:0034613^biological_process^cellular protein localization`GO:0006355^biological_process^regulation of transcription, DNA-templated`GO:0009409^biological_process^response to cold`GO:0006351^biological_process^transcription, DNA-templated	.	.	.
c615_g1	c615_g1_i1	CBP23_HORVU^CBP23_HORVU^Q:10-282,H:162-252^70.33%ID^E:2e-39^RecName: Full=Serine carboxypeptidase II-3;^Eukaryota; Viridiplantae; Streptophyta; Embryophyta; Tracheophyta; Spermatophyta; Magnoliophyta; Liliopsida; Poales; Poaceae; BEP clade; Pooideae; Triticeae; Hordeum	.	.	c615_g1_i1|m.434	1-291[+]	CBP23_HORVU^CBP23_HORVU^Q:4-94,H:162-252^70.33%ID^E:2e-39^RecName: Full=Serine carboxypeptidase II-3;^Eukaryota; Viridiplantae; Streptophyta; Embryophyta; Tracheophyta; Spermatophyta; Magnoliophyta; Liliopsida; Poales; Poaceae; BEP clade; Pooideae; Triticeae; Hordeum	.	PF00450.17^Peptidase_S10^Serine carboxypeptidase^6-96^E:2.3e-40	.	.	.	GO:0004185^molecular_function^serine-type carboxypeptidase activity	GO:0004185^molecular_function^serine-type carboxypeptidase activity`GO:0006508^biological_process^proteolysis	.	.
c616_g1	c616_g1_i1	YFMJ_BACSU^YFMJ_BACSU^Q:64-960,H:1-296^43.73%ID^E:4e-56^RecName: Full=Putative NADP-dependent oxidoreductase YfmJ;^Bacteria; Firmicutes; Bacilli; Bacillales; Bacillaceae; Bacillus	.	.	c616_g1_i1|m.435	1-960[+]	YFMJ_BACSU^YFMJ_BACSU^Q:22-320,H:1-296^43.73%ID^E:2e-71^RecName: Full=Putative NADP-dependent oxidoreductase YfmJ;^Bacteria; Firmicutes; Bacilli; Bacillales; Bacillaceae; Bacillus	.	PF00107.21^ADH_zinc_N^Zinc-binding dehydrogenase^186-318^E:3.3e-23	.	.	COG2130^alcohol dehydrogenase	GO:0016491^molecular_function^oxidoreductase activity`GO:0008270^molecular_function^zinc ion binding`GO:0019439^biological_process^aromatic compound catabolic process`GO:0009636^biological_process^response to toxic substance	GO:0008270^molecular_function^zinc ion binding`GO:0016491^molecular_function^oxidoreductase activity`GO:0055114^biological_process^oxidation-reduction process	.	.
c616_g1	c616_g1_i2	CURA_ECOLI^CURA_ECOLI^Q:12-764,H:48-302^41.25%ID^E:6e-50^RecName: Full=NADPH-dependent curcumin reductase;^Bacteria; Proteobacteria; Gammaproteobacteria; Enterobacteriales; Enterobacteriaceae; Escherichia	.	.	c616_g1_i2|m.439	3-764[+]	YFMJ_BACSU^YFMJ_BACSU^Q:4-254,H:45-296^45.04%ID^E:1e-64^RecName: Full=Putative NADP-dependent oxidoreductase YfmJ;^Bacteria; Firmicutes; Bacilli; Bacillales; Bacillaceae; Bacillus	.	PF00107.21^ADH_zinc_N^Zinc-binding dehydrogenase^120-252^E:1.9e-23	.	.	COG2130^alcohol dehydrogenase	GO:0016491^molecular_function^oxidoreductase activity`GO:0008270^molecular_function^zinc ion binding`GO:0019439^biological_process^aromatic compound catabolic process`GO:0009636^biological_process^response to toxic substance	GO:0008270^molecular_function^zinc ion binding`GO:0016491^molecular_function^oxidoreductase activity`GO:0055114^biological_process^oxidation-reduction process	.	.
c617_g1	c617_g1_i1	ABA2_SOLLC^ABA2_SOLLC^Q:131-409,H:117-209^90.32%ID^E:8e-52^RecName: Full=Zeaxanthin epoxidase, chloroplastic;^Eukaryota; Viridiplantae; Streptophyta; Embryophyta; Tracheophyta; Spermatophyta; Magnoliophyta; eudicotyledons; Gunneridae; Pentapetalae; asterids; lamiids; Solanales; Solanaceae; Solanoideae; Solaneae; Solanum; Lycopersicon	.	.	c617_g1_i1|m.445	2-409[+]	ABA2_SOLLC^ABA2_SOLLC^Q:3-136,H:76-209^84.33%ID^E:2e-73^RecName: Full=Zeaxanthin epoxidase, chloroplastic;^Eukaryota; Viridiplantae; Streptophyta; Embryophyta; Tracheophyta; Spermatophyta; Magnoliophyta; eudicotyledons; Gunneridae; Pentapetalae; asterids; lamiids; Solanales; Solanaceae; Solanoideae; Solaneae; Solanum; Lycopersicon	.	PF13450.1^NAD_binding_8^NAD(P)-binding Rossmann-like domain^17-44^E:5.9e-05	.	.	.	GO:0031969^cellular_component^chloroplast membrane`GO:0009535^cellular_component^chloroplast thylakoid membrane`GO:0052663^molecular_function^antheraxanthin epoxidase activity`GO:0009540^molecular_function^zeaxanthin epoxidase [overall] activity`GO:0052662^molecular_function^zeaxanthin epoxidase activity`GO:0009688^biological_process^abscisic acid biosynthetic process`GO:0010264^biological_proces…	.	.	.
c618_g1	c618_g1_i1	.	.	.	c618_g1_i1|m.447	2-385[+]	MUTS2_EXIS2^MUTS2_EXIS2^Q:37-128,H:138-231^32.98%ID^E:8e-08^RecName: Full=Endonuclease MutS2 {ECO:0000255|HAMAP-Rule:MF_00092};^Bacteria; Firmicutes; Bacilli; Bacillales; Bacillales Family XII. Incertae Sedis; Exiguobacterium	.	.	.	.	COG1193^muts2 protein	GO:0005524^molecular_function^ATP binding`GO:0016887^molecular_function^ATPase activity`GO:0004519^molecular_function^endonuclease activity`GO:0030983^molecular_function^mismatched DNA binding`GO:0006298^biological_process^mismatch repair`GO:0045910^biological_process^negative regulation of DNA recombination	.	.	.
c619_g1	c619_g1_i1	.	.	.	.	.	.	.	.	.	.	.	.	.	.	.
c621_g1	c621_g1_i2	.	.	.	.	.	.	.	.	.	.	.	.	.	.	.
c622_g1	c622_g1_i1	.	.	.	.	.	.	.	.	.	.	.	.	.	.	.
c623_g1	c623_g1_i1	LBD15_ARATH^LBD15_ARATH^Q:2-319,H:53-158^85.85%ID^E:7e-43^RecName: Full=LOB domain-containing protein 15;^Eukaryota; Viridiplantae; Streptophyta; Embryophyta; Tracheophyta; Spermatophyta; Magnoliophyta; eudicotyledons; Gunneridae; Pentapetalae; rosids; malvids; Brassicales; Brassicaceae; Camelineae; Arabidopsis	.	.	c623_g1_i1|m.448	2-499[+]	LBD15_ARATH^LBD15_ARATH^Q:1-165,H:53-224^62.71%ID^E:6e-51^RecName: Full=LOB domain-containing protein 15;^Eukaryota; Viridiplantae; Streptophyta; Embryophyta; Tracheophyta; Spermatophyta; Magnoliophyta; eudicotyledons; Gunneridae; Pentapetalae; rosids; malvids; Brassicales; Brassicaceae; Camelineae; Arabidopsis	.	PF03195.9^DUF260^Protein of unknown function DUF260^1-92^E:2.8e-32	.	.	.	GO:0005634^cellular_component^nucleus	.	.	.
c624_g1	c624_g1_i1	PMT4_ARATH^PMT4_ARATH^Q:2-676,H:213-441^61.57%ID^E:5e-101^RecName: Full=Probable methyltransferase PMT4;^Eukaryota; Viridiplantae; Streptophyta; Embryophyta; Tracheophyta; Spermatophyta; Magnoliophyta; eudicotyledons; Gunneridae; Pentapetalae; rosids; malvids; Brassicales; Brassicaceae; Camelineae; Arabidopsis	.	.	c624_g1_i1|m.450	2-676[+]	PMT4_ARATH^PMT4_ARATH^Q:1-225,H:213-441^61.57%ID^E:4e-101^RecName: Full=Probable methyltransferase PMT4;^Eukaryota; Viridiplantae; Streptophyta; Embryophyta; Tracheophyta; Spermatophyta; Magnoliophyta; eudicotyledons; Gunneridae; Pentapetalae; rosids; malvids; Brassicales; Brassicaceae; Camelineae; Arabidopsis	.	PF03141.11^Methyltransf_29^Putative S-adenosyl-L-methionine-dependent methyltransferase^1-221^E:9.2e-50`PF08241.7^Methyltransf_11^Methyltransferase domain^36-88^E:1.6e-05	.	.	.	GO:0005789^cellular_component^endoplasmic reticulum membrane`GO:0016021^cellular_component^integral component of membrane`GO:0005774^cellular_component^vacuolar membrane`GO:0008168^molecular_function^methyltransferase activity	GO:0008168^molecular_function^methyltransferase activity`GO:0008152^biological_process^metabolic process	.	.
c627_g1	c627_g1_i1	RSLE2_ORYSJ^RSLE2_ORYSJ^Q:389-3,H:172-302^32.82%ID^E:2e-15^RecName: Full=Zinc finger BED domain-containing protein RICESLEEPER 2;^Eukaryota; Viridiplantae; Streptophyta; Embryophyta; Tracheophyta; Spermatophyta; Magnoliophyta; Liliopsida; Poales; Poaceae; BEP clade; Ehrhartoideae; Oryzeae; Oryza	.	.	c627_g1_i1|m.453	3-320[-]	RSLE2_ORYSJ^RSLE2_ORYSJ^Q:6-106,H:200-302^34.95%ID^E:8e-15^RecName: Full=Zinc finger BED domain-containing protein RICESLEEPER 2;^Eukaryota; Viridiplantae; Streptophyta; Embryophyta; Tracheophyta; Spermatophyta; Magnoliophyta; Liliopsida; Poales; Poaceae; BEP clade; Ehrhartoideae; Oryzeae; Oryza	.	.	.	.	.	GO:0005634^cellular_component^nucleus`GO:0003677^molecular_function^DNA binding`GO:0046872^molecular_function^metal ion binding`GO:0009791^biological_process^post-embryonic development`GO:0006355^biological_process^regulation of transcription, DNA-templated`GO:0006351^biological_process^transcription, DNA-templated	.	.	.
c628_g1	c628_g1_i1	.	.	.	.	.	.	.	.	.	.	.	.	.	.	.
c631_g1	c631_g1_i1	LAML_ARATH^LAML_ARATH^Q:497-294,H:60-126^51.47%ID^E:1e-16^RecName: Full=Lamin-like protein;^Eukaryota; Viridiplantae; Streptophyta; Embryophyta; Tracheophyta; Spermatophyta; Magnoliophyta; eudicotyledons; Gunneridae; Pentapetalae; rosids; malvids; Brassicales; Brassicaceae; Camelineae; Arabidopsis	.	.	.	.	.	.	.	.	.	.	GO:0031225^cellular_component^anchored component of membrane`GO:0046658^cellular_component^anchored component of plasma membrane`GO:0005886^cellular_component^plasma membrane`GO:0005773^cellular_component^vacuole`GO:0005507^molecular_function^copper ion binding`GO:0009055^molecular_function^electron carrier activity	.	.	.
c639_g1	c639_g1_i1	.	.	.	.	.	.	.	.	.	.	.	.	.	.	.
c640_g1	c640_g1_i1	CRR3_ARATH^CRR3_ARATH^Q:1-234,H:87-166^75%ID^E:5e-36^RecName: Full=Cysteine-rich repeat secretory protein 3;^Eukaryota; Viridiplantae; Streptophyta; Embryophyta; Tracheophyta; Spermatophyta; Magnoliophyta; eudicotyledons; Gunneridae; Pentapetalae; rosids; malvids; Brassicales; Brassicaceae; Camelineae; Arabidopsis	.	.	c640_g1_i1|m.460	1-234[+]	CRR3_ARATH^CRR3_ARATH^Q:1-78,H:87-166^75%ID^E:5e-36^RecName: Full=Cysteine-rich repeat secretory protein 3;^Eukaryota; Viridiplantae; Streptophyta; Embryophyta; Tracheophyta; Spermatophyta; Magnoliophyta; eudicotyledons; Gunneridae; Pentapetalae; rosids; malvids; Brassicales; Brassicaceae; Camelineae; Arabidopsis	.	PF01657.12^Stress-antifung^Salt stress response/antifungal^1-47^E:9.6e-10	.	.	.	GO:0016021^cellular_component^integral component of membrane`GO:0009506^cellular_component^plasmodesma`GO:0010497^biological_process^plasmodesmata-mediated intercellular transport`GO:0046739^biological_process^transport of virus in multicellular host	.	.	.
c641_g1	c641_g1_i1	.	.	.	c641_g1_i1|m.463	56-310[-]	.	.	.	.	.	.	.	.	.	.
c642_g2	c642_g2_i1	.	.	.	.	.	.	.	.	.	.	.	.	.	.	.
c644_g1	c644_g1_i1	.	.	.	c644_g1_i1|m.465	477-761[-]	.	.	.	.	.	.	.	.	.	.
c648_g1	c648_g1_i1	.	.	.	c648_g1_i1|m.467	2-181[-]	.	.	.	.	.	.	.	.	.	.
c648_g1	c648_g1_i1	.	.	.	c648_g1_i1|m.468	318-491[-]	.	.	.	.	.	.	.	.	.	.
c649_g1	c649_g1_i2	RLP24_DEBHA^RLP24_DEBHA^Q:51-512,H:1-153^65.58%ID^E:2e-65^RecName: Full=Ribosome biogenesis protein RLP24;^Eukaryota; Fungi; Dikarya; Ascomycota; Saccharomycotina; Saccharomycetes; Saccharomycetales; Debaryomycetaceae; Debaryomyces	.	.	c649_g1_i2|m.469	51-602[+]	RLP24_DEBHA^RLP24_DEBHA^Q:1-154,H:1-153^65.58%ID^E:8e-66^RecName: Full=Ribosome biogenesis protein RLP24;^Eukaryota; Fungi; Dikarya; Ascomycota; Saccharomycotina; Saccharomycetes; Saccharomycetales; Debaryomycetaceae; Debaryomyces	.	PF01246.15^Ribosomal_L24e^Ribosomal protein L24e^1-66^E:8.5e-29	.	.	COG2075^Ribosomal protein	GO:0005730^cellular_component^nucleolus`GO:0042254^biological_process^ribosome biogenesis	.	.	.
c650_g1	c650_g1_i1	.	.	.	.	.	.	.	.	.	.	.	.	.	.	.
c651_g1	c651_g1_i1	.	.	.	.	.	.	.	.	.	.	.	.	.	.	.
c652_g1	c652_g1_i1	ERF22_ARATH^ERF22_ARATH^Q:313-68,H:65-149^50.57%ID^E:3e-18^RecName: Full=Ethylene-responsive transcription factor ERF022;^Eukaryota; Viridiplantae; Streptophyta; Embryophyta; Tracheophyta; Spermatophyta; Magnoliophyta; eudicotyledons; Gunneridae; Pentapetalae; rosids; malvids; Brassicales; Brassicaceae; Camelineae; Arabidopsis	.	.	c652_g1_i1|m.473	2-331[-]	ERF22_ARATH^ERF22_ARATH^Q:7-88,H:65-149^51.72%ID^E:5e-20^RecName: Full=Ethylene-responsive transcription factor ERF022;^Eukaryota; Viridiplantae; Streptophyta; Embryophyta; Tracheophyta; Spermatophyta; Magnoliophyta; eudicotyledons; Gunneridae; Pentapetalae; rosids; malvids; Brassicales; Brassicaceae; Camelineae; Arabidopsis	.	.	.	.	.	GO:0005634^cellular_component^nucleus`GO:0003677^molecular_function^DNA binding`GO:0003700^molecular_function^sequence-specific DNA binding transcription factor activity`GO:0009873^biological_process^ethylene-activated signaling pathway`GO:0006351^biological_process^transcription, DNA-templated	.	.	.
c653_g1	c653_g1_i1	.	.	.	.	.	.	.	.	.	.	.	.	.	.	.
c654_g1	c654_g1_i1	.	.	.	c654_g1_i1|m.477	2-349[+]	.	.	PF12023.3^DUF3511^Domain of unknown function (DUF3511)^68-113^E:3.7e-17	.	.	.	.	.	.	.
c656_g1	c656_g1_i1	.	.	.	.	.	.	.	.	.	.	.	.	.	.	.
c657_g1	c657_g1_i2	Y3475_ARATH^Y3475_ARATH^Q:42-1013,H:686-1003^39.02%ID^E:4e-68^RecName: Full=Probable LRR receptor-like serine/threonine-protein kinase At3g47570;^Eukaryota; Viridiplantae; Streptophyta; Embryophyta; Tracheophyta; Spermatophyta; Magnoliophyta; eudicotyledons; Gunneridae; Pentapetalae; rosids; malvids; Brassicales; Brassicaceae; Camelineae; Arabidopsis	.	.	c657_g1_i2|m.478	3-785[+]	Y3475_ARATH^Y3475_ARATH^Q:14-259,H:686-925^43.23%ID^E:6e-62^RecName: Full=Probable LRR receptor-like serine/threonine-protein kinase At3g47570;^Eukaryota; Viridiplantae; Streptophyta; Embryophyta; Tracheophyta; Spermatophyta; Magnoliophyta; eudicotyledons; Gunneridae; Pentapetalae; rosids; malvids; Brassicales; Brassicaceae; Camelineae; Arabidopsis	.	PF00069.20^Pkinase^Protein kinase domain^33-256^E:1.8e-39`PF07714.12^Pkinase_Tyr^Protein tyrosine kinase^34-258^E:1e-33	.	.	COG4886^leucine Rich Repeat	GO:0016021^cellular_component^integral component of membrane`GO:0005886^cellular_component^plasma membrane`GO:0005524^molecular_function^ATP binding`GO:0004674^molecular_function^protein serine/threonine kinase activity	GO:0004672^molecular_function^protein kinase activity`GO:0005524^molecular_function^ATP binding`GO:0006468^biological_process^protein phosphorylation	.	.
c657_g1	c657_g1_i2	Y3475_ARATH^Y3475_ARATH^Q:42-1013,H:686-1003^39.02%ID^E:4e-68^RecName: Full=Probable LRR receptor-like serine/threonine-protein kinase At3g47570;^Eukaryota; Viridiplantae; Streptophyta; Embryophyta; Tracheophyta; Spermatophyta; Magnoliophyta; eudicotyledons; Gunneridae; Pentapetalae; rosids; malvids; Brassicales; Brassicaceae; Camelineae; Arabidopsis	.	.	c657_g1_i2|m.479	795-1019[+]	.	.	.	.	.	.	.	.	.	.
c659_g1	c659_g1_i1	Y3804_ARATH^Y3804_ARATH^Q:1-396,H:126-267^34.97%ID^E:4e-11^RecName: Full=Probably inactive leucine-rich repeat receptor-like protein kinase At3g28040;^Eukaryota; Viridiplantae; Streptophyta; Embryophyta; Tracheophyta; Spermatophyta; Magnoliophyta; eudicotyledons; Gunneridae; Pentapetalae; rosids; malvids; Brassicales; Brassicaceae; Camelineae; Arabidopsis`Y3804_ARATH^Y3804_ARATH^Q:1-396,H:321-459…	.	.	c659_g1_i1|m.482	1-444[+]	Y3804_ARATH^Y3804_ARATH^Q:1-132,H:126-267^34.97%ID^E:3e-11^RecName: Full=Probably inactive leucine-rich repeat receptor-like protein kinase At3g28040;^Eukaryota; Viridiplantae; Streptophyta; Embryophyta; Tracheophyta; Spermatophyta; Magnoliophyta; eudicotyledons; Gunneridae; Pentapetalae; rosids; malvids; Brassicales; Brassicaceae; Camelineae; Arabidopsis`Y3804_ARATH^Y3804_ARATH^Q:1-132,H:321-459…	.	PF13504.1^LRR_7^Leucine rich repeat^22-35^E:1.3`PF13504.1^LRR_7^Leucine rich repeat^47-55^E:4000`PF13504.1^LRR_7^Leucine rich repeat^73-81^E:2900`PF13504.1^LRR_7^Leucine rich repeat^97-103^E:6000`PF13504.1^LRR_7^Leucine rich repeat^114-125^E:2.9	.	.	COG0515^Serine Threonine protein kinase	GO:0016021^cellular_component^integral component of membrane`GO:0005524^molecular_function^ATP binding`GO:0004672^molecular_function^protein kinase activity	GO:0005515^molecular_function^protein binding	.	.
c660_g1	c660_g1_i1	.	.	.	.	.	.	.	.	.	.	.	.	.	.	.
c661_g1	c661_g1_i1	.	.	.	.	.	.	.	.	.	.	.	.	.	.	.
c662_g1	c662_g1_i1	.	.	.	.	.	.	.	.	.	.	.	.	.	.	.
c663_g1	c663_g1_i1	.	.	.	c663_g1_i1|m.485	792-989[-]	.	.	.	.	.	.	.	.	.	.
c666_g1	c666_g1_i1	GAT2_ARATH^GAT2_ARATH^Q:185-3,H:1-61^81.97%ID^E:4e-31^RecName: Full=Probable GABA transporter 2;^Eukaryota; Viridiplantae; Streptophyta; Embryophyta; Tracheophyta; Spermatophyta; Magnoliophyta; eudicotyledons; Gunneridae; Pentapetalae; rosids; malvids; Brassicales; Brassicaceae; Camelineae; Arabidopsis	.	.	.	.	.	.	.	.	.	.	GO:0016021^cellular_component^integral component of membrane`GO:0005886^cellular_component^plasma membrane`GO:0006865^biological_process^amino acid transport	.	.	.
c667_g1	c667_g1_i1	.	.	.	c667_g1_i1|m.489	551-793[+]	.	.	.	.	.	.	.	.	.	.
c670_g1	c670_g1_i1	Y3475_ARATH^Y3475_ARATH^Q:4-942,H:552-890^40.41%ID^E:5e-70^RecName: Full=Probable LRR receptor-like serine/threonine-protein kinase At3g47570;^Eukaryota; Viridiplantae; Streptophyta; Embryophyta; Tracheophyta; Spermatophyta; Magnoliophyta; eudicotyledons; Gunneridae; Pentapetalae; rosids; malvids; Brassicales; Brassicaceae; Camelineae; Arabidopsis	.	.	c670_g1_i1|m.491	1-960[+]	Y3475_ARATH^Y3475_ARATH^Q:2-314,H:552-890^40.41%ID^E:4e-70^RecName: Full=Probable LRR receptor-like serine/threonine-protein kinase At3g47570;^Eukaryota; Viridiplantae; Streptophyta; Embryophyta; Tracheophyta; Spermatophyta; Magnoliophyta; eudicotyledons; Gunneridae; Pentapetalae; rosids; malvids; Brassicales; Brassicaceae; Camelineae; Arabidopsis	.	PF00560.28^LRR_1^Leucine Rich Repeat^3-17^E:0.37`PF13516.1^LRR_6^Leucine Rich repeat^3-17^E:1.7`PF13504.1^LRR_7^Leucine rich repeat^3-15^E:15`PF13504.1^LRR_7^Leucine rich repeat^27-39^E:7.4`PF00560.28^LRR_1^Leucine Rich Repeat^28-48^E:0.23`PF00069.20^Pkinase^Protein kinase domain^149-314^E:8.9e-35`PF07714.12^Pkinase_Tyr^Protein tyrosine kinase^149-307^E:5.7e-30	.	.	COG4886^leucine Rich Repeat	GO:0016021^cellular_component^integral component of membrane`GO:0005886^cellular_component^plasma membrane`GO:0005524^molecular_function^ATP binding`GO:0004674^molecular_function^protein serine/threonine kinase activity	GO:0005515^molecular_function^protein binding`GO:0004672^molecular_function^protein kinase activity`GO:0005524^molecular_function^ATP binding`GO:0006468^biological_process^protein phosphorylation	.	.
c671_g1	c671_g1_i1	EXOL3_ARATH^EXOL3_ARATH^Q:8-244,H:180-258^81.01%ID^E:5e-41^RecName: Full=Protein EXORDIUM-like 3;^Eukaryota; Viridiplantae; Streptophyta; Embryophyta; Tracheophyta; Spermatophyta; Magnoliophyta; eudicotyledons; Gunneridae; Pentapetalae; rosids; malvids; Brassicales; Brassicaceae; Camelineae; Arabidopsis	.	.	.	.	.	.	.	.	.	.	GO:0048046^cellular_component^apoplast`GO:0005615^cellular_component^extracellular space`GO:0009505^cellular_component^plant-type cell wall`GO:0009506^cellular_component^plasmodesma`GO:0080167^biological_process^response to karrikin	.	.	.
c673_g1	c673_g1_i1	TRXB_NEUCR^TRXB_NEUCR^Q:145-300,H:1-52^84.62%ID^E:4e-23^RecName: Full=Thioredoxin reductase;^Eukaryota; Fungi; Dikarya; Ascomycota; Pezizomycotina; Sordariomycetes; Sordariomycetidae; Sordariales; Sordariaceae; Neurospora	.	.	c673_g1_i1|m.498	3-167[-]	.	.	.	.	.	.	.	.	.	.
c677_g1	c677_g1_i1	CRSP_ARATH^CRSP_ARATH^Q:1-189,H:705-767^38.1%ID^E:5e-07^RecName: Full=CO(2)-response secreted protease {ECO:0000303|PubMed:25043023};^Eukaryota; Viridiplantae; Streptophyta; Embryophyta; Tracheophyta; Spermatophyta; Magnoliophyta; eudicotyledons; Gunneridae; Pentapetalae; rosids; malvids; Brassicales; Brassicaceae; Camelineae; Arabidopsis	.	.	c677_g1_i1|m.499	1-207[+]	CRSP_ARATH^CRSP_ARATH^Q:1-63,H:705-767^38.1%ID^E:8e-08^RecName: Full=CO(2)-response secreted protease {ECO:0000303|PubMed:25043023};^Eukaryota; Viridiplantae; Streptophyta; Embryophyta; Tracheophyta; Spermatophyta; Magnoliophyta; eudicotyledons; Gunneridae; Pentapetalae; rosids; malvids; Brassicales; Brassicaceae; Camelineae; Arabidopsis	.	.	.	.	COG1404^peptidase (S8 and S53, subtilisin, kexin, sedolisin	GO:0048046^cellular_component^apoplast`GO:0005618^cellular_component^cell wall`GO:0004252^molecular_function^serine-type endopeptidase activity`GO:0008152^biological_process^metabolic process`GO:2000122^biological_process^negative regulation of stomatal complex development	.	.	.
c678_g1	c678_g1_i1	.	.	.	.	.	.	.	.	.	.	.	.	.	.	.
c682_g1	c682_g1_i1	.	.	.	.	.	.	.	.	.	.	.	.	.	.	.
c683_g1	c683_g1_i1	GATL7_ARATH^GATL7_ARATH^Q:2-145,H:313-360^85.42%ID^E:1e-23^RecName: Full=Probable galacturonosyltransferase-like 7;^Eukaryota; Viridiplantae; Streptophyta; Embryophyta; Tracheophyta; Spermatophyta; Magnoliophyta; eudicotyledons; Gunneridae; Pentapetalae; rosids; malvids; Brassicales; Brassicaceae; Camelineae; Arabidopsis	.	.	.	.	.	.	.	.	.	.	GO:0005794^cellular_component^Golgi apparatus`GO:0000139^cellular_component^Golgi membrane`GO:0016021^cellular_component^integral component of membrane`GO:0047262^molecular_function^polygalacturonate 4-alpha-galacturonosyltransferase activity`GO:0071555^biological_process^cell wall organization`GO:0045489^biological_process^pectin biosynthetic process	.	.	.
c684_g1	c684_g1_i1	.	.	.	.	.	.	.	.	.	.	.	.	.	.	.
c687_g1	c687_g1_i1	.	.	.	.	.	.	.	.	.	.	.	.	.	.	.
c689_g1	c689_g1_i1	.	.	.	.	.	.	.	.	.	.	.	.	.	.	.
c691_g1	c691_g1_i1	.	.	.	.	.	.	.	.	.	.	.	.	.	.	.
c693_g1	c693_g1_i1	.	.	.	.	.	.	.	.	.	.	.	.	.	.	.
c697_g1	c697_g1_i1	.	.	.	c697_g1_i1|m.506	3-293[+]	.	.	.	.	.	.	.	.	.	.
c698_g1	c698_g1_i1	RL26_LITLI^RL26_LITLI^Q:27-326,H:1-100^71%ID^E:1e-48^RecName: Full=60S ribosomal protein L26;^Eukaryota; Metazoa; Lophotrochozoa; Mollusca; Gastropoda; Caenogastropoda; Hypsogastropoda; Littorinimorpha; Littorinoidea; Littorinidae; Littorina	.	.	.	.	.	.	.	.	.	.	GO:0015934^cellular_component^large ribosomal subunit`GO:0003735^molecular_function^structural constituent of ribosome`GO:0006412^biological_process^translation	.	.	.
c701_g1	c701_g1_i1	SEC6_ARATH^SEC6_ARATH^Q:2-175,H:442-499^79.31%ID^E:9e-23^RecName: Full=Exocyst complex component SEC6;^Eukaryota; Viridiplantae; Streptophyta; Embryophyta; Tracheophyta; Spermatophyta; Magnoliophyta; eudicotyledons; Gunneridae; Pentapetalae; rosids; malvids; Brassicales; Brassicaceae; Camelineae; Arabidopsis	.	.	c701_g1_i1|m.510	2-217[+]	SEC6_ARATH^SEC6_ARATH^Q:1-58,H:442-499^79.31%ID^E:8e-23^RecName: Full=Exocyst complex component SEC6;^Eukaryota; Viridiplantae; Streptophyta; Embryophyta; Tracheophyta; Spermatophyta; Magnoliophyta; eudicotyledons; Gunneridae; Pentapetalae; rosids; malvids; Brassicales; Brassicaceae; Camelineae; Arabidopsis	.	.	.	.	.	GO:0005618^cellular_component^cell wall`GO:0005856^cellular_component^cytoskeleton`GO:0005829^cellular_component^cytosol`GO:0000145^cellular_component^exocyst`GO:0005576^cellular_component^extracellular region`GO:0009524^cellular_component^phragmoplast`GO:0006887^biological_process^exocytosis	.	.	.
c704_g1	c704_g1_i1	.	.	.	c704_g1_i1|m.511	3-347[+]	.	.	.	.	.	.	.	.	.	.
c707_g1	c707_g1_i1	.	.	.	.	.	.	.	.	.	.	.	.	.	.	.
c708_g1	c708_g1_i1	.	.	.	.	.	.	.	.	.	.	.	.	.	.	.
c709_g1	c709_g1_i1	Y5162_ARATH^Y5162_ARATH^Q:7-318,H:248-351^60.58%ID^E:7e-33^RecName: Full=Uncharacterized protein At5g41620;^Eukaryota; Viridiplantae; Streptophyta; Embryophyta; Tracheophyta; Spermatophyta; Magnoliophyta; eudicotyledons; Gunneridae; Pentapetalae; rosids; malvids; Brassicales; Brassicaceae; Camelineae; Arabidopsis	.	.	c709_g1_i1|m.514	1-321[+]	Y5162_ARATH^Y5162_ARATH^Q:3-106,H:248-351^60.58%ID^E:6e-33^RecName: Full=Uncharacterized protein At5g41620;^Eukaryota; Viridiplantae; Streptophyta; Embryophyta; Tracheophyta; Spermatophyta; Magnoliophyta; eudicotyledons; Gunneridae; Pentapetalae; rosids; malvids; Brassicales; Brassicaceae; Camelineae; Arabidopsis	.	.	.	.	.	GO:0009507^cellular_component^chloroplast`GO:0005886^cellular_component^plasma membrane	.	.	.
c710_g1	c710_g1_i1	.	.	.	.	.	.	.	.	.	.	.	.	.	.	.
c711_g1	c711_g1_i1	.	.	.	.	.	.	.	.	.	.	.	.	.	.	.
c713_g1	c713_g1_i1	.	.	.	.	.	.	.	.	.	.	.	.	.	.	.
c715_g1	c715_g1_i1	.	.	.	c715_g1_i1|m.518	3-266[+]	.	.	.	.	.	.	.	.	.	.
c716_g1	c716_g1_i1	.	.	.	c716_g1_i1|m.520	3-278[+]	.	.	.	.	.	.	.	.	.	.
c720_g1	c720_g1_i1	.	.	.	c720_g1_i1|m.521	3-2006[+]	.	.	PF08762.5^CRPV_capsid^CRPV capsid protein like^159-368^E:1.4e-08	.	.	.	.	.	.	.
c722_g1	c722_g1_i1	.	.	.	.	.	.	.	.	.	.	.	.	.	.	.
c724_g1	c724_g1_i1	.	.	.	c724_g1_i1|m.529	52-264[+]	.	.	.	.	.	.	.	.	.	.
c725_g1	c725_g1_i1	.	.	.	.	.	.	.	.	.	.	.	.	.	.	.
c726_g1	c726_g1_i1	.	.	.	c726_g1_i1|m.530	2-280[-]	.	.	.	.	.	.	.	.	.	.
c727_g1	c727_g1_i1	RL44B_YEAST^RL44B_YEAST^Q:27-320,H:1-99^67%ID^E:2e-28^RecName: Full=60S ribosomal protein L42-B;^Eukaryota; Fungi; Dikarya; Ascomycota; Saccharomycotina; Saccharomycetes; Saccharomycetales; Saccharomycetaceae; Saccharomyces	.	.	c727_g1_i1|m.532	3-323[+]	RL44_CHLRE^RL44_CHLRE^Q:9-106,H:1-97^64.29%ID^E:1e-36^RecName: Full=60S ribosomal protein L44;^Eukaryota; Viridiplantae; Chlorophyta; Chlorophyceae; Chlamydomonadales; Chlamydomonadaceae; Chlamydomonas	.	PF00935.14^Ribosomal_L44^Ribosomal protein L44^26-101^E:1.4e-29	.	.	.	GO:0005840^cellular_component^ribosome`GO:0003735^molecular_function^structural constituent of ribosome`GO:0046677^biological_process^response to antibiotic`GO:0046898^biological_process^response to cycloheximide`GO:0006412^biological_process^translation	GO:0003735^molecular_function^structural constituent of ribosome`GO:0006412^biological_process^translation`GO:0005622^cellular_component^intracellular`GO:0005840^cellular_component^ribosome	.	.
c729_g1	c729_g1_i1	.	.	.	.	.	.	.	.	.	.	.	.	.	.	.
c737_g1	c737_g1_i1	.	.	.	c737_g1_i1|m.533	1-198[-]	.	.	.	.	.	.	.	.	.	.
c739_g1	c739_g1_i1	.	.	.	c739_g1_i1|m.535	3-278[+]	.	.	.	.	.	.	.	.	.	.
c740_g1	c740_g1_i1	RGF1_SCHPO^RGF1_SCHPO^Q:14-250,H:944-1021^43.04%ID^E:2e-16^RecName: Full=Rho1 guanine nucleotide exchange factor 1;^Eukaryota; Fungi; Dikarya; Ascomycota; Taphrinomycotina; Schizosaccharomycetes; Schizosaccharomycetales; Schizosaccharomycetaceae; Schizosaccharomyces	.	.	c740_g1_i1|m.536	2-253[+]	RGF1_SCHPO^RGF1_SCHPO^Q:5-83,H:944-1021^43.04%ID^E:2e-16^RecName: Full=Rho1 guanine nucleotide exchange factor 1;^Eukaryota; Fungi; Dikarya; Ascomycota; Taphrinomycotina; Schizosaccharomycetes; Schizosaccharomycetales; Schizosaccharomycetaceae; Schizosaccharomyces	.	PF15405.1^PH_5^Pleckstrin homology domain^1-33^E:7.4e-09	.	.	COG5422^Rho guanine nucleotide exchange factor (GEF)	GO:0000935^cellular_component^barrier septum`GO:0051285^cellular_component^cell cortex of cell tip`GO:0030428^cellular_component^cell septum`GO:0051286^cellular_component^cell tip`GO:0005634^cellular_component^nucleus`GO:0005089^molecular_function^Rho guanyl-nucleotide exchange factor activity`GO:0005083^molecular_function^small GTPase regulator activity`GO:0051666^biological_process^actin cortic…	.	.	.
c741_g2	c741_g2_i1	.	.	.	.	.	.	.	.	.	.	.	.	.	.	.
c742_g1	c742_g1_i1	.	.	.	.	.	.	.	.	.	.	.	.	.	.	.
c744_g1	c744_g1_i1	.	.	.	c744_g1_i1|m.538	3-296[+]	.	.	.	.	.	.	.	.	.	.
c747_g1	c747_g1_i1	.	.	.	c747_g1_i1|m.540	108-314[+]	.	.	.	.	.	.	.	.	.	.
c749_g1	c749_g1_i2	.	.	.	.	.	.	.	.	.	.	.	.	.	.	.
c751_g1	c751_g1_i1	.	.	.	.	.	.	.	.	.	.	.	.	.	.	.
c753_g1	c753_g1_i1	.	.	.	.	.	.	.	.	.	.	.	.	.	.	.
c756_g1	c756_g1_i1	IX10L_ARATH^IX10L_ARATH^Q:462-37,H:274-415^89.44%ID^E:3e-88^RecName: Full=Probable beta-1,4-xylosyltransferase IRX10L;^Eukaryota; Viridiplantae; Streptophyta; Embryophyta; Tracheophyta; Spermatophyta; Magnoliophyta; eudicotyledons; Gunneridae; Pentapetalae; rosids; malvids; Brassicales; Brassicaceae; Camelineae; Arabidopsis	.	.	.	.	.	.	.	.	.	.	GO:0005768^cellular_component^endosome`GO:0005794^cellular_component^Golgi apparatus`GO:0000139^cellular_component^Golgi membrane`GO:0016021^cellular_component^integral component of membrane`GO:0005802^cellular_component^trans-Golgi network`GO:0080116^molecular_function^glucuronoxylan glucuronosyltransferase activity`GO:0071555^biological_process^cell wall organization`GO:0010417^biological_proce…	.	.	.
c758_g1	c758_g1_i1	.	.	.	c758_g1_i1|m.550	1-240[-]	.	.	.	.	.	.	.	.	.	.
c759_g1	c759_g1_i1	Y2267_ARATH^Y2267_ARATH^Q:285-19,H:56-143^55.06%ID^E:8e-23^RecName: Full=Probable inactive receptor kinase At2g26730;^Eukaryota; Viridiplantae; Streptophyta; Embryophyta; Tracheophyta; Spermatophyta; Magnoliophyta; eudicotyledons; Gunneridae; Pentapetalae; rosids; malvids; Brassicales; Brassicaceae; Camelineae; Arabidopsis	.	.	c759_g1_i1|m.552	1-291[-]	Y2267_ARATH^Y2267_ARATH^Q:3-91,H:56-143^55.06%ID^E:7e-23^RecName: Full=Probable inactive receptor kinase At2g26730;^Eukaryota; Viridiplantae; Streptophyta; Embryophyta; Tracheophyta; Spermatophyta; Magnoliophyta; eudicotyledons; Gunneridae; Pentapetalae; rosids; malvids; Brassicales; Brassicaceae; Camelineae; Arabidopsis	.	PF13855.1^LRR_8^Leucine rich repeat^16-73^E:1.4e-10`PF13516.1^LRR_6^Leucine Rich repeat^37-57^E:1.5`PF12799.2^LRR_4^Leucine Rich repeats (2 copies)^38-76^E:7.9e-07`PF00560.28^LRR_1^Leucine Rich Repeat^39-62^E:0.023`PF00560.28^LRR_1^Leucine Rich Repeat^65-85^E:0.58	.	.	COG0515^Serine Threonine protein kinase	GO:0016021^cellular_component^integral component of membrane`GO:0005886^cellular_component^plasma membrane`GO:0005524^molecular_function^ATP binding`GO:0004672^molecular_function^protein kinase activity	GO:0005515^molecular_function^protein binding	.	.
c760_g1	c760_g1_i1	.	.	.	c760_g1_i1|m.556	2-154[+]	.	.	.	.	.	.	.	.	.	.
c761_g1	c761_g1_i1	C76A1_SOLME^C76A1_SOLME^Q:177-380,H:6-74^59.42%ID^E:8e-21^RecName: Full=Cytochrome P450 76A1;^Eukaryota; Viridiplantae; Streptophyta; Embryophyta; Tracheophyta; Spermatophyta; Magnoliophyta; eudicotyledons; Gunneridae; Pentapetalae; asterids; lamiids; Solanales; Solanaceae; Solanoideae; Solaneae; Solanum	.	.	c761_g1_i1|m.557	3-389[+]	C76A2_SOLME^C76A2_SOLME^Q:15-126,H:6-116^51.79%ID^E:2e-33^RecName: Full=Cytochrome P450 76A2;^Eukaryota; Viridiplantae; Streptophyta; Embryophyta; Tracheophyta; Spermatophyta; Magnoliophyta; eudicotyledons; Gunneridae; Pentapetalae; asterids; lamiids; Solanales; Solanaceae; Solanoideae; Solaneae; Solanum	.	PF00067.17^p450^Cytochrome P450^45-114^E:1.6e-11	.	.	.	GO:0020037^molecular_function^heme binding`GO:0005506^molecular_function^iron ion binding`GO:0004497^molecular_function^monooxygenase activity`GO:0016705^molecular_function^oxidoreductase activity, acting on paired donors, with incorporation or reduction of molecular oxygen	GO:0005506^molecular_function^iron ion binding`GO:0016705^molecular_function^oxidoreductase activity, acting on paired donors, with incorporation or reduction of molecular oxygen`GO:0020037^molecular_function^heme binding`GO:0055114^biological_process^oxidation-reduction process	.	.
c763_g1	c763_g1_i1	.	.	.	c763_g1_i1|m.558	3-257[+]	.	.	.	.	.	.	.	.	.	.
c764_g1	c764_g1_i1	.	.	.	c764_g1_i1|m.559	124-303[+]	.	.	.	.	.	.	.	.	.	.
c769_g1	c769_g1_i1	.	.	.	c769_g1_i1|m.560	46-507[+]	.	.	.	.	.	.	.	.	.	.
c770_g1	c770_g1_i1	.	.	.	.	.	.	.	.	.	.	.	.	.	.	.
c771_g1	c771_g1_i1	.	.	.	.	.	.	.	.	.	.	.	.	.	.	.
c774_g1	c774_g1_i1	.	.	.	.	.	.	.	.	.	.	.	.	.	.	.
c776_g1	c776_g1_i1	.	.	.	.	.	.	.	.	.	.	.	.	.	.	.
c777_g1	c777_g1_i2	.	.	.	.	.	.	.	.	.	.	.	.	.	.	.
c778_g1	c778_g1_i1	ARSA_METTH^ARSA_METTH^Q:3-317,H:183-285^35.24%ID^E:2e-12^RecName: Full=Putative arsenical pump-driving ATPase;^Archaea; Euryarchaeota; Methanobacteria; Methanobacteriales; Methanobacteriaceae; Methanothermobacter	.	.	c778_g1_i1|m.566	3-335[+]	ARSA_METTH^ARSA_METTH^Q:1-105,H:183-285^35.24%ID^E:2e-12^RecName: Full=Putative arsenical pump-driving ATPase;^Archaea; Euryarchaeota; Methanobacteria; Methanobacteriales; Methanobacteriaceae; Methanothermobacter	.	PF02374.10^ArsA_ATPase^Anion-transporting ATPase^15-105^E:2.6e-18	.	.	COG0003^ATPase required for the post-translational delivery of tail-anchored (TA) proteins to the endoplasmic reticulum. Recognizes and selectively binds the transmembrane domain of TA proteins in the cytosol. This complex then targets to the endoplasmic reticulum by membrane-bound receptors, where the tail- anchored protein is released for insertion. This process is regulated by ATP binding and …	GO:0015446^molecular_function^arsenite-transmembrane transporting ATPase activity`GO:0005524^molecular_function^ATP binding`GO:0046685^biological_process^response to arsenic-containing substance	.	.	.
c780_g1	c780_g1_i1	.	.	.	.	.	.	.	.	.	.	.	.	.	.	.
c782_g1	c782_g1_i1	.	.	.	.	.	.	.	.	.	.	.	.	.	.	.
c784_g1	c784_g1_i1	GEL4_ASPFU^GEL4_ASPFU^Q:2-349,H:119-235^53.39%ID^E:5e-30^RecName: Full=1,3-beta-glucanosyltransferase gel4;^Eukaryota; Fungi; Dikarya; Ascomycota; Pezizomycotina; Eurotiomycetes; Eurotiomycetidae; Eurotiales; Aspergillaceae; Aspergillus	.	.	c784_g1_i1|m.568	2-349[-]	.	.	.	.	.	.	.	.	.	.
c785_g1	c785_g1_i1	.	.	.	.	.	.	.	.	.	.	.	.	.	.	.
c786_g1	c786_g1_i1	.	.	.	c786_g1_i1|m.575	23-268[-]	.	.	.	.	.	.	.	.	.	.
c787_g1	c787_g1_i1	.	.	.	.	.	.	.	.	.	.	.	.	.	.	.
c788_g1	c788_g1_i1	APR3_ARATH^APR3_ARATH^Q:212-604,H:26-148^53.73%ID^E:5e-34^RecName: Full=5'-adenylylsulfate reductase 3, chloroplastic;^Eukaryota; Viridiplantae; Streptophyta; Embryophyta; Tracheophyta; Spermatophyta; Magnoliophyta; eudicotyledons; Gunneridae; Pentapetalae; rosids; malvids; Brassicales; Brassicaceae; Camelineae; Arabidopsis	.	.	c788_g1_i1|m.576	155-604[+]	APR3_ARATH^APR3_ARATH^Q:20-150,H:26-148^53.44%ID^E:7e-36^RecName: Full=5'-adenylylsulfate reductase 3, chloroplastic;^Eukaryota; Viridiplantae; Streptophyta; Embryophyta; Tracheophyta; Spermatophyta; Magnoliophyta; eudicotyledons; Gunneridae; Pentapetalae; rosids; malvids; Brassicales; Brassicaceae; Camelineae; Arabidopsis	.	.	.	.	COG0175^Reduction of activated sulfate into sulfite (By similarity)	GO:0009507^cellular_component^chloroplast`GO:0051539^molecular_function^4 iron, 4 sulfur cluster binding`GO:0033741^molecular_function^adenylyl-sulfate reductase (glutathione) activity`GO:0009973^molecular_function^adenylyl-sulfate reductase activity`GO:0046872^molecular_function^metal ion binding`GO:0045454^biological_process^cell redox homeostasis`GO:0019344^biological_process^cysteine biosynth…	.	.	.
c788_g1	c788_g1_i1	APR3_ARATH^APR3_ARATH^Q:212-604,H:26-148^53.73%ID^E:5e-34^RecName: Full=5'-adenylylsulfate reductase 3, chloroplastic;^Eukaryota; Viridiplantae; Streptophyta; Embryophyta; Tracheophyta; Spermatophyta; Magnoliophyta; eudicotyledons; Gunneridae; Pentapetalae; rosids; malvids; Brassicales; Brassicaceae; Camelineae; Arabidopsis	.	.	c788_g1_i1|m.577	1-318[+]	.	.	.	.	.	.	.	.	.	.
c790_g1	c790_g1_i1	.	.	.	.	.	.	.	.	.	.	.	.	.	.	.
c792_g1	c792_g1_i1	.	.	.	.	.	.	.	.	.	.	.	.	.	.	.
c793_g1	c793_g1_i1	BXL5_ARATH^BXL5_ARATH^Q:3-449,H:136-278^82.55%ID^E:2e-81^RecName: Full=Probable beta-D-xylosidase 5;^Eukaryota; Viridiplantae; Streptophyta; Embryophyta; Tracheophyta; Spermatophyta; Magnoliophyta; eudicotyledons; Gunneridae; Pentapetalae; rosids; malvids; Brassicales; Brassicaceae; Camelineae; Arabidopsis	.	.	c793_g1_i1|m.581	3-449[+]	BXL5_ARATH^BXL5_ARATH^Q:1-149,H:136-278^82.55%ID^E:2e-81^RecName: Full=Probable beta-D-xylosidase 5;^Eukaryota; Viridiplantae; Streptophyta; Embryophyta; Tracheophyta; Spermatophyta; Magnoliophyta; eudicotyledons; Gunneridae; Pentapetalae; rosids; malvids; Brassicales; Brassicaceae; Camelineae; Arabidopsis	.	PF00933.16^Glyco_hydro_3^Glycosyl hydrolase family 3 N terminal domain^15-148^E:1.4e-33	.	.	COG1472^hydrolase family 3	GO:0005618^cellular_component^cell wall`GO:0005578^cellular_component^proteinaceous extracellular matrix`GO:0004553^molecular_function^hydrolase activity, hydrolyzing O-glycosyl compounds`GO:0005975^biological_process^carbohydrate metabolic process	GO:0004553^molecular_function^hydrolase activity, hydrolyzing O-glycosyl compounds`GO:0005975^biological_process^carbohydrate metabolic process	.	.
c795_g1	c795_g1_i1	.	.	.	c795_g1_i1|m.583	1-225[+]	.	.	.	.	.	.	.	.	.	.
c796_g1	c796_g1_i1	POLC1_TOBAC^POLC1_TOBAC^Q:144-395,H:1-84^79.76%ID^E:1e-42^RecName: Full=Polcalcin Nic t 1;^Eukaryota; Viridiplantae; Streptophyta; Embryophyta; Tracheophyta; Spermatophyta; Magnoliophyta; eudicotyledons; Gunneridae; Pentapetalae; asterids; lamiids; Solanales; Solanaceae; Nicotianoideae; Nicotianeae; Nicotiana	.	.	.	.	.	.	.	.	.	.	GO:0005509^molecular_function^calcium ion binding	.	.	.
c797_g1	c797_g1_i1	.	.	.	.	.	.	.	.	.	.	.	.	.	.	.
c798_g1	c798_g1_i1	UB2V2_DANRE^UB2V2_DANRE^Q:99-404,H:8-90^50.98%ID^E:3e-21^RecName: Full=Ubiquitin-conjugating enzyme E2 variant 2;^Eukaryota; Metazoa; Chordata; Craniata; Vertebrata; Euteleostomi; Actinopterygii; Neopterygii; Teleostei; Ostariophysi; Cypriniformes; Cyprinidae; Danio	.	.	c798_g1_i1|m.589	66-404[+]	UB2V2_DANRE^UB2V2_DANRE^Q:12-113,H:8-90^50.98%ID^E:1e-21^RecName: Full=Ubiquitin-conjugating enzyme E2 variant 2;^Eukaryota; Metazoa; Chordata; Craniata; Vertebrata; Euteleostomi; Actinopterygii; Neopterygii; Teleostei; Ostariophysi; Cypriniformes; Cyprinidae; Danio	.	PF00179.21^UQ_con^Ubiquitin-conjugating enzyme^63-109^E:1.4e-08	.	.	.	GO:0016881^molecular_function^acid-amino acid ligase activity`GO:0070534^biological_process^protein K63-linked ubiquitination	.	.	.
c799_g1	c799_g1_i1	.	.	.	.	.	.	.	.	.	.	.	.	.	.	.
c804_g1	c804_g1_i1	BPC4_ARATH^BPC4_ARATH^Q:1032-166,H:22-296^51.86%ID^E:6e-94^RecName: Full=Protein BASIC PENTACYSTEINE4;^Eukaryota; Viridiplantae; Streptophyta; Embryophyta; Tracheophyta; Spermatophyta; Magnoliophyta; eudicotyledons; Gunneridae; Pentapetalae; rosids; malvids; Brassicales; Brassicaceae; Camelineae; Arabidopsis	.	.	c804_g1_i1|m.592	163-1020[-]	BPC4_ARATH^BPC4_ARATH^Q:1-285,H:26-296^52.23%ID^E:2e-93^RecName: Full=Protein BASIC PENTACYSTEINE4;^Eukaryota; Viridiplantae; Streptophyta; Embryophyta; Tracheophyta; Spermatophyta; Magnoliophyta; eudicotyledons; Gunneridae; Pentapetalae; rosids; malvids; Brassicales; Brassicaceae; Camelineae; Arabidopsis	.	PF06217.7^GAGA_bind^GAGA binding protein-like family^14-285^E:2.2e-95	.	.	.	GO:0005634^cellular_component^nucleus`GO:0003677^molecular_function^DNA binding`GO:0042803^molecular_function^protein homodimerization activity`GO:0003700^molecular_function^sequence-specific DNA binding transcription factor activity`GO:0050793^biological_process^regulation of developmental process`GO:0006355^biological_process^regulation of transcription, DNA-templated`GO:0009723^biological_proc…	.	.	.
c805_g1	c805_g1_i1	.	.	.	.	.	.	.	.	.	.	.	.	.	.	.
c805_g1	c805_g1_i2	.	.	.	.	.	.	.	.	.	.	.	.	.	.	.
c806_g1	c806_g1_i1	FB1_ARATH^FB1_ARATH^Q:126-476,H:10-121^30.83%ID^E:1e-05^RecName: Full=F-box protein At1g10110;^Eukaryota; Viridiplantae; Streptophyta; Embryophyta; Tracheophyta; Spermatophyta; Magnoliophyta; eudicotyledons; Gunneridae; Pentapetalae; rosids; malvids; Brassicales; Brassicaceae; Camelineae; Arabidopsis	.	.	c806_g1_i1|m.595	45-593[+]	FB1_ARATH^FB1_ARATH^Q:28-144,H:10-121^30.83%ID^E:7e-06^RecName: Full=F-box protein At1g10110;^Eukaryota; Viridiplantae; Streptophyta; Embryophyta; Tracheophyta; Spermatophyta; Magnoliophyta; eudicotyledons; Gunneridae; Pentapetalae; rosids; malvids; Brassicales; Brassicaceae; Camelineae; Arabidopsis	.	PF00646.28^F-box^F-box domain^28-61^E:0.00011	.	.	.	.	GO:0005515^molecular_function^protein binding	.	.
c807_g1	c807_g1_i1	EF2_NEUCR^EF2_NEUCR^Q:3-140,H:799-844^69.57%ID^E:4e-14^RecName: Full=Elongation factor 2;^Eukaryota; Fungi; Dikarya; Ascomycota; Pezizomycotina; Sordariomycetes; Sordariomycetidae; Sordariales; Sordariaceae; Neurospora	.	.	.	.	.	.	.	.	.	COG0480^Catalyzes the GTP-dependent ribosomal translocation step during translation elongation. During this step, the ribosome changes from the pre-translocational (PRE) to the post- translocational (POST) state as the newly formed A-site-bound peptidyl-tRNA and P-site-bound deacylated tRNA move to the P and E sites, respectively. Catalyzes the coordinated movement of the two tRNA molecules, the …	GO:0005737^cellular_component^cytoplasm`GO:0005525^molecular_function^GTP binding`GO:0003924^molecular_function^GTPase activity`GO:0003746^molecular_function^translation elongation factor activity`GO:0045901^biological_process^positive regulation of translational elongation	.	.	.
c809_g1	c809_g1_i1	.	.	.	.	.	.	.	.	.	.	.	.	.	.	.
c811_g1	c811_g1_i1	.	.	.	c811_g1_i1|m.602	76-255[+]	.	.	.	.	.	.	.	.	.	.
c812_g1	c812_g1_i1	R1B14_SOLDE^R1B14_SOLDE^Q:6-377,H:946-1071^35.56%ID^E:4e-09^RecName: Full=Putative late blight resistance protein homolog R1B-14;^Eukaryota; Viridiplantae; Streptophyta; Embryophyta; Tracheophyta; Spermatophyta; Magnoliophyta; eudicotyledons; Gunneridae; Pentapetalae; asterids; lamiids; Solanales; Solanaceae; Solanoideae; Solaneae; Solanum	.	.	c812_g1_i1|m.603	3-386[+]	R1B14_SOLDE^R1B14_SOLDE^Q:2-125,H:946-1071^35.56%ID^E:4e-09^RecName: Full=Putative late blight resistance protein homolog R1B-14;^Eukaryota; Viridiplantae; Streptophyta; Embryophyta; Tracheophyta; Spermatophyta; Magnoliophyta; eudicotyledons; Gunneridae; Pentapetalae; asterids; lamiids; Solanales; Solanaceae; Solanoideae; Solaneae; Solanum	.	.	.	.	.	GO:0005737^cellular_component^cytoplasm`GO:0016020^cellular_component^membrane`GO:0043531^molecular_function^ADP binding`GO:0005524^molecular_function^ATP binding`GO:0046872^molecular_function^metal ion binding`GO:0030001^biological_process^metal ion transport`GO:0009626^biological_process^plant-type hypersensitive response	.	.	.
c813_g1	c813_g1_i1	.	.	.	c813_g1_i1|m.606	3-1301[+]	.	.	.	.	.	.	.	.	.	.
c816_g1	c816_g1_i1	.	.	.	.	.	.	.	.	.	.	.	.	.	.	.
c819_g1	c819_g1_i1	IDD2_ARATH^IDD2_ARATH^Q:466-645,H:32-91^90%ID^E:2e-31^RecName: Full=Protein indeterminate-domain 2 {ECO:0000303|PubMed:16784536};^Eukaryota; Viridiplantae; Streptophyta; Embryophyta; Tracheophyta; Spermatophyta; Magnoliophyta; eudicotyledons; Gunneridae; Pentapetalae; rosids; malvids; Brassicales; Brassicaceae; Camelineae; Arabidopsis	.	.	c819_g1_i1|m.607	367-645[+]	IDD1_ARATH^IDD1_ARATH^Q:5-93,H:1-89^71.43%ID^E:2e-37^RecName: Full=Protein indeterminate-domain 1 {ECO:0000303|PubMed:16784536};^Eukaryota; Viridiplantae; Streptophyta; Embryophyta; Tracheophyta; Spermatophyta; Magnoliophyta; eudicotyledons; Gunneridae; Pentapetalae; rosids; malvids; Brassicales; Brassicaceae; Camelineae; Arabidopsis	.	PF12171.3^zf-C2H2_jaz^Zinc-finger double-stranded RNA-binding^64-87^E:9e-06`PF12874.2^zf-met^Zinc-finger of C2H2 type^65-87^E:0.0003`PF00096.21^zf-C2H2^Zinc finger, C2H2 type^65-87^E:0.0004`PF13894.1^zf-C2H2_4^C2H2-type zinc finger^65-87^E:0.017	.	.	.	GO:0005634^cellular_component^nucleus`GO:0046872^molecular_function^metal ion binding`GO:0003700^molecular_function^sequence-specific DNA binding transcription factor activity`GO:0044212^molecular_function^transcription regulatory region DNA binding`GO:0009937^biological_process^regulation of gibberellic acid mediated signaling pathway`GO:0010029^biological_process^regulation of seed germination`…	GO:0046872^molecular_function^metal ion binding	.	.
c820_g1	c820_g1_i1	.	.	.	.	.	.	.	.	.	.	.	.	.	.	.
c822_g1	c822_g1_i1	.	.	.	.	.	.	.	.	.	.	.	.	.	.	.
c825_g1	c825_g1_i1	ERG6_NEUCR^ERG6_NEUCR^Q:5-670,H:20-241^74.32%ID^E:2e-111^RecName: Full=Sterol 24-C-methyltransferase erg-4;^Eukaryota; Fungi; Dikarya; Ascomycota; Pezizomycotina; Sordariomycetes; Sordariomycetidae; Sordariales; Sordariaceae; Neurospora	.	.	c825_g1_i1|m.610	2-670[+]	ERG6_NEUCR^ERG6_NEUCR^Q:2-223,H:20-241^74.32%ID^E:2e-121^RecName: Full=Sterol 24-C-methyltransferase erg-4;^Eukaryota; Fungi; Dikarya; Ascomycota; Pezizomycotina; Sordariomycetes; Sordariomycetidae; Sordariales; Sordariaceae; Neurospora	.	PF02353.15^CMAS^Mycolic acid cyclopropane synthetase^58-213^E:2.5e-13`PF13489.1^Methyltransf_23^Methyltransferase domain^96-217^E:3e-14`PF01135.14^PCMT^Protein-L-isoaspartate(D-aspartate) O-methyltransferase (PCMT)^101-209^E:6.3e-05`PF01209.13^Ubie_methyltran^ubiE/COQ5 methyltransferase family^102-215^E:5.9e-10`PF05175.9^MTS^Methyltransferase small domain^102-182^E:6.9e-05`PF03141.11^Methyltransf…	.	.	COG0500^methyltransferase	GO:0005811^cellular_component^lipid particle`GO:0005741^cellular_component^mitochondrial outer membrane`GO:0008168^molecular_function^methyltransferase activity`GO:0016126^biological_process^sterol biosynthetic process	GO:0008610^biological_process^lipid biosynthetic process`GO:0004719^molecular_function^protein-L-isoaspartate (D-aspartate) O-methyltransferase activity`GO:0006464^biological_process^cellular protein modification process`GO:0008168^molecular_function^methyltransferase activity`GO:0008152^biological_process^metabolic process	.	.
c826_g1	c826_g1_i1	.	.	.	.	.	.	.	.	.	.	.	.	.	.	.
c827_g1	c827_g1_i1	.	.	.	.	.	.	.	.	.	.	.	.	.	.	.
c829_g1	c829_g1_i1	.	.	.	c829_g1_i1|m.616	3-314[-]	.	.	.	.	.	.	.	.	.	.
c831_g1	c831_g1_i1	.	.	.	c831_g1_i1|m.621	531-722[-]	.	.	.	.	.	.	.	.	.	.
c831_g1	c831_g1_i1	.	.	.	c831_g1_i1|m.619	2-733[+]	.	.	.	.	.	.	.	.	.	.
c832_g1	c832_g1_i1	.	.	.	c832_g1_i1|m.626	2-226[+]	.	.	.	.	.	.	.	.	.	.
c835_g1	c835_g1_i2	.	.	.	.	.	.	.	.	.	.	.	.	.	.	.
c836_g1	c836_g1_i1	.	.	.	.	.	.	.	.	.	.	.	.	.	.	.
c837_g1	c837_g1_i1	.	.	.	c837_g1_i1|m.631	1-492[+]	.	.	.	.	.	.	.	.	.	.
c838_g1	c838_g1_i1	.	.	.	c838_g1_i1|m.633	3-227[+]	.	.	.	.	.	.	.	.	.	.
c840_g1	c840_g1_i1	.	.	.	.	.	.	.	.	.	.	.	.	.	.	.
c842_g1	c842_g1_i1	.	.	.	c842_g1_i1|m.636	154-432[+]	.	.	.	.	.	.	.	.	.	.
c844_g1	c844_g1_i1	.	.	.	c844_g1_i1|m.638	1-195[+]	.	.	.	.	.	.	.	.	.	.
c845_g1	c845_g1_i1	.	.	.	.	.	.	.	.	.	.	.	.	.	.	.
c846_g1	c846_g1_i1	.	.	.	.	.	.	.	.	.	.	.	.	.	.	.
c848_g1	c848_g1_i1	.	.	.	.	.	.	.	.	.	.	.	.	.	.	.
c850_g1	c850_g1_i1	.	.	.	.	.	.	.	.	.	.	.	.	.	.	.
c853_g1	c853_g1_i1	RL14_PEA^RL14_PEA^Q:5-271,H:1-87^48.31%ID^E:2e-21^RecName: Full=Probable 60S ribosomal protein L14;^Eukaryota; Viridiplantae; Streptophyta; Embryophyta; Tracheophyta; Spermatophyta; Magnoliophyta; eudicotyledons; Gunneridae; Pentapetalae; rosids; fabids; Fabales; Fabaceae; Papilionoideae; Fabeae; Pisum	.	.	c853_g1_i1|m.641	2-271[+]	RL14_PEA^RL14_PEA^Q:2-90,H:1-87^48.31%ID^E:2e-21^RecName: Full=Probable 60S ribosomal protein L14;^Eukaryota; Viridiplantae; Streptophyta; Embryophyta; Tracheophyta; Spermatophyta; Magnoliophyta; eudicotyledons; Gunneridae; Pentapetalae; rosids; fabids; Fabales; Fabaceae; Papilionoideae; Fabeae; Pisum	.	PF01929.12^Ribosomal_L14e^Ribosomal protein L14^48-90^E:2e-08	.	.	.	GO:0005840^cellular_component^ribosome`GO:0003735^molecular_function^structural constituent of ribosome`GO:0006412^biological_process^translation	GO:0003735^molecular_function^structural constituent of ribosome`GO:0006412^biological_process^translation`GO:0005622^cellular_component^intracellular`GO:0005840^cellular_component^ribosome	.	.
c854_g1	c854_g1_i1	.	.	.	.	.	.	.	.	.	.	.	.	.	.	.
c856_g1	c856_g1_i1	PER11_ARATH^PER11_ARATH^Q:158-253,H:21-52^56.25%ID^E:9e-06^RecName: Full=Peroxidase 11;^Eukaryota; Viridiplantae; Streptophyta; Embryophyta; Tracheophyta; Spermatophyta; Magnoliophyta; eudicotyledons; Gunneridae; Pentapetalae; rosids; malvids; Brassicales; Brassicaceae; Camelineae; Arabidopsis	.	.	c856_g1_i1|m.645	53-253[+]	PER11_ARATH^PER11_ARATH^Q:36-67,H:21-52^56.25%ID^E:3e-06^RecName: Full=Peroxidase 11;^Eukaryota; Viridiplantae; Streptophyta; Embryophyta; Tracheophyta; Spermatophyta; Magnoliophyta; eudicotyledons; Gunneridae; Pentapetalae; rosids; malvids; Brassicales; Brassicaceae; Camelineae; Arabidopsis	.	.	.	.	.	GO:0005576^cellular_component^extracellular region`GO:0020037^molecular_function^heme binding`GO:0046872^molecular_function^metal ion binding`GO:0004601^molecular_function^peroxidase activity`GO:0042744^biological_process^hydrogen peroxide catabolic process`GO:0048511^biological_process^rhythmic process	.	.	.
c858_g1	c858_g1_i1	PPR38_ARATH^PPR38_ARATH^Q:11-352,H:142-254^42.11%ID^E:2e-21^RecName: Full=Putative pentatricopeptide repeat-containing protein At1g12700, mitochondrial;^Eukaryota; Viridiplantae; Streptophyta; Embryophyta; Tracheophyta; Spermatophyta; Magnoliophyta; eudicotyledons; Gunneridae; Pentapetalae; rosids; malvids; Brassicales; Brassicaceae; Camelineae; Arabidopsis`PPR38_ARATH^PPR38_ARATH^Q:32-352,H:429-…	.	.	c858_g1_i1|m.646	2-352[+]	PPR38_ARATH^PPR38_ARATH^Q:4-117,H:142-254^42.11%ID^E:2e-21^RecName: Full=Putative pentatricopeptide repeat-containing protein At1g12700, mitochondrial;^Eukaryota; Viridiplantae; Streptophyta; Embryophyta; Tracheophyta; Spermatophyta; Magnoliophyta; eudicotyledons; Gunneridae; Pentapetalae; rosids; malvids; Brassicales; Brassicaceae; Camelineae; Arabidopsis`PPR38_ARATH^PPR38_ARATH^Q:11-117,H:429-5…	.	PF12854.2^PPR_1^PPR repeat^14-45^E:5.6e-12`PF13041.1^PPR_2^PPR repeat family^19-68^E:2.1e-14`PF01535.15^PPR^PPR repeat^21-51^E:1.7e-07`PF12854.2^PPR_1^PPR repeat^52-83^E:7.1e-10`PF13041.1^PPR_2^PPR repeat family^56-102^E:3.8e-14`PF01535.15^PPR^PPR repeat^57-86^E:1.9e-06`PF13812.1^PPR_3^Pentatricopeptide repeat domain^57-89^E:8.1e-05`PF12854.2^PPR_1^PPR repeat^86-116^E:3.3e-10`PF01535.15^PPR^PPR r…	.	.	COG0513^atp-dependent rna helicase	GO:0005739^cellular_component^mitochondrion	.	.	.
c860_g1	c860_g1_i1	.	.	.	.	.	.	.	.	.	.	.	.	.	.	.
c861_g1	c861_g1_i1	RIC2_ARATH^RIC2_ARATH^Q:58-276,H:43-106^34.25%ID^E:3e-06^RecName: Full=CRIB domain-containing protein RIC2;^Eukaryota; Viridiplantae; Streptophyta; Embryophyta; Tracheophyta; Spermatophyta; Magnoliophyta; eudicotyledons; Gunneridae; Pentapetalae; rosids; malvids; Brassicales; Brassicaceae; Camelineae; Arabidopsis	.	.	c861_g1_i1|m.647	1-372[+]	RIC10_ARATH^RIC10_ARATH^Q:17-83,H:4-54^40.3%ID^E:1e-07^RecName: Full=CRIB domain-containing protein RIC10;^Eukaryota; Viridiplantae; Streptophyta; Embryophyta; Tracheophyta; Spermatophyta; Magnoliophyta; eudicotyledons; Gunneridae; Pentapetalae; rosids; malvids; Brassicales; Brassicaceae; Camelineae; Arabidopsis	.	PF00786.23^PBD^P21-Rho-binding domain^56-85^E:6.6e-07	.	.	.	GO:0005737^cellular_component^cytoplasm`GO:0009860^biological_process^pollen tube growth`GO:0040008^biological_process^regulation of growth	.	.	.
c862_g1	c862_g1_i1	HAK10_ORYSJ^HAK10_ORYSJ^Q:336-1,H:455-566^82.14%ID^E:4e-60^RecName: Full=Potassium transporter 10;^Eukaryota; Viridiplantae; Streptophyta; Embryophyta; Tracheophyta; Spermatophyta; Magnoliophyta; Liliopsida; Poales; Poaceae; BEP clade; Ehrhartoideae; Oryzeae; Oryza`HAK10_ORYSJ^HAK10_ORYSJ^Q:511-401,H:421-457^81.08%ID^E:4e-60^RecName: Full=Potassium transporter 10;^Eukaryota; Viridiplantae; Strept…	.	.	c862_g1_i1|m.649	209-514[-]	POT8_ARATH^POT8_ARATH^Q:1-66,H:390-455^59.09%ID^E:3e-16^RecName: Full=Potassium transporter 8;^Eukaryota; Viridiplantae; Streptophyta; Embryophyta; Tracheophyta; Spermatophyta; Magnoliophyta; eudicotyledons; Gunneridae; Pentapetalae; rosids; malvids; Brassicales; Brassicaceae; Camelineae; Arabidopsis	.	PF02705.11^K_trans^K+ potassium transporter^2-60^E:5.7e-11	.	.	COG3158^Transport of potassium into the cell (By similarity)	GO:0016021^cellular_component^integral component of membrane`GO:0005886^cellular_component^plasma membrane`GO:0015079^molecular_function^potassium ion transmembrane transporter activity	GO:0015079^molecular_function^potassium ion transmembrane transporter activity`GO:0071805^biological_process^potassium ion transmembrane transport`GO:0016020^cellular_component^membrane	.	.
c869_g1	c869_g1_i1	.	.	.	c869_g1_i1|m.650	34-240[-]	.	.	.	.	.	.	.	.	.	.
c872_g1	c872_g1_i1	.	.	.	.	.	.	.	.	.	.	.	.	.	.	.
c872_g1	c872_g1_i2	.	.	.	.	.	.	.	.	.	.	.	.	.	.	.
c873_g1	c873_g1_i1	.	.	.	.	.	.	.	.	.	.	.	.	.	.	.
c873_g2	c873_g2_i1	.	.	.	.	.	.	.	.	.	.	.	.	.	.	.
c874_g1	c874_g1_i1	CSN2_ARATH^CSN2_ARATH^Q:2-154,H:389-439^58.82%ID^E:2e-12^RecName: Full=COP9 signalosome complex subunit 2;^Eukaryota; Viridiplantae; Streptophyta; Embryophyta; Tracheophyta; Spermatophyta; Magnoliophyta; eudicotyledons; Gunneridae; Pentapetalae; rosids; malvids; Brassicales; Brassicaceae; Camelineae; Arabidopsis	.	.	.	.	.	.	.	.	.	COG5159^26S proteasome non-ATPase regulatory subunit	GO:0008180^cellular_component^COP9 signalosome`GO:0005829^cellular_component^cytosol`GO:0005634^cellular_component^nucleus`GO:0010388^biological_process^cullin deneddylation`GO:0007275^biological_process^multicellular organismal development`GO:0030163^biological_process^protein catabolic process`GO:0009585^biological_process^red, far-red light phototransduction	.	.	.
c876_g1	c876_g1_i1	.	.	.	.	.	.	.	.	.	.	.	.	.	.	.
c881_g1	c881_g1_i1	.	.	.	c881_g1_i1|m.655	1-402[+]	.	.	PF14244.1^UBN2_3^gag-polypeptide of LTR copia-type^18-95^E:5.7e-11	.	.	.	.	.	.	.
c882_g1	c882_g1_i1	.	.	.	.	.	.	.	.	.	.	.	.	.	.	.
c883_g1	c883_g1_i1	.	.	.	.	.	.	.	.	.	.	.	.	.	.	.
c887_g1	c887_g1_i1	.	.	.	.	.	.	.	.	.	.	.	.	.	.	.
c888_g1	c888_g1_i1	7TMK2_DICDI^7TMK2_DICDI^Q:210-16,H:355-420^34.85%ID^E:5e-06^RecName: Full=Seven transmembrane domain-containing serine/threonine-protein kinase 2;^Eukaryota; Amoebozoa; Mycetozoa; Dictyosteliida; Dictyostelium	.	.	c888_g1_i1|m.659	1-216[-]	7TMK2_DICDI^7TMK2_DICDI^Q:3-67,H:355-420^34.85%ID^E:5e-06^RecName: Full=Seven transmembrane domain-containing serine/threonine-protein kinase 2;^Eukaryota; Amoebozoa; Mycetozoa; Dictyosteliida; Dictyostelium	.	.	.	.	COG0515^Serine Threonine protein kinase	GO:0016021^cellular_component^integral component of membrane`GO:0005524^molecular_function^ATP binding`GO:0004674^molecular_function^protein serine/threonine kinase activity	.	.	.
c889_g1	c889_g1_i1	RDR5_ARATH^RDR5_ARATH^Q:3-569,H:111-309^39.61%ID^E:3e-30^RecName: Full=Probable RNA-dependent RNA polymerase 5;^Eukaryota; Viridiplantae; Streptophyta; Embryophyta; Tracheophyta; Spermatophyta; Magnoliophyta; eudicotyledons; Gunneridae; Pentapetalae; rosids; malvids; Brassicales; Brassicaceae; Camelineae; Arabidopsis	.	.	c889_g1_i1|m.662	3-617[+]	RDR3_ORYSJ^RDR3_ORYSJ^Q:16-189,H:289-475^39.58%ID^E:4e-32^RecName: Full=Probable RNA-dependent RNA polymerase 3;^Eukaryota; Viridiplantae; Streptophyta; Embryophyta; Tracheophyta; Spermatophyta; Magnoliophyta; Liliopsida; Poales; Poaceae; BEP clade; Ehrhartoideae; Oryzeae; Oryza	.	.	.	.	.	GO:0003723^molecular_function^RNA binding`GO:0003968^molecular_function^RNA-directed RNA polymerase activity`GO:0031047^biological_process^gene silencing by RNA	.	.	.
c890_g1	c890_g1_i1	PP199_ARATH^PP199_ARATH^Q:13-414,H:665-798^53.73%ID^E:4e-47^RecName: Full=Pentatricopeptide repeat-containing protein At2g41720;^Eukaryota; Viridiplantae; Streptophyta; Embryophyta; Tracheophyta; Spermatophyta; Magnoliophyta; eudicotyledons; Gunneridae; Pentapetalae; rosids; malvids; Brassicales; Brassicaceae; Camelineae; Arabidopsis	.	.	c890_g1_i1|m.664	1-417[+]	PP199_ARATH^PP199_ARATH^Q:5-138,H:665-798^53.73%ID^E:3e-47^RecName: Full=Pentatricopeptide repeat-containing protein At2g41720;^Eukaryota; Viridiplantae; Streptophyta; Embryophyta; Tracheophyta; Spermatophyta; Magnoliophyta; eudicotyledons; Gunneridae; Pentapetalae; rosids; malvids; Brassicales; Brassicaceae; Camelineae; Arabidopsis	.	PF13812.1^PPR_3^Pentatricopeptide repeat domain^81-113^E:0.0055	.	.	.	.	.	.	.
c891_g1	c891_g1_i1	PLA11_ARATH^PLA11_ARATH^Q:246-449,H:83-150^61.76%ID^E:6e-26^RecName: Full=Phospholipase A(1) DAD1, chloroplastic;^Eukaryota; Viridiplantae; Streptophyta; Embryophyta; Tracheophyta; Spermatophyta; Magnoliophyta; eudicotyledons; Gunneridae; Pentapetalae; rosids; malvids; Brassicales; Brassicaceae; Camelineae; Arabidopsis	.	.	c891_g1_i1|m.665	36-452[+]	PLA11_ARATH^PLA11_ARATH^Q:1-138,H:1-150^37.5%ID^E:7e-26^RecName: Full=Phospholipase A(1) DAD1, chloroplastic;^Eukaryota; Viridiplantae; Streptophyta; Embryophyta; Tracheophyta; Spermatophyta; Magnoliophyta; eudicotyledons; Gunneridae; Pentapetalae; rosids; malvids; Brassicales; Brassicaceae; Camelineae; Arabidopsis	.	.	.	.	.	GO:0009507^cellular_component^chloroplast`GO:0052740^molecular_function^1-acyl-2-lysophosphatidylserine acylhydrolase activity`GO:0008970^molecular_function^phosphatidylcholine 1-acylhydrolase activity`GO:0052739^molecular_function^phosphatidylserine 1-acylhydrolase activity`GO:0016042^biological_process^lipid catabolic process	.	.	.
c892_g1	c892_g1_i1	GUN17_ARATH^GUN17_ARATH^Q:2-388,H:388-516^78.29%ID^E:1e-71^RecName: Full=Endoglucanase 17;^Eukaryota; Viridiplantae; Streptophyta; Embryophyta; Tracheophyta; Spermatophyta; Magnoliophyta; eudicotyledons; Gunneridae; Pentapetalae; rosids; malvids; Brassicales; Brassicaceae; Camelineae; Arabidopsis	.	.	.	.	.	.	.	.	.	NOG05134^	GO:0005576^cellular_component^extracellular region`GO:0008810^molecular_function^cellulase activity`GO:0071555^biological_process^cell wall organization`GO:0030245^biological_process^cellulose catabolic process	.	.	.
c894_g1	c894_g1_i1	EF3A_YEAST^EF3A_YEAST^Q:13-426,H:882-1018^64.49%ID^E:6e-51^RecName: Full=Elongation factor 3A;^Eukaryota; Fungi; Dikarya; Ascomycota; Saccharomycotina; Saccharomycetes; Saccharomycetales; Saccharomycetaceae; Saccharomyces`EF3A_YEAST^EF3A_YEAST^Q:28-327,H:529-633^29.52%ID^E:5e-06^RecName: Full=Elongation factor 3A;^Eukaryota; Fungi; Dikarya; Ascomycota; Saccharomycotina; Saccharomycetes; Saccharom…	.	.	.	.	.	.	.	.	.	COG0488^(ABC) transporter	GO:0010494^cellular_component^cytoplasmic stress granule`GO:0022626^cellular_component^cytosolic ribosome`GO:0005840^cellular_component^ribosome`GO:0005524^molecular_function^ATP binding`GO:0016887^molecular_function^ATPase activity`GO:0019843^molecular_function^rRNA binding`GO:0003746^molecular_function^translation elongation factor activity`GO:0006200^biological_process^ATP catabolic process`GO…	.	.	.
c895_g1	c895_g1_i1	.	.	.	c895_g1_i1|m.672	1-612[+]	.	.	PF00956.13^NAP^Nucleosome assembly protein (NAP)^1-172^E:3.3e-24	.	.	.	.	GO:0006334^biological_process^nucleosome assembly`GO:0005634^cellular_component^nucleus	.	.
c897_g1	c897_g1_i1	EF1A2_TRYB2^EF1A2_TRYB2^Q:3-218,H:335-406^69.44%ID^E:3e-33^RecName: Full=Elongation factor 1-alpha 2;^Eukaryota; Euglenozoa; Kinetoplastida; Trypanosomatidae; Trypanosoma	.	.	c897_g1_i1|m.675	3-218[+]	EF1A2_TRYB2^EF1A2_TRYB2^Q:1-72,H:335-406^69.44%ID^E:2e-33^RecName: Full=Elongation factor 1-alpha 2;^Eukaryota; Euglenozoa; Kinetoplastida; Trypanosomatidae; Trypanosoma	.	PF03143.12^GTP_EFTU_D3^Elongation factor Tu C-terminal domain^1-72^E:2.1e-19	.	.	.	GO:0005737^cellular_component^cytoplasm`GO:0005525^molecular_function^GTP binding`GO:0003924^molecular_function^GTPase activity`GO:0003746^molecular_function^translation elongation factor activity	GO:0005525^molecular_function^GTP binding	.	.
c898_g1	c898_g1_i1	H31_USTMA^H31_USTMA^Q:44-451,H:1-136^97.79%ID^E:3e-79^RecName: Full=Histone H3.1;^Eukaryota; Fungi; Dikarya; Basidiomycota; Ustilaginomycotina; Ustilaginomycetes; Ustilaginales; Ustilaginaceae; Ustilago	.	.	c898_g1_i1|m.676	44-454[+]	H31_USTMA^H31_USTMA^Q:1-136,H:1-136^97.79%ID^E:4e-90^RecName: Full=Histone H3.1;^Eukaryota; Fungi; Dikarya; Basidiomycota; Ustilaginomycotina; Ustilaginomycetes; Ustilaginales; Ustilaginaceae; Ustilago	.	PF00125.19^Histone^Core histone H2A/H2B/H3/H4^58-132^E:3.9e-31	.	.	COG2036^Core component of nucleosome. Nucleosomes wrap and compact DNA into chromatin, limiting DNA accessibility to the cellular machineries which require DNA as a template. Histones thereby play a central role in transcription regulation, DNA repair, DNA replication and chromosomal stability. DNA accessibility is regulated via a complex set of post-translational modifications of histones, also …	GO:0000786^cellular_component^nucleosome`GO:0005634^cellular_component^nucleus`GO:0003677^molecular_function^DNA binding	GO:0003677^molecular_function^DNA binding	.	.
c901_g1	c901_g1_i1	YC0H_SCHPO^YC0H_SCHPO^Q:120-647,H:8-186^53.59%ID^E:6e-59^RecName: Full=HD domain-containing protein C4G3.17;^Eukaryota; Fungi; Dikarya; Ascomycota; Taphrinomycotina; Schizosaccharomycetes; Schizosaccharomycetales; Schizosaccharomycetaceae; Schizosaccharomyces	.	.	c901_g1_i1|m.679	3-674[+]	YC0H_SCHPO^YC0H_SCHPO^Q:40-215,H:8-186^53.59%ID^E:1e-59^RecName: Full=HD domain-containing protein C4G3.17;^Eukaryota; Fungi; Dikarya; Ascomycota; Taphrinomycotina; Schizosaccharomycetes; Schizosaccharomycetales; Schizosaccharomycetaceae; Schizosaccharomyces	.	PF13023.1^HD_3^HD domain^48-198^E:1.9e-45`PF01966.17^HD^HD domain^79-173^E:9.9e-05	.	.	COG1896^Metal Dependent Phosphohydrolase	GO:0005829^cellular_component^cytosol`GO:0005634^cellular_component^nucleus	.	.	.
c902_g1	c902_g1_i1	.	.	.	.	.	.	.	.	.	.	.	.	.	.	.
c903_g1	c903_g1_i1	.	.	.	c903_g1_i1|m.681	1-162[+]	.	.	.	.	.	.	.	.	.	.
c904_g1	c904_g1_i1	.	.	.	.	.	.	.	.	.	.	.	.	.	.	.
c909_g1	c909_g1_i1	.	.	.	c909_g1_i1|m.682	95-409[+]	.	.	.	.	.	.	.	.	.	.
c910_g1	c910_g1_i1	.	.	.	.	.	.	.	.	.	.	.	.	.	.	.
c911_g1	c911_g1_i1	Y4474_RHOBA^Y4474_RHOBA^Q:45-197,H:2-52^41.18%ID^E:3e-06^RecName: Full=UPF0337 protein RB4474;^Bacteria; Planctomycetes; Planctomycetia; Planctomycetales; Planctomycetaceae; Rhodopirellula	.	.	.	.	.	.	.	.	.	COG3237^Csbd family	.	.	.	.
c912_g1	c912_g1_i1	.	.	.	.	.	.	.	.	.	.	.	.	.	.	.
c913_g1	c913_g1_i1	R1B11_SOLDE^R1B11_SOLDE^Q:1-318,H:790-896^42.06%ID^E:4e-20^RecName: Full=Putative late blight resistance protein homolog R1B-11;^Eukaryota; Viridiplantae; Streptophyta; Embryophyta; Tracheophyta; Spermatophyta; Magnoliophyta; eudicotyledons; Gunneridae; Pentapetalae; asterids; lamiids; Solanales; Solanaceae; Solanoideae; Solaneae; Solanum	.	.	c913_g1_i1|m.688	1-342[+]	R1B11_SOLDE^R1B11_SOLDE^Q:1-106,H:790-896^42.06%ID^E:4e-20^RecName: Full=Putative late blight resistance protein homolog R1B-11;^Eukaryota; Viridiplantae; Streptophyta; Embryophyta; Tracheophyta; Spermatophyta; Magnoliophyta; eudicotyledons; Gunneridae; Pentapetalae; asterids; lamiids; Solanales; Solanaceae; Solanoideae; Solaneae; Solanum	.	PF00931.17^NB-ARC^NB-ARC domain^1-40^E:3.6e-06	.	.	.	GO:0005737^cellular_component^cytoplasm`GO:0016020^cellular_component^membrane`GO:0043531^molecular_function^ADP binding`GO:0005524^molecular_function^ATP binding`GO:0046872^molecular_function^metal ion binding`GO:0030001^biological_process^metal ion transport`GO:0009626^biological_process^plant-type hypersensitive response	GO:0043531^molecular_function^ADP binding	.	.
c914_g1	c914_g1_i1	.	.	.	c914_g1_i1|m.691	1-168[+]	.	.	.	.	.	.	.	.	.	.
c916_g1	c916_g1_i1	.	.	.	c916_g1_i1|m.692	3-374[+]	.	.	.	.	.	.	.	.	.	.
c917_g1	c917_g1_i2	.	.	.	.	.	.	.	.	.	.	.	.	.	.	.
c918_g1	c918_g1_i1	.	.	.	c918_g1_i1|m.697	51-242[-]	.	.	.	.	.	.	.	.	.	.
c919_g1	c919_g1_i1	.	.	.	c919_g1_i1|m.701	319-504[-]	.	.	.	.	.	.	.	.	.	.
c919_g1	c919_g1_i1	.	.	.	c919_g1_i1|m.699	50-322[-]	.	.	.	.	.	.	.	.	.	.
c919_g1	c919_g1_i1	.	.	.	c919_g1_i1|m.698	2-475[+]	.	.	.	.	.	.	.	.	.	.
c920_g1	c920_g1_i1	.	.	.	.	.	.	.	.	.	.	.	.	.	.	.
c922_g1	c922_g1_i1	.	.	.	.	.	.	.	.	.	.	.	.	.	.	.
c923_g1	c923_g1_i1	.	.	.	.	.	.	.	.	.	.	.	.	.	.	.
c925_g1	c925_g1_i1	.	.	.	c925_g1_i1|m.703	3-224[+]	.	.	.	.	.	.	.	.	.	.
c928_g1	c928_g1_i1	.	.	.	c928_g1_i1|m.706	99-473[+]	.	.	.	.	.	.	.	.	.	.
c932_g1	c932_g1_i1	.	.	.	.	.	.	.	.	.	.	.	.	.	.	.
c934_g1	c934_g1_i1	.	.	.	.	.	.	.	.	.	.	.	.	.	.	.
c937_g1	c937_g1_i1	.	.	.	c937_g1_i1|m.713	1-279[+]	.	.	.	.	.	.	.	.	.	.
c938_g1	c938_g1_i1	.	.	.	.	.	.	.	.	.	.	.	.	.	.	.
c939_g1	c939_g1_i1	.	.	.	.	.	.	.	.	.	.	.	.	.	.	.
c940_g1	c940_g1_i2	ASPRX_ORYSJ^ASPRX_ORYSJ^Q:15-245,H:281-356^53.25%ID^E:2e-19^RecName: Full=Aspartic proteinase;^Eukaryota; Viridiplantae; Streptophyta; Embryophyta; Tracheophyta; Spermatophyta; Magnoliophyta; Liliopsida; Poales; Poaceae; BEP clade; Ehrhartoideae; Oryzeae; Oryza	.	.	c940_g1_i2|m.718	3-248[+]	ASPRX_ORYSJ^ASPRX_ORYSJ^Q:5-81,H:281-356^53.25%ID^E:2e-19^RecName: Full=Aspartic proteinase;^Eukaryota; Viridiplantae; Streptophyta; Embryophyta; Tracheophyta; Spermatophyta; Magnoliophyta; Liliopsida; Poales; Poaceae; BEP clade; Ehrhartoideae; Oryzeae; Oryza	.	PF03489.12^SapB_2^Saposin-like type B, region 2^35-67^E:1e-10	.	.	.	GO:0005773^cellular_component^vacuole`GO:0004190^molecular_function^aspartic-type endopeptidase activity`GO:0006629^biological_process^lipid metabolic process	.	.	.
c942_g1	c942_g1_i1	.	.	.	.	.	.	.	.	.	.	.	.	.	.	.
c944_g1	c944_g1_i1	Y5020_ARATH^Y5020_ARATH^Q:15-230,H:187-258^51.39%ID^E:3e-17^RecName: Full=Probable inactive receptor kinase At5g10020;^Eukaryota; Viridiplantae; Streptophyta; Embryophyta; Tracheophyta; Spermatophyta; Magnoliophyta; eudicotyledons; Gunneridae; Pentapetalae; rosids; malvids; Brassicales; Brassicaceae; Camelineae; Arabidopsis	.	.	c944_g1_i1|m.719	3-239[+]	Y5020_ARATH^Y5020_ARATH^Q:5-76,H:187-258^51.39%ID^E:2e-17^RecName: Full=Probable inactive receptor kinase At5g10020;^Eukaryota; Viridiplantae; Streptophyta; Embryophyta; Tracheophyta; Spermatophyta; Magnoliophyta; eudicotyledons; Gunneridae; Pentapetalae; rosids; malvids; Brassicales; Brassicaceae; Camelineae; Arabidopsis	.	PF13516.1^LRR_6^Leucine Rich repeat^12-25^E:2.1`PF13504.1^LRR_7^Leucine rich repeat^14-25^E:5.9`PF13504.1^LRR_7^Leucine rich repeat^43-53^E:190`PF13504.1^LRR_7^Leucine rich repeat^68-76^E:31	.	.	COG0515^Serine Threonine protein kinase	GO:0005829^cellular_component^cytosol`GO:0016021^cellular_component^integral component of membrane`GO:0005886^cellular_component^plasma membrane`GO:0005524^molecular_function^ATP binding`GO:0004672^molecular_function^protein kinase activity	GO:0005515^molecular_function^protein binding	.	.
c945_g1	c945_g1_i1	.	.	.	.	.	.	.	.	.	.	.	.	.	.	.
c946_g1	c946_g1_i1	.	.	.	c946_g1_i1|m.721	3-161[+]	.	.	.	.	.	.	.	.	.	.
c947_g1	c947_g1_i1	.	.	.	.	.	.	.	.	.	.	.	.	.	.	.
c948_g1	c948_g1_i1	PPR64_ARATH^PPR64_ARATH^Q:5-559,H:798-983^43.68%ID^E:6e-45^RecName: Full=Pentatricopeptide repeat-containing protein At1g30610, chloroplastic;^Eukaryota; Viridiplantae; Streptophyta; Embryophyta; Tracheophyta; Spermatophyta; Magnoliophyta; eudicotyledons; Gunneridae; Pentapetalae; rosids; malvids; Brassicales; Brassicaceae; Camelineae; Arabidopsis	.	.	c948_g1_i1|m.722	2-577[+]	PPR64_ARATH^PPR64_ARATH^Q:2-186,H:798-983^43.68%ID^E:5e-45^RecName: Full=Pentatricopeptide repeat-containing protein At1g30610, chloroplastic;^Eukaryota; Viridiplantae; Streptophyta; Embryophyta; Tracheophyta; Spermatophyta; Magnoliophyta; eudicotyledons; Gunneridae; Pentapetalae; rosids; malvids; Brassicales; Brassicaceae; Camelineae; Arabidopsis	.	PF01535.15^PPR^PPR repeat^1-28^E:0.0059`PF01535.15^PPR^PPR repeat^47-75^E:0.0043	.	.	.	GO:0009507^cellular_component^chloroplast`GO:0009793^biological_process^embryo development ending in seed dormancy	.	.	.
c950_g1	c950_g1_i1	.	.	.	.	.	.	.	.	.	.	.	.	.	.	.
c952_g1	c952_g1_i1	.	.	.	.	.	.	.	.	.	.	.	.	.	.	.
c953_g1	c953_g1_i1	.	.	.	c953_g1_i1|m.725	3-320[+]	.	.	.	.	.	.	.	.	.	.
c956_g1	c956_g1_i1	.	.	.	.	.	.	.	.	.	.	.	.	.	.	.
c958_g1	c958_g1_i1	NDHI_ORYSJ^NDHI_ORYSJ^Q:695-282,H:1-138^67.39%ID^E:1e-43^RecName: Full=NAD(P)H-quinone oxidoreductase subunit I, chloroplastic {ECO:0000255|HAMAP-Rule:MF_01351};^Eukaryota; Viridiplantae; Streptophyta; Embryophyta; Tracheophyta; Spermatophyta; Magnoliophyta; Liliopsida; Poales; Poaceae; BEP clade; Ehrhartoideae; Oryzeae; Oryza	.	.	.	.	.	.	.	.	.	COG1143^NDH-1 shuttles electrons from NADH, via FMN and iron- sulfur (Fe-S) centers, to quinones in the respiratory chain. The immediate electron acceptor for the enzyme in this species is believed to be ubiquinone. Couples the redox reaction to proton translocation (for every two electrons transferred, four hydrogen ions are translocated across the cytoplasmic membrane), and thus conserves the r…	GO:0009535^cellular_component^chloroplast thylakoid membrane`GO:0009536^cellular_component^plastid`GO:0051539^molecular_function^4 iron, 4 sulfur cluster binding`GO:0005506^molecular_function^iron ion binding`GO:0008137^molecular_function^NADH dehydrogenase (ubiquinone) activity`GO:0048038^molecular_function^quinone binding`GO:0019684^biological_process^photosynthesis, light reaction	.	.	.
c959_g1	c959_g1_i1	.	.	.	.	.	.	.	.	.	.	.	.	.	.	.
c963_g1	c963_g1_i1	RGA4_SOLBU^RGA4_SOLBU^Q:1-270,H:72-156^43.96%ID^E:4e-13^RecName: Full=Putative disease resistance protein RGA4;^Eukaryota; Viridiplantae; Streptophyta; Embryophyta; Tracheophyta; Spermatophyta; Magnoliophyta; eudicotyledons; Gunneridae; Pentapetalae; asterids; lamiids; Solanales; Solanaceae; Solanoideae; Solaneae; Solanum	.	.	c963_g1_i1|m.729	1-267[+]	RGA4_SOLBU^RGA4_SOLBU^Q:1-88,H:72-154^43.82%ID^E:6e-13^RecName: Full=Putative disease resistance protein RGA4;^Eukaryota; Viridiplantae; Streptophyta; Embryophyta; Tracheophyta; Spermatophyta; Magnoliophyta; eudicotyledons; Gunneridae; Pentapetalae; asterids; lamiids; Solanales; Solanaceae; Solanoideae; Solaneae; Solanum	.	.	.	.	.	GO:0043531^molecular_function^ADP binding`GO:0005524^molecular_function^ATP binding`GO:0006952^biological_process^defense response	.	.	.
c964_g1	c964_g1_i1	.	.	.	.	.	.	.	.	.	.	.	.	.	.	.
c971_g1	c971_g1_i1	.	.	.	.	.	.	.	.	.	.	.	.	.	.	.
c972_g1	c972_g1_i1	.	.	.	.	.	.	.	.	.	.	.	.	.	.	.
c974_g1	c974_g1_i1	.	.	.	.	.	.	.	.	.	.	.	.	.	.	.
c975_g1	c975_g1_i1	.	.	.	c975_g1_i1|m.734	1-153[-]	.	.	.	.	.	.	.	.	.	.
c977_g1	c977_g1_i1	SODC_MOUSE^SODC_MOUSE^Q:2-259,H:69-153^61.63%ID^E:9e-28^RecName: Full=Superoxide dismutase [Cu-Zn];^Eukaryota; Metazoa; Chordata; Craniata; Vertebrata; Euteleostomi; Mammalia; Eutheria; Euarchontoglires; Glires; Rodentia; Sciurognathi; Muroidea; Muridae; Murinae; Mus; Mus	.	.	c977_g1_i1|m.735	2-268[+]	SODC_MOUSE^SODC_MOUSE^Q:1-86,H:69-153^61.63%ID^E:1e-28^RecName: Full=Superoxide dismutase [Cu-Zn];^Eukaryota; Metazoa; Chordata; Craniata; Vertebrata; Euteleostomi; Mammalia; Eutheria; Euarchontoglires; Glires; Rodentia; Sciurognathi; Muroidea; Muridae; Murinae; Mus; Mus	.	PF00080.15^Sod_Cu^Copper/zinc superoxide dismutase (SODC)^1-83^E:1.5e-24	.	.	COG2032^Destroys radicals which are normally produced within the cells and which are toxic to biological systems (By similarity)	GO:0005737^cellular_component^cytoplasm`GO:0031410^cellular_component^cytoplasmic vesicle`GO:0005829^cellular_component^cytosol`GO:0032839^cellular_component^dendrite cytoplasm`GO:0031045^cellular_component^dense core granule`GO:0031012^cellular_component^extracellular matrix`GO:0005615^cellular_component^extracellular space`GO:0070062^cellular_component^extracellular vesicular exosome`GO:0005758…	GO:0046872^molecular_function^metal ion binding`GO:0006801^biological_process^superoxide metabolic process`GO:0055114^biological_process^oxidation-reduction process	.	.
c979_g1	c979_g1_i1	GBLP_RAT^GBLP_RAT^Q:30-968,H:2-313^73.8%ID^E:9e-171^RecName: Full=Guanine nucleotide-binding protein subunit beta-2-like 1;^Eukaryota; Metazoa; Chordata; Craniata; Vertebrata; Euteleostomi; Mammalia; Eutheria; Euarchontoglires; Glires; Rodentia; Sciurognathi; Muroidea; Muridae; Murinae; Rattus	.	.	c979_g1_i1|m.738	3-974[+]	GBLP_RAT^GBLP_RAT^Q:10-322,H:2-313^73.8%ID^E:8e-172^RecName: Full=Guanine nucleotide-binding protein subunit beta-2-like 1;^Eukaryota; Metazoa; Chordata; Craniata; Vertebrata; Euteleostomi; Mammalia; Eutheria; Euarchontoglires; Glires; Rodentia; Sciurognathi; Muroidea; Muridae; Murinae; Rattus	.	PF00400.27^WD40^WD domain, G-beta repeat^17-52^E:1e-06`PF00400.27^WD40^WD domain, G-beta repeat^65-99^E:3.9e-10`PF00400.27^WD40^WD domain, G-beta repeat^106-141^E:1.7e-10`PF00400.27^WD40^WD domain, G-beta repeat^155-187^E:1.4e-08`PF00400.27^WD40^WD domain, G-beta repeat^193-229^E:3.6e-10`PF00400.27^WD40^WD domain, G-beta repeat^295-319^E:0.045	.	.	COG2319^repeat-containing protein	GO:0005737^cellular_component^cytoplasm`GO:0005856^cellular_component^cytoskeleton`GO:0005829^cellular_component^cytosol`GO:0030425^cellular_component^dendrite`GO:0070062^cellular_component^extracellular vesicular exosome`GO:0016020^cellular_component^membrane`GO:0030496^cellular_component^midbody`GO:0005739^cellular_component^mitochondrion`GO:0043025^cellular_component^neuronal cell body`GO:0005…	GO:0005515^molecular_function^protein binding	.	.
c981_g1	c981_g1_i1	.	.	.	c981_g1_i1|m.741	1-267[+]	EAF3_DICDI^EAF3_DICDI^Q:3-73,H:293-365^49.32%ID^E:3e-13^RecName: Full=NuA4 complex subunit EAF3 homolog;^Eukaryota; Amoebozoa; Mycetozoa; Dictyosteliida; Dictyostelium	.	PF05712.8^MRG^MRG^1-72^E:1.3e-19	.	.	.	GO:0005634^cellular_component^nucleus`GO:0016568^biological_process^chromatin modification`GO:0006281^biological_process^DNA repair`GO:0040008^biological_process^regulation of growth`GO:0006355^biological_process^regulation of transcription, DNA-templated`GO:0006351^biological_process^transcription, DNA-templated	.	.	.
c981_g1	c981_g1_i2	.	.	.	c981_g1_i2|m.742	89-274[+]	.	.	PF05712.8^MRG^MRG^4-45^E:5.6e-07	.	.	.	.	.	.	.
c982_g1	c982_g1_i1	.	.	.	.	.	.	.	.	.	.	.	.	.	.	.
c983_g1	c983_g1_i1	.	.	.	.	.	.	.	.	.	.	.	.	.	.	.
c986_g1	c986_g1_i1	.	.	.	c986_g1_i1|m.746	156-533[-]	.	.	.	.	.	.	.	.	.	.
c989_g1	c989_g1_i1	.	.	.	.	.	.	.	.	.	.	.	.	.	.	.
c990_g1	c990_g1_i1	LBD13_ARATH^LBD13_ARATH^Q:3-176,H:108-165^62.07%ID^E:1e-13^RecName: Full=LOB domain-containing protein 13;^Eukaryota; Viridiplantae; Streptophyta; Embryophyta; Tracheophyta; Spermatophyta; Magnoliophyta; eudicotyledons; Gunneridae; Pentapetalae; rosids; malvids; Brassicales; Brassicaceae; Camelineae; Arabidopsis	.	.	c990_g1_i1|m.747	3-296[+]	LBD13_ARATH^LBD13_ARATH^Q:1-58,H:108-165^62.07%ID^E:1e-18^RecName: Full=LOB domain-containing protein 13;^Eukaryota; Viridiplantae; Streptophyta; Embryophyta; Tracheophyta; Spermatophyta; Magnoliophyta; eudicotyledons; Gunneridae; Pentapetalae; rosids; malvids; Brassicales; Brassicaceae; Camelineae; Arabidopsis	.	PF03195.9^DUF260^Protein of unknown function DUF260^1-45^E:3.7e-09	.	.	.	GO:0016020^cellular_component^membrane	.	.	.
c991_g1	c991_g1_i1	.	.	.	.	.	.	.	.	.	.	.	.	.	.	.
c993_g1	c993_g1_i1	.	.	.	.	.	.	.	.	.	.	.	.	.	.	.
c996_g1	c996_g1_i1	.	.	.	.	.	.	.	.	.	.	.	.	.	.	.
c997_g1	c997_g1_i1	.	.	.	.	.	.	.	.	.	.	.	.	.	.	.
c1001_g1	c1001_g1_i1	PDR3_TOBAC^PDR3_TOBAC^Q:1-240,H:626-705^66.25%ID^E:1e-27^RecName: Full=Pleiotropic drug resistance protein 3;^Eukaryota; Viridiplantae; Streptophyta; Embryophyta; Tracheophyta; Spermatophyta; Magnoliophyta; eudicotyledons; Gunneridae; Pentapetalae; asterids; lamiids; Solanales; Solanaceae; Nicotianoideae; Nicotianeae; Nicotiana	.	.	c1001_g1_i1|m.748	1-240[+]	PDR3_TOBAC^PDR3_TOBAC^Q:1-80,H:626-705^66.25%ID^E:1e-27^RecName: Full=Pleiotropic drug resistance protein 3;^Eukaryota; Viridiplantae; Streptophyta; Embryophyta; Tracheophyta; Spermatophyta; Magnoliophyta; eudicotyledons; Gunneridae; Pentapetalae; asterids; lamiids; Solanales; Solanaceae; Nicotianoideae; Nicotianeae; Nicotiana	.	PF01061.19^ABC2_membrane^ABC-2 type transporter^2-80^E:8.3e-14	.	.	.	GO:0016021^cellular_component^integral component of membrane`GO:0005524^molecular_function^ATP binding`GO:0016887^molecular_function^ATPase activity`GO:0006810^biological_process^transport	GO:0016020^cellular_component^membrane	.	.
c1003_g1	c1003_g1_i1	PHSB_ARATH^PHSB_ARATH^Q:1-399,H:190-322^71.43%ID^E:2e-65^RecName: Full=Probable polyamine transporter At1g31830;^Eukaryota; Viridiplantae; Streptophyta; Embryophyta; Tracheophyta; Spermatophyta; Magnoliophyta; eudicotyledons; Gunneridae; Pentapetalae; rosids; malvids; Brassicales; Brassicaceae; Camelineae; Arabidopsis	.	.	c1003_g1_i1|m.749	1-399[+]	PHSB_ARATH^PHSB_ARATH^Q:1-133,H:190-322^71.43%ID^E:2e-65^RecName: Full=Probable polyamine transporter At1g31830;^Eukaryota; Viridiplantae; Streptophyta; Embryophyta; Tracheophyta; Spermatophyta; Magnoliophyta; eudicotyledons; Gunneridae; Pentapetalae; rosids; malvids; Brassicales; Brassicaceae; Camelineae; Arabidopsis	.	.	.	.	.	GO:0016021^cellular_component^integral component of membrane`GO:0005886^cellular_component^plasma membrane`GO:0015171^molecular_function^amino acid transmembrane transporter activity`GO:0015203^molecular_function^polyamine transmembrane transporter activity`GO:0015293^molecular_function^symporter activity`GO:1902047^biological_process^polyamine transmembrane transport`GO:0015846^biological_proces…	.	.	.
c1005_g1	c1005_g1_i1	.	.	.	.	.	.	.	.	.	.	.	.	.	.	.
c1006_g1	c1006_g1_i1	.	.	.	.	.	.	.	.	.	.	.	.	.	.	.
c1007_g1	c1007_g1_i1	.	.	.	c1007_g1_i1|m.750	1-258[+]	.	.	.	.	.	.	.	.	.	.
c1008_g1	c1008_g1_i1	RNHX1_ARATH^RNHX1_ARATH^Q:241-17,H:1-75^33.33%ID^E:5e-07^RecName: Full=Putative ribonuclease H protein At1g65750;^Eukaryota; Viridiplantae; Streptophyta; Embryophyta; Tracheophyta; Spermatophyta; Magnoliophyta; eudicotyledons; Gunneridae; Pentapetalae; rosids; malvids; Brassicales; Brassicaceae; Camelineae; Arabidopsis	.	.	.	.	.	.	.	.	.	.	GO:0046872^molecular_function^metal ion binding`GO:0003676^molecular_function^nucleic acid binding`GO:0004523^molecular_function^RNA-DNA hybrid ribonuclease activity	.	.	.
c1009_g1	c1009_g1_i1	PHO11_ARATH^PHO11_ARATH^Q:77-259,H:68-129^66.13%ID^E:5e-17^RecName: Full=Phosphate transporter PHO1 homolog 1;^Eukaryota; Viridiplantae; Streptophyta; Embryophyta; Tracheophyta; Spermatophyta; Magnoliophyta; eudicotyledons; Gunneridae; Pentapetalae; rosids; malvids; Brassicales; Brassicaceae; Camelineae; Arabidopsis	.	.	c1009_g1_i1|m.752	2-259[+]	PHO11_ARATH^PHO11_ARATH^Q:14-86,H:55-129^62.67%ID^E:2e-19^RecName: Full=Phosphate transporter PHO1 homolog 1;^Eukaryota; Viridiplantae; Streptophyta; Embryophyta; Tracheophyta; Spermatophyta; Magnoliophyta; eudicotyledons; Gunneridae; Pentapetalae; rosids; malvids; Brassicales; Brassicaceae; Camelineae; Arabidopsis	.	.	.	.	COG5409^Xenotropic and polytropic retrovirus receptor 1	GO:0016021^cellular_component^integral component of membrane`GO:0005886^cellular_component^plasma membrane`GO:0016036^biological_process^cellular response to phosphate starvation`GO:0006817^biological_process^phosphate ion transport	.	.	.
c1010_g1	c1010_g1_i1	.	.	.	.	.	.	.	.	.	.	.	.	.	.	.
c1010_g1	c1010_g1_i2	.	.	.	.	.	.	.	.	.	.	.	.	.	.	.
c1013_g1	c1013_g1_i1	.	.	.	.	.	.	.	.	.	.	.	.	.	.	.
c1016_g1	c1016_g1_i1	.	.	.	c1016_g1_i1|m.755	1-234[+]	.	.	PF08127.8^Propeptide_C1^Peptidase family C1 propeptide^33-66^E:1.6e-06	.	.	.	.	GO:0004197^molecular_function^cysteine-type endopeptidase activity`GO:0050790^biological_process^regulation of catalytic activity	.	.
c1017_g1	c1017_g1_i1	.	.	.	.	.	.	.	.	.	.	.	.	.	.	.
c1019_g1	c1019_g1_i1	.	.	.	.	.	.	.	.	.	.	.	.	.	.	.
c1019_g2	c1019_g2_i1	.	.	.	.	.	.	.	.	.	.	.	.	.	.	.
c1021_g1	c1021_g1_i1	CSK2A_MAIZE^CSK2A_MAIZE^Q:220-474,H:1-85^83.53%ID^E:3e-26^RecName: Full=Casein kinase II subunit alpha;^Eukaryota; Viridiplantae; Streptophyta; Embryophyta; Tracheophyta; Spermatophyta; Magnoliophyta; Liliopsida; Poales; Poaceae; PACMAD clade; Panicoideae; Andropogoneae; Zea	.	.	c1021_g1_i1|m.758	136-474[+]	CSK2A_SCHPO^CSK2A_SCHPO^Q:25-113,H:6-94^67.42%ID^E:2e-32^RecName: Full=Casein kinase II subunit alpha;^Eukaryota; Fungi; Dikarya; Ascomycota; Taphrinomycotina; Schizosaccharomycetes; Schizosaccharomycetales; Schizosaccharomycetaceae; Schizosaccharomyces	.	PF00069.20^Pkinase^Protein kinase domain^62-111^E:1e-06	.	.	COG0515^Serine Threonine protein kinase	GO:0005829^cellular_component^cytosol`GO:0005730^cellular_component^nucleolus`GO:0005634^cellular_component^nucleus`GO:0005956^cellular_component^protein kinase CK2 complex`GO:0031931^cellular_component^TORC1 complex`GO:0031932^cellular_component^TORC2 complex`GO:0034456^cellular_component^UTP-C complex`GO:0005524^molecular_function^ATP binding`GO:0004674^molecular_function^protein serine/threoni…	GO:0004672^molecular_function^protein kinase activity`GO:0005524^molecular_function^ATP binding`GO:0006468^biological_process^protein phosphorylation	.	.
c1022_g1	c1022_g1_i1	DHAR3_ARATH^DHAR3_ARATH^Q:3-170,H:203-258^75%ID^E:1e-23^RecName: Full=Glutathione S-transferase DHAR3, chloroplastic;^Eukaryota; Viridiplantae; Streptophyta; Embryophyta; Tracheophyta; Spermatophyta; Magnoliophyta; eudicotyledons; Gunneridae; Pentapetalae; rosids; malvids; Brassicales; Brassicaceae; Camelineae; Arabidopsis	.	.	c1022_g1_i1|m.760	3-173[+]	DHAR3_ARATH^DHAR3_ARATH^Q:1-56,H:203-258^75%ID^E:1e-24^RecName: Full=Glutathione S-transferase DHAR3, chloroplastic;^Eukaryota; Viridiplantae; Streptophyta; Embryophyta; Tracheophyta; Spermatophyta; Magnoliophyta; eudicotyledons; Gunneridae; Pentapetalae; rosids; malvids; Brassicales; Brassicaceae; Camelineae; Arabidopsis	.	.	.	.	COG0625^glutathione s-transferase	GO:0009507^cellular_component^chloroplast`GO:0009941^cellular_component^chloroplast envelope`GO:0009570^cellular_component^chloroplast stroma`GO:0045174^molecular_function^glutathione dehydrogenase (ascorbate) activity`GO:0004364^molecular_function^glutathione transferase activity`GO:0055114^biological_process^oxidation-reduction process`GO:0010731^biological_process^protein glutathionylation`GO:…	.	.	.
c1025_g1	c1025_g1_i1	PPCK1_ARATH^PPCK1_ARATH^Q:43-630,H:13-209^50%ID^E:2e-62^RecName: Full=Phosphoenolpyruvate carboxylase kinase 1;^Eukaryota; Viridiplantae; Streptophyta; Embryophyta; Tracheophyta; Spermatophyta; Magnoliophyta; eudicotyledons; Gunneridae; Pentapetalae; rosids; malvids; Brassicales; Brassicaceae; Camelineae; Arabidopsis	.	.	.	.	.	.	.	.	.	COG0515^Serine Threonine protein kinase	GO:0005524^molecular_function^ATP binding`GO:0004674^molecular_function^protein serine/threonine kinase activity`GO:0046898^biological_process^response to cycloheximide`GO:0009416^biological_process^response to light stimulus	.	.	.
c1026_g1	c1026_g1_i1	.	.	.	c1026_g1_i1|m.765	201-437[+]	.	.	.	.	.	.	.	.	.	.
c1026_g1	c1026_g1_i1	.	.	.	c1026_g1_i1|m.764	251-715[-]	.	.	.	.	.	.	.	.	.	.
c1028_g1	c1028_g1_i1	ACTP_ACACA^ACTP_ACACA^Q:27-347,H:2-107^46.36%ID^E:8e-23^RecName: Full=Actophorin;^Eukaryota; Amoebozoa; Discosea; Longamoebia; Centramoebida; Acanthamoebidae; Acanthamoeba	.	.	c1028_g1_i1|m.768	6-347[-]	.	.	.	.	.	.	.	.	.	.
c1029_g1	c1029_g1_i1	HSP70_DAVTA^HSP70_DAVTA^Q:105-251,H:4-52^97.96%ID^E:1e-25^RecName: Full=Heat shock 70 kDa protein;^Eukaryota; Fungi; Dikarya; Ascomycota; Pezizomycotina; Dothideomycetes; Dothideomycetidae; Capnodiales; Cladosporiaceae; Cladosporium	.	.	.	.	.	.	.	.	.	.	GO:0005524^molecular_function^ATP binding	.	.	.
c1030_g1	c1030_g1_i1	MED18_ARATH^MED18_ARATH^Q:250-2,H:116-198^78.31%ID^E:1e-40^RecName: Full=Mediator of RNA polymerase II transcription subunit 18;^Eukaryota; Viridiplantae; Streptophyta; Embryophyta; Tracheophyta; Spermatophyta; Magnoliophyta; eudicotyledons; Gunneridae; Pentapetalae; rosids; malvids; Brassicales; Brassicaceae; Camelineae; Arabidopsis	.	.	c1030_g1_i1|m.772	2-250[-]	MED18_ARATH^MED18_ARATH^Q:1-83,H:116-198^78.31%ID^E:1e-40^RecName: Full=Mediator of RNA polymerase II transcription subunit 18;^Eukaryota; Viridiplantae; Streptophyta; Embryophyta; Tracheophyta; Spermatophyta; Magnoliophyta; eudicotyledons; Gunneridae; Pentapetalae; rosids; malvids; Brassicales; Brassicaceae; Camelineae; Arabidopsis	.	.	.	.	.	GO:0016592^cellular_component^mediator complex`GO:0048440^biological_process^carpel development`GO:0045892^biological_process^negative regulation of transcription, DNA-templated`GO:0048441^biological_process^petal development`GO:0048510^biological_process^regulation of timing of transition from vegetative to reproductive phase`GO:0010219^biological_process^regulation of vernalization response`GO:…	.	.	.
c1031_g1	c1031_g1_i1	.	.	.	.	.	.	.	.	.	.	.	.	.	.	.
c1032_g1	c1032_g1_i1	UBC1_MAGO7^UBC1_MAGO7^Q:229-381,H:1-51^98.04%ID^E:3e-29^RecName: Full=Ubiquitin-conjugating enzyme E2-16 kDa;^Eukaryota; Fungi; Dikarya; Ascomycota; Pezizomycotina; Sordariomycetes; Sordariomycetidae; Magnaporthales; Magnaporthaceae; Magnaporthe	.	.	c1032_g1_i1|m.777	229-381[+]	UBC1_MAGO7^UBC1_MAGO7^Q:1-51,H:1-51^98.04%ID^E:2e-30^RecName: Full=Ubiquitin-conjugating enzyme E2-16 kDa;^Eukaryota; Fungi; Dikarya; Ascomycota; Pezizomycotina; Sordariomycetes; Sordariomycetidae; Magnaporthales; Magnaporthaceae; Magnaporthe	.	PF00179.21^UQ_con^Ubiquitin-conjugating enzyme^5-50^E:1.4e-09	.	.	COG5078^ubiquitin-conjugating enzyme	GO:0016881^molecular_function^acid-amino acid ligase activity`GO:0005524^molecular_function^ATP binding`GO:0016567^biological_process^protein ubiquitination	.	.	.
c1034_g1	c1034_g1_i1	.	.	.	c1034_g1_i1|m.778	3-503[+]	.	.	.	.	.	.	.	.	.	.
c1035_g1	c1035_g1_i1	SARAF_XENLA^SARAF_XENLA^Q:2-145,H:84-129^50%ID^E:4e-09^RecName: Full=Store-operated calcium entry-associated regulatory factor;^Eukaryota; Metazoa; Chordata; Craniata; Vertebrata; Euteleostomi; Amphibia; Batrachia; Anura; Pipoidea; Pipidae; Xenopodinae; Xenopus; Xenopus	.	.	c1035_g1_i1|m.781	2-229[+]	SARAF_DANRE^SARAF_DANRE^Q:1-67,H:81-149^40.85%ID^E:8e-10^RecName: Full=Store-operated calcium entry-associated regulatory factor;^Eukaryota; Metazoa; Chordata; Craniata; Vertebrata; Euteleostomi; Actinopterygii; Neopterygii; Teleostei; Ostariophysi; Cypriniformes; Cyprinidae; Danio	.	PF06682.7^DUF1183^Protein of unknown function (DUF1183)^2-56^E:3.8e-20	.	.	.	GO:0030176^cellular_component^integral component of endoplasmic reticulum membrane`GO:0006816^biological_process^calcium ion transport`GO:2001256^biological_process^regulation of store-operated calcium entry	.	.	.
c1036_g1	c1036_g1_i1	AGO7_ORYSJ^AGO7_ORYSJ^Q:1-441,H:820-964^70.75%ID^E:3e-66^RecName: Full=Protein argonaute 7;^Eukaryota; Viridiplantae; Streptophyta; Embryophyta; Tracheophyta; Spermatophyta; Magnoliophyta; Liliopsida; Poales; Poaceae; BEP clade; Ehrhartoideae; Oryzeae; Oryza	.	.	.	.	.	.	.	.	.	.	GO:0005737^cellular_component^cytoplasm`GO:0030529^cellular_component^ribonucleoprotein complex`GO:0003723^molecular_function^RNA binding`GO:0006952^biological_process^defense response`GO:0035195^biological_process^gene silencing by miRNA`GO:0010492^biological_process^maintenance of shoot apical meristem identity`GO:0010599^biological_process^production of lsiRNA involved in RNA interference`GO:0…	.	.	.
c1037_g1	c1037_g1_i1	.	.	.	c1037_g1_i1|m.786	3-206[-]	.	.	.	.	.	.	.	.	.	.
c1038_g1	c1038_g1_i1	.	.	.	c1038_g1_i1|m.787	136-564[-]	.	.	PF13966.1^zf-RVT^zinc-binding in reverse transcriptase^3-56^E:2.4e-14	.	.	.	.	.	.	.
c1039_g1	c1039_g1_i1	.	.	.	c1039_g1_i1|m.789	1-648[+]	.	.	.	.	.	.	.	.	.	.
c1040_g1	c1040_g1_i1	KEA3_ARATH^KEA3_ARATH^Q:130-1194,H:70-425^85.96%ID^E:2e-141^RecName: Full=K(+) efflux antiporter 3, chloroplastic;^Eukaryota; Viridiplantae; Streptophyta; Embryophyta; Tracheophyta; Spermatophyta; Magnoliophyta; eudicotyledons; Gunneridae; Pentapetalae; rosids; malvids; Brassicales; Brassicaceae; Camelineae; Arabidopsis	.	.	c1040_g1_i1|m.792	1-1194[+]	KEA3_ARATH^KEA3_ARATH^Q:44-398,H:70-425^85.96%ID^E:0^RecName: Full=K(+) efflux antiporter 3, chloroplastic;^Eukaryota; Viridiplantae; Streptophyta; Embryophyta; Tracheophyta; Spermatophyta; Magnoliophyta; eudicotyledons; Gunneridae; Pentapetalae; rosids; malvids; Brassicales; Brassicaceae; Camelineae; Arabidopsis	.	PF00999.16^Na_H_Exchanger^Sodium/hydrogen exchanger family^84-397^E:1e-56	.	.	COG0475^Sodium hydrogen exchanger	GO:0031969^cellular_component^chloroplast membrane`GO:0016021^cellular_component^integral component of membrane`GO:0015299^molecular_function^solute:proton antiporter activity`GO:0006813^biological_process^potassium ion transport	GO:0015299^molecular_function^solute:proton antiporter activity`GO:0006812^biological_process^cation transport`GO:0055085^biological_process^transmembrane transport`GO:0016021^cellular_component^integral component of membrane	.	.
c1041_g1	c1041_g1_i1	PTR5_ARATH^PTR5_ARATH^Q:2-403,H:321-455^60.74%ID^E:1e-52^RecName: Full=Protein NRT1/ PTR FAMILY 8.2;^Eukaryota; Viridiplantae; Streptophyta; Embryophyta; Tracheophyta; Spermatophyta; Magnoliophyta; eudicotyledons; Gunneridae; Pentapetalae; rosids; malvids; Brassicales; Brassicaceae; Camelineae; Arabidopsis	.	.	c1041_g1_i1|m.794	1-189[-]	.	.	.	.	.	.	.	.	.	.
c1041_g1	c1041_g1_i1	PTR5_ARATH^PTR5_ARATH^Q:2-403,H:321-455^60.74%ID^E:1e-52^RecName: Full=Protein NRT1/ PTR FAMILY 8.2;^Eukaryota; Viridiplantae; Streptophyta; Embryophyta; Tracheophyta; Spermatophyta; Magnoliophyta; eudicotyledons; Gunneridae; Pentapetalae; rosids; malvids; Brassicales; Brassicaceae; Camelineae; Arabidopsis	.	.	c1041_g1_i1|m.793	2-403[+]	PTR5_ARATH^PTR5_ARATH^Q:1-134,H:321-455^60.74%ID^E:9e-53^RecName: Full=Protein NRT1/ PTR FAMILY 8.2;^Eukaryota; Viridiplantae; Streptophyta; Embryophyta; Tracheophyta; Spermatophyta; Magnoliophyta; eudicotyledons; Gunneridae; Pentapetalae; rosids; malvids; Brassicales; Brassicaceae; Camelineae; Arabidopsis	.	PF00854.16^PTR2^POT family^1-126^E:1.6e-26	.	.	COG3104^transporter	GO:0016021^cellular_component^integral component of membrane`GO:0005886^cellular_component^plasma membrane`GO:0042936^molecular_function^dipeptide transporter activity`GO:0042938^biological_process^dipeptide transport`GO:0009860^biological_process^pollen tube growth`GO:0015031^biological_process^protein transport	GO:0005215^molecular_function^transporter activity`GO:0006810^biological_process^transport`GO:0016020^cellular_component^membrane	.	.
c1043_g1	c1043_g1_i1	.	.	.	.	.	.	.	.	.	.	.	.	.	.	.
c1044_g1	c1044_g1_i1	CLPD_ARATH^CLPD_ARATH^Q:2-583,H:173-366^69.23%ID^E:7e-78^RecName: Full=Chaperone protein ClpD, chloroplastic;^Eukaryota; Viridiplantae; Streptophyta; Embryophyta; Tracheophyta; Spermatophyta; Magnoliophyta; eudicotyledons; Gunneridae; Pentapetalae; rosids; malvids; Brassicales; Brassicaceae; Camelineae; Arabidopsis	.	.	c1044_g1_i1|m.796	2-583[+]	CLPD_ARATH^CLPD_ARATH^Q:1-194,H:173-366^69.23%ID^E:6e-78^RecName: Full=Chaperone protein ClpD, chloroplastic;^Eukaryota; Viridiplantae; Streptophyta; Embryophyta; Tracheophyta; Spermatophyta; Magnoliophyta; eudicotyledons; Gunneridae; Pentapetalae; rosids; malvids; Brassicales; Brassicaceae; Camelineae; Arabidopsis	.	PF02861.15^Clp_N^Clp amino terminal domain^7-51^E:2e-09	.	.	COG0542^ATP-dependent CLP protease ATP-binding subunit	GO:0009507^cellular_component^chloroplast`GO:0009941^cellular_component^chloroplast envelope`GO:0009570^cellular_component^chloroplast stroma`GO:0005524^molecular_function^ATP binding`GO:0016887^molecular_function^ATPase activity`GO:0042803^molecular_function^protein homodimerization activity`GO:0006200^biological_process^ATP catabolic process`GO:0034214^biological_process^protein hexamerization`…	GO:0019538^biological_process^protein metabolic process	.	.
c1046_g1	c1046_g1_i1	.	.	.	.	.	.	.	.	.	.	.	.	.	.	.
c1051_g1	c1051_g1_i1	.	.	.	c1051_g1_i1|m.801	3-290[-]	.	.	.	.	.	.	.	.	.	.
c1052_g1	c1052_g1_i1	.	.	.	c1052_g1_i1|m.803	1-282[+]	.	.	.	.	.	.	.	.	.	.
c1054_g1	c1054_g1_i1	MEP1_SOYBN^MEP1_SOYBN^Q:33-449,H:165-305^53.9%ID^E:7e-43^RecName: Full=Metalloendoproteinase 1;^Eukaryota; Viridiplantae; Streptophyta; Embryophyta; Tracheophyta; Spermatophyta; Magnoliophyta; eudicotyledons; Gunneridae; Pentapetalae; rosids; fabids; Fabales; Fabaceae; Papilionoideae; Phaseoleae; Glycine; Soja	.	.	c1054_g1_i1|m.804	3-575[+]	MEP1_SOYBN^MEP1_SOYBN^Q:11-149,H:165-305^53.9%ID^E:6e-43^RecName: Full=Metalloendoproteinase 1;^Eukaryota; Viridiplantae; Streptophyta; Embryophyta; Tracheophyta; Spermatophyta; Magnoliophyta; eudicotyledons; Gunneridae; Pentapetalae; rosids; fabids; Fabales; Fabaceae; Papilionoideae; Phaseoleae; Glycine; Soja	.	PF00413.19^Peptidase_M10^Matrixin^8-146^E:5.5e-46	.	.	.	GO:0031012^cellular_component^extracellular matrix`GO:0004222^molecular_function^metalloendopeptidase activity`GO:0008270^molecular_function^zinc ion binding	GO:0004222^molecular_function^metalloendopeptidase activity`GO:0008270^molecular_function^zinc ion binding`GO:0006508^biological_process^proteolysis`GO:0031012^cellular_component^extracellular matrix	.	.
c1055_g1	c1055_g1_i1	.	.	.	c1055_g1_i1|m.809	305-595[-]	.	.	.	.	.	.	.	.	.	.
c1055_g1	c1055_g1_i1	.	.	.	c1055_g1_i1|m.807	223-594[-]	.	.	.	.	.	.	.	.	.	.
c1058_g1	c1058_g1_i1	.	.	.	.	.	.	.	.	.	.	.	.	.	.	.
c1060_g1	c1060_g1_i2	TI214_DIOEL^TI214_DIOEL^Q:617-1273,H:1176-1413^54.2%ID^E:9e-25^RecName: Full=Protein TIC 214 {ECO:0000250|UniProtKB:P56785};^Eukaryota; Viridiplantae; Streptophyta; Embryophyta; Tracheophyta; Spermatophyta; Magnoliophyta; Liliopsida; Dioscoreales; Dioscoreaceae; Dioscorea	.	.	.	.	.	.	.	.	.	.	GO:0031969^cellular_component^chloroplast membrane`GO:0016021^cellular_component^integral component of membrane	.	.	.
c1061_g1	c1061_g1_i1	APK1A_ARATH^APK1A_ARATH^Q:3-164,H:159-212^62.96%ID^E:5e-16^RecName: Full=Protein kinase APK1A, chloroplastic;^Eukaryota; Viridiplantae; Streptophyta; Embryophyta; Tracheophyta; Spermatophyta; Magnoliophyta; eudicotyledons; Gunneridae; Pentapetalae; rosids; malvids; Brassicales; Brassicaceae; Camelineae; Arabidopsis	.	.	c1061_g1_i1|m.811	3-173[+]	APK1A_ARATH^APK1A_ARATH^Q:1-54,H:159-212^62.96%ID^E:4e-17^RecName: Full=Protein kinase APK1A, chloroplastic;^Eukaryota; Viridiplantae; Streptophyta; Embryophyta; Tracheophyta; Spermatophyta; Magnoliophyta; eudicotyledons; Gunneridae; Pentapetalae; rosids; malvids; Brassicales; Brassicaceae; Camelineae; Arabidopsis	.	PF00069.20^Pkinase^Protein kinase domain^11-55^E:1.2e-07`PF07714.12^Pkinase_Tyr^Protein tyrosine kinase^11-55^E:6.7e-05	.	.	COG0515^Serine Threonine protein kinase	GO:0009507^cellular_component^chloroplast`GO:0005524^molecular_function^ATP binding`GO:0004674^molecular_function^protein serine/threonine kinase activity`GO:0004713^molecular_function^protein tyrosine kinase activity	GO:0004672^molecular_function^protein kinase activity`GO:0005524^molecular_function^ATP binding`GO:0006468^biological_process^protein phosphorylation	.	.
c1062_g1	c1062_g1_i1	.	.	.	.	.	.	.	.	.	.	.	.	.	.	.
c1063_g1	c1063_g1_i1	.	.	.	c1063_g1_i1|m.816	108-287[+]	.	.	.	.	.	.	.	.	.	.
c1065_g1	c1065_g1_i1	TCX5_ARATH^TCX5_ARATH^Q:1-639,H:320-530^41.12%ID^E:5e-39^RecName: Full=Protein tesmin/TSO1-like CXC 5;^Eukaryota; Viridiplantae; Streptophyta; Embryophyta; Tracheophyta; Spermatophyta; Magnoliophyta; eudicotyledons; Gunneridae; Pentapetalae; rosids; malvids; Brassicales; Brassicaceae; Camelineae; Arabidopsis	.	.	c1065_g1_i1|m.817	1-642[+]	TCX5_ARATH^TCX5_ARATH^Q:1-213,H:320-530^41.12%ID^E:5e-39^RecName: Full=Protein tesmin/TSO1-like CXC 5;^Eukaryota; Viridiplantae; Streptophyta; Embryophyta; Tracheophyta; Spermatophyta; Magnoliophyta; eudicotyledons; Gunneridae; Pentapetalae; rosids; malvids; Brassicales; Brassicaceae; Camelineae; Arabidopsis	.	.	.	.	.	GO:0005634^cellular_component^nucleus`GO:0046872^molecular_function^metal ion binding`GO:0003700^molecular_function^sequence-specific DNA binding transcription factor activity`GO:0007275^biological_process^multicellular organismal development`GO:0006355^biological_process^regulation of transcription, DNA-templated	.	.	.
c1066_g1	c1066_g1_i1	.	.	.	.	.	.	.	.	.	.	.	.	.	.	.
c1068_g1	c1068_g1_i1	SPEE_NEUCR^SPEE_NEUCR^Q:52-360,H:1-103^91.26%ID^E:8e-57^RecName: Full=Spermidine synthase;^Eukaryota; Fungi; Dikarya; Ascomycota; Pezizomycotina; Sordariomycetes; Sordariomycetidae; Sordariales; Sordariaceae; Neurospora	.	.	c1068_g1_i1|m.820	7-360[-]	.	.	.	.	.	.	.	.	.	.
c1068_g1	c1068_g1_i2	SPEE_NEUCR^SPEE_NEUCR^Q:51-359,H:1-103^87.38%ID^E:1e-53^RecName: Full=Spermidine synthase;^Eukaryota; Fungi; Dikarya; Ascomycota; Pezizomycotina; Sordariomycetes; Sordariomycetidae; Sordariales; Sordariaceae; Neurospora	.	.	c1068_g1_i2|m.822	12-359[-]	.	.	.	.	.	.	.	.	.	.
c1069_g1	c1069_g1_i1	YI31B_YEAST^YI31B_YEAST^Q:2-1900,H:841-1468^27.9%ID^E:3e-47^RecName: Full=Transposon Ty3-I Gag-Pol polyprotein;^Eukaryota; Fungi; Dikarya; Ascomycota; Saccharomycotina; Saccharomycetes; Saccharomycetales; Saccharomycetaceae; Saccharomyces	.	.	c1069_g1_i1|m.823	2-1975[+]	YI31B_YEAST^YI31B_YEAST^Q:1-633,H:841-1468^28.2%ID^E:1e-49^RecName: Full=Transposon Ty3-I Gag-Pol polyprotein;^Eukaryota; Fungi; Dikarya; Ascomycota; Saccharomycotina; Saccharomycetes; Saccharomycetales; Saccharomycetaceae; Saccharomyces	.	PF00665.21^rve^Integrase core domain^356-465^E:3.5e-22	.	.	.	GO:0005737^cellular_component^cytoplasm`GO:0005634^cellular_component^nucleus`GO:0000943^cellular_component^retrotransposon nucleocapsid`GO:0004190^molecular_function^aspartic-type endopeptidase activity`GO:0005524^molecular_function^ATP binding`GO:0003677^molecular_function^DNA binding`GO:0003887^molecular_function^DNA-directed DNA polymerase activity`GO:0008233^molecular_function^peptidase acti…	GO:0015074^biological_process^DNA integration	.	.
c1072_g1	c1072_g1_i1	.	.	.	.	.	.	.	.	.	.	.	.	.	.	.
c1073_g1	c1073_g1_i1	.	.	.	.	.	.	.	.	.	.	.	.	.	.	.
c1074_g1	c1074_g1_i1	ALF5_ARATH^ALF5_ARATH^Q:3-524,H:118-291^60.34%ID^E:4e-67^RecName: Full=MATE efflux family protein ALF5;^Eukaryota; Viridiplantae; Streptophyta; Embryophyta; Tracheophyta; Spermatophyta; Magnoliophyta; eudicotyledons; Gunneridae; Pentapetalae; rosids; malvids; Brassicales; Brassicaceae; Camelineae; Arabidopsis	.	.	c1074_g1_i1|m.827	3-524[+]	ALF5_ARATH^ALF5_ARATH^Q:1-174,H:118-291^60.34%ID^E:4e-67^RecName: Full=MATE efflux family protein ALF5;^Eukaryota; Viridiplantae; Streptophyta; Embryophyta; Tracheophyta; Spermatophyta; Magnoliophyta; eudicotyledons; Gunneridae; Pentapetalae; rosids; malvids; Brassicales; Brassicaceae; Camelineae; Arabidopsis	.	PF01554.13^MatE^MatE^2-92^E:2.7e-11	.	.	COG0534^Mate efflux family protein	GO:0016021^cellular_component^integral component of membrane`GO:0015297^molecular_function^antiporter activity`GO:0015238^molecular_function^drug transmembrane transporter activity`GO:0009636^biological_process^response to toxic substance	GO:0015238^molecular_function^drug transmembrane transporter activity`GO:0015297^molecular_function^antiporter activity`GO:0006855^biological_process^drug transmembrane transport`GO:0055085^biological_process^transmembrane transport`GO:0016020^cellular_component^membrane	.	.
c1075_g1	c1075_g1_i1	.	.	.	c1075_g1_i1|m.829	10-336[-]	.	.	.	.	.	.	.	.	.	.
c1076_g1	c1076_g1_i1	.	.	.	.	.	.	.	.	.	.	.	.	.	.	.
c1079_g1	c1079_g1_i1	.	.	.	c1079_g1_i1|m.832	2-460[+]	.	.	.	.	.	.	.	.	.	.
c1081_g1	c1081_g1_i1	UCRI_NEUCR^UCRI_NEUCR^Q:110-556,H:29-175^66.44%ID^E:1e-65^RecName: Full=Cytochrome b-c1 complex subunit Rieske, mitochondrial;^Eukaryota; Fungi; Dikarya; Ascomycota; Pezizomycotina; Sordariomycetes; Sordariomycetidae; Sordariales; Sordariaceae; Neurospora	.	.	.	.	.	.	.	.	.	COG0723^Component of the ubiquinol-cytochrome c reductase complex (complex III or cytochrome b-c1 complex), which is a respiratory chain that generates an electrochemical potential coupled to ATP synthesis (By similarity)	GO:0016021^cellular_component^integral component of membrane`GO:0005743^cellular_component^mitochondrial inner membrane`GO:0070469^cellular_component^respiratory chain`GO:0051537^molecular_function^2 iron, 2 sulfur cluster binding`GO:0046872^molecular_function^metal ion binding`GO:0008121^molecular_function^ubiquinol-cytochrome-c reductase activity	.	.	.
c1084_g1	c1084_g1_i1	.	.	.	.	.	.	.	.	.	.	.	.	.	.	.
c1085_g1	c1085_g1_i1	.	.	.	.	.	.	.	.	.	.	.	.	.	.	.
c1086_g1	c1086_g1_i1	BRL2_ARATH^BRL2_ARATH^Q:180-794,H:36-240^44.93%ID^E:3e-37^RecName: Full=Serine/threonine-protein kinase BRI1-like 2;^Eukaryota; Viridiplantae; Streptophyta; Embryophyta; Tracheophyta; Spermatophyta; Magnoliophyta; eudicotyledons; Gunneridae; Pentapetalae; rosids; malvids; Brassicales; Brassicaceae; Camelineae; Arabidopsis`BRL2_ARATH^BRL2_ARATH^Q:369-797,H:248-388^32.64%ID^E:1e-06^RecName: Full=Se…	.	.	c1086_g1_i1|m.837	3-797[+]	BRL2_ARATH^BRL2_ARATH^Q:60-264,H:36-240^44.93%ID^E:3e-37^RecName: Full=Serine/threonine-protein kinase BRI1-like 2;^Eukaryota; Viridiplantae; Streptophyta; Embryophyta; Tracheophyta; Spermatophyta; Magnoliophyta; eudicotyledons; Gunneridae; Pentapetalae; rosids; malvids; Brassicales; Brassicaceae; Camelineae; Arabidopsis`BRL2_ARATH^BRL2_ARATH^Q:123-265,H:248-388^32.64%ID^E:1e-06^RecName: Full=Ser…	.	PF08263.7^LRRNT_2^Leucine rich repeat N-terminal domain^61-100^E:6.5e-11`PF13504.1^LRR_7^Leucine rich repeat^131-140^E:1300`PF13855.1^LRR_8^Leucine rich repeat^154-215^E:3.7e-07`PF13504.1^LRR_7^Leucine rich repeat^154-165^E:1400`PF13516.1^LRR_6^Leucine Rich repeat^177-192^E:0.34`PF13504.1^LRR_7^Leucine rich repeat^178-195^E:660`PF00560.28^LRR_1^Leucine Rich Repeat^179-198^E:0.32`PF13504.1^LRR_7^L…	.	.	COG4886^leucine Rich Repeat	GO:0016021^cellular_component^integral component of membrane`GO:0005886^cellular_component^plasma membrane`GO:0005524^molecular_function^ATP binding`GO:0004675^molecular_function^transmembrane receptor protein serine/threonine kinase activity`GO:0009734^biological_process^auxin-activated signaling pathway`GO:0009742^biological_process^brassinosteroid mediated signaling pathway`GO:0010305^biologic…	GO:0005515^molecular_function^protein binding	.	.
c1087_g1	c1087_g1_i1	.	.	.	c1087_g1_i1|m.841	3-404[+]	.	.	.	.	.	.	.	.	.	.
c1088_g1	c1088_g1_i1	.	.	.	.	.	.	.	.	.	.	.	.	.	.	.
c1089_g1	c1089_g1_i1	.	.	.	c1089_g1_i1|m.848	2-499[+]	.	.	.	.	.	.	.	.	.	.
c1092_g1	c1092_g1_i1	.	.	.	c1092_g1_i1|m.850	314-595[-]	.	.	.	.	.	.	.	.	.	.
c1097_g1	c1097_g1_i1	ILV5_NEUCR^ILV5_NEUCR^Q:7-564,H:1-184^76.88%ID^E:6e-91^RecName: Full=Ketol-acid reductoisomerase, mitochondrial;^Eukaryota; Fungi; Dikarya; Ascomycota; Pezizomycotina; Sordariomycetes; Sordariomycetidae; Sordariales; Sordariaceae; Neurospora	.	.	c1097_g1_i1|m.853	367-564[-]	.	.	.	.	.	.	.	.	.	.
c1097_g1	c1097_g1_i1	ILV5_NEUCR^ILV5_NEUCR^Q:7-564,H:1-184^76.88%ID^E:6e-91^RecName: Full=Ketol-acid reductoisomerase, mitochondrial;^Eukaryota; Fungi; Dikarya; Ascomycota; Pezizomycotina; Sordariomycetes; Sordariomycetidae; Sordariales; Sordariaceae; Neurospora	.	.	c1097_g1_i1|m.851	1-564[+]	ILV5_NEUCR^ILV5_NEUCR^Q:3-188,H:1-184^76.88%ID^E:5e-92^RecName: Full=Ketol-acid reductoisomerase, mitochondrial;^Eukaryota; Fungi; Dikarya; Ascomycota; Pezizomycotina; Sordariomycetes; Sordariomycetidae; Sordariales; Sordariaceae; Neurospora	.	PF07991.7^IlvN^Acetohydroxy acid isomeroreductase, catalytic domain^85-187^E:3.2e-26	.	.	COG0059^Alpha-keto-beta-hydroxylacyl reductoisomerase	GO:0005739^cellular_component^mitochondrion`GO:0050662^molecular_function^coenzyme binding`GO:0004455^molecular_function^ketol-acid reductoisomerase activity`GO:0046872^molecular_function^metal ion binding`GO:0009097^biological_process^isoleucine biosynthetic process`GO:0009099^biological_process^valine biosynthetic process	GO:0004455^molecular_function^ketol-acid reductoisomerase activity`GO:0008652^biological_process^cellular amino acid biosynthetic process`GO:0055114^biological_process^oxidation-reduction process	.	.
c1098_g1	c1098_g1_i1	CML25_ARATH^CML25_ARATH^Q:245-772,H:1-178^58.56%ID^E:6e-62^RecName: Full=Probable calcium-binding protein CML25;^Eukaryota; Viridiplantae; Streptophyta; Embryophyta; Tracheophyta; Spermatophyta; Magnoliophyta; eudicotyledons; Gunneridae; Pentapetalae; rosids; malvids; Brassicales; Brassicaceae; Camelineae; Arabidopsis	.	.	.	.	.	.	.	.	.	COG5126^myosin light chain	GO:0005737^cellular_component^cytoplasm`GO:0005634^cellular_component^nucleus`GO:0005509^molecular_function^calcium ion binding`GO:0009409^biological_process^response to cold`GO:0048767^biological_process^root hair elongation	.	.	.
c1099_g1	c1099_g1_i1	.	.	.	c1099_g1_i1|m.859	1-216[-]	.	.	.	.	.	.	.	.	.	.
c1101_g1	c1101_g1_i1	.	.	.	c1101_g1_i1|m.861	170-535[-]	.	.	.	.	.	.	.	.	.	.
c1104_g1	c1104_g1_i1	.	.	.	c1104_g1_i1|m.866	2-253[-]	.	.	.	.	.	.	.	.	.	.
c1105_g1	c1105_g1_i1	RIB3_CANAL^RIB3_CANAL^Q:157-312,H:5-56^63.46%ID^E:5e-16^RecName: Full=3,4-dihydroxy-2-butanone 4-phosphate synthase;^Eukaryota; Fungi; Dikarya; Ascomycota; Saccharomycotina; Saccharomycetes; Saccharomycetales; Debaryomycetaceae; Candida/Lodderomyces clade; Candida	.	.	c1105_g1_i1|m.868	28-312[+]	RIB3_CANAL^RIB3_CANAL^Q:44-95,H:5-56^63.46%ID^E:3e-16^RecName: Full=3,4-dihydroxy-2-butanone 4-phosphate synthase;^Eukaryota; Fungi; Dikarya; Ascomycota; Saccharomycotina; Saccharomycetes; Saccharomycetales; Debaryomycetaceae; Candida/Lodderomyces clade; Candida	.	PF00926.14^DHBP_synthase^3,4-dihydroxy-2-butanone 4-phosphate synthase^47-95^E:2.8e-16	.	.	COG0108^Catalyzes the conversion of D-ribulose 5-phosphate to formate and 3,4-dihydroxy-2-butanone 4-phosphate (By similarity)	GO:0008686^molecular_function^3,4-dihydroxy-2-butanone-4-phosphate synthase activity`GO:0046872^molecular_function^metal ion binding`GO:0009231^biological_process^riboflavin biosynthetic process	GO:0008686^molecular_function^3,4-dihydroxy-2-butanone-4-phosphate synthase activity`GO:0009231^biological_process^riboflavin biosynthetic process	.	.
c1106_g1	c1106_g1_i1	RT4I1_HUMAN^RT4I1_HUMAN^Q:46-1080,H:41-395^31.61%ID^E:7e-34^RecName: Full=Reticulon-4-interacting protein 1, mitochondrial;^Eukaryota; Metazoa; Chordata; Craniata; Vertebrata; Euteleostomi; Mammalia; Eutheria; Euarchontoglires; Primates; Haplorrhini; Catarrhini; Hominidae; Homo	.	.	c1106_g1_i1|m.869	1-1047[+]	RT4I1_HUMAN^RT4I1_HUMAN^Q:16-335,H:41-370^32.16%ID^E:1e-32^RecName: Full=Reticulon-4-interacting protein 1, mitochondrial;^Eukaryota; Metazoa; Chordata; Craniata; Vertebrata; Euteleostomi; Mammalia; Eutheria; Euarchontoglires; Primates; Haplorrhini; Catarrhini; Hominidae; Homo	.	PF08240.7^ADH_N^Alcohol dehydrogenase GroES-like domain^47-107^E:2.5e-10`PF01113.15^DapB_N^Dihydrodipicolinate reductase, N-terminus^176-279^E:0.00014`PF00107.21^ADH_zinc_N^Zinc-binding dehydrogenase^185-274^E:7.1e-17`PF13602.1^ADH_zinc_N_2^Zinc-binding dehydrogenase^217-348^E:1.9e-14	.	.	COG0604^alcohol dehydrogenase	GO:0005739^cellular_component^mitochondrion`GO:0016491^molecular_function^oxidoreductase activity`GO:0008270^molecular_function^zinc ion binding	GO:0016491^molecular_function^oxidoreductase activity`GO:0055114^biological_process^oxidation-reduction process`GO:0008839^molecular_function^4-hydroxy-tetrahydrodipicolinate reductase`GO:0009089^biological_process^lysine biosynthetic process via diaminopimelate`GO:0008270^molecular_function^zinc ion binding	.	.
c1107_g1	c1107_g1_i1	.	.	.	.	.	.	.	.	.	.	.	.	.	.	.
c1108_g1	c1108_g1_i1	.	.	.	c1108_g1_i1|m.873	54-299[+]	.	.	.	.	.	.	.	.	.	.
c1109_g1	c1109_g1_i1	AUX22_SOYBN^AUX22_SOYBN^Q:148-654,H:2-187^65.59%ID^E:1e-69^RecName: Full=Auxin-induced protein AUX22;^Eukaryota; Viridiplantae; Streptophyta; Embryophyta; Tracheophyta; Spermatophyta; Magnoliophyta; eudicotyledons; Gunneridae; Pentapetalae; rosids; fabids; Fabales; Fabaceae; Papilionoideae; Phaseoleae; Glycine; Soja	.	.	c1109_g1_i1|m.877	142-675[+]	AUX22_SOYBN^AUX22_SOYBN^Q:3-171,H:2-187^65.05%ID^E:2e-74^RecName: Full=Auxin-induced protein AUX22;^Eukaryota; Viridiplantae; Streptophyta; Embryophyta; Tracheophyta; Spermatophyta; Magnoliophyta; eudicotyledons; Gunneridae; Pentapetalae; rosids; fabids; Fabales; Fabaceae; Papilionoideae; Phaseoleae; Glycine; Soja	.	PF02309.11^AUX_IAA^AUX/IAA family^34-164^E:5.1e-58	.	.	.	GO:0005634^cellular_component^nucleus`GO:0009734^biological_process^auxin-activated signaling pathway`GO:0006355^biological_process^regulation of transcription, DNA-templated`GO:0006351^biological_process^transcription, DNA-templated	GO:0006355^biological_process^regulation of transcription, DNA-templated`GO:0005634^cellular_component^nucleus	.	.
c1110_g1	c1110_g1_i1	.	.	.	.	.	.	.	.	.	.	.	.	.	.	.
c1111_g1	c1111_g1_i1	ZIP10_ARATH^ZIP10_ARATH^Q:2-121,H:325-364^87.5%ID^E:3e-14^RecName: Full=Probable zinc transporter 10;^Eukaryota; Viridiplantae; Streptophyta; Embryophyta; Tracheophyta; Spermatophyta; Magnoliophyta; eudicotyledons; Gunneridae; Pentapetalae; rosids; malvids; Brassicales; Brassicaceae; Camelineae; Arabidopsis	.	.	.	.	.	.	.	.	.	.	GO:0016021^cellular_component^integral component of membrane`GO:0005886^cellular_component^plasma membrane`GO:0005385^molecular_function^zinc ion transmembrane transporter activity	.	.	.
c1112_g1	c1112_g1_i1	PAT_PETHY^PAT_PETHY^Q:11-289,H:69-164^70.83%ID^E:4e-37^RecName: Full=Bifunctional aspartate aminotransferase and glutamate/aspartate-prephenate aminotransferase;^Eukaryota; Viridiplantae; Streptophyta; Embryophyta; Tracheophyta; Spermatophyta; Magnoliophyta; eudicotyledons; Gunneridae; Pentapetalae; asterids; lamiids; Solanales; Solanaceae; Petunioideae; Petunia	.	.	c1112_g1_i1|m.882	2-289[+]	PAT_PETHY^PAT_PETHY^Q:4-96,H:69-164^70.83%ID^E:3e-37^RecName: Full=Bifunctional aspartate aminotransferase and glutamate/aspartate-prephenate aminotransferase;^Eukaryota; Viridiplantae; Streptophyta; Embryophyta; Tracheophyta; Spermatophyta; Magnoliophyta; eudicotyledons; Gunneridae; Pentapetalae; asterids; lamiids; Solanales; Solanaceae; Petunioideae; Petunia	.	PF00155.16^Aminotran_1_2^Aminotransferase class I and II^36-95^E:5e-05	.	.	.	GO:0009507^cellular_component^chloroplast`GO:0033853^molecular_function^aspartate-prephenate aminotransferase activity`GO:0033854^molecular_function^glutamate-prephenate aminotransferase activity`GO:0042802^molecular_function^identical protein binding`GO:0004069^molecular_function^L-aspartate:2-oxoglutarate aminotransferase activity`GO:0080130^molecular_function^L-phenylalanine:2-oxoglutarate ami…	GO:0030170^molecular_function^pyridoxal phosphate binding`GO:0009058^biological_process^biosynthetic process	.	.
c1113_g1	c1113_g1_i1	PPD4_ARATH^PPD4_ARATH^Q:2-262,H:174-260^86.21%ID^E:3e-45^RecName: Full=PsbP domain-containing protein 4, chloroplastic;^Eukaryota; Viridiplantae; Streptophyta; Embryophyta; Tracheophyta; Spermatophyta; Magnoliophyta; eudicotyledons; Gunneridae; Pentapetalae; rosids; malvids; Brassicales; Brassicaceae; Camelineae; Arabidopsis	.	.	c1113_g1_i1|m.883	2-265[+]	PPD4_ARATH^PPD4_ARATH^Q:1-87,H:174-260^86.21%ID^E:1e-46^RecName: Full=PsbP domain-containing protein 4, chloroplastic;^Eukaryota; Viridiplantae; Streptophyta; Embryophyta; Tracheophyta; Spermatophyta; Magnoliophyta; eudicotyledons; Gunneridae; Pentapetalae; rosids; malvids; Brassicales; Brassicaceae; Camelineae; Arabidopsis	.	PF01789.11^PsbP^PsbP^2-86^E:6.5e-07	.	.	.	GO:0009507^cellular_component^chloroplast`GO:0009570^cellular_component^chloroplast stroma`GO:0009534^cellular_component^chloroplast thylakoid`GO:0009543^cellular_component^chloroplast thylakoid lumen`GO:0019898^cellular_component^extrinsic component of membrane`GO:0009654^cellular_component^photosystem II oxygen evolving complex`GO:0009579^cellular_component^thylakoid`GO:0031977^cellular_compone…	GO:0005509^molecular_function^calcium ion binding`GO:0015979^biological_process^photosynthesis`GO:0009523^cellular_component^photosystem II`GO:0009654^cellular_component^photosystem II oxygen evolving complex`GO:0019898^cellular_component^extrinsic component of membrane	.	.
c1114_g1	c1114_g1_i1	ATB13_ARATH^ATB13_ARATH^Q:2-454,H:53-194^68.87%ID^E:8e-59^RecName: Full=Homeobox-leucine zipper protein ATHB-13;^Eukaryota; Viridiplantae; Streptophyta; Embryophyta; Tracheophyta; Spermatophyta; Magnoliophyta; eudicotyledons; Gunneridae; Pentapetalae; rosids; malvids; Brassicales; Brassicaceae; Camelineae; Arabidopsis	.	.	c1114_g1_i1|m.884	2-640[+]	ATB13_ARATH^ATB13_ARATH^Q:1-196,H:53-240^60.5%ID^E:4e-66^RecName: Full=Homeobox-leucine zipper protein ATHB-13;^Eukaryota; Viridiplantae; Streptophyta; Embryophyta; Tracheophyta; Spermatophyta; Magnoliophyta; eudicotyledons; Gunneridae; Pentapetalae; rosids; malvids; Brassicales; Brassicaceae; Camelineae; Arabidopsis	.	PF00046.24^Homeobox^Homeobox domain^36-89^E:1.8e-16`PF02183.13^HALZ^Homeobox associated leucine zipper^91-130^E:1.2e-17	.	.	.	GO:0005634^cellular_component^nucleus`GO:0043565^molecular_function^sequence-specific DNA binding`GO:0003700^molecular_function^sequence-specific DNA binding transcription factor activity`GO:0048826^biological_process^cotyledon morphogenesis`GO:0009965^biological_process^leaf morphogenesis`GO:0009744^biological_process^response to sucrose`GO:0006351^biological_process^transcription, DNA-templated	GO:0003677^molecular_function^DNA binding`GO:0003700^molecular_function^sequence-specific DNA binding transcription factor activity`GO:0043565^molecular_function^sequence-specific DNA binding`GO:0006355^biological_process^regulation of transcription, DNA-templated`GO:0005634^cellular_component^nucleus	.	.
c1115_g1	c1115_g1_i1	DED1_NEUCR^DED1_NEUCR^Q:9-977,H:298-618^75%ID^E:5e-157^RecName: Full=ATP-dependent RNA helicase ded1;^Eukaryota; Fungi; Dikarya; Ascomycota; Pezizomycotina; Sordariomycetes; Sordariomycetidae; Sordariales; Sordariaceae; Neurospora	.	.	c1115_g1_i1|m.887	3-998[+]	DED1_NEUCR^DED1_NEUCR^Q:3-299,H:298-591^76.09%ID^E:2e-157^RecName: Full=ATP-dependent RNA helicase ded1;^Eukaryota; Fungi; Dikarya; Ascomycota; Pezizomycotina; Sordariomycetes; Sordariomycetidae; Sordariales; Sordariaceae; Neurospora	.	PF00270.24^DEAD^DEAD/DEAH box helicase^5-108^E:5.3e-25`PF00271.26^Helicase_C^Helicase conserved C-terminal domain^180-256^E:2.1e-28	.	.	COG0513^atp-dependent rna helicase	GO:0005737^cellular_component^cytoplasm`GO:0005524^molecular_function^ATP binding`GO:0008026^molecular_function^ATP-dependent helicase activity`GO:0003743^molecular_function^translation initiation factor activity	GO:0003676^molecular_function^nucleic acid binding`GO:0005524^molecular_function^ATP binding	.	.
c1117_g1	c1117_g1_i1	.	.	.	.	.	.	.	.	.	.	.	.	.	.	.
c1120_g1	c1120_g1_i1	.	.	.	c1120_g1_i1|m.892	1-327[-]	.	.	.	.	.	.	.	.	.	.
c1121_g1	c1121_g1_i1	.	.	.	c1121_g1_i1|m.897	358-525[-]	.	.	.	.	.	.	.	.	.	.
c1123_g1	c1123_g1_i1	SPT_ARATH^SPT_ARATH^Q:179-697,H:197-348^48.88%ID^E:1e-33^RecName: Full=Transcription factor SPATULA;^Eukaryota; Viridiplantae; Streptophyta; Embryophyta; Tracheophyta; Spermatophyta; Magnoliophyta; eudicotyledons; Gunneridae; Pentapetalae; rosids; malvids; Brassicales; Brassicaceae; Camelineae; Arabidopsis	.	.	c1123_g1_i1|m.898	293-742[+]	SPT_ARATH^SPT_ARATH^Q:1-141,H:235-354^36.3%ID^E:8e-11^RecName: Full=Transcription factor SPATULA;^Eukaryota; Viridiplantae; Streptophyta; Embryophyta; Tracheophyta; Spermatophyta; Magnoliophyta; eudicotyledons; Gunneridae; Pentapetalae; rosids; malvids; Brassicales; Brassicaceae; Camelineae; Arabidopsis	.	.	.	.	.	GO:0005634^cellular_component^nucleus`GO:0003677^molecular_function^DNA binding`GO:0003700^molecular_function^sequence-specific DNA binding transcription factor activity`GO:0048440^biological_process^carpel development`GO:0007623^biological_process^circadian rhythm`GO:0010154^biological_process^fruit development`GO:0010187^biological_process^negative regulation of seed germination`GO:0009409^biol…	.	.	.
c1128_g1	c1128_g1_i1	.	.	.	c1128_g1_i1|m.900	3-485[+]	.	.	.	.	.	.	.	.	.	.
c1129_g1	c1129_g1_i1	ATL5_ARATH^ATL5_ARATH^Q:433-137,H:89-172^32.32%ID^E:5e-10^RecName: Full=RING-H2 finger protein ATL5;^Eukaryota; Viridiplantae; Streptophyta; Embryophyta; Tracheophyta; Spermatophyta; Magnoliophyta; eudicotyledons; Gunneridae; Pentapetalae; rosids; malvids; Brassicales; Brassicaceae; Camelineae; Arabidopsis	.	.	c1129_g1_i1|m.904	171-608[-]	.	.	.	.	.	.	.	.	.	.
c1130_g1	c1130_g1_i1	.	.	.	.	.	.	.	.	.	.	.	.	.	.	.
c1131_g1	c1131_g1_i2	.	.	.	.	.	.	.	.	.	.	.	.	.	.	.
c1135_g1	c1135_g1_i1	.	.	.	.	.	.	.	.	.	.	.	.	.	.	.
c1136_g2	c1136_g2_i1	.	.	.	c1136_g2_i1|m.910	144-653[+]	.	.	.	.	.	.	.	.	.	.
c1138_g1	c1138_g1_i1	CCA31_ARATH^CCA31_ARATH^Q:78-881,H:1-255^59.04%ID^E:1e-100^RecName: Full=Putative cyclin-A3-1;^Eukaryota; Viridiplantae; Streptophyta; Embryophyta; Tracheophyta; Spermatophyta; Magnoliophyta; eudicotyledons; Gunneridae; Pentapetalae; rosids; malvids; Brassicales; Brassicaceae; Camelineae; Arabidopsis	.	.	c1138_g1_i1|m.913	3-881[+]	CCA31_ARATH^CCA31_ARATH^Q:26-293,H:1-255^59.78%ID^E:2e-105^RecName: Full=Putative cyclin-A3-1;^Eukaryota; Viridiplantae; Streptophyta; Embryophyta; Tracheophyta; Spermatophyta; Magnoliophyta; eudicotyledons; Gunneridae; Pentapetalae; rosids; malvids; Brassicales; Brassicaceae; Camelineae; Arabidopsis	.	PF00134.18^Cyclin_N^Cyclin, N-terminal domain^126-254^E:1.5e-45	.	.	COG5024^g2 mitotic-specific	GO:0005634^cellular_component^nucleus`GO:0007049^biological_process^cell cycle`GO:0051301^biological_process^cell division`GO:0000079^biological_process^regulation of cyclin-dependent protein serine/threonine kinase activity	.	.	.
c1139_g1	c1139_g1_i1	.	.	.	.	.	.	.	.	.	.	.	.	.	.	.
c1140_g1	c1140_g1_i1	CRK5_ARATH^CRK5_ARATH^Q:47-211,H:559-612^49.09%ID^E:7e-13^RecName: Full=Cysteine-rich receptor-like protein kinase 5;^Eukaryota; Viridiplantae; Streptophyta; Embryophyta; Tracheophyta; Spermatophyta; Magnoliophyta; eudicotyledons; Gunneridae; Pentapetalae; rosids; malvids; Brassicales; Brassicaceae; Camelineae; Arabidopsis	.	.	c1140_g1_i1|m.915	3-194[-]	.	.	.	.	.	.	.	.	.	.
c1141_g1	c1141_g1_i1	.	.	.	.	.	.	.	.	.	.	.	.	.	.	.
c1142_g1	c1142_g1_i1	.	.	.	.	.	.	.	.	.	.	.	.	.	.	.
c1143_g1	c1143_g1_i1	NUDT2_ARATH^NUDT2_ARATH^Q:2-598,H:78-274^61.31%ID^E:5e-87^RecName: Full=Nudix hydrolase 2;^Eukaryota; Viridiplantae; Streptophyta; Embryophyta; Tracheophyta; Spermatophyta; Magnoliophyta; eudicotyledons; Gunneridae; Pentapetalae; rosids; malvids; Brassicales; Brassicaceae; Camelineae; Arabidopsis	.	.	c1143_g1_i1|m.919	2-628[+]	NUDT2_ARATH^NUDT2_ARATH^Q:1-199,H:78-274^61.31%ID^E:6e-88^RecName: Full=Nudix hydrolase 2;^Eukaryota; Viridiplantae; Streptophyta; Embryophyta; Tracheophyta; Spermatophyta; Magnoliophyta; eudicotyledons; Gunneridae; Pentapetalae; rosids; malvids; Brassicales; Brassicaceae; Camelineae; Arabidopsis	.	PF00293.23^NUDIX^NUDIX domain^34-154^E:2.3e-23	.	.	NOG137117^proline-rich nuclear receptor coactivator 1	GO:0047631^molecular_function^ADP-ribose diphosphatase activity`GO:0046872^molecular_function^metal ion binding`GO:0051287^molecular_function^NAD binding`GO:0000210^molecular_function^NAD+ diphosphatase activity`GO:0008152^biological_process^metabolic process`GO:0006979^biological_process^response to oxidative stress	GO:0016787^molecular_function^hydrolase activity	.	.
c1144_g1	c1144_g1_i1	RL8_XENLA^RL8_XENLA^Q:24-335,H:1-105^68.57%ID^E:3e-46^RecName: Full=60S ribosomal protein L8;^Eukaryota; Metazoa; Chordata; Craniata; Vertebrata; Euteleostomi; Amphibia; Batrachia; Anura; Pipoidea; Pipidae; Xenopodinae; Xenopus; Xenopus	.	.	.	.	.	.	.	.	.	.	GO:0015934^cellular_component^large ribosomal subunit`GO:0019843^molecular_function^rRNA binding`GO:0003735^molecular_function^structural constituent of ribosome`GO:0006412^biological_process^translation	.	.	.
c1146_g1	c1146_g1_i1	.	.	.	c1146_g1_i1|m.924	1-270[+]	.	.	.	.	.	.	.	.	.	.
c1146_g2	c1146_g2_i1	.	.	.	c1146_g2_i1|m.926	1-459[+]	.	.	.	.	.	.	.	.	.	.
c1149_g1	c1149_g1_i1	HSP7S_SPIOL^HSP7S_SPIOL^Q:43-249,H:326-394^95.65%ID^E:7e-37^RecName: Full=Stromal 70 kDa heat shock-related protein, chloroplastic;^Eukaryota; Viridiplantae; Streptophyta; Embryophyta; Tracheophyta; Spermatophyta; Magnoliophyta; eudicotyledons; Gunneridae; Pentapetalae; Caryophyllales; Amaranthaceae; Chenopodioideae; Anserineae; Spinacia	.	.	c1149_g1_i1|m.928	1-249[+]	HSP7S_SPIOL^HSP7S_SPIOL^Q:1-83,H:312-394^96.39%ID^E:3e-46^RecName: Full=Stromal 70 kDa heat shock-related protein, chloroplastic;^Eukaryota; Viridiplantae; Streptophyta; Embryophyta; Tracheophyta; Spermatophyta; Magnoliophyta; eudicotyledons; Gunneridae; Pentapetalae; Caryophyllales; Amaranthaceae; Chenopodioideae; Anserineae; Spinacia	.	PF00012.15^HSP70^Hsp70 protein^1-82^E:2e-33	.	.	.	GO:0009570^cellular_component^chloroplast stroma`GO:0005524^molecular_function^ATP binding`GO:0006457^biological_process^protein folding	.	.	.
c1150_g1	c1150_g1_i1	.	.	.	c1150_g1_i1|m.931	2-256[+]	.	.	PF03242.8^LEA_3^Late embryogenesis abundant protein^8-77^E:1.4e-18	.	.	.	.	GO:0006950^biological_process^response to stress	.	.
c1150_g1	c1150_g1_i2	.	.	.	c1150_g1_i2|m.933	2-313[+]	.	.	PF03242.8^LEA_3^Late embryogenesis abundant protein^14-96^E:4.8e-20	.	.	.	.	GO:0006950^biological_process^response to stress	.	.
c1155_g1	c1155_g1_i1	Y1461_ARATH^Y1461_ARATH^Q:498-821,H:94-201^81.48%ID^E:1e-57^RecName: Full=Probable serine/threonine-protein kinase At1g54610;^Eukaryota; Viridiplantae; Streptophyta; Embryophyta; Tracheophyta; Spermatophyta; Magnoliophyta; eudicotyledons; Gunneridae; Pentapetalae; rosids; malvids; Brassicales; Brassicaceae; Camelineae; Arabidopsis	.	.	c1155_g1_i1|m.935	252-821[+]	Y1461_ARATH^Y1461_ARATH^Q:1-190,H:1-201^52.43%ID^E:1e-58^RecName: Full=Probable serine/threonine-protein kinase At1g54610;^Eukaryota; Viridiplantae; Streptophyta; Embryophyta; Tracheophyta; Spermatophyta; Magnoliophyta; eudicotyledons; Gunneridae; Pentapetalae; rosids; malvids; Brassicales; Brassicaceae; Camelineae; Arabidopsis	.	PF00069.20^Pkinase^Protein kinase domain^107-189^E:6.3e-16`PF07714.12^Pkinase_Tyr^Protein tyrosine kinase^109-190^E:1.7e-10	.	.	COG0515^Serine Threonine protein kinase	GO:0005524^molecular_function^ATP binding`GO:0004674^molecular_function^protein serine/threonine kinase activity	GO:0004672^molecular_function^protein kinase activity`GO:0005524^molecular_function^ATP binding`GO:0006468^biological_process^protein phosphorylation	.	.
c1156_g1	c1156_g1_i1	.	.	.	.	.	.	.	.	.	.	.	.	.	.	.
c1158_g1	c1158_g1_i1	.	.	.	.	.	.	.	.	.	.	.	.	.	.	.
c1159_g1	c1159_g1_i1	.	.	.	c1159_g1_i1|m.941	2-292[+]	TMVRN_NICGU^TMVRN_NICGU^Q:1-97,H:217-306^30.1%ID^E:2e-07^RecName: Full=TMV resistance protein N;^Eukaryota; Viridiplantae; Streptophyta; Embryophyta; Tracheophyta; Spermatophyta; Magnoliophyta; eudicotyledons; Gunneridae; Pentapetalae; asterids; lamiids; Solanales; Solanaceae; Nicotianoideae; Nicotianeae; Nicotiana	.	PF00931.17^NB-ARC^NB-ARC domain^1-93^E:1.1e-07`PF00004.24^AAA^ATPase family associated with various cellular activities (AAA)^3-81^E:6.4e-05	.	.	.	GO:0005737^cellular_component^cytoplasm`GO:0043531^molecular_function^ADP binding`GO:0005524^molecular_function^ATP binding`GO:0009626^biological_process^plant-type hypersensitive response`GO:0007165^biological_process^signal transduction	GO:0043531^molecular_function^ADP binding`GO:0005524^molecular_function^ATP binding	.	.
c1161_g1	c1161_g1_i1	SRF3_ARATH^SRF3_ARATH^Q:211-660,H:30-180^58.94%ID^E:1e-33^RecName: Full=Protein STRUBBELIG-RECEPTOR FAMILY 3;^Eukaryota; Viridiplantae; Streptophyta; Embryophyta; Tracheophyta; Spermatophyta; Magnoliophyta; eudicotyledons; Gunneridae; Pentapetalae; rosids; malvids; Brassicales; Brassicaceae; Camelineae; Arabidopsis	.	.	c1161_g1_i1|m.943	169-660[+]	SRF3_ARATH^SRF3_ARATH^Q:15-164,H:30-180^58.94%ID^E:2e-50^RecName: Full=Protein STRUBBELIG-RECEPTOR FAMILY 3;^Eukaryota; Viridiplantae; Streptophyta; Embryophyta; Tracheophyta; Spermatophyta; Magnoliophyta; eudicotyledons; Gunneridae; Pentapetalae; rosids; malvids; Brassicales; Brassicaceae; Camelineae; Arabidopsis	.	PF08263.7^LRRNT_2^Leucine rich repeat N-terminal domain^18-55^E:1.7e-07`PF13516.1^LRR_6^Leucine Rich repeat^82-102^E:0.21`PF00560.28^LRR_1^Leucine Rich Repeat^84-102^E:0.23`PF13504.1^LRR_7^Leucine rich repeat^84-96^E:69`PF13855.1^LRR_8^Leucine rich repeat^106-164^E:1.5e-09`PF00560.28^LRR_1^Leucine Rich Repeat^106-127^E:0.39`PF13504.1^LRR_7^Leucine rich repeat^106-118^E:110`PF13504.1^LRR_7^Leucine…	.	.	COG0515^Serine Threonine protein kinase	GO:0016021^cellular_component^integral component of membrane`GO:0005886^cellular_component^plasma membrane`GO:0005524^molecular_function^ATP binding`GO:0004672^molecular_function^protein kinase activity`GO:0007623^biological_process^circadian rhythm	GO:0005515^molecular_function^protein binding	.	.
c1162_g2	c1162_g2_i1	.	.	.	.	.	.	.	.	.	.	.	.	.	.	.
c1163_g1	c1163_g1_i2	NBS1_ARATH^NBS1_ARATH^Q:8-247,H:263-344^43.9%ID^E:4e-06^RecName: Full=Nijmegen breakage syndrome 1 protein {ECO:0000303|PubMed:17182003};^Eukaryota; Viridiplantae; Streptophyta; Embryophyta; Tracheophyta; Spermatophyta; Magnoliophyta; eudicotyledons; Gunneridae; Pentapetalae; rosids; malvids; Brassicales; Brassicaceae; Camelineae; Arabidopsis	.	.	c1163_g1_i2|m.944	2-247[+]	NBS1_ARATH^NBS1_ARATH^Q:3-82,H:263-344^43.9%ID^E:3e-11^RecName: Full=Nijmegen breakage syndrome 1 protein {ECO:0000303|PubMed:17182003};^Eukaryota; Viridiplantae; Streptophyta; Embryophyta; Tracheophyta; Spermatophyta; Magnoliophyta; eudicotyledons; Gunneridae; Pentapetalae; rosids; malvids; Brassicales; Brassicaceae; Camelineae; Arabidopsis	.	.	.	.	.	GO:0006974^biological_process^cellular response to DNA damage stimulus`GO:0071479^biological_process^cellular response to ionizing radiation`GO:0000724^biological_process^double-strand break repair via homologous recombination`GO:0006312^biological_process^mitotic recombination`GO:0007131^biological_process^reciprocal meiotic recombination`GO:0007129^biological_process^synapsis	.	.	.
c1164_g1	c1164_g1_i1	SCP24_ARATH^SCP24_ARATH^Q:2-313,H:82-185^86.54%ID^E:6e-59^RecName: Full=Serine carboxypeptidase 24;^Eukaryota; Viridiplantae; Streptophyta; Embryophyta; Tracheophyta; Spermatophyta; Magnoliophyta; eudicotyledons; Gunneridae; Pentapetalae; rosids; malvids; Brassicales; Brassicaceae; Camelineae; Arabidopsis	.	.	c1164_g1_i1|m.945	2-313[+]	SCP24_ARATH^SCP24_ARATH^Q:1-104,H:82-185^86.54%ID^E:5e-59^RecName: Full=Serine carboxypeptidase 24;^Eukaryota; Viridiplantae; Streptophyta; Embryophyta; Tracheophyta; Spermatophyta; Magnoliophyta; eudicotyledons; Gunneridae; Pentapetalae; rosids; malvids; Brassicales; Brassicaceae; Camelineae; Arabidopsis	.	PF00450.17^Peptidase_S10^Serine carboxypeptidase^1-104^E:1.3e-49	.	.	COG2939^carboxy-peptidase	GO:0005615^cellular_component^extracellular space`GO:0004185^molecular_function^serine-type carboxypeptidase activity`GO:0009742^biological_process^brassinosteroid mediated signaling pathway`GO:0006508^biological_process^proteolysis	GO:0004185^molecular_function^serine-type carboxypeptidase activity`GO:0006508^biological_process^proteolysis	.	.
c1166_g1	c1166_g1_i1	POLX_TOBAC^POLX_TOBAC^Q:734-204,H:527-706^38.33%ID^E:8e-48^RecName: Full=Retrovirus-related Pol polyprotein from transposon TNT 1-94;^Eukaryota; Viridiplantae; Streptophyta; Embryophyta; Tracheophyta; Spermatophyta; Magnoliophyta; eudicotyledons; Gunneridae; Pentapetalae; asterids; lamiids; Solanales; Solanaceae; Nicotianoideae; Nicotianeae; Nicotiana`POLX_TOBAC^POLX_TOBAC^Q:1042-716,H:422-532^33…	.	.	c1166_g1_i1|m.948	899-1231[-]	.	.	PF13976.1^gag_pre-integrs^GAG-pre-integrase domain^55-105^E:3.2e-10	.	.	.	.	.	.	.
c1166_g1	c1166_g1_i1	POLX_TOBAC^POLX_TOBAC^Q:734-204,H:527-706^38.33%ID^E:8e-48^RecName: Full=Retrovirus-related Pol polyprotein from transposon TNT 1-94;^Eukaryota; Viridiplantae; Streptophyta; Embryophyta; Tracheophyta; Spermatophyta; Magnoliophyta; eudicotyledons; Gunneridae; Pentapetalae; asterids; lamiids; Solanales; Solanaceae; Nicotianoideae; Nicotianeae; Nicotiana`POLX_TOBAC^POLX_TOBAC^Q:1042-716,H:422-532^33…	.	.	c1166_g1_i1|m.947	30-398[-]	POLX_TOBAC^POLX_TOBAC^Q:4-67,H:645-708^40.62%ID^E:5e-10^RecName: Full=Retrovirus-related Pol polyprotein from transposon TNT 1-94;^Eukaryota; Viridiplantae; Streptophyta; Embryophyta; Tracheophyta; Spermatophyta; Magnoliophyta; eudicotyledons; Gunneridae; Pentapetalae; asterids; lamiids; Solanales; Solanaceae; Nicotianoideae; Nicotianeae; Nicotiana	.	.	.	.	.	GO:0004190^molecular_function^aspartic-type endopeptidase activity`GO:0004519^molecular_function^endonuclease activity`GO:0003676^molecular_function^nucleic acid binding`GO:0003964^molecular_function^RNA-directed DNA polymerase activity`GO:0008270^molecular_function^zinc ion binding`GO:0015074^biological_process^DNA integration	.	.	.
c1169_g1	c1169_g1_i1	RL19_MAIZE^RL19_MAIZE^Q:68-3,H:24-45^90.91%ID^E:9e-06^RecName: Full=60S ribosomal protein L19;^Eukaryota; Viridiplantae; Streptophyta; Embryophyta; Tracheophyta; Spermatophyta; Magnoliophyta; Liliopsida; Poales; Poaceae; PACMAD clade; Panicoideae; Andropogoneae; Zea	.	.	.	.	.	.	.	.	.	.	GO:0005840^cellular_component^ribosome`GO:0003735^molecular_function^structural constituent of ribosome`GO:0006412^biological_process^translation	.	.	.
c1170_g1	c1170_g1_i1	.	.	.	c1170_g1_i1|m.950	3-206[+]	.	.	.	.	.	.	.	.	.	.
c1171_g1	c1171_g1_i1	.	.	.	.	.	.	.	.	.	.	.	.	.	.	.
c1173_g1	c1173_g1_i1	.	.	.	.	.	.	.	.	.	.	.	.	.	.	.
c1175_g1	c1175_g1_i1	PIF1_MOUSE^PIF1_MOUSE^Q:2-427,H:375-518^36.11%ID^E:4e-16^RecName: Full=ATP-dependent DNA helicase PIF1 {ECO:0000255|HAMAP-Rule:MF_03176};^Eukaryota; Metazoa; Chordata; Craniata; Vertebrata; Euteleostomi; Mammalia; Eutheria; Euarchontoglires; Glires; Rodentia; Sciurognathi; Muroidea; Muridae; Murinae; Mus; Mus	.	.	c1175_g1_i1|m.951	2-427[+]	PIF1_MOUSE^PIF1_MOUSE^Q:1-142,H:375-518^36.11%ID^E:4e-16^RecName: Full=ATP-dependent DNA helicase PIF1 {ECO:0000255|HAMAP-Rule:MF_03176};^Eukaryota; Metazoa; Chordata; Craniata; Vertebrata; Euteleostomi; Mammalia; Eutheria; Euarchontoglires; Glires; Rodentia; Sciurognathi; Muroidea; Muridae; Murinae; Mus; Mus	.	PF05970.9^PIF1^PIF1-like helicase^56-136^E:1.7e-08	.	.	COG0507^exodeoxyribonuclease v alpha	GO:0005739^cellular_component^mitochondrion`GO:0000784^cellular_component^nuclear chromosome, telomeric region`GO:0005524^molecular_function^ATP binding`GO:0043141^molecular_function^ATP-dependent 5'-3' DNA helicase activity`GO:0033682^molecular_function^ATP-dependent 5'-3' DNA/RNA helicase activity`GO:0051880^molecular_function^G-quadruplex DNA binding`GO:0000287^molecular_function^magnesium ion…	GO:0003678^molecular_function^DNA helicase activity`GO:0000723^biological_process^telomere maintenance`GO:0006281^biological_process^DNA repair	.	.
c1176_g1	c1176_g1_i1	EFTU_YEAST^EFTU_YEAST^Q:3-335,H:326-436^64.86%ID^E:1e-44^RecName: Full=Elongation factor Tu, mitochondrial;^Eukaryota; Fungi; Dikarya; Ascomycota; Saccharomycotina; Saccharomycetes; Saccharomycetales; Saccharomycetaceae; Saccharomyces	.	.	c1176_g1_i1|m.954	3-341[+]	EFTU_YEAST^EFTU_YEAST^Q:1-111,H:326-436^64.86%ID^E:1e-45^RecName: Full=Elongation factor Tu, mitochondrial;^Eukaryota; Fungi; Dikarya; Ascomycota; Saccharomycotina; Saccharomycetes; Saccharomycetales; Saccharomycetaceae; Saccharomyces	.	PF03143.12^GTP_EFTU_D3^Elongation factor Tu C-terminal domain^13-110^E:2.5e-25	.	.	COG0050^This protein promotes the GTP-dependent binding of aminoacyl-tRNA to the A-site of ribosomes during protein biosynthesis (By similarity)	GO:0005759^cellular_component^mitochondrial matrix`GO:0005525^molecular_function^GTP binding`GO:0003924^molecular_function^GTPase activity`GO:0003746^molecular_function^translation elongation factor activity`GO:0006184^biological_process^GTP catabolic process`GO:0032543^biological_process^mitochondrial translation`GO:0070125^biological_process^mitochondrial translational elongation	GO:0005525^molecular_function^GTP binding	.	.
c1178_g1	c1178_g1_i1	GAR1_BOTFB^GAR1_BOTFB^Q:153-413,H:47-133^77.01%ID^E:1e-40^RecName: Full=H/ACA ribonucleoprotein complex subunit 1;^Eukaryota; Fungi; Dikarya; Ascomycota; Pezizomycotina; Leotiomycetes; Helotiales; Sclerotiniaceae; Botrytis	.	.	.	.	.	.	.	.	.	COG3277^Required for ribosome biogenesis. Part of a complex which catalyzes pseudouridylation of rRNA. This involves the isomerization of uridine such that the ribose is subsequently attached to C5, instead of the normal N1. Pseudouridine ( psi ) residues may serve to stabilize the conformation of rRNAs	GO:0031429^cellular_component^box H/ACA snoRNP complex`GO:0003723^molecular_function^RNA binding`GO:0001522^biological_process^pseudouridine synthesis`GO:0006364^biological_process^rRNA processing	.	.	.
c1179_g1	c1179_g1_i1	DEF2_CAPAN^DEF2_CAPAN^Q:97-285,H:6-64^69.84%ID^E:3e-22^RecName: Full=Defensin J1-2;^Eukaryota; Viridiplantae; Streptophyta; Embryophyta; Tracheophyta; Spermatophyta; Magnoliophyta; eudicotyledons; Gunneridae; Pentapetalae; asterids; lamiids; Solanales; Solanaceae; Solanoideae; Capsiceae; Capsicum	.	.	c1179_g1_i1|m.960	82-285[+]	DEF2_CAPAN^DEF2_CAPAN^Q:6-68,H:6-64^69.84%ID^E:8e-23^RecName: Full=Defensin J1-2;^Eukaryota; Viridiplantae; Streptophyta; Embryophyta; Tracheophyta; Spermatophyta; Magnoliophyta; eudicotyledons; Gunneridae; Pentapetalae; asterids; lamiids; Solanales; Solanaceae; Solanoideae; Capsiceae; Capsicum	.	PF00304.15^Gamma-thionin^Gamma-thionin family^32-67^E:8.3e-12	.	.	.	GO:0005576^cellular_component^extracellular region`GO:0050832^biological_process^defense response to fungus`GO:0031640^biological_process^killing of cells of other organism	GO:0006952^biological_process^defense response	.	.
c1180_g1	c1180_g1_i1	.	.	.	c1180_g1_i1|m.961	2-418[+]	.	.	.	.	.	.	.	.	.	.
c1181_g1	c1181_g1_i1	.	.	.	.	.	.	.	.	.	.	.	.	.	.	.
c1186_g1	c1186_g1_i1	.	.	.	c1186_g1_i1|m.964	114-572[-]	.	.	.	.	.	.	.	.	.	.
c1188_g1	c1188_g1_i1	PP426_ARATH^PP426_ARATH^Q:1-618,H:494-699^71.36%ID^E:2e-106^RecName: Full=Pentatricopeptide repeat-containing protein At5g50280, chloroplastic;^Eukaryota; Viridiplantae; Streptophyta; Embryophyta; Tracheophyta; Spermatophyta; Magnoliophyta; eudicotyledons; Gunneridae; Pentapetalae; rosids; malvids; Brassicales; Brassicaceae; Camelineae; Arabidopsis`PP426_ARATH^PP426_ARATH^Q:43-438,H:332-463^34.09…	.	.	c1188_g1_i1|m.966	1-621[+]	PP426_ARATH^PP426_ARATH^Q:1-206,H:494-699^71.36%ID^E:2e-106^RecName: Full=Pentatricopeptide repeat-containing protein At5g50280, chloroplastic;^Eukaryota; Viridiplantae; Streptophyta; Embryophyta; Tracheophyta; Spermatophyta; Magnoliophyta; eudicotyledons; Gunneridae; Pentapetalae; rosids; malvids; Brassicales; Brassicaceae; Camelineae; Arabidopsis`PP426_ARATH^PP426_ARATH^Q:15-146,H:332-463^34.09…	.	PF01535.15^PPR^PPR repeat^1-23^E:0.47`PF01535.15^PPR^PPR repeat^29-57^E:0.0016`PF13812.1^PPR_3^Pentatricopeptide repeat domain^29-58^E:6.7e-05`PF13041.1^PPR_2^PPR repeat family^63-109^E:5.4e-12`PF01535.15^PPR^PPR repeat^63-89^E:0.00011`PF13812.1^PPR_3^Pentatricopeptide repeat domain^63-95^E:0.0093`PF13041.1^PPR_2^PPR repeat family^95-142^E:9e-11`PF13812.1^PPR_3^Pentatricopeptide repeat domain^98-…	.	.	.	GO:0009507^cellular_component^chloroplast	.	.	.
c1191_g1	c1191_g1_i1	.	.	.	.	.	.	.	.	.	.	.	.	.	.	.
c1194_g1	c1194_g1_i1	.	.	.	.	.	.	.	.	.	.	.	.	.	.	.
c1195_g1	c1195_g1_i1	HLIP_ARATH^HLIP_ARATH^Q:92-346,H:23-107^63.53%ID^E:1e-28^RecName: Full=High-light-induced protein, chloroplastic;^Eukaryota; Viridiplantae; Streptophyta; Embryophyta; Tracheophyta; Spermatophyta; Magnoliophyta; eudicotyledons; Gunneridae; Pentapetalae; rosids; malvids; Brassicales; Brassicaceae; Camelineae; Arabidopsis	.	.	c1195_g1_i1|m.969	2-346[+]	HLIP_ARATH^HLIP_ARATH^Q:31-115,H:23-107^63.53%ID^E:3e-29^RecName: Full=High-light-induced protein, chloroplastic;^Eukaryota; Viridiplantae; Streptophyta; Embryophyta; Tracheophyta; Spermatophyta; Magnoliophyta; eudicotyledons; Gunneridae; Pentapetalae; rosids; malvids; Brassicales; Brassicaceae; Camelineae; Arabidopsis	.	.	.	.	NOG146316^	GO:0009507^cellular_component^chloroplast`GO:0009535^cellular_component^chloroplast thylakoid membrane`GO:0016021^cellular_component^integral component of membrane`GO:0009523^cellular_component^photosystem II`GO:0016168^molecular_function^chlorophyll binding`GO:0007623^biological_process^circadian rhythm`GO:0015979^biological_process^photosynthesis`GO:0018298^biological_process^protein-chromophor…	.	.	.
c1197_g1	c1197_g1_i1	WSD1_ARATH^WSD1_ARATH^Q:6-539,H:299-474^25.56%ID^E:6e-09^RecName: Full=O-acyltransferase WSD1;^Eukaryota; Viridiplantae; Streptophyta; Embryophyta; Tracheophyta; Spermatophyta; Magnoliophyta; eudicotyledons; Gunneridae; Pentapetalae; rosids; malvids; Brassicales; Brassicaceae; Camelineae; Arabidopsis	.	.	c1197_g1_i1|m.974	80-250[+]	.	.	.	.	.	.	.	.	.	.
c1197_g1	c1197_g1_i1	WSD1_ARATH^WSD1_ARATH^Q:6-539,H:299-474^25.56%ID^E:6e-09^RecName: Full=O-acyltransferase WSD1;^Eukaryota; Viridiplantae; Streptophyta; Embryophyta; Tracheophyta; Spermatophyta; Magnoliophyta; eudicotyledons; Gunneridae; Pentapetalae; rosids; malvids; Brassicales; Brassicaceae; Camelineae; Arabidopsis	.	.	c1197_g1_i1|m.972	3-569[+]	WSD1_ARATH^WSD1_ARATH^Q:2-179,H:299-474^25.56%ID^E:5e-09^RecName: Full=O-acyltransferase WSD1;^Eukaryota; Viridiplantae; Streptophyta; Embryophyta; Tracheophyta; Spermatophyta; Magnoliophyta; eudicotyledons; Gunneridae; Pentapetalae; rosids; malvids; Brassicales; Brassicaceae; Camelineae; Arabidopsis	.	PF06974.8^DUF1298^Protein of unknown function (DUF1298)^23-174^E:1.5e-26	.	.	.	GO:0005783^cellular_component^endoplasmic reticulum`GO:0005789^cellular_component^endoplasmic reticulum membrane`GO:0016021^cellular_component^integral component of membrane`GO:0004144^molecular_function^diacylglycerol O-acyltransferase activity`GO:0047196^molecular_function^long-chain-alcohol O-fatty-acyltransferase activity`GO:0019432^biological_process^triglyceride biosynthetic process`GO:0010…	GO:0004144^molecular_function^diacylglycerol O-acyltransferase activity	.	.
c1198_g1	c1198_g1_i1	ACT1_NAEFO^ACT1_NAEFO^Q:3-266,H:288-375^93.18%ID^E:8e-53^RecName: Full=Actin-1;^Eukaryota; Heterolobosea; Schizopyrenida; Vahlkampfiidae; Naegleria	.	.	c1198_g1_i1|m.977	2-175[-]	.	.	.	.	.	.	.	.	.	.
c1200_g1	c1200_g1_i1	MBF1_GIBFU^MBF1_GIBFU^Q:97-552,H:1-152^99.34%ID^E:6e-104^RecName: Full=Multiprotein-bridging factor 1;^Eukaryota; Fungi; Dikarya; Ascomycota; Pezizomycotina; Sordariomycetes; Hypocreomycetidae; Hypocreales; Nectriaceae; Fusarium; Fusarium fujikuroi species complex	.	.	c1200_g1_i1|m.978	97-555[+]	MBF1_GIBFU^MBF1_GIBFU^Q:1-152,H:1-152^99.34%ID^E:1e-105^RecName: Full=Multiprotein-bridging factor 1;^Eukaryota; Fungi; Dikarya; Ascomycota; Pezizomycotina; Sordariomycetes; Hypocreomycetidae; Hypocreales; Nectriaceae; Fusarium; Fusarium fujikuroi species complex	.	PF08523.5^MBF1^Multiprotein bridging factor 1^2-76^E:1.3e-19`PF01381.17^HTH_3^Helix-turn-helix^85-137^E:3.6e-10	.	.	.	GO:0043565^molecular_function^sequence-specific DNA binding`GO:0006355^biological_process^regulation of transcription, DNA-templated`GO:0006351^biological_process^transcription, DNA-templated	GO:0043565^molecular_function^sequence-specific DNA binding	.	.
c1201_g1	c1201_g1_i1	.	.	.	.	.	.	.	.	.	.	.	.	.	.	.
c1202_g1	c1202_g1_i1	C82G1_ARATH^C82G1_ARATH^Q:2-562,H:330-514^53.48%ID^E:2e-69^RecName: Full=Cytochrome P450 82G1;^Eukaryota; Viridiplantae; Streptophyta; Embryophyta; Tracheophyta; Spermatophyta; Magnoliophyta; eudicotyledons; Gunneridae; Pentapetalae; rosids; malvids; Brassicales; Brassicaceae; Camelineae; Arabidopsis	.	.	.	.	.	.	.	.	.	COG2124^Cytochrome p450	GO:0016021^cellular_component^integral component of membrane`GO:0097008^molecular_function^(3E)-4,8-dimethyl-1,3,7-nonatriene synthase activity`GO:0097007^molecular_function^4,8,12-trimethyltrideca-1,3,7,11-tetraene synthase activity`GO:0020037^molecular_function^heme binding`GO:0005506^molecular_function^iron ion binding`GO:0006952^biological_process^defense response`GO:0046246^biological_proces…	.	.	.
c1203_g1	c1203_g1_i1	.	.	.	.	.	.	.	.	.	.	.	.	.	.	.
c1204_g1	c1204_g1_i1	.	.	.	.	.	.	.	.	.	.	.	.	.	.	.
c1205_g1	c1205_g1_i1	.	.	.	c1205_g1_i1|m.987	317-505[+]	.	.	.	.	.	.	.	.	.	.
c1206_g1	c1206_g1_i1	.	.	.	c1206_g1_i1|m.988	3-1106[+]	.	.	.	.	.	.	.	.	.	.
c1207_g1	c1207_g1_i1	.	.	.	.	.	.	.	.	.	.	.	.	.	.	.
c1207_g2	c1207_g2_i1	.	.	.	c1207_g2_i1|m.994	111-287[-]	.	.	.	.	.	.	.	.	.	.
c1208_g1	c1208_g1_i1	.	.	.	c1208_g1_i1|m.995	2-253[-]	.	.	.	.	.	.	.	.	.	.
c1209_g1	c1209_g1_i1	PIRL_SOLLC^PIRL_SOLLC^Q:109-480,H:11-131^58.87%ID^E:2e-43^RecName: Full=Pirin-like protein;^Eukaryota; Viridiplantae; Streptophyta; Embryophyta; Tracheophyta; Spermatophyta; Magnoliophyta; eudicotyledons; Gunneridae; Pentapetalae; asterids; lamiids; Solanales; Solanaceae; Solanoideae; Solaneae; Solanum; Lycopersicon	.	.	c1209_g1_i1|m.997	1-483[+]	PIRL_SOLLC^PIRL_SOLLC^Q:37-160,H:11-131^58.87%ID^E:2e-43^RecName: Full=Pirin-like protein;^Eukaryota; Viridiplantae; Streptophyta; Embryophyta; Tracheophyta; Spermatophyta; Magnoliophyta; eudicotyledons; Gunneridae; Pentapetalae; asterids; lamiids; Solanales; Solanaceae; Solanoideae; Solaneae; Solanum; Lycopersicon	.	PF02678.11^Pirin^Pirin^54-152^E:3.2e-30	.	.	.	GO:0005634^cellular_component^nucleus	.	.	.
c1210_g1	c1210_g1_i1	.	.	.	.	.	.	.	.	.	.	.	.	.	.	.
c1211_g1	c1211_g1_i1	GLO1_ORYSJ^GLO1_ORYSJ^Q:267-43,H:110-179^57.33%ID^E:2e-16^RecName: Full=Peroxisomal (S)-2-hydroxy-acid oxidase GLO1;^Eukaryota; Viridiplantae; Streptophyta; Embryophyta; Tracheophyta; Spermatophyta; Magnoliophyta; Liliopsida; Poales; Poaceae; BEP clade; Ehrhartoideae; Oryzeae; Oryza	.	.	.	.	.	.	.	.	.	COG1304^Catalyzes the 1,3-allylic rearrangement of the homoallylic substrate isopentenyl (IPP) to its allylic isomer, dimethylallyl diphosphate (DMAPP) (By similarity)	GO:0005777^cellular_component^peroxisome`GO:0010181^molecular_function^FMN binding`GO:0008891^molecular_function^glycolate oxidase activity`GO:0052853^molecular_function^long-chain-(S)-2-hydroxy-long-chain-acid oxidase activity`GO:0052854^molecular_function^medium-chain-(S)-2-hydroxy-acid oxidase activity`GO:0052852^molecular_function^very-long-chain-(S)-2-hydroxy-acid oxidase activity`GO:0019048…	.	.	.
c1212_g1	c1212_g1_i1	.	.	.	c1212_g1_i1|m.1000	92-295[+]	.	.	.	.	.	.	.	.	.	.
c1213_g1	c1213_g1_i1	.	.	.	.	.	.	.	.	.	.	.	.	.	.	.
c1214_g1	c1214_g1_i1	.	.	.	.	.	.	.	.	.	.	.	.	.	.	.
c1215_g1	c1215_g1_i1	.	.	.	c1215_g1_i1|m.1003	3-251[+]	.	.	.	.	.	.	.	.	.	.
c1216_g1	c1216_g1_i1	.	.	.	c1216_g1_i1|m.1006	91-333[+]	.	.	.	.	.	.	.	.	.	.
c1216_g1	c1216_g1_i1	.	.	.	c1216_g1_i1|m.1007	3-239[+]	.	.	.	.	.	.	.	.	.	.
c1217_g1	c1217_g1_i1	.	.	.	.	.	.	.	.	.	.	.	.	.	.	.
c1219_g1	c1219_g1_i1	.	.	.	.	.	.	.	.	.	.	.	.	.	.	.
c1221_g1	c1221_g1_i1	.	.	.	c1221_g1_i1|m.1011	508-1071[+]	.	.	.	.	.	.	.	.	.	.
c1222_g1	c1222_g1_i1	.	.	.	.	.	.	.	.	.	.	.	.	.	.	.
c1223_g1	c1223_g1_i1	.	.	.	c1223_g1_i1|m.1018	2-406[+]	.	.	.	.	.	.	.	.	.	.
c1224_g1	c1224_g1_i1	.	.	.	.	.	.	.	.	.	.	.	.	.	.	.
c1225_g1	c1225_g1_i1	LSF1_ARATH^LSF1_ARATH^Q:386-697,H:62-164^76.92%ID^E:4e-45^RecName: Full=Phosphoglucan phosphatase LSF1, chloroplastic;^Eukaryota; Viridiplantae; Streptophyta; Embryophyta; Tracheophyta; Spermatophyta; Magnoliophyta; eudicotyledons; Gunneridae; Pentapetalae; rosids; malvids; Brassicales; Brassicaceae; Camelineae; Arabidopsis	.	.	c1225_g1_i1|m.1019	197-697[+]	LSF1_ARATH^LSF1_ARATH^Q:64-167,H:62-164^76.92%ID^E:5e-46^RecName: Full=Phosphoglucan phosphatase LSF1, chloroplastic;^Eukaryota; Viridiplantae; Streptophyta; Embryophyta; Tracheophyta; Spermatophyta; Magnoliophyta; eudicotyledons; Gunneridae; Pentapetalae; rosids; malvids; Brassicales; Brassicaceae; Camelineae; Arabidopsis	.	.	.	.	.	GO:0009507^cellular_component^chloroplast`GO:0009569^cellular_component^chloroplast starch grain`GO:0009570^cellular_component^chloroplast stroma`GO:0043036^cellular_component^starch grain`GO:0019203^molecular_function^carbohydrate phosphatase activity`GO:0008138^molecular_function^protein tyrosine/serine/threonine phosphatase activity`GO:0006470^biological_process^protein dephosphorylation`GO:00…	.	.	.
c1226_g1	c1226_g1_i1	.	.	.	c1226_g1_i1|m.1023	48-314[-]	.	.	.	.	.	.	.	.	.	.
c1229_g1	c1229_g1_i1	.	.	.	.	.	.	.	.	.	.	.	.	.	.	.
c1232_g1	c1232_g1_i1	.	.	.	.	.	.	.	.	.	.	.	.	.	.	.
c1233_g1	c1233_g1_i1	.	.	.	.	.	.	.	.	.	.	.	.	.	.	.
c1235_g1	c1235_g1_i1	MYO12_ARATH^MYO12_ARATH^Q:2-760,H:463-715^88.93%ID^E:4e-160^RecName: Full=Myosin-12;^Eukaryota; Viridiplantae; Streptophyta; Embryophyta; Tracheophyta; Spermatophyta; Magnoliophyta; eudicotyledons; Gunneridae; Pentapetalae; rosids; malvids; Brassicales; Brassicaceae; Camelineae; Arabidopsis	.	.	c1235_g1_i1|m.1026	2-760[+]	MYO12_ARATH^MYO12_ARATH^Q:1-253,H:463-715^88.93%ID^E:4e-160^RecName: Full=Myosin-12;^Eukaryota; Viridiplantae; Streptophyta; Embryophyta; Tracheophyta; Spermatophyta; Magnoliophyta; eudicotyledons; Gunneridae; Pentapetalae; rosids; malvids; Brassicales; Brassicaceae; Camelineae; Arabidopsis	.	PF00063.16^Myosin_head^Myosin head (motor domain)^1-253^E:7.9e-72	.	.	COG5022^myosin heavy chain	GO:0016461^cellular_component^unconventional myosin complex`GO:0005524^molecular_function^ATP binding`GO:0003774^molecular_function^motor activity`GO:0030048^biological_process^actin filament-based movement	GO:0003774^molecular_function^motor activity`GO:0005524^molecular_function^ATP binding`GO:0016459^cellular_component^myosin complex	.	.
c1237_g1	c1237_g1_i1	.	.	.	.	.	.	.	.	.	.	.	.	.	.	.
c1244_g1	c1244_g1_i1	.	.	.	.	.	.	.	.	.	.	.	.	.	.	.
c1245_g1	c1245_g1_i1	.	.	.	.	.	.	.	.	.	.	.	.	.	.	.
c1247_g1	c1247_g1_i1	.	.	.	.	.	.	.	.	.	.	.	.	.	.	.
c1248_g1	c1248_g1_i1	.	.	.	.	.	.	.	.	.	.	.	.	.	.	.
c1251_g1	c1251_g1_i1	YCF2_IPOPU^YCF2_IPOPU^Q:139-1890,H:1614-2197^100%ID^E:0^RecName: Full=Protein Ycf2 {ECO:0000255|HAMAP-Rule:MF_01330};^Eukaryota; Viridiplantae; Streptophyta; Embryophyta; Tracheophyta; Spermatophyta; Magnoliophyta; eudicotyledons; Gunneridae; Pentapetalae; asterids; lamiids; Solanales; Convolvulaceae; Ipomoeeae; Ipomoea	.	.	c1251_g1_i1|m.1036	1-1893[+]	YCF2_IPOPU^YCF2_IPOPU^Q:5-630,H:1578-2197^99.04%ID^E:0^RecName: Full=Protein Ycf2 {ECO:0000255|HAMAP-Rule:MF_01330};^Eukaryota; Viridiplantae; Streptophyta; Embryophyta; Tracheophyta; Spermatophyta; Magnoliophyta; eudicotyledons; Gunneridae; Pentapetalae; asterids; lamiids; Solanales; Convolvulaceae; Ipomoeeae; Ipomoea	.	PF00004.24^AAA^ATPase family associated with various cellular activities (AAA)^65-147^E:1.3e-05	.	.	.	GO:0009570^cellular_component^chloroplast stroma`GO:0005524^molecular_function^ATP binding	GO:0005524^molecular_function^ATP binding	.	.
c1252_g1	c1252_g1_i1	PRTR_ENGAL^PRTR_ENGAL^Q:420-533,H:86-123^55.26%ID^E:5e-06^RecName: Full=Proteinase R;^Eukaryota; Fungi; Dikarya; Ascomycota; mitosporic Ascomycota; Engyodontium	.	.	c1252_g1_i1|m.1041	93-542[+]	PRTR_ENGAL^PRTR_ENGAL^Q:110-147,H:86-123^55.26%ID^E:2e-06^RecName: Full=Proteinase R;^Eukaryota; Fungi; Dikarya; Ascomycota; mitosporic Ascomycota; Engyodontium	.	.	.	.	.	GO:0046872^molecular_function^metal ion binding`GO:0004252^molecular_function^serine-type endopeptidase activity	.	.	.
c1253_g1	c1253_g1_i1	.	.	.	.	.	.	.	.	.	.	.	.	.	.	.
c1255_g1	c1255_g1_i1	.	.	.	.	.	.	.	.	.	.	.	.	.	.	.
c1257_g1	c1257_g1_i1	.	.	.	.	.	.	.	.	.	.	.	.	.	.	.
c1259_g1	c1259_g1_i1	.	.	.	c1259_g1_i1|m.1045	157-564[+]	.	.	.	.	.	.	.	.	.	.
c1263_g1	c1263_g1_i1	.	.	.	c1263_g1_i1|m.1047	2-238[-]	.	.	.	.	.	.	.	.	.	.
c1266_g1	c1266_g1_i1	.	.	.	c1266_g1_i1|m.1048	3-356[-]	.	.	.	.	.	.	.	.	.	.
c1267_g1	c1267_g1_i1	GUN24_ARATH^GUN24_ARATH^Q:421-8,H:288-422^63.04%ID^E:1e-55^RecName: Full=Endoglucanase 24;^Eukaryota; Viridiplantae; Streptophyta; Embryophyta; Tracheophyta; Spermatophyta; Magnoliophyta; eudicotyledons; Gunneridae; Pentapetalae; rosids; malvids; Brassicales; Brassicaceae; Camelineae; Arabidopsis	.	.	.	.	.	.	.	.	.	.	GO:0005576^cellular_component^extracellular region`GO:0008810^molecular_function^cellulase activity`GO:0071555^biological_process^cell wall organization`GO:0030245^biological_process^cellulose catabolic process	.	.	.
c1268_g1	c1268_g1_i1	.	.	.	.	.	.	.	.	.	.	.	.	.	.	.
c1269_g1	c1269_g1_i1	.	.	.	.	.	.	.	.	.	.	.	.	.	.	.
c1270_g1	c1270_g1_i1	Y4885_ARATH^Y4885_ARATH^Q:222-40,H:605-666^50%ID^E:2e-10^RecName: Full=Probable LRR receptor-like serine/threonine-protein kinase At4g08850;^Eukaryota; Viridiplantae; Streptophyta; Embryophyta; Tracheophyta; Spermatophyta; Magnoliophyta; eudicotyledons; Gunneridae; Pentapetalae; rosids; malvids; Brassicales; Brassicaceae; Camelineae; Arabidopsis`Y4885_ARATH^Y4885_ARATH^Q:222-31,H:509-573^43.08%ID…	.	.	c1270_g1_i1|m.1052	1-225[-]	Y4885_ARATH^Y4885_ARATH^Q:2-62,H:605-666^50%ID^E:2e-10^RecName: Full=Probable LRR receptor-like serine/threonine-protein kinase At4g08850;^Eukaryota; Viridiplantae; Streptophyta; Embryophyta; Tracheophyta; Spermatophyta; Magnoliophyta; eudicotyledons; Gunneridae; Pentapetalae; rosids; malvids; Brassicales; Brassicaceae; Camelineae; Arabidopsis`Y4885_ARATH^Y4885_ARATH^Q:2-65,H:509-573^43.08%ID^E:4…	.	PF13504.1^LRR_7^Leucine rich repeat^1-9^E:570`PF00560.28^LRR_1^Leucine Rich Repeat^19-41^E:0.0056`PF13504.1^LRR_7^Leucine rich repeat^19-34^E:17`PF13504.1^LRR_7^Leucine rich repeat^48-55^E:400	.	.	COG0515^Serine Threonine protein kinase	GO:0016021^cellular_component^integral component of membrane`GO:0016020^cellular_component^membrane`GO:0005886^cellular_component^plasma membrane`GO:0009506^cellular_component^plasmodesma`GO:0005524^molecular_function^ATP binding`GO:0004674^molecular_function^protein serine/threonine kinase activity	GO:0005515^molecular_function^protein binding	.	.
c1271_g1	c1271_g1_i1	.	.	.	.	.	.	.	.	.	.	.	.	.	.	.
c1272_g1	c1272_g1_i1	.	.	.	.	.	.	.	.	.	.	.	.	.	.	.
c1274_g1	c1274_g1_i1	.	.	.	.	.	.	.	.	.	.	.	.	.	.	.
c1276_g1	c1276_g1_i1	.	.	.	c1276_g1_i1|m.1058	325-678[-]	.	.	.	.	.	.	.	.	.	.
c1276_g1	c1276_g1_i1	.	.	.	c1276_g1_i1|m.1057	1-468[+]	.	.	.	.	.	.	.	.	.	.
c1277_g1	c1277_g1_i1	CP21D_ARATH^CP21D_ARATH^Q:700-569,H:165-208^68.18%ID^E:1e-11^RecName: Full=Peptidyl-prolyl cis-trans isomerase CYP21-4;^Eukaryota; Viridiplantae; Streptophyta; Embryophyta; Tracheophyta; Spermatophyta; Magnoliophyta; eudicotyledons; Gunneridae; Pentapetalae; rosids; malvids; Brassicales; Brassicaceae; Camelineae; Arabidopsis	.	.	.	.	.	.	.	.	.	COG0652^PPIases accelerate the folding of proteins	GO:0005768^cellular_component^endosome`GO:0005794^cellular_component^Golgi apparatus`GO:0016021^cellular_component^integral component of membrane`GO:0005886^cellular_component^plasma membrane`GO:0005802^cellular_component^trans-Golgi network`GO:0042277^molecular_function^peptide binding`GO:0003755^molecular_function^peptidyl-prolyl cis-trans isomerase activity`GO:0006457^biological_process^protei…	.	.	.
c1278_g1	c1278_g1_i1	APC1_ARATH^APC1_ARATH^Q:1-738,H:1091-1331^65.45%ID^E:3e-96^RecName: Full=Anaphase-promoting complex subunit 1;^Eukaryota; Viridiplantae; Streptophyta; Embryophyta; Tracheophyta; Spermatophyta; Magnoliophyta; eudicotyledons; Gunneridae; Pentapetalae; rosids; malvids; Brassicales; Brassicaceae; Camelineae; Arabidopsis	.	.	c1278_g1_i1|m.1059	1-738[+]	APC1_ARATH^APC1_ARATH^Q:1-246,H:1091-1331^65.45%ID^E:1e-103^RecName: Full=Anaphase-promoting complex subunit 1;^Eukaryota; Viridiplantae; Streptophyta; Embryophyta; Tracheophyta; Spermatophyta; Magnoliophyta; eudicotyledons; Gunneridae; Pentapetalae; rosids; malvids; Brassicales; Brassicaceae; Camelineae; Arabidopsis	.	.	.	.	.	GO:0005680^cellular_component^anaphase-promoting complex`GO:0010252^biological_process^auxin homeostasis`GO:0009793^biological_process^embryo development ending in seed dormancy`GO:0009553^biological_process^embryo sac development`GO:0007067^biological_process^mitotic nuclear division`GO:0048481^biological_process^ovule development`GO:0016567^biological_process^protein ubiquitination	.	.	.
c1279_g1	c1279_g1_i1	.	.	.	.	.	.	.	.	.	.	.	.	.	.	.
c1280_g1	c1280_g1_i1	.	.	.	.	.	.	.	.	.	.	.	.	.	.	.
c1281_g1	c1281_g1_i1	.	.	.	c1281_g1_i1|m.1061	3-356[+]	.	.	.	.	.	.	.	.	.	.
c1282_g1	c1282_g1_i1	.	.	.	.	.	.	.	.	.	.	.	.	.	.	.
c1284_g1	c1284_g1_i1	TPR3_ARATH^TPR3_ARATH^Q:2-277,H:802-894^63.83%ID^E:4e-31^RecName: Full=Topless-related protein 3;^Eukaryota; Viridiplantae; Streptophyta; Embryophyta; Tracheophyta; Spermatophyta; Magnoliophyta; eudicotyledons; Gunneridae; Pentapetalae; rosids; malvids; Brassicales; Brassicaceae; Camelineae; Arabidopsis	.	.	c1284_g1_i1|m.1063	2-277[+]	TPR3_ARATH^TPR3_ARATH^Q:1-92,H:802-894^63.83%ID^E:4e-31^RecName: Full=Topless-related protein 3;^Eukaryota; Viridiplantae; Streptophyta; Embryophyta; Tracheophyta; Spermatophyta; Magnoliophyta; eudicotyledons; Gunneridae; Pentapetalae; rosids; malvids; Brassicales; Brassicaceae; Camelineae; Arabidopsis	.	.	.	.	COG2319^repeat-containing protein	GO:0005634^cellular_component^nucleus`GO:0006355^biological_process^regulation of transcription, DNA-templated`GO:0006351^biological_process^transcription, DNA-templated	.	.	.
c1286_g1	c1286_g1_i1	.	.	.	.	.	.	.	.	.	.	.	.	.	.	.
c1287_g1	c1287_g1_i1	ORP1C_ARATH^ORP1C_ARATH^Q:2-1129,H:117-496^58.76%ID^E:5e-120^RecName: Full=Oxysterol-binding protein-related protein 1C;^Eukaryota; Viridiplantae; Streptophyta; Embryophyta; Tracheophyta; Spermatophyta; Magnoliophyta; eudicotyledons; Gunneridae; Pentapetalae; rosids; malvids; Brassicales; Brassicaceae; Camelineae; Arabidopsis	.	.	c1287_g1_i1|m.1066	2-1141[+]	ORP1C_ARATH^ORP1C_ARATH^Q:1-376,H:117-496^60.82%ID^E:1e-137^RecName: Full=Oxysterol-binding protein-related protein 1C;^Eukaryota; Viridiplantae; Streptophyta; Embryophyta; Tracheophyta; Spermatophyta; Magnoliophyta; eudicotyledons; Gunneridae; Pentapetalae; rosids; malvids; Brassicales; Brassicaceae; Camelineae; Arabidopsis	.	PF15413.1^PH_11^Pleckstrin homology domain^2-111^E:5.1e-10`PF01237.13^Oxysterol_BP^Oxysterol-binding protein^317-370^E:4.3e-16	.	.	.	GO:0008289^molecular_function^lipid binding`GO:0006869^biological_process^lipid transport	.	.	.
c1289_g1	c1289_g1_i1	.	.	.	.	.	.	.	.	.	.	.	.	.	.	.
c1290_g1	c1290_g1_i2	PSAL_CUCSA^PSAL_CUCSA^Q:2-421,H:73-212^88.57%ID^E:4e-61^RecName: Full=Photosystem I reaction center subunit XI, chloroplastic;^Eukaryota; Viridiplantae; Streptophyta; Embryophyta; Tracheophyta; Spermatophyta; Magnoliophyta; eudicotyledons; Gunneridae; Pentapetalae; rosids; fabids; Cucurbitales; Cucurbitaceae; Benincaseae; Cucumis	.	.	.	.	.	.	.	.	.	.	GO:0009535^cellular_component^chloroplast thylakoid membrane`GO:0016021^cellular_component^integral component of membrane`GO:0009538^cellular_component^photosystem I reaction center`GO:0015979^biological_process^photosynthesis	.	.	.
c1292_g1	c1292_g1_i1	.	.	.	c1292_g1_i1|m.1073	2-235[+]	.	.	.	.	.	.	.	.	.	.
c1294_g1	c1294_g1_i1	Y3471_ARATH^Y3471_ARATH^Q:9-299,H:273-368^43.3%ID^E:1e-10^RecName: Full=Putative receptor-like protein kinase At3g47110;^Eukaryota; Viridiplantae; Streptophyta; Embryophyta; Tracheophyta; Spermatophyta; Magnoliophyta; eudicotyledons; Gunneridae; Pentapetalae; rosids; malvids; Brassicales; Brassicaceae; Camelineae; Arabidopsis	.	.	c1294_g1_i1|m.1074	3-299[+]	Y3475_ARATH^Y3475_ARATH^Q:3-99,H:258-352^42.27%ID^E:3e-13^RecName: Full=Probable LRR receptor-like serine/threonine-protein kinase At3g47570;^Eukaryota; Viridiplantae; Streptophyta; Embryophyta; Tracheophyta; Spermatophyta; Magnoliophyta; eudicotyledons; Gunneridae; Pentapetalae; rosids; malvids; Brassicales; Brassicaceae; Camelineae; Arabidopsis`Y3475_ARATH^Y3475_ARATH^Q:9-99,H:462-545^35.16%ID^…	.	PF13504.1^LRR_7^Leucine rich repeat^4-15^E:1600`PF00560.28^LRR_1^Leucine Rich Repeat^29-51^E:0.072`PF13504.1^LRR_7^Leucine rich repeat^29-40^E:5.6`PF13504.1^LRR_7^Leucine rich repeat^54-66^E:7000	.	.	COG4886^leucine Rich Repeat	GO:0016021^cellular_component^integral component of membrane`GO:0005886^cellular_component^plasma membrane`GO:0005524^molecular_function^ATP binding`GO:0004674^molecular_function^protein serine/threonine kinase activity	GO:0005515^molecular_function^protein binding	.	.
c1298_g1	c1298_g1_i1	.	.	.	.	.	.	.	.	.	.	.	.	.	.	.
c1299_g1	c1299_g1_i1	.	.	.	c1299_g1_i1|m.1079	1-264[+]	.	.	.	.	.	.	.	.	.	.
c1302_g1	c1302_g1_i1	.	.	.	.	.	.	.	.	.	.	.	.	.	.	.
c1303_g1	c1303_g1_i1	PPR21_ARATH^PPR21_ARATH^Q:55-387,H:35-146^42.86%ID^E:6e-20^RecName: Full=Pentatricopeptide repeat-containing protein At1g08070;^Eukaryota; Viridiplantae; Streptophyta; Embryophyta; Tracheophyta; Spermatophyta; Magnoliophyta; eudicotyledons; Gunneridae; Pentapetalae; rosids; malvids; Brassicales; Brassicaceae; Camelineae; Arabidopsis	.	.	c1303_g1_i1|m.1086	1-390[+]	PPR21_ARATH^PPR21_ARATH^Q:19-129,H:35-146^42.86%ID^E:5e-20^RecName: Full=Pentatricopeptide repeat-containing protein At1g08070;^Eukaryota; Viridiplantae; Streptophyta; Embryophyta; Tracheophyta; Spermatophyta; Magnoliophyta; eudicotyledons; Gunneridae; Pentapetalae; rosids; malvids; Brassicales; Brassicaceae; Camelineae; Arabidopsis	.	PF13041.1^PPR_2^PPR repeat family^80-124^E:5.3e-11`PF01535.15^PPR^PPR repeat^83-113^E:2.4e-05`PF13812.1^PPR_3^Pentatricopeptide repeat domain^83-115^E:0.011	.	.	KOG4197^Pentatricopeptide repeat-containing protein	GO:0031425^biological_process^chloroplast RNA processing	.	.	.
c1304_g1	c1304_g1_i1	Y5262_ARATH^Y5262_ARATH^Q:373-110,H:246-345^51%ID^E:9e-26^RecName: Full=Ankyrin repeat-containing protein At5g02620;^Eukaryota; Viridiplantae; Streptophyta; Embryophyta; Tracheophyta; Spermatophyta; Magnoliophyta; eudicotyledons; Gunneridae; Pentapetalae; rosids; malvids; Brassicales; Brassicaceae; Camelineae; Arabidopsis`Y5262_ARATH^Y5262_ARATH^Q:111-1,H:344-380^83.78%ID^E:9e-26^RecName: Full=An…	.	.	.	.	.	.	.	.	.	COG0666^Ankyrin Repeat	GO:0005783^cellular_component^endoplasmic reticulum`GO:0016021^cellular_component^integral component of membrane`GO:0005886^cellular_component^plasma membrane	.	.	.
c1306_g1	c1306_g1_i1	.	.	.	.	.	.	.	.	.	.	.	.	.	.	.
c1307_g1	c1307_g1_i1	.	.	.	.	.	.	.	.	.	.	.	.	.	.	.
c1308_g1	c1308_g1_i1	.	.	.	.	.	.	.	.	.	.	.	.	.	.	.
c1310_g1	c1310_g1_i1	.	.	.	.	.	.	.	.	.	.	.	.	.	.	.
c1311_g1	c1311_g1_i1	.	.	.	c1311_g1_i1|m.1095	439-675[+]	.	.	.	.	.	.	.	.	.	.
c1311_g1	c1311_g1_i1	.	.	.	c1311_g1_i1|m.1093	1-336[+]	.	.	.	.	.	.	.	.	.	.
c1312_g2	c1312_g2_i1	.	.	.	.	.	.	.	.	.	.	.	.	.	.	.
c1313_g1	c1313_g1_i1	.	.	.	.	.	.	.	.	.	.	.	.	.	.	.
c1315_g1	c1315_g1_i1	.	.	.	.	.	.	.	.	.	.	.	.	.	.	.
c1317_g1	c1317_g1_i1	.	.	.	c1317_g1_i1|m.1099	195-722[+]	.	.	.	.	.	.	.	.	.	.
c1321_g1	c1321_g1_i1	.	.	.	c1321_g1_i1|m.1102	2-346[+]	.	.	.	.	.	.	.	.	.	.
c1322_g1	c1322_g1_i1	.	.	.	c1322_g1_i1|m.1107	3-350[+]	.	.	.	.	.	.	.	.	.	.
c1324_g1	c1324_g1_i1	.	.	.	.	.	.	.	.	.	.	.	.	.	.	.
c1325_g1	c1325_g1_i1	.	.	.	.	.	.	.	.	.	.	.	.	.	.	.
c1327_g1	c1327_g1_i1	RPAC1_SCHPO^RPAC1_SCHPO^Q:45-734,H:134-345^51.3%ID^E:9e-74^RecName: Full=DNA-directed RNA polymerases I and III subunit RPAC1;^Eukaryota; Fungi; Dikarya; Ascomycota; Taphrinomycotina; Schizosaccharomycetes; Schizosaccharomycetales; Schizosaccharomycetaceae; Schizosaccharomyces	.	.	.	.	.	.	.	.	.	COG0202^DNA-dependent RNA polymerase catalyzes the transcription of DNA into RNA using the four ribonucleoside triphosphates as substrates (By similarity)	GO:0005829^cellular_component^cytosol`GO:0005736^cellular_component^DNA-directed RNA polymerase I complex`GO:0005666^cellular_component^DNA-directed RNA polymerase III complex`GO:0005730^cellular_component^nucleolus`GO:0005634^cellular_component^nucleus`GO:0003677^molecular_function^DNA binding`GO:0003899^molecular_function^DNA-directed RNA polymerase activity`GO:0006995^biological_process^cellul…	.	.	.
c1328_g1	c1328_g1_i1	HFA2A_ORYSJ^HFA2A_ORYSJ^Q:328-2,H:53-134^44.04%ID^E:5e-24^RecName: Full=Heat stress transcription factor A-2a;^Eukaryota; Viridiplantae; Streptophyta; Embryophyta; Tracheophyta; Spermatophyta; Magnoliophyta; Liliopsida; Poales; Poaceae; BEP clade; Ehrhartoideae; Oryzeae; Oryza	.	.	.	.	.	.	.	.	.	COG5169^Transcription factor	GO:0005737^cellular_component^cytoplasm`GO:0005634^cellular_component^nucleus`GO:0043565^molecular_function^sequence-specific DNA binding`GO:0003700^molecular_function^sequence-specific DNA binding transcription factor activity`GO:0009408^biological_process^response to heat`GO:0006351^biological_process^transcription, DNA-templated	.	.	.
c1329_g1	c1329_g1_i1	SND1_MOUSE^SND1_MOUSE^Q:17-310,H:271-362^35.71%ID^E:4e-11^RecName: Full=Staphylococcal nuclease domain-containing protein 1;^Eukaryota; Metazoa; Chordata; Craniata; Vertebrata; Euteleostomi; Mammalia; Eutheria; Euarchontoglires; Glires; Rodentia; Sciurognathi; Muroidea; Muridae; Murinae; Mus; Mus	.	.	c1329_g1_i1|m.1117	2-334[+]	SND1_MOUSE^SND1_MOUSE^Q:6-103,H:271-362^35.71%ID^E:3e-11^RecName: Full=Staphylococcal nuclease domain-containing protein 1;^Eukaryota; Metazoa; Chordata; Craniata; Vertebrata; Euteleostomi; Mammalia; Eutheria; Euarchontoglires; Glires; Rodentia; Sciurognathi; Muroidea; Muridae; Murinae; Mus; Mus	.	PF00565.12^SNase^Staphylococcal nuclease homologue^3-67^E:5.6e-08	.	.	COG1525^nuclease	GO:0005737^cellular_component^cytoplasm`GO:0097433^cellular_component^dense body`GO:0070062^cellular_component^extracellular vesicular exosome`GO:0042470^cellular_component^melanosome`GO:0016020^cellular_component^membrane`GO:0005739^cellular_component^mitochondrion`GO:0005634^cellular_component^nucleus`GO:0016442^cellular_component^RISC complex`GO:0004518^molecular_function^nuclease activity`GO:…	.	.	.
c1331_g1	c1331_g1_i1	RNHX1_ARATH^RNHX1_ARATH^Q:8-418,H:475-611^29.2%ID^E:1e-09^RecName: Full=Putative ribonuclease H protein At1g65750;^Eukaryota; Viridiplantae; Streptophyta; Embryophyta; Tracheophyta; Spermatophyta; Magnoliophyta; eudicotyledons; Gunneridae; Pentapetalae; rosids; malvids; Brassicales; Brassicaceae; Camelineae; Arabidopsis	.	.	c1331_g1_i1|m.1119	1-267[-]	.	.	.	.	.	.	.	.	.	.
c1331_g2	c1331_g2_i1	RNHX1_ARATH^RNHX1_ARATH^Q:319-11,H:452-554^33.01%ID^E:1e-09^RecName: Full=Putative ribonuclease H protein At1g65750;^Eukaryota; Viridiplantae; Streptophyta; Embryophyta; Tracheophyta; Spermatophyta; Magnoliophyta; eudicotyledons; Gunneridae; Pentapetalae; rosids; malvids; Brassicales; Brassicaceae; Camelineae; Arabidopsis	.	.	c1331_g2_i1|m.1120	3-428[+]	.	.	.	.	.	.	.	.	.	.
c1331_g2	c1331_g2_i1	RNHX1_ARATH^RNHX1_ARATH^Q:319-11,H:452-554^33.01%ID^E:1e-09^RecName: Full=Putative ribonuclease H protein At1g65750;^Eukaryota; Viridiplantae; Streptophyta; Embryophyta; Tracheophyta; Spermatophyta; Magnoliophyta; eudicotyledons; Gunneridae; Pentapetalae; rosids; malvids; Brassicales; Brassicaceae; Camelineae; Arabidopsis	.	.	c1331_g2_i1|m.1121	2-346[-]	RNHX1_ARATH^RNHX1_ARATH^Q:10-112,H:452-554^33.01%ID^E:1e-09^RecName: Full=Putative ribonuclease H protein At1g65750;^Eukaryota; Viridiplantae; Streptophyta; Embryophyta; Tracheophyta; Spermatophyta; Magnoliophyta; eudicotyledons; Gunneridae; Pentapetalae; rosids; malvids; Brassicales; Brassicaceae; Camelineae; Arabidopsis	.	PF13456.1^RVT_3^Reverse transcriptase-like^59-113^E:1.9e-06	.	.	.	GO:0046872^molecular_function^metal ion binding`GO:0003676^molecular_function^nucleic acid binding`GO:0004523^molecular_function^RNA-DNA hybrid ribonuclease activity	.	.	.
c1333_g1	c1333_g1_i2	.	.	.	.	.	.	.	.	.	.	.	.	.	.	.
c1335_g1	c1335_g1_i1	.	.	.	.	.	.	.	.	.	.	.	.	.	.	.
c1336_g1	c1336_g1_i1	.	.	.	c1336_g1_i1|m.1123	145-381[-]	.	.	.	.	.	.	.	.	.	.
c1337_g1	c1337_g1_i1	.	.	.	.	.	.	.	.	.	.	.	.	.	.	.
c1338_g1	c1338_g1_i1	.	.	.	c1338_g1_i1|m.1124	1-351[+]	.	.	.	.	.	.	.	.	.	.
c1339_g1	c1339_g1_i1	CYB5_MORAP^CYB5_MORAP^Q:40-381,H:5-124^49.17%ID^E:1e-33^RecName: Full=Cytochrome b5;^Eukaryota; Fungi; Fungi incertae sedis; Early diverging fungal lineages; Mortierellomycotina; Mortierellales; Mortierellaceae; Mortierella	.	.	c1339_g1_i1|m.1126	1-387[+]	CYB5_MORAP^CYB5_MORAP^Q:14-127,H:5-124^49.17%ID^E:1e-33^RecName: Full=Cytochrome b5;^Eukaryota; Fungi; Fungi incertae sedis; Early diverging fungal lineages; Mortierellomycotina; Mortierellales; Mortierellaceae; Mortierella	.	PF00173.23^Cyt-b5^Cytochrome b5-like Heme/Steroid binding domain^15-87^E:4.1e-24	.	.	.	GO:0005789^cellular_component^endoplasmic reticulum membrane`GO:0016021^cellular_component^integral component of membrane`GO:0020037^molecular_function^heme binding`GO:0046872^molecular_function^metal ion binding`GO:0055114^biological_process^oxidation-reduction process	GO:0020037^molecular_function^heme binding	.	.
c1340_g1	c1340_g1_i1	TOM22_SCHPO^TOM22_SCHPO^Q:83-481,H:1-138^38.85%ID^E:3e-19^RecName: Full=Mitochondrial import receptor subunit tom22;^Eukaryota; Fungi; Dikarya; Ascomycota; Taphrinomycotina; Schizosaccharomycetes; Schizosaccharomycetales; Schizosaccharomycetaceae; Schizosaccharomyces	.	.	.	.	.	.	.	.	.	NOG132783^	GO:0016021^cellular_component^integral component of membrane`GO:0005742^cellular_component^mitochondrial outer membrane translocase complex`GO:0030150^biological_process^protein import into mitochondrial matrix	.	.	.
c1343_g1	c1343_g1_i1	.	.	.	c1343_g1_i1|m.1135	85-279[+]	YAB1_ARATH^YAB1_ARATH^Q:1-56,H:128-183^37.5%ID^E:8e-06^RecName: Full=Axial regulator YABBY 1;^Eukaryota; Viridiplantae; Streptophyta; Embryophyta; Tracheophyta; Spermatophyta; Magnoliophyta; eudicotyledons; Gunneridae; Pentapetalae; rosids; malvids; Brassicales; Brassicaceae; Camelineae; Arabidopsis	.	PF04690.8^YABBY^YABBY protein^1-56^E:4.4e-09`PF06244.7^DUF1014^Protein of unknown function (DUF1014)^15-62^E:7e-10`PF00505.14^HMG_box^HMG (high mobility group) box^15-60^E:1.3e-08`PF09011.5^HMG_box_2^HMG-box domain^15-60^E:2.9e-05	.	.	.	GO:0005634^cellular_component^nucleus`GO:0003677^molecular_function^DNA binding`GO:0046872^molecular_function^metal ion binding`GO:0003700^molecular_function^sequence-specific DNA binding transcription factor activity`GO:0010158^biological_process^abaxial cell fate specification`GO:0045165^biological_process^cell fate commitment`GO:0010154^biological_process^fruit development`GO:0010450^biologica…	.	.	.
c1344_g1	c1344_g1_i1	NEK5_ARATH^NEK5_ARATH^Q:28-174,H:751-802^67.31%ID^E:2e-14^RecName: Full=Serine/threonine-protein kinase Nek5;^Eukaryota; Viridiplantae; Streptophyta; Embryophyta; Tracheophyta; Spermatophyta; Magnoliophyta; eudicotyledons; Gunneridae; Pentapetalae; rosids; malvids; Brassicales; Brassicaceae; Camelineae; Arabidopsis	.	.	c1344_g1_i1|m.1136	1-210[+]	NEK5_ARATH^NEK5_ARATH^Q:10-58,H:751-802^67.31%ID^E:2e-14^RecName: Full=Serine/threonine-protein kinase Nek5;^Eukaryota; Viridiplantae; Streptophyta; Embryophyta; Tracheophyta; Spermatophyta; Magnoliophyta; eudicotyledons; Gunneridae; Pentapetalae; rosids; malvids; Brassicales; Brassicaceae; Camelineae; Arabidopsis	.	.	.	.	COG0515^Serine Threonine protein kinase	GO:0055028^cellular_component^cortical microtubule`GO:0005524^molecular_function^ATP binding`GO:0004672^molecular_function^protein kinase activity`GO:0004674^molecular_function^protein serine/threonine kinase activity`GO:0043622^biological_process^cortical microtubule organization`GO:0009913^biological_process^epidermal cell differentiation`GO:0007017^biological_process^microtubule-based process	.	.	.
c1345_g1	c1345_g1_i1	Y1609_ARATH^Y1609_ARATH^Q:20-367,H:338-455^56.78%ID^E:6e-35^RecName: Full=Uncharacterized protein At1g26090, chloroplastic;^Eukaryota; Viridiplantae; Streptophyta; Embryophyta; Tracheophyta; Spermatophyta; Magnoliophyta; eudicotyledons; Gunneridae; Pentapetalae; rosids; malvids; Brassicales; Brassicaceae; Camelineae; Arabidopsis	.	.	c1345_g1_i1|m.1138	2-370[+]	Y1609_ARATH^Y1609_ARATH^Q:7-122,H:338-455^56.78%ID^E:7e-36^RecName: Full=Uncharacterized protein At1g26090, chloroplastic;^Eukaryota; Viridiplantae; Streptophyta; Embryophyta; Tracheophyta; Spermatophyta; Magnoliophyta; eudicotyledons; Gunneridae; Pentapetalae; rosids; malvids; Brassicales; Brassicaceae; Camelineae; Arabidopsis	.	.	.	.	COG0003^ATPase required for the post-translational delivery of tail-anchored (TA) proteins to the endoplasmic reticulum. Recognizes and selectively binds the transmembrane domain of TA proteins in the cytosol. This complex then targets to the endoplasmic reticulum by membrane-bound receptors, where the tail- anchored protein is released for insertion. This process is regulated by ATP binding and …	GO:0009507^cellular_component^chloroplast`GO:0010287^cellular_component^plastoglobule`GO:0005524^molecular_function^ATP binding`GO:0016887^molecular_function^ATPase activity	.	.	.
c1345_g1	c1345_g1_i1	Y1609_ARATH^Y1609_ARATH^Q:20-367,H:338-455^56.78%ID^E:6e-35^RecName: Full=Uncharacterized protein At1g26090, chloroplastic;^Eukaryota; Viridiplantae; Streptophyta; Embryophyta; Tracheophyta; Spermatophyta; Magnoliophyta; eudicotyledons; Gunneridae; Pentapetalae; rosids; malvids; Brassicales; Brassicaceae; Camelineae; Arabidopsis	.	.	c1345_g1_i1|m.1140	381-557[-]	.	.	.	.	.	.	.	.	.	.
c1349_g1	c1349_g1_i1	.	.	.	.	.	.	.	.	.	.	.	.	.	.	.
c1349_g1	c1349_g1_i2	.	.	.	.	.	.	.	.	.	.	.	.	.	.	.
c1350_g1	c1350_g1_i1	.	.	.	.	.	.	.	.	.	.	.	.	.	.	.
c1352_g1	c1352_g1_i1	.	.	.	.	.	.	.	.	.	.	.	.	.	.	.
c1353_g1	c1353_g1_i1	CLPX_AZOBR^CLPX_AZOBR^Q:3-269,H:316-400^53.93%ID^E:2e-18^RecName: Full=ATP-dependent Clp protease ATP-binding subunit ClpX {ECO:0000255|HAMAP-Rule:MF_00175};^Bacteria; Proteobacteria; Alphaproteobacteria; Rhodospirillales; Rhodospirillaceae; Azospirillum	.	.	c1353_g1_i1|m.1141	3-440[+]	CLPX_RUEST^CLPX_RUEST^Q:1-95,H:317-407^56.84%ID^E:3e-25^RecName: Full=ATP-dependent Clp protease ATP-binding subunit ClpX {ECO:0000255|HAMAP-Rule:MF_00175};^Bacteria; Proteobacteria; Alphaproteobacteria; Rhodobacterales; Rhodobacteraceae; Ruegeria	.	PF10431.4^ClpB_D2-small^C-terminal, D2-small domain, of ClpB protein^2-70^E:2.4e-14	.	.	COG1219^ATP-dependent specificity component of the Clp protease. It directs the protease to specific substrates. Can perform chaperone functions in the absence of ClpP (By similarity)	GO:0005524^molecular_function^ATP binding`GO:0008270^molecular_function^zinc ion binding`GO:0006457^biological_process^protein folding	.	.	.
c1353_g1	c1353_g1_i1	CLPX_AZOBR^CLPX_AZOBR^Q:3-269,H:316-400^53.93%ID^E:2e-18^RecName: Full=ATP-dependent Clp protease ATP-binding subunit ClpX {ECO:0000255|HAMAP-Rule:MF_00175};^Bacteria; Proteobacteria; Alphaproteobacteria; Rhodospirillales; Rhodospirillaceae; Azospirillum	.	.	c1353_g1_i1|m.1143	308-466[-]	.	.	.	.	.	.	.	.	.	.
c1354_g1	c1354_g1_i1	.	.	.	c1354_g1_i1|m.1145	209-388[-]	.	.	.	.	.	.	.	.	.	.
c1355_g1	c1355_g1_i1	.	.	.	c1355_g1_i1|m.1147	1-177[-]	.	.	.	.	.	.	.	.	.	.
c1356_g1	c1356_g1_i1	.	.	.	.	.	.	.	.	.	.	.	.	.	.	.
c1357_g1	c1357_g1_i1	TPR4_ARATH^TPR4_ARATH^Q:144-767,H:436-645^57.62%ID^E:8e-76^RecName: Full=Topless-related protein 4;^Eukaryota; Viridiplantae; Streptophyta; Embryophyta; Tracheophyta; Spermatophyta; Magnoliophyta; eudicotyledons; Gunneridae; Pentapetalae; rosids; malvids; Brassicales; Brassicaceae; Camelineae; Arabidopsis	.	.	c1357_g1_i1|m.1148	306-767[+]	TPR4_ARATH^TPR4_ARATH^Q:1-153,H:492-644^56.21%ID^E:1e-50^RecName: Full=Topless-related protein 4;^Eukaryota; Viridiplantae; Streptophyta; Embryophyta; Tracheophyta; Spermatophyta; Magnoliophyta; eudicotyledons; Gunneridae; Pentapetalae; rosids; malvids; Brassicales; Brassicaceae; Camelineae; Arabidopsis	.	PF00400.27^WD40^WD domain, G-beta repeat^7-46^E:4.3e-07`PF00400.27^WD40^WD domain, G-beta repeat^112-136^E:0.048	.	.	COG2319^repeat-containing protein	GO:0005634^cellular_component^nucleus`GO:0010072^biological_process^primary shoot apical meristem specification`GO:0006355^biological_process^regulation of transcription, DNA-templated`GO:0006351^biological_process^transcription, DNA-templated	GO:0005515^molecular_function^protein binding	.	.
c1357_g1	c1357_g1_i1	TPR4_ARATH^TPR4_ARATH^Q:144-767,H:436-645^57.62%ID^E:8e-76^RecName: Full=Topless-related protein 4;^Eukaryota; Viridiplantae; Streptophyta; Embryophyta; Tracheophyta; Spermatophyta; Magnoliophyta; eudicotyledons; Gunneridae; Pentapetalae; rosids; malvids; Brassicales; Brassicaceae; Camelineae; Arabidopsis	.	.	c1357_g1_i1|m.1150	1-246[-]	.	.	.	.	.	.	.	.	.	.
c1358_g1	c1358_g1_i1	.	.	.	.	.	.	.	.	.	.	.	.	.	.	.
c1359_g1	c1359_g1_i2	.	.	.	.	.	.	.	.	.	.	.	.	.	.	.
c1362_g1	c1362_g1_i1	.	.	.	c1362_g1_i1|m.1153	3-266[+]	.	.	.	.	.	.	.	.	.	.
c1363_g1	c1363_g1_i1	.	.	.	.	.	.	.	.	.	.	.	.	.	.	.
c1369_g1	c1369_g1_i1	.	.	.	.	.	.	.	.	.	.	.	.	.	.	.
c1371_g1	c1371_g1_i2	.	.	.	c1371_g1_i2|m.1156	3-209[+]	.	.	.	.	.	.	.	.	.	.
c1374_g1	c1374_g1_i1	.	.	.	.	.	.	.	.	.	.	.	.	.	.	.
c1375_g1	c1375_g1_i1	ADK2_ARATH^ADK2_ARATH^Q:23-223,H:107-173^59.7%ID^E:4e-21^RecName: Full=Adenosine kinase 2;^Eukaryota; Viridiplantae; Streptophyta; Embryophyta; Tracheophyta; Spermatophyta; Magnoliophyta; eudicotyledons; Gunneridae; Pentapetalae; rosids; malvids; Brassicales; Brassicaceae; Camelineae; Arabidopsis	.	.	c1375_g1_i1|m.1158	2-226[+]	ADK2_ARATH^ADK2_ARATH^Q:8-74,H:107-173^59.7%ID^E:4e-21^RecName: Full=Adenosine kinase 2;^Eukaryota; Viridiplantae; Streptophyta; Embryophyta; Tracheophyta; Spermatophyta; Magnoliophyta; eudicotyledons; Gunneridae; Pentapetalae; rosids; malvids; Brassicales; Brassicaceae; Camelineae; Arabidopsis	.	PF00294.19^PfkB^pfkB family carbohydrate kinase^4-70^E:6.7e-09	.	.	COG0524^pfkb domain protein	GO:0005829^cellular_component^cytosol`GO:0005886^cellular_component^plasma membrane`GO:0004001^molecular_function^adenosine kinase activity`GO:0005524^molecular_function^ATP binding`GO:0005507^molecular_function^copper ion binding`GO:0016773^molecular_function^phosphotransferase activity, alcohol group as acceptor`GO:0006169^biological_process^adenosine salvage`GO:0044209^biological_process^AMP s…	.	.	.
c1376_g1	c1376_g1_i1	CRR1_ARATH^CRR1_ARATH^Q:149-529,H:47-170^32.28%ID^E:6e-19^RecName: Full=Cysteine-rich repeat secretory protein 1;^Eukaryota; Viridiplantae; Streptophyta; Embryophyta; Tracheophyta; Spermatophyta; Magnoliophyta; eudicotyledons; Gunneridae; Pentapetalae; rosids; malvids; Brassicales; Brassicaceae; Camelineae; Arabidopsis	.	.	c1376_g1_i1|m.1161	26-565[+]	CRK25_ARATH^CRK25_ARATH^Q:2-177,H:11-183^34.64%ID^E:3e-24^RecName: Full=Cysteine-rich receptor-like protein kinase 25;^Eukaryota; Viridiplantae; Streptophyta; Embryophyta; Tracheophyta; Spermatophyta; Magnoliophyta; eudicotyledons; Gunneridae; Pentapetalae; rosids; malvids; Brassicales; Brassicaceae; Camelineae; Arabidopsis	.	PF01657.12^Stress-antifung^Salt stress response/antifungal^27-126^E:1.9e-25	.	.	COG0515^Serine Threonine protein kinase	GO:0016021^cellular_component^integral component of membrane`GO:0005524^molecular_function^ATP binding`GO:0004674^molecular_function^protein serine/threonine kinase activity	.	.	.
c1376_g2	c1376_g2_i1	CRR1_ARATH^CRR1_ARATH^Q:3-338,H:65-175^36.28%ID^E:4e-18^RecName: Full=Cysteine-rich repeat secretory protein 1;^Eukaryota; Viridiplantae; Streptophyta; Embryophyta; Tracheophyta; Spermatophyta; Magnoliophyta; eudicotyledons; Gunneridae; Pentapetalae; rosids; malvids; Brassicales; Brassicaceae; Camelineae; Arabidopsis	.	.	c1376_g2_i1|m.1164	3-341[+]	CRR1_ARATH^CRR1_ARATH^Q:1-112,H:65-175^36.28%ID^E:4e-18^RecName: Full=Cysteine-rich repeat secretory protein 1;^Eukaryota; Viridiplantae; Streptophyta; Embryophyta; Tracheophyta; Spermatophyta; Magnoliophyta; eudicotyledons; Gunneridae; Pentapetalae; rosids; malvids; Brassicales; Brassicaceae; Camelineae; Arabidopsis	.	PF01657.12^Stress-antifung^Salt stress response/antifungal^2-67^E:1.3e-19	.	.	.	GO:0005576^cellular_component^extracellular region	.	.	.
c1377_g1	c1377_g1_i1	.	.	.	.	.	.	.	.	.	.	.	.	.	.	.
c1381_g1	c1381_g1_i1	OSB2_ARATH^OSB2_ARATH^Q:5-121,H:326-364^56.41%ID^E:1e-06^RecName: Full=Protein OSB2, chloroplastic;^Eukaryota; Viridiplantae; Streptophyta; Embryophyta; Tracheophyta; Spermatophyta; Magnoliophyta; eudicotyledons; Gunneridae; Pentapetalae; rosids; malvids; Brassicales; Brassicaceae; Camelineae; Arabidopsis	.	.	.	.	.	.	.	.	.	.	GO:0009507^cellular_component^chloroplast`GO:0009295^cellular_component^nucleoid`GO:0009508^cellular_component^plastid chromosome`GO:0003697^molecular_function^single-stranded DNA binding	.	.	.
c1383_g1	c1383_g1_i1	.	.	.	.	.	.	.	.	.	.	.	.	.	.	.
c1384_g1	c1384_g1_i1	.	.	.	c1384_g1_i1|m.1167	1-327[+]	.	.	.	.	.	.	.	.	.	.
c1385_g1	c1385_g1_i1	DGDG2_LOTJA^DGDG2_LOTJA^Q:4-237,H:81-158^75.64%ID^E:1e-36^RecName: Full=Digalactosyldiacylglycerol synthase 2, chloroplastic;^Eukaryota; Viridiplantae; Streptophyta; Embryophyta; Tracheophyta; Spermatophyta; Magnoliophyta; eudicotyledons; Gunneridae; Pentapetalae; rosids; fabids; Fabales; Fabaceae; Papilionoideae; Loteae; Lotus	.	.	c1385_g1_i1|m.1168	1-225[+]	DGDG2_LOTJA^DGDG2_LOTJA^Q:2-74,H:81-153^76.71%ID^E:1e-35^RecName: Full=Digalactosyldiacylglycerol synthase 2, chloroplastic;^Eukaryota; Viridiplantae; Streptophyta; Embryophyta; Tracheophyta; Spermatophyta; Magnoliophyta; eudicotyledons; Gunneridae; Pentapetalae; rosids; fabids; Fabales; Fabaceae; Papilionoideae; Loteae; Lotus	.	.	.	.	.	GO:0009707^cellular_component^chloroplast outer membrane`GO:0043661^cellular_component^peribacteroid membrane`GO:0046481^molecular_function^digalactosyldiacylglycerol synthase activity`GO:0009058^biological_process^biosynthetic process`GO:0009877^biological_process^nodulation	.	.	.
c1386_g1	c1386_g1_i1	.	.	.	c1386_g1_i1|m.1171	64-267[+]	.	.	.	.	.	.	.	.	.	.
c1387_g1	c1387_g1_i1	.	.	.	.	.	.	.	.	.	.	.	.	.	.	.
c1388_g1	c1388_g1_i1	.	.	.	.	.	.	.	.	.	.	.	.	.	.	.
c1389_g1	c1389_g1_i1	PP301_ARATH^PP301_ARATH^Q:1-285,H:343-437^43.16%ID^E:2e-20^RecName: Full=Pentatricopeptide repeat-containing protein At4g02750;^Eukaryota; Viridiplantae; Streptophyta; Embryophyta; Tracheophyta; Spermatophyta; Magnoliophyta; eudicotyledons; Gunneridae; Pentapetalae; rosids; malvids; Brassicales; Brassicaceae; Camelineae; Arabidopsis`PP301_ARATH^PP301_ARATH^Q:13-264,H:448-531^38.1%ID^E:1e-13^RecNa…	.	.	c1389_g1_i1|m.1175	1-285[+]	PP301_ARATH^PP301_ARATH^Q:1-95,H:343-437^43.16%ID^E:2e-20^RecName: Full=Pentatricopeptide repeat-containing protein At4g02750;^Eukaryota; Viridiplantae; Streptophyta; Embryophyta; Tracheophyta; Spermatophyta; Magnoliophyta; eudicotyledons; Gunneridae; Pentapetalae; rosids; malvids; Brassicales; Brassicaceae; Camelineae; Arabidopsis`PP301_ARATH^PP301_ARATH^Q:5-88,H:448-531^38.1%ID^E:1e-13^RecName:…	.	PF13812.1^PPR_3^Pentatricopeptide repeat domain^2-29^E:0.058`PF01535.15^PPR^PPR repeat^3-30^E:5e-08`PF13041.1^PPR_2^PPR repeat family^31-78^E:7.8e-09`PF13812.1^PPR_3^Pentatricopeptide repeat domain^32-65^E:0.0014`PF01535.15^PPR^PPR repeat^34-63^E:4e-07	.	.	.	.	.	.	.
c1390_g1	c1390_g1_i1	.	.	.	.	.	.	.	.	.	.	.	.	.	.	.
c1391_g1	c1391_g1_i1	NEN4_ARATH^NEN4_ARATH^Q:59-373,H:1-105^63.81%ID^E:6e-37^RecName: Full=Protein NEN4 {ECO:0000303|PubMed:25081480};^Eukaryota; Viridiplantae; Streptophyta; Embryophyta; Tracheophyta; Spermatophyta; Magnoliophyta; eudicotyledons; Gunneridae; Pentapetalae; rosids; malvids; Brassicales; Brassicaceae; Camelineae; Arabidopsis	.	.	.	.	.	.	.	.	.	.	GO:0005634^cellular_component^nucleus`GO:0004527^molecular_function^exonuclease activity`GO:0046872^molecular_function^metal ion binding`GO:0003676^molecular_function^nucleic acid binding	.	.	.
c1395_g1	c1395_g1_i1	.	.	.	c1395_g1_i1|m.1182	3-179[-]	.	.	.	.	.	.	.	.	.	.
c1400_g1	c1400_g1_i1	.	.	.	.	.	.	.	.	.	.	.	.	.	.	.
c1404_g1	c1404_g1_i1	.	.	.	.	.	.	.	.	.	.	.	.	.	.	.
c1408_g1	c1408_g1_i1	COX13_SCHPO^COX13_SCHPO^Q:161-400,H:45-123^40%ID^E:2e-12^RecName: Full=Cytochrome c oxidase subunit 6A, mitochondrial;^Eukaryota; Fungi; Dikarya; Ascomycota; Taphrinomycotina; Schizosaccharomycetes; Schizosaccharomycetales; Schizosaccharomycetaceae; Schizosaccharomyces	.	.	c1408_g1_i1|m.1184	23-274[+]	.	.	PF02046.10^COX6A^Cytochrome c oxidase subunit VIa^21-81^E:2.6e-09	.	.	.	.	GO:0004129^molecular_function^cytochrome-c oxidase activity`GO:0005743^cellular_component^mitochondrial inner membrane`GO:0005751^cellular_component^mitochondrial respiratory chain complex IV	.	.
c1410_g1	c1410_g1_i1	.	.	.	.	.	.	.	.	.	.	.	.	.	.	.
c1411_g1	c1411_g1_i1	.	.	.	.	.	.	.	.	.	.	.	.	.	.	.
c1413_g1	c1413_g1_i1	.	.	.	.	.	.	.	.	.	.	.	.	.	.	.
c1415_g1	c1415_g1_i1	.	.	.	.	.	.	.	.	.	.	.	.	.	.	.
c1418_g1	c1418_g1_i1	.	.	.	.	.	.	.	.	.	.	.	.	.	.	.
c1420_g1	c1420_g1_i1	POLX_TOBAC^POLX_TOBAC^Q:36-284,H:456-539^28.57%ID^E:5e-07^RecName: Full=Retrovirus-related Pol polyprotein from transposon TNT 1-94;^Eukaryota; Viridiplantae; Streptophyta; Embryophyta; Tracheophyta; Spermatophyta; Magnoliophyta; eudicotyledons; Gunneridae; Pentapetalae; asterids; lamiids; Solanales; Solanaceae; Nicotianoideae; Nicotianeae; Nicotiana	.	.	.	.	.	.	.	.	.	.	GO:0004190^molecular_function^aspartic-type endopeptidase activity`GO:0004519^molecular_function^endonuclease activity`GO:0003676^molecular_function^nucleic acid binding`GO:0003964^molecular_function^RNA-directed DNA polymerase activity`GO:0008270^molecular_function^zinc ion binding`GO:0015074^biological_process^DNA integration	.	.	.
c1421_g1	c1421_g1_i1	.	.	.	.	.	.	.	.	.	.	.	.	.	.	.
c1423_g1	c1423_g1_i1	.	.	.	.	.	.	.	.	.	.	.	.	.	.	.
c1424_g1	c1424_g1_i1	.	.	.	.	.	.	.	.	.	.	.	.	.	.	.
c1426_g1	c1426_g1_i1	.	.	.	.	.	.	.	.	.	.	.	.	.	.	.
c1428_g1	c1428_g1_i1	EF1G1_YEAST^EF1G1_YEAST^Q:2-253,H:271-354^64.29%ID^E:2e-33^RecName: Full=Elongation factor 1-gamma 1;^Eukaryota; Fungi; Dikarya; Ascomycota; Saccharomycotina; Saccharomycetes; Saccharomycetales; Saccharomycetaceae; Saccharomyces	.	.	c1428_g1_i1|m.1193	2-253[+]	EF1G1_YEAST^EF1G1_YEAST^Q:1-84,H:271-354^64.29%ID^E:2e-33^RecName: Full=Elongation factor 1-gamma 1;^Eukaryota; Fungi; Dikarya; Ascomycota; Saccharomycotina; Saccharomycetes; Saccharomycetales; Saccharomycetaceae; Saccharomyces	.	PF00647.14^EF1G^Elongation factor 1 gamma, conserved domain^1-84^E:1.5e-34	.	.	COG0625^glutathione s-transferase	GO:0005737^cellular_component^cytoplasm`GO:0005634^cellular_component^nucleus`GO:0005509^molecular_function^calcium ion binding`GO:0005543^molecular_function^phospholipid binding`GO:0003713^molecular_function^transcription coactivator activity`GO:0003746^molecular_function^translation elongation factor activity`GO:0045944^biological_process^positive regulation of transcription from RNA polymerase…	GO:0003746^molecular_function^translation elongation factor activity`GO:0006414^biological_process^translational elongation	.	.
c1429_g1	c1429_g1_i1	.	.	.	.	.	.	.	.	.	.	.	.	.	.	.
c1433_g1	c1433_g1_i1	.	.	.	.	.	.	.	.	.	.	.	.	.	.	.
c1435_g1	c1435_g1_i1	PPR53_ARATH^PPR53_ARATH^Q:3-74,H:737-760^83.33%ID^E:5e-09^RecName: Full=Pentatricopeptide repeat-containing protein At1g20230;^Eukaryota; Viridiplantae; Streptophyta; Embryophyta; Tracheophyta; Spermatophyta; Magnoliophyta; eudicotyledons; Gunneridae; Pentapetalae; rosids; malvids; Brassicales; Brassicaceae; Camelineae; Arabidopsis	.	.	.	.	.	.	.	.	.	.	.	.	.	.
c1439_g1	c1439_g1_i1	R1B12_SOLDE^R1B12_SOLDE^Q:89-226,H:797-843^53.19%ID^E:4e-07^RecName: Full=Putative late blight resistance protein homolog R1B-12;^Eukaryota; Viridiplantae; Streptophyta; Embryophyta; Tracheophyta; Spermatophyta; Magnoliophyta; eudicotyledons; Gunneridae; Pentapetalae; asterids; lamiids; Solanales; Solanaceae; Solanoideae; Solaneae; Solanum	.	.	c1439_g1_i1|m.1196	2-226[+]	R1B17_SOLDE^R1B17_SOLDE^Q:1-75,H:742-817^39.47%ID^E:2e-07^RecName: Full=Putative late blight resistance protein homolog R1B-17;^Eukaryota; Viridiplantae; Streptophyta; Embryophyta; Tracheophyta; Spermatophyta; Magnoliophyta; eudicotyledons; Gunneridae; Pentapetalae; asterids; lamiids; Solanales; Solanaceae; Solanoideae; Solaneae; Solanum	.	PF00931.17^NB-ARC^NB-ARC domain^12-75^E:6.8e-11	.	.	.	GO:0005737^cellular_component^cytoplasm`GO:0016020^cellular_component^membrane`GO:0043531^molecular_function^ADP binding`GO:0005524^molecular_function^ATP binding`GO:0046872^molecular_function^metal ion binding`GO:0030001^biological_process^metal ion transport`GO:0009626^biological_process^plant-type hypersensitive response	GO:0043531^molecular_function^ADP binding	.	.
c1441_g1	c1441_g1_i1	BRG2_ARATH^BRG2_ARATH^Q:84-260,H:298-356^47.46%ID^E:3e-11^RecName: Full=Probable BOI-related E3 ubiquitin-protein ligase 2;^Eukaryota; Viridiplantae; Streptophyta; Embryophyta; Tracheophyta; Spermatophyta; Magnoliophyta; eudicotyledons; Gunneridae; Pentapetalae; rosids; malvids; Brassicales; Brassicaceae; Camelineae; Arabidopsis	.	.	c1441_g1_i1|m.1197	3-263[+]	BRG2_ARATH^BRG2_ARATH^Q:28-86,H:298-356^47.46%ID^E:2e-11^RecName: Full=Probable BOI-related E3 ubiquitin-protein ligase 2;^Eukaryota; Viridiplantae; Streptophyta; Embryophyta; Tracheophyta; Spermatophyta; Magnoliophyta; eudicotyledons; Gunneridae; Pentapetalae; rosids; malvids; Brassicales; Brassicaceae; Camelineae; Arabidopsis	.	PF13920.1^zf-C3HC4_3^Zinc finger, C3HC4 type (RING finger)^39-78^E:2.6e-10	.	.	.	GO:0016874^molecular_function^ligase activity`GO:0008270^molecular_function^zinc ion binding`GO:0006952^biological_process^defense response`GO:0043161^biological_process^proteasome-mediated ubiquitin-dependent protein catabolic process`GO:0043067^biological_process^regulation of programmed cell death	.	.	.
c1443_g1	c1443_g1_i1	COAA_DICDI^COAA_DICDI^Q:39-452,H:1-139^46.04%ID^E:1e-36^RecName: Full=Coactosin;^Eukaryota; Amoebozoa; Mycetozoa; Dictyosteliida; Dictyostelium	.	.	c1443_g1_i1|m.1199	3-464[+]	COAA_DICDI^COAA_DICDI^Q:13-150,H:1-139^46.04%ID^E:1e-36^RecName: Full=Coactosin;^Eukaryota; Amoebozoa; Mycetozoa; Dictyosteliida; Dictyostelium	.	PF00241.15^Cofilin_ADF^Cofilin/tropomyosin-type actin-binding protein^21-140^E:4.9e-17	.	.	.	GO:0015629^cellular_component^actin cytoskeleton`GO:0045335^cellular_component^phagocytic vesicle`GO:0051015^molecular_function^actin filament binding`GO:0030833^biological_process^regulation of actin filament polymerization`GO:0009617^biological_process^response to bacterium	GO:0003779^molecular_function^actin binding`GO:0005622^cellular_component^intracellular	.	.
c1449_g1	c1449_g1_i2	TPR4_ARATH^TPR4_ARATH^Q:98-271,H:319-376^56.9%ID^E:6e-12^RecName: Full=Topless-related protein 4;^Eukaryota; Viridiplantae; Streptophyta; Embryophyta; Tracheophyta; Spermatophyta; Magnoliophyta; eudicotyledons; Gunneridae; Pentapetalae; rosids; malvids; Brassicales; Brassicaceae; Camelineae; Arabidopsis	.	.	c1449_g1_i2|m.1201	107-271[+]	TPR4_ARATH^TPR4_ARATH^Q:1-55,H:322-376^54.55%ID^E:4e-13^RecName: Full=Topless-related protein 4;^Eukaryota; Viridiplantae; Streptophyta; Embryophyta; Tracheophyta; Spermatophyta; Magnoliophyta; eudicotyledons; Gunneridae; Pentapetalae; rosids; malvids; Brassicales; Brassicaceae; Camelineae; Arabidopsis	.	.	.	.	COG2319^repeat-containing protein	GO:0005634^cellular_component^nucleus`GO:0010072^biological_process^primary shoot apical meristem specification`GO:0006355^biological_process^regulation of transcription, DNA-templated`GO:0006351^biological_process^transcription, DNA-templated	.	.	.
c1454_g1	c1454_g1_i1	PDCB3_ARATH^PDCB3_ARATH^Q:135-314,H:20-79^53.33%ID^E:3e-12^RecName: Full=PLASMODESMATA CALLOSE-BINDING PROTEIN 3;^Eukaryota; Viridiplantae; Streptophyta; Embryophyta; Tracheophyta; Spermatophyta; Magnoliophyta; eudicotyledons; Gunneridae; Pentapetalae; rosids; malvids; Brassicales; Brassicaceae; Camelineae; Arabidopsis	.	.	.	.	.	.	.	.	.	.	GO:0031225^cellular_component^anchored component of membrane`GO:0005886^cellular_component^plasma membrane`GO:0009506^cellular_component^plasmodesma`GO:0001872^molecular_function^(1->3)-beta-D-glucan binding`GO:0030247^molecular_function^polysaccharide binding	.	.	.
c1458_g1	c1458_g1_i1	.	.	.	.	.	.	.	.	.	.	.	.	.	.	.
c1460_g1	c1460_g1_i1	.	.	.	.	.	.	.	.	.	.	.	.	.	.	.
c1462_g1	c1462_g1_i1	NPR5_ARATH^NPR5_ARATH^Q:2-451,H:89-238^92.67%ID^E:1e-87^RecName: Full=Regulatory protein NPR5;^Eukaryota; Viridiplantae; Streptophyta; Embryophyta; Tracheophyta; Spermatophyta; Magnoliophyta; eudicotyledons; Gunneridae; Pentapetalae; rosids; malvids; Brassicales; Brassicaceae; Camelineae; Arabidopsis	.	.	c1462_g1_i1|m.1204	2-451[+]	NPR5_ARATH^NPR5_ARATH^Q:1-150,H:89-238^92.67%ID^E:5e-97^RecName: Full=Regulatory protein NPR5;^Eukaryota; Viridiplantae; Streptophyta; Embryophyta; Tracheophyta; Spermatophyta; Magnoliophyta; eudicotyledons; Gunneridae; Pentapetalae; rosids; malvids; Brassicales; Brassicaceae; Camelineae; Arabidopsis	.	PF11900.3^DUF3420^Domain of unknown function (DUF3420)^116-149^E:3.6e-09	.	.	.	GO:0005737^cellular_component^cytoplasm`GO:0005634^cellular_component^nucleus`GO:0010434^biological_process^bract formation`GO:0010582^biological_process^floral meristem determinacy`GO:0010227^biological_process^floral organ abscission`GO:0048439^biological_process^flower morphogenesis`GO:0009864^biological_process^induced systemic resistance, jasmonic acid mediated signaling pathway`GO:0010254^b…	.	.	.
c1463_g1	c1463_g1_i1	.	.	.	.	.	.	.	.	.	.	.	.	.	.	.
c1466_g1	c1466_g1_i1	AROC1_SOLLC^AROC1_SOLLC^Q:1-444,H:286-433^76.35%ID^E:6e-78^RecName: Full=Chorismate synthase 1, chloroplastic;^Eukaryota; Viridiplantae; Streptophyta; Embryophyta; Tracheophyta; Spermatophyta; Magnoliophyta; eudicotyledons; Gunneridae; Pentapetalae; asterids; lamiids; Solanales; Solanaceae; Solanoideae; Solaneae; Solanum; Lycopersicon	.	.	c1466_g1_i1|m.1212	1-486[+]	AROC1_SOLLC^AROC1_SOLLC^Q:1-148,H:286-433^76.35%ID^E:1e-79^RecName: Full=Chorismate synthase 1, chloroplastic;^Eukaryota; Viridiplantae; Streptophyta; Embryophyta; Tracheophyta; Spermatophyta; Magnoliophyta; eudicotyledons; Gunneridae; Pentapetalae; asterids; lamiids; Solanales; Solanaceae; Solanoideae; Solaneae; Solanum; Lycopersicon	.	PF01264.16^Chorismate_synt^Chorismate synthase^1-125^E:3e-46	.	.	.	GO:0009507^cellular_component^chloroplast`GO:0004107^molecular_function^chorismate synthase activity`GO:0009073^biological_process^aromatic amino acid family biosynthetic process`GO:0009423^biological_process^chorismate biosynthetic process	GO:0004107^molecular_function^chorismate synthase activity`GO:0009073^biological_process^aromatic amino acid family biosynthetic process	.	.
c1466_g1	c1466_g1_i2	AROC1_SOLLC^AROC1_SOLLC^Q:24-236,H:363-433^66.2%ID^E:4e-26^RecName: Full=Chorismate synthase 1, chloroplastic;^Eukaryota; Viridiplantae; Streptophyta; Embryophyta; Tracheophyta; Spermatophyta; Magnoliophyta; eudicotyledons; Gunneridae; Pentapetalae; asterids; lamiids; Solanales; Solanaceae; Solanoideae; Solaneae; Solanum; Lycopersicon	.	.	c1466_g1_i2|m.1214	3-278[+]	AROC1_SOLLC^AROC1_SOLLC^Q:8-78,H:363-433^66.2%ID^E:2e-27^RecName: Full=Chorismate synthase 1, chloroplastic;^Eukaryota; Viridiplantae; Streptophyta; Embryophyta; Tracheophyta; Spermatophyta; Magnoliophyta; eudicotyledons; Gunneridae; Pentapetalae; asterids; lamiids; Solanales; Solanaceae; Solanoideae; Solaneae; Solanum; Lycopersicon	.	PF01264.16^Chorismate_synt^Chorismate synthase^8-55^E:5.4e-10	.	.	.	GO:0009507^cellular_component^chloroplast`GO:0004107^molecular_function^chorismate synthase activity`GO:0009073^biological_process^aromatic amino acid family biosynthetic process`GO:0009423^biological_process^chorismate biosynthetic process	GO:0004107^molecular_function^chorismate synthase activity`GO:0009073^biological_process^aromatic amino acid family biosynthetic process	.	.
c1467_g1	c1467_g1_i1	.	.	.	.	.	.	.	.	.	.	.	.	.	.	.
c1473_g1	c1473_g1_i1	.	.	.	.	.	.	.	.	.	.	.	.	.	.	.
c1474_g1	c1474_g1_i1	.	.	.	c1474_g1_i1|m.1216	130-468[+]	.	.	.	.	.	.	.	.	.	.
c1475_g1	c1475_g1_i1	.	.	.	.	.	.	.	.	.	.	.	.	.	.	.
c1476_g1	c1476_g1_i1	.	.	.	.	.	.	.	.	.	.	.	.	.	.	.
c1478_g1	c1478_g1_i1	FUCO2_ARATH^FUCO2_ARATH^Q:1-336,H:733-843^56.25%ID^E:1e-35^RecName: Full=Alpha-L-fucosidase 2;^Eukaryota; Viridiplantae; Streptophyta; Embryophyta; Tracheophyta; Spermatophyta; Magnoliophyta; eudicotyledons; Gunneridae; Pentapetalae; rosids; malvids; Brassicales; Brassicaceae; Camelineae; Arabidopsis	.	.	c1478_g1_i1|m.1220	291-620[-]	.	.	.	.	.	.	.	.	.	.
c1478_g1	c1478_g1_i1	FUCO2_ARATH^FUCO2_ARATH^Q:1-336,H:733-843^56.25%ID^E:1e-35^RecName: Full=Alpha-L-fucosidase 2;^Eukaryota; Viridiplantae; Streptophyta; Embryophyta; Tracheophyta; Spermatophyta; Magnoliophyta; eudicotyledons; Gunneridae; Pentapetalae; rosids; malvids; Brassicales; Brassicaceae; Camelineae; Arabidopsis	.	.	c1478_g1_i1|m.1219	1-357[+]	FUCO2_ARATH^FUCO2_ARATH^Q:1-112,H:733-843^56.25%ID^E:3e-37^RecName: Full=Alpha-L-fucosidase 2;^Eukaryota; Viridiplantae; Streptophyta; Embryophyta; Tracheophyta; Spermatophyta; Magnoliophyta; eudicotyledons; Gunneridae; Pentapetalae; rosids; malvids; Brassicales; Brassicaceae; Camelineae; Arabidopsis	.	.	.	.	NOG04067^	GO:0048046^cellular_component^apoplast`GO:0047513^molecular_function^1,2-alpha-L-fucosidase activity	.	.	.
c1479_g1	c1479_g1_i2	.	.	.	.	.	.	.	.	.	.	.	.	.	.	.
c1480_g1	c1480_g1_i1	FUMH_RHIOR^FUMH_RHIOR^Q:2-454,H:232-382^81.46%ID^E:1e-81^RecName: Full=Fumarate hydratase, mitochondrial;^Eukaryota; Fungi; Fungi incertae sedis; Early diverging fungal lineages; Mucoromycotina; Mucorales; Mucorineae; Rhizopodaceae; Rhizopus	.	.	c1480_g1_i1|m.1223	2-457[-]	.	.	.	.	.	.	.	.	.	.
c1482_g1	c1482_g1_i1	.	.	.	c1482_g1_i1|m.1226	3-872[+]	.	.	PF02014.11^Reeler^Reeler domain^77-188^E:1.5e-05	.	.	.	.	.	.	.
c1484_g1	c1484_g1_i1	.	.	.	.	.	.	.	.	.	.	.	.	.	.	.
c1485_g1	c1485_g1_i1	TBAB_SCHCO^TBAB_SCHCO^Q:3-344,H:154-267^93.86%ID^E:3e-72^RecName: Full=Tubulin alpha-1B chain;^Eukaryota; Fungi; Dikarya; Basidiomycota; Agaricomycotina; Agaricomycetes; Agaricomycetidae; Agaricales; Schizophyllaceae; Schizophyllum	.	.	c1485_g1_i1|m.1232	3-395[-]	.	.	.	.	.	.	.	.	.	.
c1487_g1	c1487_g1_i1	.	.	.	c1487_g1_i1|m.1236	2-208[-]	.	.	.	.	.	.	.	.	.	.
c1488_g1	c1488_g1_i1	.	.	.	.	.	.	.	.	.	.	.	.	.	.	.
c1489_g1	c1489_g1_i1	RNHX1_ARATH^RNHX1_ARATH^Q:278-6,H:492-582^28.57%ID^E:3e-06^RecName: Full=Putative ribonuclease H protein At1g65750;^Eukaryota; Viridiplantae; Streptophyta; Embryophyta; Tracheophyta; Spermatophyta; Magnoliophyta; eudicotyledons; Gunneridae; Pentapetalae; rosids; malvids; Brassicales; Brassicaceae; Camelineae; Arabidopsis	.	.	.	.	.	.	.	.	.	.	GO:0046872^molecular_function^metal ion binding`GO:0003676^molecular_function^nucleic acid binding`GO:0004523^molecular_function^RNA-DNA hybrid ribonuclease activity	.	.	.
c1490_g1	c1490_g1_i1	PP249_ARATH^PP249_ARATH^Q:3-368,H:105-226^40.98%ID^E:1e-23^RecName: Full=Pentatricopeptide repeat-containing protein At3g22690;^Eukaryota; Viridiplantae; Streptophyta; Embryophyta; Tracheophyta; Spermatophyta; Magnoliophyta; eudicotyledons; Gunneridae; Pentapetalae; rosids; malvids; Brassicales; Brassicaceae; Camelineae; Arabidopsis`PP249_ARATH^PP249_ARATH^Q:15-383,H:312-434^26.83%ID^E:8e-13^RecN…	.	.	c1490_g1_i1|m.1241	3-386[+]	PP249_ARATH^PP249_ARATH^Q:1-122,H:105-226^40.98%ID^E:1e-23^RecName: Full=Pentatricopeptide repeat-containing protein At3g22690;^Eukaryota; Viridiplantae; Streptophyta; Embryophyta; Tracheophyta; Spermatophyta; Magnoliophyta; eudicotyledons; Gunneridae; Pentapetalae; rosids; malvids; Brassicales; Brassicaceae; Camelineae; Arabidopsis`PP249_ARATH^PP249_ARATH^Q:5-127,H:312-434^26.83%ID^E:8e-13^RecNa…	.	PF01535.15^PPR^PPR repeat^1-25^E:0.034`PF01535.15^PPR^PPR repeat^69-90^E:0.039`PF13812.1^PPR_3^Pentatricopeptide repeat domain^70-90^E:0.059`PF12854.2^PPR_1^PPR repeat^93-123^E:1.5e-09`PF01535.15^PPR^PPR repeat^97-127^E:5.6e-08`PF13812.1^PPR_3^Pentatricopeptide repeat domain^98-123^E:0.00041	.	.	.	.	.	.	.
c1493_g1	c1493_g1_i1	.	.	.	.	.	.	.	.	.	.	.	.	.	.	.
c1494_g1	c1494_g1_i1	PULR_MENPI^PULR_MENPI^Q:11-271,H:156-242^77.01%ID^E:8e-42^RecName: Full=(+)-pulegone reductase;^Eukaryota; Viridiplantae; Streptophyta; Embryophyta; Tracheophyta; Spermatophyta; Magnoliophyta; eudicotyledons; Gunneridae; Pentapetalae; asterids; lamiids; Lamiales; Lamiaceae; Nepetoideae; Mentheae; Mentha	.	.	c1494_g1_i1|m.1245	2-271[+]	PULR_MENPI^PULR_MENPI^Q:4-90,H:156-242^77.01%ID^E:7e-42^RecName: Full=(+)-pulegone reductase;^Eukaryota; Viridiplantae; Streptophyta; Embryophyta; Tracheophyta; Spermatophyta; Magnoliophyta; eudicotyledons; Gunneridae; Pentapetalae; asterids; lamiids; Lamiales; Lamiaceae; Nepetoideae; Mentheae; Mentha	.	PF00107.21^ADH_zinc_N^Zinc-binding dehydrogenase^12-88^E:1.4e-15	.	.	.	GO:0005737^cellular_component^cytoplasm`GO:0052579^molecular_function^(+)-pulegone reductase, (+)-isomenthone as substrate, activity`GO:0052580^molecular_function^(+)-pulegone reductase, (-)-menthone as substrate, activity`GO:0070402^molecular_function^NADPH binding`GO:0008270^molecular_function^zinc ion binding`GO:0042214^biological_process^terpene metabolic process`GO:0016114^biological_process…	GO:0008270^molecular_function^zinc ion binding`GO:0016491^molecular_function^oxidoreductase activity`GO:0055114^biological_process^oxidation-reduction process	.	.
c1496_g1	c1496_g1_i1	PCP_PYRHO^PCP_PYRHO^Q:174-503,H:57-165^32.14%ID^E:5e-09^RecName: Full=Pyrrolidone-carboxylate peptidase;^Archaea; Euryarchaeota; Thermococci; Thermococcales; Thermococcaceae; Pyrococcus	.	.	c1496_g1_i1|m.1246	3-581[+]	PCP_PYRHO^PCP_PYRHO^Q:58-167,H:57-165^32.14%ID^E:3e-09^RecName: Full=Pyrrolidone-carboxylate peptidase;^Archaea; Euryarchaeota; Thermococci; Thermococcales; Thermococcaceae; Pyrococcus	.	PF01470.12^Peptidase_C15^Pyroglutamyl peptidase^61-168^E:5.8e-10	.	.	COG2039^Removes 5-oxoproline from various penultimate amino acid residues except L-proline (By similarity)	GO:0005829^cellular_component^cytosol`GO:0008234^molecular_function^cysteine-type peptidase activity`GO:0016920^molecular_function^pyroglutamyl-peptidase activity	.	.	.
c1497_g1	c1497_g1_i1	.	.	.	.	.	.	.	.	.	.	.	.	.	.	.
c1497_g2	c1497_g2_i1	.	.	.	.	.	.	.	.	.	.	.	.	.	.	.
c1499_g1	c1499_g1_i2	.	.	.	.	.	.	.	.	.	.	.	.	.	.	.
c1502_g1	c1502_g1_i1	.	.	.	.	.	.	.	.	.	.	.	.	.	.	.
c1505_g1	c1505_g1_i1	SD129_ARATH^SD129_ARATH^Q:186-7,H:32-107^39.47%ID^E:1e-05^RecName: Full=G-type lectin S-receptor-like serine/threonine-protein kinase SD1-29;^Eukaryota; Viridiplantae; Streptophyta; Embryophyta; Tracheophyta; Spermatophyta; Magnoliophyta; eudicotyledons; Gunneridae; Pentapetalae; rosids; malvids; Brassicales; Brassicaceae; Camelineae; Arabidopsis	.	.	.	.	.	.	.	.	.	COG0515^Serine Threonine protein kinase	GO:0016021^cellular_component^integral component of membrane`GO:0005886^cellular_component^plasma membrane`GO:0005524^molecular_function^ATP binding`GO:0005516^molecular_function^calmodulin binding`GO:0030246^molecular_function^carbohydrate binding`GO:0004672^molecular_function^protein kinase activity`GO:0004674^molecular_function^protein serine/threonine kinase activity`GO:0031625^molecular_func…	.	.	.
c1506_g1	c1506_g1_i1	.	.	.	.	.	.	.	.	.	.	.	.	.	.	.
c1507_g1	c1507_g1_i1	FLRT_CITMA^FLRT_CITMA^Q:159-431,H:11-99^48.91%ID^E:6e-16^RecName: Full=Flavanone 7-O-glucoside 2''-O-beta-L-rhamnosyltransferase;^Eukaryota; Viridiplantae; Streptophyta; Embryophyta; Tracheophyta; Spermatophyta; Magnoliophyta; eudicotyledons; Gunneridae; Pentapetalae; rosids; malvids; Sapindales; Rutaceae; Citrus	.	.	c1507_g1_i1|m.1251	138-437[+]	FLRT_CITMA^FLRT_CITMA^Q:8-98,H:11-99^50%ID^E:1e-18^RecName: Full=Flavanone 7-O-glucoside 2''-O-beta-L-rhamnosyltransferase;^Eukaryota; Viridiplantae; Streptophyta; Embryophyta; Tracheophyta; Spermatophyta; Magnoliophyta; eudicotyledons; Gunneridae; Pentapetalae; rosids; malvids; Sapindales; Rutaceae; Citrus	.	.	.	.	.	GO:0016021^cellular_component^integral component of membrane`GO:0033835^molecular_function^flavanone 7-O-glucoside 2''-O-beta-L-rhamnosyltransferase activity	.	.	.
c1513_g1	c1513_g1_i1	.	.	.	c1513_g1_i1|m.1256	3-323[+]	.	.	.	.	.	.	.	.	.	.
c1515_g1	c1515_g1_i1	EF1D_DROME^EF1D_DROME^Q:199-456,H:171-256^65.12%ID^E:1e-30^RecName: Full=Probable elongation factor 1-delta;^Eukaryota; Metazoa; Ecdysozoa; Arthropoda; Hexapoda; Insecta; Pterygota; Neoptera; Endopterygota; Diptera; Brachycera; Muscomorpha; Ephydroidea; Drosophilidae; Drosophila; Sophophora	.	.	c1515_g1_i1|m.1257	1-459[+]	EF1B_ARTSA^EF1B_ARTSA^Q:13-152,H:71-207^50.7%ID^E:2e-35^RecName: Full=Elongation factor 1-beta;^Eukaryota; Metazoa; Ecdysozoa; Arthropoda; Crustacea; Branchiopoda; Anostraca; Artemiidae; Artemia	.	PF00736.14^EF1_GNE^EF-1 guanine nucleotide exchange domain^66-152^E:3.6e-29	.	.	.	GO:0005853^cellular_component^eukaryotic translation elongation factor 1 complex`GO:0003746^molecular_function^translation elongation factor activity	GO:0003746^molecular_function^translation elongation factor activity`GO:0006414^biological_process^translational elongation`GO:0005853^cellular_component^eukaryotic translation elongation factor 1 complex	.	.
c1517_g1	c1517_g1_i1	.	.	.	.	.	.	.	.	.	.	.	.	.	.	.
c1520_g1	c1520_g1_i1	.	.	.	.	.	.	.	.	.	.	.	.	.	.	.
c1521_g1	c1521_g1_i1	.	.	.	c1521_g1_i1|m.1263	2-490[+]	.	.	.	.	.	.	.	.	.	.
c1523_g1	c1523_g1_i2	POLX_TOBAC^POLX_TOBAC^Q:180-1,H:845-904^53.33%ID^E:2e-16^RecName: Full=Retrovirus-related Pol polyprotein from transposon TNT 1-94;^Eukaryota; Viridiplantae; Streptophyta; Embryophyta; Tracheophyta; Spermatophyta; Magnoliophyta; eudicotyledons; Gunneridae; Pentapetalae; asterids; lamiids; Solanales; Solanaceae; Nicotianoideae; Nicotianeae; Nicotiana	.	.	c1523_g1_i2|m.1266	1-171[-]	POLX_TOBAC^POLX_TOBAC^Q:1-57,H:848-904^52.63%ID^E:9e-16^RecName: Full=Retrovirus-related Pol polyprotein from transposon TNT 1-94;^Eukaryota; Viridiplantae; Streptophyta; Embryophyta; Tracheophyta; Spermatophyta; Magnoliophyta; eudicotyledons; Gunneridae; Pentapetalae; asterids; lamiids; Solanales; Solanaceae; Nicotianoideae; Nicotianeae; Nicotiana	.	PF07727.9^RVT_2^Reverse transcriptase (RNA-dependent DNA polymerase)^2-57^E:4.4e-23	.	.	.	GO:0004190^molecular_function^aspartic-type endopeptidase activity`GO:0004519^molecular_function^endonuclease activity`GO:0003676^molecular_function^nucleic acid binding`GO:0003964^molecular_function^RNA-directed DNA polymerase activity`GO:0008270^molecular_function^zinc ion binding`GO:0015074^biological_process^DNA integration	.	.	.
c1524_g1	c1524_g1_i1	.	.	.	.	.	.	.	.	.	.	.	.	.	.	.
c1528_g1	c1528_g1_i1	.	.	.	.	.	.	.	.	.	.	.	.	.	.	.
c1530_g1	c1530_g1_i1	.	.	.	.	.	.	.	.	.	.	.	.	.	.	.
c1531_g1	c1531_g1_i1	.	.	.	.	.	.	.	.	.	.	.	.	.	.	.
c1532_g1	c1532_g1_i1	.	.	.	c1532_g1_i1|m.1268	3-170[-]	.	.	.	.	.	.	.	.	.	.
c1537_g1	c1537_g1_i1	.	.	.	.	.	.	.	.	.	.	.	.	.	.	.
c1540_g1	c1540_g1_i1	NACK1_ARATH^NACK1_ARATH^Q:2-379,H:139-263^64.57%ID^E:6e-44^RecName: Full=Kinesin-like protein NACK1;^Eukaryota; Viridiplantae; Streptophyta; Embryophyta; Tracheophyta; Spermatophyta; Magnoliophyta; eudicotyledons; Gunneridae; Pentapetalae; rosids; malvids; Brassicales; Brassicaceae; Camelineae; Arabidopsis	.	.	c1540_g1_i1|m.1269	2-379[+]	NACK1_ARATH^NACK1_ARATH^Q:1-126,H:139-263^64.57%ID^E:6e-44^RecName: Full=Kinesin-like protein NACK1;^Eukaryota; Viridiplantae; Streptophyta; Embryophyta; Tracheophyta; Spermatophyta; Magnoliophyta; eudicotyledons; Gunneridae; Pentapetalae; rosids; malvids; Brassicales; Brassicaceae; Camelineae; Arabidopsis	.	PF00225.18^Kinesin^Kinesin motor domain^2-126^E:2.1e-32	.	.	COG5059^Kinesin family member	GO:0005871^cellular_component^kinesin complex`GO:0005874^cellular_component^microtubule`GO:0005634^cellular_component^nucleus`GO:0009524^cellular_component^phragmoplast`GO:0005524^molecular_function^ATP binding`GO:0003777^molecular_function^microtubule motor activity`GO:0000911^biological_process^cytokinesis by cell plate formation`GO:0009558^biological_process^embryo sac cellularization`GO:00482…	GO:0003777^molecular_function^microtubule motor activity`GO:0005524^molecular_function^ATP binding`GO:0008017^molecular_function^microtubule binding`GO:0007018^biological_process^microtubule-based movement	.	.
c1544_g1	c1544_g1_i1	MAN2_ARATH^MAN2_ARATH^Q:189-473,H:13-96^40%ID^E:2e-13^RecName: Full=Mannan endo-1,4-beta-mannosidase 2;^Eukaryota; Viridiplantae; Streptophyta; Embryophyta; Tracheophyta; Spermatophyta; Magnoliophyta; eudicotyledons; Gunneridae; Pentapetalae; rosids; malvids; Brassicales; Brassicaceae; Camelineae; Arabidopsis	.	.	c1544_g1_i1|m.1270	150-473[+]	MAN2_ARATH^MAN2_ARATH^Q:2-108,H:1-96^36.45%ID^E:2e-14^RecName: Full=Mannan endo-1,4-beta-mannosidase 2;^Eukaryota; Viridiplantae; Streptophyta; Embryophyta; Tracheophyta; Spermatophyta; Magnoliophyta; eudicotyledons; Gunneridae; Pentapetalae; rosids; malvids; Brassicales; Brassicaceae; Camelineae; Arabidopsis	.	.	.	.	COG3934^Mannan endo-1,4-beta-mannosidase	GO:0005576^cellular_component^extracellular region`GO:0016985^molecular_function^mannan endo-1,4-beta-mannosidase activity`GO:0005975^biological_process^carbohydrate metabolic process	.	.	.
c1545_g1	c1545_g1_i2	.	.	.	c1545_g1_i2|m.1272	3-332[+]	.	.	.	.	.	.	.	.	.	.
c1546_g1	c1546_g1_i1	.	.	.	.	.	.	.	.	.	.	.	.	.	.	.
c1547_g1	c1547_g1_i1	.	.	.	c1547_g1_i1|m.1277	1-219[-]	.	.	.	.	.	.	.	.	.	.
c1552_g1	c1552_g1_i1	.	.	.	.	.	.	.	.	.	.	.	.	.	.	.
c1553_g1	c1553_g1_i2	.	.	.	c1553_g1_i2|m.1279	1-249[+]	.	.	.	.	.	.	.	.	.	.
c1554_g1	c1554_g1_i1	.	.	.	.	.	.	.	.	.	.	.	.	.	.	.
c1555_g1	c1555_g1_i1	.	.	.	c1555_g1_i1|m.1281	1-249[+]	.	.	.	.	.	.	.	.	.	.
c1557_g1	c1557_g1_i1	.	.	.	.	.	.	.	.	.	.	.	.	.	.	.
c1557_g1	c1557_g1_i2	.	.	.	.	.	.	.	.	.	.	.	.	.	.	.
c1558_g1	c1558_g1_i1	.	.	.	.	.	.	.	.	.	.	.	.	.	.	.
c1560_g1	c1560_g1_i1	.	.	.	.	.	.	.	.	.	.	.	.	.	.	.
c1561_g1	c1561_g1_i1	.	.	.	c1561_g1_i1|m.1285	101-277[-]	.	.	.	.	.	.	.	.	.	.
c1562_g1	c1562_g1_i1	.	.	.	c1562_g1_i1|m.1286	2-361[+]	.	.	PF07557.6^Shugoshin_C^Shugoshin C terminus^95-119^E:3.9e-06	.	.	.	.	GO:0045132^biological_process^meiotic chromosome segregation`GO:0000775^cellular_component^chromosome, centromeric region`GO:0005634^cellular_component^nucleus	.	.
c1563_g1	c1563_g1_i1	LIN1_NYCCO^LIN1_NYCCO^Q:33-1475,H:413-899^26.88%ID^E:2e-33^RecName: Full=LINE-1 reverse transcriptase homolog;^Eukaryota; Metazoa; Chordata; Craniata; Vertebrata; Euteleostomi; Mammalia; Eutheria; Euarchontoglires; Primates; Strepsirrhini; Chiromyiformes; Lorisidae; Nycticebus	.	.	c1563_g1_i1|m.1288	1236-1622[+]	M310_ARATH^M310_ARATH^Q:1-127,H:5-133^25.76%ID^E:7e-09^RecName: Full=Uncharacterized mitochondrial protein AtMg00310;^Eukaryota; Viridiplantae; Streptophyta; Embryophyta; Tracheophyta; Spermatophyta; Magnoliophyta; eudicotyledons; Gunneridae; Pentapetalae; rosids; malvids; Brassicales; Brassicaceae; Camelineae; Arabidopsis	.	.	.	.	KOG1075^Retrotransposon protein	GO:0005739^cellular_component^mitochondrion	.	.	.
c1563_g1	c1563_g1_i1	LIN1_NYCCO^LIN1_NYCCO^Q:33-1475,H:413-899^26.88%ID^E:2e-33^RecName: Full=LINE-1 reverse transcriptase homolog;^Eukaryota; Metazoa; Chordata; Craniata; Vertebrata; Euteleostomi; Mammalia; Eutheria; Euarchontoglires; Primates; Strepsirrhini; Chiromyiformes; Lorisidae; Nycticebus	.	.	c1563_g1_i1|m.1287	3-1058[+]	LIN1_NYCCO^LIN1_NYCCO^Q:11-341,H:413-749^29.03%ID^E:3e-32^RecName: Full=LINE-1 reverse transcriptase homolog;^Eukaryota; Metazoa; Chordata; Craniata; Vertebrata; Euteleostomi; Mammalia; Eutheria; Euarchontoglires; Primates; Strepsirrhini; Chiromyiformes; Lorisidae; Nycticebus	.	PF00078.22^RVT_1^Reverse transcriptase (RNA-dependent DNA polymerase)^113-333^E:2.7e-38	.	.	.	GO:0046872^molecular_function^metal ion binding`GO:0003964^molecular_function^RNA-directed DNA polymerase activity	.	.	.
c1564_g1	c1564_g1_i1	.	.	.	c1564_g1_i1|m.1290	80-568[+]	.	.	PF14577.1^SEO_C^Sieve element occlusion C-terminus^4-163^E:7.7e-29	.	.	.	.	.	.	.
c1565_g1	c1565_g1_i1	.	.	.	.	.	.	.	.	.	.	.	.	.	.	.
c1567_g1	c1567_g1_i1	.	.	.	.	.	.	.	.	.	.	.	.	.	.	.
c1569_g1	c1569_g1_i1	.	.	.	.	.	.	.	.	.	.	.	.	.	.	.
c1570_g1	c1570_g1_i1	.	.	.	.	.	.	.	.	.	.	.	.	.	.	.
c1574_g1	c1574_g1_i1	.	.	.	.	.	.	.	.	.	.	.	.	.	.	.
c1575_g1	c1575_g1_i1	.	.	.	c1575_g1_i1|m.1294	1-324[+]	.	.	.	.	.	.	.	.	.	.
c1577_g1	c1577_g1_i1	AA5GT_DIACA^AA5GT_DIACA^Q:3-329,H:377-489^50.44%ID^E:4e-32^RecName: Full=Cyanidin 3-O-glucoside 5-O-glucosyltransferase (acyl-glucose);^Eukaryota; Viridiplantae; Streptophyta; Embryophyta; Tracheophyta; Spermatophyta; Magnoliophyta; eudicotyledons; Gunneridae; Pentapetalae; Caryophyllales; Caryophyllaceae; Dianthus	.	.	c1577_g1_i1|m.1296	3-332[+]	AA5GT_DIACA^AA5GT_DIACA^Q:1-109,H:377-489^50.44%ID^E:1e-32^RecName: Full=Cyanidin 3-O-glucoside 5-O-glucosyltransferase (acyl-glucose);^Eukaryota; Viridiplantae; Streptophyta; Embryophyta; Tracheophyta; Spermatophyta; Magnoliophyta; eudicotyledons; Gunneridae; Pentapetalae; Caryophyllales; Caryophyllaceae; Dianthus	.	PF00232.13^Glyco_hydro_1^Glycosyl hydrolase family 1^3-101^E:3.5e-28	.	.	.	GO:0000325^cellular_component^plant-type vacuole`GO:0004553^molecular_function^hydrolase activity, hydrolyzing O-glycosyl compounds`GO:0016758^molecular_function^transferase activity, transferring hexosyl groups`GO:0009718^biological_process^anthocyanin-containing compound biosynthetic process`GO:0005975^biological_process^carbohydrate metabolic process`GO:0043473^biological_process^pigmentation	GO:0004553^molecular_function^hydrolase activity, hydrolyzing O-glycosyl compounds`GO:0005975^biological_process^carbohydrate metabolic process	.	.
c1579_g1	c1579_g1_i1	.	.	.	.	.	.	.	.	.	.	.	.	.	.	.
c1579_g1	c1579_g1_i2	.	.	.	.	.	.	.	.	.	.	.	.	.	.	.
c1581_g1	c1581_g1_i1	GP210_ARATH^GP210_ARATH^Q:148-231,H:25-52^85.71%ID^E:8e-09^RecName: Full=Nuclear pore complex protein GP210 {ECO:0000303|PubMed:21189294};^Eukaryota; Viridiplantae; Streptophyta; Embryophyta; Tracheophyta; Spermatophyta; Magnoliophyta; eudicotyledons; Gunneridae; Pentapetalae; rosids; malvids; Brassicales; Brassicaceae; Camelineae; Arabidopsis	.	.	c1581_g1_i1|m.1298	3-233[+]	.	.	.	.	.	.	.	.	.	.
c1583_g1	c1583_g1_i1	.	.	.	.	.	.	.	.	.	.	.	.	.	.	.
c1586_g1	c1586_g1_i1	.	.	.	c1586_g1_i1|m.1302	75-275[-]	.	.	.	.	.	.	.	.	.	.
c1588_g1	c1588_g1_i1	.	.	.	.	.	.	.	.	.	.	.	.	.	.	.
c1589_g1	c1589_g1_i1	.	.	.	c1589_g1_i1|m.1306	154-384[+]	.	.	.	.	.	.	.	.	.	.
c1592_g1	c1592_g1_i1	.	.	.	.	.	.	.	.	.	.	.	.	.	.	.
c1593_g1	c1593_g1_i1	.	.	.	.	.	.	.	.	.	.	.	.	.	.	.
c1596_g1	c1596_g1_i1	.	.	.	.	.	.	.	.	.	.	.	.	.	.	.
c1596_g2	c1596_g2_i1	.	.	.	.	.	.	.	.	.	.	.	.	.	.	.
c1597_g1	c1597_g1_i1	PPR47_ARATH^PPR47_ARATH^Q:2-391,H:178-307^43.08%ID^E:3e-32^RecName: Full=Putative pentatricopeptide repeat-containing protein At1g17630;^Eukaryota; Viridiplantae; Streptophyta; Embryophyta; Tracheophyta; Spermatophyta; Magnoliophyta; eudicotyledons; Gunneridae; Pentapetalae; rosids; malvids; Brassicales; Brassicaceae; Camelineae; Arabidopsis`PPR47_ARATH^PPR47_ARATH^Q:8-391,H:316-447^30.3%ID^E:3e-…	.	.	c1597_g1_i1|m.1310	2-406[+]	PPR47_ARATH^PPR47_ARATH^Q:1-130,H:178-307^43.08%ID^E:3e-32^RecName: Full=Putative pentatricopeptide repeat-containing protein At1g17630;^Eukaryota; Viridiplantae; Streptophyta; Embryophyta; Tracheophyta; Spermatophyta; Magnoliophyta; eudicotyledons; Gunneridae; Pentapetalae; rosids; malvids; Brassicales; Brassicaceae; Camelineae; Arabidopsis`PPR47_ARATH^PPR47_ARATH^Q:3-130,H:316-447^30.3%ID^E:2e-…	.	PF01535.15^PPR^PPR repeat^18-43^E:0.0077`PF13041.1^PPR_2^PPR repeat family^49-94^E:4.9e-11`PF01535.15^PPR^PPR repeat^49-77^E:2.7e-06`PF13812.1^PPR_3^Pentatricopeptide repeat domain^49-80^E:0.044`PF01535.15^PPR^PPR repeat^83-113^E:6.5e-06`PF13812.1^PPR_3^Pentatricopeptide repeat domain^83-114^E:5.7e-05	.	.	.	.	.	.	.
c1598_g1	c1598_g1_i1	SND1_SCHPO^SND1_SCHPO^Q:1-210,H:418-487^51.43%ID^E:3e-16^RecName: Full=Staphylococcal nuclease domain-containing protein 1;^Eukaryota; Fungi; Dikarya; Ascomycota; Taphrinomycotina; Schizosaccharomycetes; Schizosaccharomycetales; Schizosaccharomycetaceae; Schizosaccharomyces	.	.	c1598_g1_i1|m.1312	1-213[+]	SND1_SCHPO^SND1_SCHPO^Q:1-70,H:418-487^51.43%ID^E:2e-16^RecName: Full=Staphylococcal nuclease domain-containing protein 1;^Eukaryota; Fungi; Dikarya; Ascomycota; Taphrinomycotina; Schizosaccharomycetes; Schizosaccharomycetales; Schizosaccharomycetaceae; Schizosaccharomyces	.	PF00565.12^SNase^Staphylococcal nuclease homologue^3-47^E:1.7e-07	.	.	COG1525^nuclease	GO:0005829^cellular_component^cytosol`GO:0016442^cellular_component^RISC complex`GO:0016788^molecular_function^hydrolase activity, acting on ester bonds`GO:0003723^molecular_function^RNA binding`GO:0031048^biological_process^chromatin silencing by small RNA	.	.	.
c1603_g1	c1603_g1_i1	.	.	.	.	.	.	.	.	.	.	.	.	.	.	.
c1608_g1	c1608_g1_i1	.	.	.	.	.	.	.	.	.	.	.	.	.	.	.
c1609_g1	c1609_g1_i1	EF3_SCHPO^EF3_SCHPO^Q:31-255,H:797-883^44.32%ID^E:2e-11^RecName: Full=Elongation factor 3;^Eukaryota; Fungi; Dikarya; Ascomycota; Taphrinomycotina; Schizosaccharomycetes; Schizosaccharomycetales; Schizosaccharomycetaceae; Schizosaccharomyces	.	.	.	.	.	.	.	.	.	COG0488^(ABC) transporter	GO:0005829^cellular_component^cytosol`GO:0005524^molecular_function^ATP binding`GO:0016887^molecular_function^ATPase activity`GO:0003746^molecular_function^translation elongation factor activity`GO:0006200^biological_process^ATP catabolic process`GO:0002182^biological_process^cytoplasmic translational elongation`GO:0006414^biological_process^translational elongation	.	.	.
c1610_g1	c1610_g1_i1	SRR_ARATH^SRR_ARATH^Q:116-469,H:2-119^70.34%ID^E:8e-49^RecName: Full=Serine racemase;^Eukaryota; Viridiplantae; Streptophyta; Embryophyta; Tracheophyta; Spermatophyta; Magnoliophyta; eudicotyledons; Gunneridae; Pentapetalae; rosids; malvids; Brassicales; Brassicaceae; Camelineae; Arabidopsis	.	.	c1610_g1_i1|m.1321	101-469[+]	SRR_ARATH^SRR_ARATH^Q:6-123,H:2-119^70.34%ID^E:7e-55^RecName: Full=Serine racemase;^Eukaryota; Viridiplantae; Streptophyta; Embryophyta; Tracheophyta; Spermatophyta; Magnoliophyta; eudicotyledons; Gunneridae; Pentapetalae; rosids; malvids; Brassicales; Brassicaceae; Camelineae; Arabidopsis	.	PF00291.20^PALP^Pyridoxal-phosphate dependent enzyme^26-119^E:1e-24	.	.	COG1171^Threonine dehydratase	GO:0005524^molecular_function^ATP binding`GO:0008721^molecular_function^D-serine ammonia-lyase activity`GO:0003941^molecular_function^L-serine ammonia-lyase activity`GO:0046872^molecular_function^metal ion binding`GO:0030170^molecular_function^pyridoxal phosphate binding`GO:0030378^molecular_function^serine racemase activity`GO:0070178^biological_process^D-serine metabolic process`GO:0006563^biol…	.	.	.
c1615_g1	c1615_g1_i1	.	.	.	c1615_g1_i1|m.1323	2-472[+]	.	.	.	.	.	.	.	.	.	.
c1616_g1	c1616_g1_i1	.	.	.	c1616_g1_i1|m.1325	2-475[+]	.	.	.	.	.	.	.	.	.	.
c1617_g1	c1617_g1_i1	.	.	.	c1617_g1_i1|m.1327	156-398[-]	.	.	.	.	.	.	.	.	.	.
c1620_g1	c1620_g1_i1	.	.	.	.	.	.	.	.	.	.	.	.	.	.	.
c1621_g1	c1621_g1_i1	.	.	.	.	.	.	.	.	.	.	.	.	.	.	.
c1622_g1	c1622_g1_i1	.	.	.	.	.	.	.	.	.	.	.	.	.	.	.
c1623_g1	c1623_g1_i1	.	.	.	c1623_g1_i1|m.1331	1-219[+]	.	.	.	.	.	.	.	.	.	.
c1626_g1	c1626_g1_i1	.	.	.	.	.	.	.	.	.	.	.	.	.	.	.
c1627_g1	c1627_g1_i1	.	.	.	.	.	.	.	.	.	.	.	.	.	.	.
c1628_g1	c1628_g1_i1	.	.	.	.	.	.	.	.	.	.	.	.	.	.	.
c1633_g1	c1633_g1_i1	TRNH_DATST^TRNH_DATST^Q:133-420,H:9-104^70.83%ID^E:2e-43^RecName: Full=Tropinone reductase homolog;^Eukaryota; Viridiplantae; Streptophyta; Embryophyta; Tracheophyta; Spermatophyta; Magnoliophyta; eudicotyledons; Gunneridae; Pentapetalae; asterids; lamiids; Solanales; Solanaceae; Solanoideae; Datureae; Datura	.	.	c1633_g1_i1|m.1337	160-420[+]	TRNH_DATST^TRNH_DATST^Q:1-87,H:18-104^70.11%ID^E:1e-36^RecName: Full=Tropinone reductase homolog;^Eukaryota; Viridiplantae; Streptophyta; Embryophyta; Tracheophyta; Spermatophyta; Magnoliophyta; eudicotyledons; Gunneridae; Pentapetalae; asterids; lamiids; Solanales; Solanaceae; Solanoideae; Datureae; Datura	.	PF00106.20^adh_short^short chain dehydrogenase^3-87^E:1.5e-15`PF08659.5^KR^KR domain^4-87^E:1.7e-09	.	.	.	GO:0016491^molecular_function^oxidoreductase activity	GO:0016491^molecular_function^oxidoreductase activity`GO:0008152^biological_process^metabolic process	.	.
c1634_g1	c1634_g1_i1	.	.	.	.	.	.	.	.	.	.	.	.	.	.	.
c1635_g1	c1635_g1_i1	LNG1_ARATH^LNG1_ARATH^Q:585-887,H:637-733^39.05%ID^E:2e-10^RecName: Full=Protein LONGIFOLIA 1;^Eukaryota; Viridiplantae; Streptophyta; Embryophyta; Tracheophyta; Spermatophyta; Magnoliophyta; eudicotyledons; Gunneridae; Pentapetalae; rosids; malvids; Brassicales; Brassicaceae; Camelineae; Arabidopsis	.	.	c1635_g1_i1|m.1338	3-887[+]	LNG1_ARATH^LNG1_ARATH^Q:100-295,H:520-733^31.98%ID^E:6e-15^RecName: Full=Protein LONGIFOLIA 1;^Eukaryota; Viridiplantae; Streptophyta; Embryophyta; Tracheophyta; Spermatophyta; Magnoliophyta; eudicotyledons; Gunneridae; Pentapetalae; rosids; malvids; Brassicales; Brassicaceae; Camelineae; Arabidopsis	.	.	.	.	.	GO:0005829^cellular_component^cytosol`GO:0005634^cellular_component^nucleus`GO:0051513^biological_process^regulation of monopolar cell growth	.	.	.
c1638_g1	c1638_g1_i1	.	.	.	.	.	.	.	.	.	.	.	.	.	.	.
c1639_g1	c1639_g1_i1	.	.	.	c1639_g1_i1|m.1343	1-156[+]	.	.	.	.	.	.	.	.	.	.
c1647_g1	c1647_g1_i1	.	.	.	c1647_g1_i1|m.1344	3-215[-]	.	.	.	.	.	.	.	.	.	.
c1650_g2	c1650_g2_i1	.	.	.	.	.	.	.	.	.	.	.	.	.	.	.
c1651_g1	c1651_g1_i1	PLA13_ARATH^PLA13_ARATH^Q:3-173,H:364-425^61.29%ID^E:1e-15^RecName: Full=Phospholipase A1-Ialpha2, chloroplastic;^Eukaryota; Viridiplantae; Streptophyta; Embryophyta; Tracheophyta; Spermatophyta; Magnoliophyta; eudicotyledons; Gunneridae; Pentapetalae; rosids; malvids; Brassicales; Brassicaceae; Camelineae; Arabidopsis	.	.	c1651_g1_i1|m.1347	3-350[+]	PLA12_ARATH^PLA12_ARATH^Q:1-108,H:353-463^45.22%ID^E:9e-19^RecName: Full=Galactolipase DONGLE, chloroplastic;^Eukaryota; Viridiplantae; Streptophyta; Embryophyta; Tracheophyta; Spermatophyta; Magnoliophyta; eudicotyledons; Gunneridae; Pentapetalae; rosids; malvids; Brassicales; Brassicaceae; Camelineae; Arabidopsis	.	.	.	.	.	GO:0009507^cellular_component^chloroplast`GO:0005811^cellular_component^lipid particle`GO:0052740^molecular_function^1-acyl-2-lysophosphatidylserine acylhydrolase activity`GO:0047714^molecular_function^galactolipase activity`GO:0008970^molecular_function^phosphatidylcholine 1-acylhydrolase activity`GO:0052739^molecular_function^phosphatidylserine 1-acylhydrolase activity`GO:0050832^biological_pro…	.	.	.
c1654_g1	c1654_g1_i1	.	.	.	.	.	.	.	.	.	.	.	.	.	.	.
c1656_g1	c1656_g1_i1	.	.	.	.	.	.	.	.	.	.	.	.	.	.	.
c1659_g1	c1659_g1_i1	.	.	.	c1659_g1_i1|m.1349	1-216[-]	.	.	.	.	.	.	.	.	.	.
c1660_g1	c1660_g1_i1	G3P2_DANRE^G3P2_DANRE^Q:1-189,H:272-334^76.19%ID^E:6e-28^RecName: Full=Glyceraldehyde-3-phosphate dehydrogenase 2;^Eukaryota; Metazoa; Chordata; Craniata; Vertebrata; Euteleostomi; Actinopterygii; Neopterygii; Teleostei; Ostariophysi; Cypriniformes; Cyprinidae; Danio	.	.	.	.	.	.	.	.	.	COG0057^glyceraldehyde3phosphate dehydrogenase	GO:0005737^cellular_component^cytoplasm`GO:0004365^molecular_function^glyceraldehyde-3-phosphate dehydrogenase (NAD+) (phosphorylating) activity`GO:0051287^molecular_function^NAD binding`GO:0050661^molecular_function^NADP binding`GO:0006006^biological_process^glucose metabolic process`GO:0006096^biological_process^glycolytic process	.	.	.
c1663_g1	c1663_g1_i1	PMA1_ZYGRO^PMA1_ZYGRO^Q:29-286,H:657-742^67.44%ID^E:1e-30^RecName: Full=Plasma membrane ATPase;^Eukaryota; Fungi; Dikarya; Ascomycota; Saccharomycotina; Saccharomycetes; Saccharomycetales; Saccharomycetaceae; Zygosaccharomyces	.	.	c1663_g1_i1|m.1354	2-286[-]	.	.	.	.	.	.	.	.	.	.
c1664_g1	c1664_g1_i1	.	.	.	c1664_g1_i1|m.1356	57-263[+]	.	.	.	.	.	.	.	.	.	.
c1665_g1	c1665_g1_i2	.	.	.	c1665_g1_i2|m.1357	3-287[+]	.	.	.	.	.	.	.	.	.	.
c1666_g1	c1666_g1_i1	.	.	.	.	.	.	.	.	.	.	.	.	.	.	.
c1669_g1	c1669_g1_i1	LRX3_ARATH^LRX3_ARATH^Q:555-244,H:286-390^70.48%ID^E:6e-43^RecName: Full=Leucine-rich repeat extensin-like protein 3;^Eukaryota; Viridiplantae; Streptophyta; Embryophyta; Tracheophyta; Spermatophyta; Magnoliophyta; eudicotyledons; Gunneridae; Pentapetalae; rosids; malvids; Brassicales; Brassicaceae; Camelineae; Arabidopsis	.	.	c1669_g1_i1|m.1360	1-468[-]	LRX6_ARATH^LRX6_ARATH^Q:2-73,H:303-374^68.06%ID^E:2e-28^RecName: Full=Leucine-rich repeat extensin-like protein 6;^Eukaryota; Viridiplantae; Streptophyta; Embryophyta; Tracheophyta; Spermatophyta; Magnoliophyta; eudicotyledons; Gunneridae; Pentapetalae; rosids; malvids; Brassicales; Brassicaceae; Camelineae; Arabidopsis	.	.	.	.	.	GO:0005618^cellular_component^cell wall`GO:0005576^cellular_component^extracellular region`GO:0005199^molecular_function^structural constituent of cell wall`GO:0071555^biological_process^cell wall organization	.	.	.
c1670_g1	c1670_g1_i1	.	.	.	.	.	.	.	.	.	.	.	.	.	.	.
c1671_g1	c1671_g1_i1	FAB1B_ARATH^FAB1B_ARATH^Q:3-449,H:1002-1137^61.07%ID^E:5e-54^RecName: Full=1-phosphatidylinositol-3-phosphate 5-kinase FAB1B;^Eukaryota; Viridiplantae; Streptophyta; Embryophyta; Tracheophyta; Spermatophyta; Magnoliophyta; eudicotyledons; Gunneridae; Pentapetalae; rosids; malvids; Brassicales; Brassicaceae; Camelineae; Arabidopsis	.	.	c1671_g1_i1|m.1363	288-449[+]	FAB1B_ARATH^FAB1B_ARATH^Q:1-54,H:1084-1137^68.52%ID^E:2e-19^RecName: Full=1-phosphatidylinositol-3-phosphate 5-kinase FAB1B;^Eukaryota; Viridiplantae; Streptophyta; Embryophyta; Tracheophyta; Spermatophyta; Magnoliophyta; eudicotyledons; Gunneridae; Pentapetalae; rosids; malvids; Brassicales; Brassicaceae; Camelineae; Arabidopsis	.	.	.	.	COG0459^Prevents misfolding and promotes the refolding and proper assembly of unfolded polypeptides generated under stress conditions (By similarity)	GO:0005768^cellular_component^endosome`GO:0010008^cellular_component^endosome membrane`GO:0005739^cellular_component^mitochondrion`GO:0000285^molecular_function^1-phosphatidylinositol-3-phosphate 5-kinase activity`GO:0005524^molecular_function^ATP binding`GO:0046872^molecular_function^metal ion binding`GO:0044267^biological_process^cellular protein metabolic process`GO:0010256^biological_process^…	.	.	.
c1672_g1	c1672_g1_i1	.	.	.	.	.	.	.	.	.	.	.	.	.	.	.
c1674_g1	c1674_g1_i1	.	.	.	.	.	.	.	.	.	.	.	.	.	.	.
c1676_g1	c1676_g1_i1	.	.	.	.	.	.	.	.	.	.	.	.	.	.	.
c1679_g1	c1679_g1_i1	.	.	.	.	.	.	.	.	.	.	.	.	.	.	.
c1680_g1	c1680_g1_i1	.	.	.	.	.	.	.	.	.	.	.	.	.	.	.
c1681_g1	c1681_g1_i1	.	.	.	c1681_g1_i1|m.1367	153-335[-]	.	.	.	.	.	.	.	.	.	.
c1682_g1	c1682_g1_i1	.	.	.	.	.	.	.	.	.	.	.	.	.	.	.
c1685_g1	c1685_g1_i1	.	.	.	.	.	.	.	.	.	.	.	.	.	.	.
c1685_g2	c1685_g2_i1	UBC12_YARLI^UBC12_YARLI^Q:3-287,H:20-114^64.21%ID^E:1e-36^RecName: Full=NEDD8-conjugating enzyme UBC12;^Eukaryota; Fungi; Dikarya; Ascomycota; Saccharomycotina; Saccharomycetes; Saccharomycetales; Dipodascaceae; Yarrowia	.	.	c1685_g2_i1|m.1368	3-287[+]	UBC12_YARLI^UBC12_YARLI^Q:1-95,H:20-114^64.21%ID^E:8e-47^RecName: Full=NEDD8-conjugating enzyme UBC12;^Eukaryota; Fungi; Dikarya; Ascomycota; Saccharomycotina; Saccharomycetes; Saccharomycetales; Dipodascaceae; Yarrowia	.	PF00179.21^UQ_con^Ubiquitin-conjugating enzyme^9-95^E:7.6e-25	.	.	COG5078^ubiquitin-conjugating enzyme	GO:0016881^molecular_function^acid-amino acid ligase activity`GO:0005524^molecular_function^ATP binding`GO:0045116^biological_process^protein neddylation	.	.	.
c1687_g1	c1687_g1_i1	.	.	.	c1687_g1_i1|m.1371	2-448[+]	.	.	.	.	.	.	.	.	.	.
c1688_g1	c1688_g1_i1	.	.	.	.	.	.	.	.	.	.	.	.	.	.	.
c1689_g1	c1689_g1_i1	GATP1_SOLLC^GATP1_SOLLC^Q:22-216,H:428-492^80%ID^E:2e-33^RecName: Full=Gamma aminobutyrate transaminase 1, mitochondrial;^Eukaryota; Viridiplantae; Streptophyta; Embryophyta; Tracheophyta; Spermatophyta; Magnoliophyta; eudicotyledons; Gunneridae; Pentapetalae; asterids; lamiids; Solanales; Solanaceae; Solanoideae; Solaneae; Solanum; Lycopersicon	.	.	c1689_g1_i1|m.1376	37-216[+]	GATP1_SOLLC^GATP1_SOLLC^Q:1-60,H:433-492^80%ID^E:2e-30^RecName: Full=Gamma aminobutyrate transaminase 1, mitochondrial;^Eukaryota; Viridiplantae; Streptophyta; Embryophyta; Tracheophyta; Spermatophyta; Magnoliophyta; eudicotyledons; Gunneridae; Pentapetalae; asterids; lamiids; Solanales; Solanaceae; Solanoideae; Solaneae; Solanum; Lycopersicon	.	.	.	.	.	GO:0005739^cellular_component^mitochondrion`GO:0030170^molecular_function^pyridoxal phosphate binding`GO:0008483^molecular_function^transaminase activity	.	.	.
c1690_g1	c1690_g1_i1	.	.	.	.	.	.	.	.	.	.	.	.	.	.	.
c1693_g1	c1693_g1_i1	.	.	.	c1693_g1_i1|m.1378	1-219[+]	.	.	.	.	.	.	.	.	.	.
c1694_g1	c1694_g1_i1	.	.	.	c1694_g1_i1|m.1381	122-394[+]	.	.	.	.	.	.	.	.	.	.
c1695_g1	c1695_g1_i1	.	.	.	.	.	.	.	.	.	.	.	.	.	.	.
c1696_g1	c1696_g1_i1	.	.	.	.	.	.	.	.	.	.	.	.	.	.	.
c1697_g1	c1697_g1_i1	.	.	.	.	.	.	.	.	.	.	.	.	.	.	.
c1700_g1	c1700_g1_i1	.	.	.	.	.	.	.	.	.	.	.	.	.	.	.
c1701_g1	c1701_g1_i1	.	.	.	c1701_g1_i1|m.1385	36-302[+]	.	.	.	.	.	.	.	.	.	.
c1701_g1	c1701_g1_i1	.	.	.	c1701_g1_i1|m.1386	2-232[+]	.	.	.	.	.	.	.	.	.	.
c1702_g1	c1702_g1_i1	.	.	.	c1702_g1_i1|m.1387	1-228[+]	.	.	.	.	.	.	.	.	.	.
c1703_g1	c1703_g1_i1	.	.	.	.	.	.	.	.	.	.	.	.	.	.	.
c1705_g1	c1705_g1_i1	.	.	.	.	.	.	.	.	.	.	.	.	.	.	.
c1707_g1	c1707_g1_i2	IF5_YEAST^IF5_YEAST^Q:2-232,H:30-106^63.64%ID^E:2e-29^RecName: Full=Eukaryotic translation initiation factor 5;^Eukaryota; Fungi; Dikarya; Ascomycota; Saccharomycotina; Saccharomycetes; Saccharomycetales; Saccharomycetaceae; Saccharomyces	.	.	c1707_g1_i2|m.1388	2-235[+]	IF5_YEAST^IF5_YEAST^Q:1-77,H:30-106^63.64%ID^E:2e-29^RecName: Full=Eukaryotic translation initiation factor 5;^Eukaryota; Fungi; Dikarya; Ascomycota; Saccharomycotina; Saccharomycetes; Saccharomycetales; Saccharomycetaceae; Saccharomyces	.	PF01873.12^eIF-5_eIF-2B^Domain found in IF2B/IF5^2-77^E:1.5e-26	.	.	COG1601^translation Initiation Factor	GO:0022627^cellular_component^cytosolic small ribosomal subunit`GO:0033290^cellular_component^eukaryotic 48S preinitiation complex`GO:0043614^cellular_component^multi-eIF complex`GO:0005092^molecular_function^GDP-dissociation inhibitor activity`GO:0005525^molecular_function^GTP binding`GO:0005096^molecular_function^GTPase activator activity`GO:0003743^molecular_function^translation initiation fac…	GO:0003743^molecular_function^translation initiation factor activity`GO:0006413^biological_process^translational initiation	.	.
c1711_g1	c1711_g1_i1	.	.	.	.	.	.	.	.	.	.	.	.	.	.	.
c1712_g1	c1712_g1_i1	.	.	.	.	.	.	.	.	.	.	.	.	.	.	.
c1714_g1	c1714_g1_i1	.	.	.	.	.	.	.	.	.	.	.	.	.	.	.
c1719_g1	c1719_g1_i1	.	.	.	c1719_g1_i1|m.1394	79-285[-]	.	.	.	.	.	.	.	.	.	.
c1726_g1	c1726_g1_i1	.	.	.	.	.	.	.	.	.	.	.	.	.	.	.
c1727_g1	c1727_g1_i1	.	.	.	.	.	.	.	.	.	.	.	.	.	.	.
c1728_g1	c1728_g1_i1	PID2_ORYSJ^PID2_ORYSJ^Q:40-342,H:5-102^56.86%ID^E:6e-12^RecName: Full=Protein kinase PINOID 2;^Eukaryota; Viridiplantae; Streptophyta; Embryophyta; Tracheophyta; Spermatophyta; Magnoliophyta; Liliopsida; Poales; Poaceae; BEP clade; Ehrhartoideae; Oryzeae; Oryza	.	.	c1728_g1_i1|m.1396	1-345[+]	PID2_ORYSJ^PID2_ORYSJ^Q:14-114,H:5-102^56.86%ID^E:1e-21^RecName: Full=Protein kinase PINOID 2;^Eukaryota; Viridiplantae; Streptophyta; Embryophyta; Tracheophyta; Spermatophyta; Magnoliophyta; Liliopsida; Poales; Poaceae; BEP clade; Ehrhartoideae; Oryzeae; Oryza	.	.	.	.	.	GO:0005524^molecular_function^ATP binding`GO:0004674^molecular_function^protein serine/threonine kinase activity`GO:0009734^biological_process^auxin-activated signaling pathway`GO:0048825^biological_process^cotyledon development	.	.	.
c1729_g1	c1729_g1_i1	.	.	.	.	.	.	.	.	.	.	.	.	.	.	.
c1731_g1	c1731_g1_i1	MAS5_YEAST^MAS5_YEAST^Q:2-289,H:205-300^59.38%ID^E:2e-30^RecName: Full=Mitochondrial protein import protein MAS5;^Eukaryota; Fungi; Dikarya; Ascomycota; Saccharomycotina; Saccharomycetes; Saccharomycetales; Saccharomycetaceae; Saccharomyces	.	.	.	.	.	.	.	.	.	COG0484^ATP binding to DnaK triggers the release of the substrate protein, thus completing the reaction cycle. Several rounds of ATP-dependent interactions between DnaJ, DnaK and GrpE are required for fully efficient folding. Also involved, together with DnaK and GrpE, in the DNA replication of plasmids through activation of initiation proteins (By similarity)	GO:0005829^cellular_component^cytosol`GO:0048471^cellular_component^perinuclear region of cytoplasm`GO:0072380^cellular_component^TRC complex`GO:0005524^molecular_function^ATP binding`GO:0001671^molecular_function^ATPase activator activity`GO:0046872^molecular_function^metal ion binding`GO:0051082^molecular_function^unfolded protein binding`GO:0006458^biological_process^'de novo' protein folding`…	.	.	.
c1733_g1	c1733_g1_i1	.	.	.	.	.	.	.	.	.	.	.	.	.	.	.
c1734_g1	c1734_g1_i1	.	.	.	c1734_g1_i1|m.1405	3-155[+]	.	.	.	.	.	.	.	.	.	.
c1736_g1	c1736_g1_i1	WRK71_ARATH^WRK71_ARATH^Q:2-196,H:140-204^81.54%ID^E:5e-31^RecName: Full=Probable WRKY transcription factor 71;^Eukaryota; Viridiplantae; Streptophyta; Embryophyta; Tracheophyta; Spermatophyta; Magnoliophyta; eudicotyledons; Gunneridae; Pentapetalae; rosids; malvids; Brassicales; Brassicaceae; Camelineae; Arabidopsis	.	.	c1736_g1_i1|m.1409	139-303[-]	.	.	.	.	.	.	.	.	.	.
c1738_g1	c1738_g1_i1	.	.	.	c1738_g1_i1|m.1410	222-470[+]	.	.	.	.	.	.	.	.	.	.
c1739_g1	c1739_g1_i1	.	.	.	c1739_g1_i1|m.1412	35-547[+]	.	.	.	.	.	.	.	.	.	.
c1741_g1	c1741_g1_i1	.	.	.	.	.	.	.	.	.	.	.	.	.	.	.
c1744_g1	c1744_g1_i1	BGAL3_ARATH^BGAL3_ARATH^Q:3-158,H:794-845^55.77%ID^E:6e-15^RecName: Full=Beta-galactosidase 3;^Eukaryota; Viridiplantae; Streptophyta; Embryophyta; Tracheophyta; Spermatophyta; Magnoliophyta; eudicotyledons; Gunneridae; Pentapetalae; rosids; malvids; Brassicales; Brassicaceae; Camelineae; Arabidopsis	.	.	.	.	.	.	.	.	.	COG1874^beta-galactosidase	GO:0048046^cellular_component^apoplast`GO:0004565^molecular_function^beta-galactosidase activity`GO:0030246^molecular_function^carbohydrate binding`GO:0005975^biological_process^carbohydrate metabolic process	.	.	.
c1745_g1	c1745_g1_i1	.	.	.	c1745_g1_i1|m.1418	1-300[+]	.	.	.	.	.	.	.	.	.	.
c1746_g1	c1746_g1_i1	AMPL3_ARATH^AMPL3_ARATH^Q:3-281,H:344-436^79.57%ID^E:1e-39^RecName: Full=Leucine aminopeptidase 3, chloroplastic;^Eukaryota; Viridiplantae; Streptophyta; Embryophyta; Tracheophyta; Spermatophyta; Magnoliophyta; eudicotyledons; Gunneridae; Pentapetalae; rosids; malvids; Brassicales; Brassicaceae; Camelineae; Arabidopsis	.	.	c1746_g1_i1|m.1423	3-281[+]	AMPL3_ARATH^AMPL3_ARATH^Q:1-93,H:344-436^79.57%ID^E:1e-44^RecName: Full=Leucine aminopeptidase 3, chloroplastic;^Eukaryota; Viridiplantae; Streptophyta; Embryophyta; Tracheophyta; Spermatophyta; Magnoliophyta; eudicotyledons; Gunneridae; Pentapetalae; rosids; malvids; Brassicales; Brassicaceae; Camelineae; Arabidopsis	.	PF00883.16^Peptidase_M17^Cytosol aminopeptidase family, catalytic domain^2-93^E:2.8e-38	.	.	COG0260^Presumably involved in the processing and regular turnover of intracellular proteins. Catalyzes the removal of unsubstituted N-terminal amino acids from various peptides (By similarity)	GO:0009507^cellular_component^chloroplast`GO:0009570^cellular_component^chloroplast stroma`GO:0005829^cellular_component^cytosol`GO:0005773^cellular_component^vacuole`GO:0004177^molecular_function^aminopeptidase activity`GO:0030145^molecular_function^manganese ion binding`GO:0008235^molecular_function^metalloexopeptidase activity`GO:0010150^biological_process^leaf senescence	GO:0004177^molecular_function^aminopeptidase activity`GO:0006508^biological_process^proteolysis`GO:0005622^cellular_component^intracellular	.	.
c1752_g1	c1752_g1_i2	.	.	.	c1752_g1_i2|m.1426	1-150[+]	.	.	.	.	.	.	.	.	.	.
c1754_g1	c1754_g1_i1	PHT11_ORYSJ^PHT11_ORYSJ^Q:2-274,H:46-140^44.21%ID^E:9e-19^RecName: Full=Inorganic phosphate transporter 1-1;^Eukaryota; Viridiplantae; Streptophyta; Embryophyta; Tracheophyta; Spermatophyta; Magnoliophyta; Liliopsida; Poales; Poaceae; BEP clade; Ehrhartoideae; Oryzeae; Oryza	.	.	c1754_g1_i1|m.1427	2-274[+]	PHT11_ORYSJ^PHT11_ORYSJ^Q:1-91,H:46-140^44.21%ID^E:8e-19^RecName: Full=Inorganic phosphate transporter 1-1;^Eukaryota; Viridiplantae; Streptophyta; Embryophyta; Tracheophyta; Spermatophyta; Magnoliophyta; Liliopsida; Poales; Poaceae; BEP clade; Ehrhartoideae; Oryzeae; Oryza	.	PF00083.19^Sugar_tr^Sugar (and other) transporter^26-91^E:2.6e-09	.	.	COG0477^major facilitator Superfamily	GO:0016021^cellular_component^integral component of membrane`GO:0005315^molecular_function^inorganic phosphate transmembrane transporter activity`GO:0015293^molecular_function^symporter activity`GO:0006817^biological_process^phosphate ion transport	GO:0022857^molecular_function^transmembrane transporter activity`GO:0055085^biological_process^transmembrane transport`GO:0016021^cellular_component^integral component of membrane	.	.
c1754_g2	c1754_g2_i1	PHO5_NEUCR^PHO5_NEUCR^Q:2-1048,H:169-539^49.74%ID^E:1e-115^RecName: Full=Repressible high-affinity phosphate permease {ECO:0000303|PubMed:7883177};^Eukaryota; Fungi; Dikarya; Ascomycota; Pezizomycotina; Sordariomycetes; Sordariomycetidae; Sordariales; Sordariaceae; Neurospora	.	.	c1754_g2_i1|m.1429	2-1021[+]	PHO84_YEAST^PHO84_YEAST^Q:1-339,H:182-546^49.32%ID^E:4e-115^RecName: Full=Inorganic phosphate transporter PHO84;^Eukaryota; Fungi; Dikarya; Ascomycota; Saccharomycotina; Saccharomycetes; Saccharomycetales; Saccharomycetaceae; Saccharomyces	.	PF00083.19^Sugar_tr^Sugar (and other) transporter^7-339^E:2.3e-26	.	.	COG0477^major facilitator Superfamily	GO:0005887^cellular_component^integral component of plasma membrane`GO:0005315^molecular_function^inorganic phosphate transmembrane transporter activity`GO:0005384^molecular_function^manganese ion transmembrane transporter activity`GO:0097079^molecular_function^selenite:proton symporter activity`GO:0071421^biological_process^manganese ion transmembrane transport`GO:0006828^biological_process^mang…	GO:0022857^molecular_function^transmembrane transporter activity`GO:0055085^biological_process^transmembrane transport`GO:0016021^cellular_component^integral component of membrane	.	.
c1758_g1	c1758_g1_i1	.	.	.	.	.	.	.	.	.	.	.	.	.	.	.
c1761_g1	c1761_g1_i1	.	.	.	c1761_g1_i1|m.1434	3-161[-]	.	.	.	.	.	.	.	.	.	.
c1763_g1	c1763_g1_i1	.	.	.	.	.	.	.	.	.	.	.	.	.	.	.
c1763_g1	c1763_g1_i2	.	.	.	.	.	.	.	.	.	.	.	.	.	.	.
c1767_g1	c1767_g1_i1	.	.	.	.	.	.	.	.	.	.	.	.	.	.	.
c1768_g1	c1768_g1_i1	.	.	.	.	.	.	.	.	.	.	.	.	.	.	.
c1771_g1	c1771_g1_i1	XSP1_ARATH^XSP1_ARATH^Q:76-363,H:645-741^43%ID^E:6e-16^RecName: Full=Xylem serine proteinase 1;^Eukaryota; Viridiplantae; Streptophyta; Embryophyta; Tracheophyta; Spermatophyta; Magnoliophyta; eudicotyledons; Gunneridae; Pentapetalae; rosids; malvids; Brassicales; Brassicaceae; Camelineae; Arabidopsis	.	.	c1771_g1_i1|m.1435	1-381[+]	XSP1_ARATH^XSP1_ARATH^Q:26-121,H:645-741^43%ID^E:2e-16^RecName: Full=Xylem serine proteinase 1;^Eukaryota; Viridiplantae; Streptophyta; Embryophyta; Tracheophyta; Spermatophyta; Magnoliophyta; eudicotyledons; Gunneridae; Pentapetalae; rosids; malvids; Brassicales; Brassicaceae; Camelineae; Arabidopsis	.	.	.	.	COG1404^peptidase (S8 and S53, subtilisin, kexin, sedolisin	GO:0005618^cellular_component^cell wall`GO:0009505^cellular_component^plant-type cell wall`GO:0004252^molecular_function^serine-type endopeptidase activity`GO:0008152^biological_process^metabolic process	.	.	.
c1772_g1	c1772_g1_i1	SAP7_ARATH^SAP7_ARATH^Q:171-1,H:104-159^68.42%ID^E:2e-20^RecName: Full=Zinc finger A20 and AN1 domain-containing stress-associated protein 7;^Eukaryota; Viridiplantae; Streptophyta; Embryophyta; Tracheophyta; Spermatophyta; Magnoliophyta; eudicotyledons; Gunneridae; Pentapetalae; rosids; malvids; Brassicales; Brassicaceae; Camelineae; Arabidopsis	.	.	.	.	.	.	.	.	.	.	GO:0009506^cellular_component^plasmodesma`GO:0003677^molecular_function^DNA binding`GO:0008270^molecular_function^zinc ion binding	.	.	.
c1773_g1	c1773_g1_i1	.	.	.	.	.	.	.	.	.	.	.	.	.	.	.
c1775_g1	c1775_g1_i1	.	.	.	.	.	.	.	.	.	.	.	.	.	.	.
c1778_g1	c1778_g1_i1	.	.	.	.	.	.	.	.	.	.	.	.	.	.	.
c1783_g1	c1783_g1_i1	.	.	.	.	.	.	.	.	.	.	.	.	.	.	.
c1789_g1	c1789_g1_i1	POLX_TOBAC^POLX_TOBAC^Q:563-6,H:1111-1295^39.04%ID^E:3e-37^RecName: Full=Retrovirus-related Pol polyprotein from transposon TNT 1-94;^Eukaryota; Viridiplantae; Streptophyta; Embryophyta; Tracheophyta; Spermatophyta; Magnoliophyta; eudicotyledons; Gunneridae; Pentapetalae; asterids; lamiids; Solanales; Solanaceae; Nicotianoideae; Nicotianeae; Nicotiana	.	.	c1789_g1_i1|m.1441	3-563[-]	POLX_TOBAC^POLX_TOBAC^Q:1-186,H:1111-1295^39.04%ID^E:3e-37^RecName: Full=Retrovirus-related Pol polyprotein from transposon TNT 1-94;^Eukaryota; Viridiplantae; Streptophyta; Embryophyta; Tracheophyta; Spermatophyta; Magnoliophyta; eudicotyledons; Gunneridae; Pentapetalae; asterids; lamiids; Solanales; Solanaceae; Nicotianoideae; Nicotianeae; Nicotiana	.	.	.	.	.	GO:0004190^molecular_function^aspartic-type endopeptidase activity`GO:0004519^molecular_function^endonuclease activity`GO:0003676^molecular_function^nucleic acid binding`GO:0003964^molecular_function^RNA-directed DNA polymerase activity`GO:0008270^molecular_function^zinc ion binding`GO:0015074^biological_process^DNA integration	.	.	.
c1791_g1	c1791_g1_i1	CHX18_ARATH^CHX18_ARATH^Q:426-13,H:475-613^59.71%ID^E:4e-50^RecName: Full=Cation/H(+) antiporter 18;^Eukaryota; Viridiplantae; Streptophyta; Embryophyta; Tracheophyta; Spermatophyta; Magnoliophyta; eudicotyledons; Gunneridae; Pentapetalae; rosids; malvids; Brassicales; Brassicaceae; Camelineae; Arabidopsis	.	.	c1791_g1_i1|m.1443	1-426[+]	.	.	.	.	.	.	.	.	.	.
c1796_g1	c1796_g1_i1	.	.	.	c1796_g1_i1|m.1447	3-374[+]	.	.	.	.	.	.	.	.	.	.
c1800_g1	c1800_g1_i1	.	.	.	c1800_g1_i1|m.1449	3-413[+]	.	.	.	.	.	.	.	.	.	.
c1800_g1	c1800_g1_i1	.	.	.	c1800_g1_i1|m.1451	3-176[-]	.	.	.	.	.	.	.	.	.	.
c1801_g1	c1801_g1_i1	.	.	.	.	.	.	.	.	.	.	.	.	.	.	.
c1802_g1	c1802_g1_i1	.	.	.	.	.	.	.	.	.	.	.	.	.	.	.
c1805_g1	c1805_g1_i2	.	.	.	.	.	.	.	.	.	.	.	.	.	.	.
c1806_g1	c1806_g1_i1	.	.	.	.	.	.	.	.	.	.	.	.	.	.	.
c1811_g1	c1811_g1_i1	.	.	.	.	.	.	.	.	.	.	.	.	.	.	.
c1812_g1	c1812_g1_i1	.	.	.	c1812_g1_i1|m.1456	1-153[-]	.	.	.	.	.	.	.	.	.	.
c1813_g1	c1813_g1_i1	.	.	.	c1813_g1_i1|m.1458	182-367[+]	.	.	.	.	.	.	.	.	.	.
c1815_g1	c1815_g1_i1	SUCC_PARL1^SUCC_PARL1^Q:12-242,H:288-364^70.13%ID^E:4e-23^RecName: Full=Succinyl-CoA ligase [ADP-forming] subunit beta {ECO:0000255|HAMAP-Rule:MF_00558};^Bacteria; Proteobacteria; Alphaproteobacteria; Rhizobiales; Rhodobiaceae; Parvibaculum	.	.	.	.	.	.	.	.	.	COG0045^Succinyl-CoA synthetase subunit beta	GO:0005524^molecular_function^ATP binding`GO:0000287^molecular_function^magnesium ion binding`GO:0030145^molecular_function^manganese ion binding`GO:0004775^molecular_function^succinate-CoA ligase (ADP-forming) activity`GO:0006099^biological_process^tricarboxylic acid cycle	.	.	.
c1816_g1	c1816_g1_i1	.	.	.	.	.	.	.	.	.	.	.	.	.	.	.
c1818_g1	c1818_g1_i1	DTC_ARATH^DTC_ARATH^Q:72-545,H:1-157^78.48%ID^E:2e-84^RecName: Full=Mitochondrial dicarboxylate/tricarboxylate transporter DTC;^Eukaryota; Viridiplantae; Streptophyta; Embryophyta; Tracheophyta; Spermatophyta; Magnoliophyta; eudicotyledons; Gunneridae; Pentapetalae; rosids; malvids; Brassicales; Brassicaceae; Camelineae; Arabidopsis	.	.	c1818_g1_i1|m.1460	3-548[+]	DTC_ARATH^DTC_ARATH^Q:24-181,H:1-157^78.48%ID^E:2e-84^RecName: Full=Mitochondrial dicarboxylate/tricarboxylate transporter DTC;^Eukaryota; Viridiplantae; Streptophyta; Embryophyta; Tracheophyta; Spermatophyta; Magnoliophyta; eudicotyledons; Gunneridae; Pentapetalae; rosids; malvids; Brassicales; Brassicaceae; Camelineae; Arabidopsis	.	PF00153.22^Mito_carr^Mitochondrial carrier protein^38-114^E:7.6e-16`PF00153.22^Mito_carr^Mitochondrial carrier protein^127-182^E:1.9e-06	.	.	.	GO:0005618^cellular_component^cell wall`GO:0009507^cellular_component^chloroplast`GO:0009941^cellular_component^chloroplast envelope`GO:0016021^cellular_component^integral component of membrane`GO:0005743^cellular_component^mitochondrial inner membrane`GO:0005739^cellular_component^mitochondrion`GO:0009506^cellular_component^plasmodesma`GO:0005774^cellular_component^vacuolar membrane`GO:0005310^m…	.	.	.
c1819_g1	c1819_g1_i1	ACAD8_DICDI^ACAD8_DICDI^Q:1-354,H:159-276^42.5%ID^E:3e-20^RecName: Full=Isobutyryl-CoA dehydrogenase, mitochondrial;^Eukaryota; Amoebozoa; Mycetozoa; Dictyosteliida; Dictyostelium	.	.	c1819_g1_i1|m.1464	1-258[+]	ACAD8_DICDI^ACAD8_DICDI^Q:1-79,H:159-237^45.68%ID^E:2e-12^RecName: Full=Isobutyryl-CoA dehydrogenase, mitochondrial;^Eukaryota; Amoebozoa; Mycetozoa; Dictyosteliida; Dictyostelium	.	PF02770.14^Acyl-CoA_dh_M^Acyl-CoA dehydrogenase, middle domain^1-50^E:7e-14	.	.	COG1960^acyl-CoA dehydrogenase	GO:0005739^cellular_component^mitochondrion`GO:0003995^molecular_function^acyl-CoA dehydrogenase activity`GO:0050660^molecular_function^flavin adenine dinucleotide binding`GO:0006574^biological_process^valine catabolic process	GO:0003995^molecular_function^acyl-CoA dehydrogenase activity`GO:0055114^biological_process^oxidation-reduction process	.	.
c1820_g1	c1820_g1_i1	.	.	.	c1820_g1_i1|m.1466	1-219[+]	.	.	.	.	.	.	.	.	.	.
c1823_g1	c1823_g1_i2	RSSA_NECH7^RSSA_NECH7^Q:62-322,H:1-87^80.46%ID^E:2e-43^RecName: Full=40S ribosomal protein S0 {ECO:0000255|HAMAP-Rule:MF_03015};^Eukaryota; Fungi; Dikarya; Ascomycota; Pezizomycotina; Sordariomycetes; Hypocreomycetidae; Hypocreales; Nectriaceae; Fusarium; Fusarium solani species complex	.	.	c1823_g1_i2|m.1469	14-322[-]	.	.	.	.	.	.	.	.	.	.
c1827_g1	c1827_g1_i1	Y3475_ARATH^Y3475_ARATH^Q:3-302,H:886-985^41%ID^E:2e-19^RecName: Full=Probable LRR receptor-like serine/threonine-protein kinase At3g47570;^Eukaryota; Viridiplantae; Streptophyta; Embryophyta; Tracheophyta; Spermatophyta; Magnoliophyta; eudicotyledons; Gunneridae; Pentapetalae; rosids; malvids; Brassicales; Brassicaceae; Camelineae; Arabidopsis	.	.	c1827_g1_i1|m.1472	3-314[+]	Y3475_ARATH^Y3475_ARATH^Q:1-100,H:886-985^41%ID^E:2e-19^RecName: Full=Probable LRR receptor-like serine/threonine-protein kinase At3g47570;^Eukaryota; Viridiplantae; Streptophyta; Embryophyta; Tracheophyta; Spermatophyta; Magnoliophyta; eudicotyledons; Gunneridae; Pentapetalae; rosids; malvids; Brassicales; Brassicaceae; Camelineae; Arabidopsis	.	PF07714.12^Pkinase_Tyr^Protein tyrosine kinase^2-103^E:7.5e-08`PF00069.20^Pkinase^Protein kinase domain^2-103^E:1.5e-06	.	.	COG4886^leucine Rich Repeat	GO:0016021^cellular_component^integral component of membrane`GO:0005886^cellular_component^plasma membrane`GO:0005524^molecular_function^ATP binding`GO:0004674^molecular_function^protein serine/threonine kinase activity	GO:0004672^molecular_function^protein kinase activity`GO:0006468^biological_process^protein phosphorylation`GO:0005524^molecular_function^ATP binding	.	.
c1828_g1	c1828_g1_i1	ALD1_ARATH^ALD1_ARATH^Q:40-351,H:337-440^64.42%ID^E:2e-42^RecName: Full=Aminotransferase ALD1;^Eukaryota; Viridiplantae; Streptophyta; Embryophyta; Tracheophyta; Spermatophyta; Magnoliophyta; eudicotyledons; Gunneridae; Pentapetalae; rosids; malvids; Brassicales; Brassicaceae; Camelineae; Arabidopsis	.	.	c1828_g1_i1|m.1473	1-354[+]	ALD1_ARATH^ALD1_ARATH^Q:14-117,H:337-440^64.42%ID^E:2e-42^RecName: Full=Aminotransferase ALD1;^Eukaryota; Viridiplantae; Streptophyta; Embryophyta; Tracheophyta; Spermatophyta; Magnoliophyta; eudicotyledons; Gunneridae; Pentapetalae; rosids; malvids; Brassicales; Brassicaceae; Camelineae; Arabidopsis	.	PF00155.16^Aminotran_1_2^Aminotransferase class I and II^12-105^E:7e-07	.	.	COG0436^aminotransferase	GO:0010285^molecular_function^L,L-diaminopimelate aminotransferase activity`GO:0030170^molecular_function^pyridoxal phosphate binding`GO:0008483^molecular_function^transaminase activity`GO:0042742^biological_process^defense response to bacterium`GO:0010150^biological_process^leaf senescence`GO:0009089^biological_process^lysine biosynthetic process via diaminopimelate`GO:0009862^biological_process…	GO:0030170^molecular_function^pyridoxal phosphate binding`GO:0009058^biological_process^biosynthetic process	.	.
c1830_g1	c1830_g1_i1	.	.	.	.	.	.	.	.	.	.	.	.	.	.	.
c1831_g1	c1831_g1_i1	.	.	.	.	.	.	.	.	.	.	.	.	.	.	.
c1834_g1	c1834_g1_i1	.	.	.	c1834_g1_i1|m.1475	2-235[+]	.	.	.	.	.	.	.	.	.	.
c1841_g1	c1841_g1_i1	SMC5_ARATH^SMC5_ARATH^Q:11-298,H:623-718^35.42%ID^E:5e-09^RecName: Full=Structural maintenance of chromosomes protein 5;^Eukaryota; Viridiplantae; Streptophyta; Embryophyta; Tracheophyta; Spermatophyta; Magnoliophyta; eudicotyledons; Gunneridae; Pentapetalae; rosids; malvids; Brassicales; Brassicaceae; Camelineae; Arabidopsis	.	.	c1841_g1_i1|m.1476	2-229[+]	.	.	.	.	.	.	.	.	.	.
c1842_g1	c1842_g1_i1	.	.	.	.	.	.	.	.	.	.	.	.	.	.	.
c1843_g1	c1843_g1_i1	.	.	.	.	.	.	.	.	.	.	.	.	.	.	.
c1844_g1	c1844_g1_i1	.	.	.	.	.	.	.	.	.	.	.	.	.	.	.
c1845_g1	c1845_g1_i2	.	.	.	.	.	.	.	.	.	.	.	.	.	.	.
c1846_g1	c1846_g1_i1	.	.	.	.	.	.	.	.	.	.	.	.	.	.	.
c1847_g1	c1847_g1_i1	.	.	.	.	.	.	.	.	.	.	.	.	.	.	.
c1850_g1	c1850_g1_i1	.	.	.	.	.	.	.	.	.	.	.	.	.	.	.
c1852_g1	c1852_g1_i1	.	.	.	.	.	.	.	.	.	.	.	.	.	.	.
c1853_g1	c1853_g1_i1	PGLR4_ARATH^PGLR4_ARATH^Q:226-378,H:81-131^52.94%ID^E:2e-10^RecName: Full=Polygalacturonase At1g48100;^Eukaryota; Viridiplantae; Streptophyta; Embryophyta; Tracheophyta; Spermatophyta; Magnoliophyta; eudicotyledons; Gunneridae; Pentapetalae; rosids; malvids; Brassicales; Brassicaceae; Camelineae; Arabidopsis	.	.	c1853_g1_i1|m.1482	31-378[+]	PGLR4_ARATH^PGLR4_ARATH^Q:66-116,H:81-131^52.94%ID^E:5e-11^RecName: Full=Polygalacturonase At1g48100;^Eukaryota; Viridiplantae; Streptophyta; Embryophyta; Tracheophyta; Spermatophyta; Magnoliophyta; eudicotyledons; Gunneridae; Pentapetalae; rosids; malvids; Brassicales; Brassicaceae; Camelineae; Arabidopsis	.	PF12708.2^Pectate_lyase_3^Pectate lyase superfamily protein^65-112^E:7.1e-08	.	.	COG5434^Glycoside hydrolase family 28	GO:0005618^cellular_component^cell wall`GO:0005576^cellular_component^extracellular region`GO:0004650^molecular_function^polygalacturonase activity`GO:0005975^biological_process^carbohydrate metabolic process`GO:0071555^biological_process^cell wall organization	.	.	.
c1859_g1	c1859_g1_i1	.	.	.	c1859_g1_i1|m.1484	2-547[+]	.	.	PF14223.1^UBN2^gag-polypeptide of LTR copia-type^3-56^E:7.9e-07`PF00098.18^zf-CCHC^Zinc knuckle^139-154^E:1.1e-05	.	.	.	.	GO:0003676^molecular_function^nucleic acid binding`GO:0008270^molecular_function^zinc ion binding	.	.
c1861_g1	c1861_g1_i1	MET16_EMENI^MET16_EMENI^Q:170-481,H:22-125^64.42%ID^E:2e-40^RecName: Full=Phosphoadenosine phosphosulfate reductase;^Eukaryota; Fungi; Dikarya; Ascomycota; Pezizomycotina; Eurotiomycetes; Eurotiomycetidae; Eurotiales; Aspergillaceae; Aspergillus	.	.	c1861_g1_i1|m.1486	188-487[-]	.	.	.	.	.	.	.	.	.	.
c1864_g1	c1864_g1_i1	.	.	.	c1864_g1_i1|m.1489	3-389[+]	.	.	.	.	.	.	.	.	.	.
c1867_g1	c1867_g1_i1	.	.	.	.	.	.	.	.	.	.	.	.	.	.	.
c1870_g1	c1870_g1_i1	.	.	.	c1870_g1_i1|m.1490	2-391[+]	.	.	.	.	.	.	.	.	.	.
c1871_g1	c1871_g1_i1	.	.	.	.	.	.	.	.	.	.	.	.	.	.	.
c1872_g1	c1872_g1_i1	.	.	.	c1872_g1_i1|m.1492	1-360[+]	.	.	PF04784.9^DUF547^Protein of unknown function, DUF547^1-85^E:4.5e-16	.	.	.	.	.	.	.
c1873_g1	c1873_g1_i1	FB118_ARATH^FB118_ARATH^Q:302-42,H:285-371^64.37%ID^E:9e-38^RecName: Full=F-box protein At2g26850;^Eukaryota; Viridiplantae; Streptophyta; Embryophyta; Tracheophyta; Spermatophyta; Magnoliophyta; eudicotyledons; Gunneridae; Pentapetalae; rosids; malvids; Brassicales; Brassicaceae; Camelineae; Arabidopsis	.	.	c1873_g1_i1|m.1494	39-314[-]	FB118_ARATH^FB118_ARATH^Q:5-91,H:285-371^64.37%ID^E:5e-38^RecName: Full=F-box protein At2g26850;^Eukaryota; Viridiplantae; Streptophyta; Embryophyta; Tracheophyta; Spermatophyta; Magnoliophyta; eudicotyledons; Gunneridae; Pentapetalae; rosids; malvids; Brassicales; Brassicaceae; Camelineae; Arabidopsis	.	.	.	.	.	.	.	.	.
c1876_g1	c1876_g1_i1	.	.	.	c1876_g1_i1|m.1495	1-153[+]	.	.	.	.	.	.	.	.	.	.
c1877_g1	c1877_g1_i1	.	.	.	c1877_g1_i1|m.1496	3-251[+]	RIP3_ORYSJ^RIP3_ORYSJ^Q:35-77,H:54-93^46.51%ID^E:2e-07^RecName: Full=Ripening-related protein 3;^Eukaryota; Viridiplantae; Streptophyta; Embryophyta; Tracheophyta; Spermatophyta; Magnoliophyta; Liliopsida; Poales; Poaceae; BEP clade; Ehrhartoideae; Oryzeae; Oryza	.	.	.	.	.	GO:0005576^cellular_component^extracellular region	.	.	.
c1878_g1	c1878_g1_i1	.	.	.	.	.	.	.	.	.	.	.	.	.	.	.
c1882_g1	c1882_g1_i1	.	.	.	.	.	.	.	.	.	.	.	.	.	.	.
c1883_g1	c1883_g1_i1	.	.	.	.	.	.	.	.	.	.	.	.	.	.	.
c1885_g1	c1885_g1_i1	.	.	.	.	.	.	.	.	.	.	.	.	.	.	.
c1887_g1	c1887_g1_i1	RLK1_ARATH^RLK1_ARATH^Q:5-334,H:517-628^61.61%ID^E:2e-37^RecName: Full=G-type lectin S-receptor-like serine/threonine-protein kinase RLK1;^Eukaryota; Viridiplantae; Streptophyta; Embryophyta; Tracheophyta; Spermatophyta; Magnoliophyta; eudicotyledons; Gunneridae; Pentapetalae; rosids; malvids; Brassicales; Brassicaceae; Camelineae; Arabidopsis	.	.	c1887_g1_i1|m.1498	2-337[+]	RLK1_ARATH^RLK1_ARATH^Q:2-111,H:517-628^61.61%ID^E:2e-37^RecName: Full=G-type lectin S-receptor-like serine/threonine-protein kinase RLK1;^Eukaryota; Viridiplantae; Streptophyta; Embryophyta; Tracheophyta; Spermatophyta; Magnoliophyta; eudicotyledons; Gunneridae; Pentapetalae; rosids; malvids; Brassicales; Brassicaceae; Camelineae; Arabidopsis	.	PF07714.12^Pkinase_Tyr^Protein tyrosine kinase^18-104^E:4.4e-16`PF00069.20^Pkinase^Protein kinase domain^20-104^E:1.2e-12	.	.	.	GO:0016021^cellular_component^integral component of membrane`GO:0005886^cellular_component^plasma membrane`GO:0005524^molecular_function^ATP binding`GO:0005516^molecular_function^calmodulin binding`GO:0030246^molecular_function^carbohydrate binding`GO:0004674^molecular_function^protein serine/threonine kinase activity	GO:0004672^molecular_function^protein kinase activity`GO:0006468^biological_process^protein phosphorylation`GO:0005524^molecular_function^ATP binding	.	.
c1890_g1	c1890_g1_i1	.	.	.	.	.	.	.	.	.	.	.	.	.	.	.
c1894_g1	c1894_g1_i1	.	.	.	c1894_g1_i1|m.1502	3-233[-]	.	.	.	.	.	.	.	.	.	.
c1898_g1	c1898_g1_i1	.	.	.	c1898_g1_i1|m.1503	1-267[-]	.	.	.	.	.	.	.	.	.	.
c1900_g1	c1900_g1_i1	BH120_ARATH^BH120_ARATH^Q:283-915,H:1-198^33.49%ID^E:3e-25^RecName: Full=Transcription factor bHLH120;^Eukaryota; Viridiplantae; Streptophyta; Embryophyta; Tracheophyta; Spermatophyta; Magnoliophyta; eudicotyledons; Gunneridae; Pentapetalae; rosids; malvids; Brassicales; Brassicaceae; Camelineae; Arabidopsis	.	.	c1900_g1_i1|m.1505	130-927[+]	BH120_ARATH^BH120_ARATH^Q:52-262,H:1-198^33.49%ID^E:2e-29^RecName: Full=Transcription factor bHLH120;^Eukaryota; Viridiplantae; Streptophyta; Embryophyta; Tracheophyta; Spermatophyta; Magnoliophyta; eudicotyledons; Gunneridae; Pentapetalae; rosids; malvids; Brassicales; Brassicaceae; Camelineae; Arabidopsis	.	PF00010.21^HLH^Helix-loop-helix DNA-binding domain^84-136^E:1.3e-09	.	.	.	GO:0005634^cellular_component^nucleus`GO:0003677^molecular_function^DNA binding`GO:0006355^biological_process^regulation of transcription, DNA-templated`GO:0006351^biological_process^transcription, DNA-templated	GO:0046983^molecular_function^protein dimerization activity	.	.
c1901_g1	c1901_g1_i1	.	.	.	.	.	.	.	.	.	.	.	.	.	.	.
c1903_g1	c1903_g1_i1	.	.	.	.	.	.	.	.	.	.	.	.	.	.	.
c1905_g1	c1905_g1_i1	.	.	.	c1905_g1_i1|m.1510	2-439[+]	.	.	.	.	.	.	.	.	.	.
c1907_g1	c1907_g1_i1	.	.	.	.	.	.	.	.	.	.	.	.	.	.	.
c1908_g1	c1908_g1_i1	IAMT1_ARATH^IAMT1_ARATH^Q:2-241,H:247-326^67.5%ID^E:5e-32^RecName: Full=Indole-3-acetate O-methyltransferase 1;^Eukaryota; Viridiplantae; Streptophyta; Embryophyta; Tracheophyta; Spermatophyta; Magnoliophyta; eudicotyledons; Gunneridae; Pentapetalae; rosids; malvids; Brassicales; Brassicaceae; Camelineae; Arabidopsis	.	.	c1908_g1_i1|m.1513	2-241[+]	IAMT1_ARATH^IAMT1_ARATH^Q:1-80,H:247-326^67.5%ID^E:5e-32^RecName: Full=Indole-3-acetate O-methyltransferase 1;^Eukaryota; Viridiplantae; Streptophyta; Embryophyta; Tracheophyta; Spermatophyta; Magnoliophyta; eudicotyledons; Gunneridae; Pentapetalae; rosids; malvids; Brassicales; Brassicaceae; Camelineae; Arabidopsis	.	PF03492.10^Methyltransf_7^SAM dependent carboxyl methyltransferase^14-72^E:2e-15	.	.	.	GO:0042802^molecular_function^identical protein binding`GO:0051749^molecular_function^indole acetic acid carboxyl methyltransferase activity`GO:0000287^molecular_function^magnesium ion binding`GO:0010252^biological_process^auxin homeostasis`GO:0009944^biological_process^polarity specification of adaxial/abaxial axis	GO:0008168^molecular_function^methyltransferase activity	.	.
c1911_g1	c1911_g1_i1	.	.	.	.	.	.	.	.	.	.	.	.	.	.	.
c1916_g1	c1916_g1_i1	.	.	.	.	.	.	.	.	.	.	.	.	.	.	.
c1917_g1	c1917_g1_i1	HMA1_ARATH^HMA1_ARATH^Q:2-436,H:171-315^72.41%ID^E:9e-65^RecName: Full=Probable cadmium/zinc-transporting ATPase HMA1, chloroplastic;^Eukaryota; Viridiplantae; Streptophyta; Embryophyta; Tracheophyta; Spermatophyta; Magnoliophyta; eudicotyledons; Gunneridae; Pentapetalae; rosids; malvids; Brassicales; Brassicaceae; Camelineae; Arabidopsis	.	.	c1917_g1_i1|m.1519	2-436[+]	HMA1_ARATH^HMA1_ARATH^Q:1-145,H:171-315^72.41%ID^E:8e-65^RecName: Full=Probable cadmium/zinc-transporting ATPase HMA1, chloroplastic;^Eukaryota; Viridiplantae; Streptophyta; Embryophyta; Tracheophyta; Spermatophyta; Magnoliophyta; eudicotyledons; Gunneridae; Pentapetalae; rosids; malvids; Brassicales; Brassicaceae; Camelineae; Arabidopsis	.	PF00122.15^E1-E2_ATPase^E1-E2 ATPase^39-140^E:1.1e-12	.	.	COG2217^p-type ATPase	GO:0009507^cellular_component^chloroplast`GO:0009941^cellular_component^chloroplast envelope`GO:0009706^cellular_component^chloroplast inner membrane`GO:0016021^cellular_component^integral component of membrane`GO:0009536^cellular_component^plastid`GO:0005524^molecular_function^ATP binding`GO:0016887^molecular_function^ATPase activity`GO:0008551^molecular_function^cadmium-exporting ATPase activit…	GO:0000166^molecular_function^nucleotide binding`GO:0046872^molecular_function^metal ion binding	.	.
c1918_g1	c1918_g1_i1	RL30_NEUCR^RL30_NEUCR^Q:2-127,H:68-109^71.43%ID^E:1e-16^RecName: Full=60S ribosomal protein L30;^Eukaryota; Fungi; Dikarya; Ascomycota; Pezizomycotina; Sordariomycetes; Sordariomycetidae; Sordariales; Sordariaceae; Neurospora	.	.	c1918_g1_i1|m.1521	2-244[-]	.	.	.	.	.	.	.	.	.	.
c1919_g1	c1919_g1_i1	.	.	.	.	.	.	.	.	.	.	.	.	.	.	.
c1920_g1	c1920_g1_i1	RL36_TRIHM^RL36_TRIHM^Q:3-287,H:9-103^67.01%ID^E:2e-20^RecName: Full=60S ribosomal protein L36;^Eukaryota; Fungi; Dikarya; Ascomycota; Pezizomycotina; Sordariomycetes; Hypocreomycetidae; Hypocreales; Hypocreaceae; Trichoderma	.	.	c1920_g1_i1|m.1522	3-299[-]	YP250_YEAST^YP250_YEAST^Q:10-65,H:7-62^33.93%ID^E:1e-05^RecName: Full=Putative uncharacterized protein YPL250W-A;^Eukaryota; Fungi; Dikarya; Ascomycota; Saccharomycotina; Saccharomycetes; Saccharomycetales; Saccharomycetaceae; Saccharomyces	.	.	.	.	.	.	.	.	.
c1922_g1	c1922_g1_i1	.	.	.	c1922_g1_i1|m.1527	38-202[+]	.	.	.	.	.	.	.	.	.	.
c1925_g1	c1925_g1_i1	.	.	.	.	.	.	.	.	.	.	.	.	.	.	.
c1929_g1	c1929_g1_i1	TAR1_YEAST^TAR1_YEAST^Q:265-59,H:56-124^51.43%ID^E:2e-08^RecName: Full=Protein TAR1;^Eukaryota; Fungi; Dikarya; Ascomycota; Saccharomycotina; Saccharomycetes; Saccharomycetales; Saccharomycetaceae; Saccharomyces	.	.	.	.	.	.	.	.	.	NOG79861^Cytochrome c oxidase polypeptide VIa	GO:0005739^cellular_component^mitochondrion`GO:0043457^biological_process^regulation of cellular respiration	.	.	.
c1933_g1	c1933_g1_i2	.	.	.	.	.	.	.	.	.	.	.	.	.	.	.
c1935_g1	c1935_g1_i1	.	.	.	c1935_g1_i1|m.1530	41-208[+]	.	.	.	.	.	.	.	.	.	.
c1937_g1	c1937_g1_i1	.	.	.	.	.	.	.	.	.	.	.	.	.	.	.
c1940_g1	c1940_g1_i1	.	.	.	c1940_g1_i1|m.1533	2-190[+]	.	.	PF04339.7^DUF482^Protein of unknown function, DUF482^1-62^E:2.2e-27	.	.	.	.	.	.	.
c1941_g1	c1941_g1_i1	.	.	.	.	.	.	.	.	.	.	.	.	.	.	.
c1943_g1	c1943_g1_i1	.	.	.	.	.	.	.	.	.	.	.	.	.	.	.
c1944_g1	c1944_g1_i1	PUB23_ARATH^PUB23_ARATH^Q:68-316,H:8-84^66.27%ID^E:6e-30^RecName: Full=E3 ubiquitin-protein ligase PUB23;^Eukaryota; Viridiplantae; Streptophyta; Embryophyta; Tracheophyta; Spermatophyta; Magnoliophyta; eudicotyledons; Gunneridae; Pentapetalae; rosids; malvids; Brassicales; Brassicaceae; Camelineae; Arabidopsis	.	.	c1944_g1_i1|m.1534	65-322[+]	PUB23_ARATH^PUB23_ARATH^Q:2-84,H:8-84^66.27%ID^E:2e-30^RecName: Full=E3 ubiquitin-protein ligase PUB23;^Eukaryota; Viridiplantae; Streptophyta; Embryophyta; Tracheophyta; Spermatophyta; Magnoliophyta; eudicotyledons; Gunneridae; Pentapetalae; rosids; malvids; Brassicales; Brassicaceae; Camelineae; Arabidopsis	.	PF04564.10^U-box^U-box domain^6-84^E:1.3e-19`PF11789.3^zf-Nse^Zinc-finger of the MIZ type in Nse subunit^11-51^E:9.3e-05	.	.	.	GO:0005829^cellular_component^cytosol`GO:0016874^molecular_function^ligase activity`GO:0004842^molecular_function^ubiquitin-protein transferase activity`GO:0006952^biological_process^defense response`GO:0051865^biological_process^protein autoubiquitination`GO:0016567^biological_process^protein ubiquitination`GO:0002679^biological_process^respiratory burst involved in defense response`GO:0010200^b…	GO:0004842^molecular_function^ubiquitin-protein transferase activity`GO:0016567^biological_process^protein ubiquitination	.	.
c1945_g1	c1945_g1_i1	.	.	.	c1945_g1_i1|m.1536	1-225[+]	.	.	.	.	.	.	.	.	.	.
c1947_g1	c1947_g1_i1	.	.	.	.	.	.	.	.	.	.	.	.	.	.	.
c1953_g1	c1953_g1_i1	.	.	.	.	.	.	.	.	.	.	.	.	.	.	.
c1954_g1	c1954_g1_i1	.	.	.	c1954_g1_i1|m.1539	115-318[+]	.	.	.	.	.	.	.	.	.	.
c1957_g1	c1957_g1_i1	.	.	.	.	.	.	.	.	.	.	.	.	.	.	.
c1958_g1	c1958_g1_i1	.	.	.	c1958_g1_i1|m.1542	1-231[-]	.	.	.	.	.	.	.	.	.	.
c1960_g1	c1960_g1_i1	.	.	.	.	.	.	.	.	.	.	.	.	.	.	.
c1961_g1	c1961_g1_i1	.	.	.	.	.	.	.	.	.	.	.	.	.	.	.
c1962_g1	c1962_g1_i1	.	.	.	.	.	.	.	.	.	.	.	.	.	.	.
c1964_g1	c1964_g1_i1	ATG8_COCIM^ATG8_COCIM^Q:68-370,H:1-101^97.03%ID^E:4e-64^RecName: Full=Autophagy-related protein 8;^Eukaryota; Fungi; Dikarya; Ascomycota; Pezizomycotina; Eurotiomycetes; Eurotiomycetidae; Onygenales; mitosporic Onygenales; Coccidioides	.	.	c1964_g1_i1|m.1547	68-370[+]	ATG8_COCIM^ATG8_COCIM^Q:1-101,H:1-101^97.03%ID^E:2e-64^RecName: Full=Autophagy-related protein 8;^Eukaryota; Fungi; Dikarya; Ascomycota; Pezizomycotina; Eurotiomycetes; Eurotiomycetidae; Onygenales; mitosporic Onygenales; Coccidioides	.	PF02991.11^Atg8^Autophagy protein Atg8 ubiquitin like^13-101^E:4.6e-41	.	.	.	GO:0000421^cellular_component^autophagic vacuole membrane`GO:0033110^cellular_component^Cvt vesicle membrane`GO:0006914^biological_process^autophagy`GO:0015031^biological_process^protein transport	.	.	.
c1968_g1	c1968_g1_i1	.	.	.	.	.	.	.	.	.	.	.	.	.	.	.
c1969_g1	c1969_g1_i1	.	.	.	c1969_g1_i1|m.1550	203-397[-]	.	.	.	.	.	.	.	.	.	.
c1971_g1	c1971_g1_i1	.	.	.	.	.	.	.	.	.	.	.	.	.	.	.
c1972_g1	c1972_g1_i1	HSP60_EMENI^HSP60_EMENI^Q:2-268,H:472-560^74.16%ID^E:8e-34^RecName: Full=Heat shock protein 60;^Eukaryota; Fungi; Dikarya; Ascomycota; Pezizomycotina; Eurotiomycetes; Eurotiomycetidae; Eurotiales; Aspergillaceae; Aspergillus	.	.	.	.	.	.	.	.	.	COG0459^Prevents misfolding and promotes the refolding and proper assembly of unfolded polypeptides generated under stress conditions (By similarity)	GO:0005739^cellular_component^mitochondrion`GO:0005524^molecular_function^ATP binding`GO:0071470^biological_process^cellular response to osmotic stress`GO:0042026^biological_process^protein refolding	.	.	.
c1980_g1	c1980_g1_i1	.	.	.	c1980_g1_i1|m.1556	2-355[+]	.	.	.	.	.	.	.	.	.	.
c1982_g1	c1982_g1_i1	CRK11_ARATH^CRK11_ARATH^Q:2-274,H:429-519^80.22%ID^E:2e-47^RecName: Full=Cysteine-rich receptor-like protein kinase 11;^Eukaryota; Viridiplantae; Streptophyta; Embryophyta; Tracheophyta; Spermatophyta; Magnoliophyta; eudicotyledons; Gunneridae; Pentapetalae; rosids; malvids; Brassicales; Brassicaceae; Camelineae; Arabidopsis	.	.	c1982_g1_i1|m.1557	2-274[+]	CRK11_ARATH^CRK11_ARATH^Q:1-91,H:429-519^80.22%ID^E:2e-47^RecName: Full=Cysteine-rich receptor-like protein kinase 11;^Eukaryota; Viridiplantae; Streptophyta; Embryophyta; Tracheophyta; Spermatophyta; Magnoliophyta; eudicotyledons; Gunneridae; Pentapetalae; rosids; malvids; Brassicales; Brassicaceae; Camelineae; Arabidopsis	.	PF07714.12^Pkinase_Tyr^Protein tyrosine kinase^15-76^E:1.9e-12`PF00069.20^Pkinase^Protein kinase domain^16-91^E:1.4e-19	.	.	COG0515^Serine Threonine protein kinase	GO:0016021^cellular_component^integral component of membrane`GO:0016020^cellular_component^membrane`GO:0005524^molecular_function^ATP binding`GO:0004672^molecular_function^protein kinase activity`GO:0004674^molecular_function^protein serine/threonine kinase activity`GO:0009816^biological_process^defense response to bacterium, incompatible interaction`GO:0006979^biological_process^response to oxid…	GO:0004672^molecular_function^protein kinase activity`GO:0006468^biological_process^protein phosphorylation`GO:0005524^molecular_function^ATP binding	.	.
c1983_g1	c1983_g1_i1	KAPS_SCHPO^KAPS_SCHPO^Q:81-281,H:1-67^59.7%ID^E:4e-23^RecName: Full=Adenylyl-sulfate kinase;^Eukaryota; Fungi; Dikarya; Ascomycota; Taphrinomycotina; Schizosaccharomycetes; Schizosaccharomycetales; Schizosaccharomycetaceae; Schizosaccharomyces	.	.	c1983_g1_i1|m.1559	3-281[+]	KAPS_SCHPO^KAPS_SCHPO^Q:27-93,H:1-67^59.7%ID^E:3e-23^RecName: Full=Adenylyl-sulfate kinase;^Eukaryota; Fungi; Dikarya; Ascomycota; Taphrinomycotina; Schizosaccharomycetes; Schizosaccharomycetales; Schizosaccharomycetaceae; Schizosaccharomyces	.	PF01583.15^APS_kinase^Adenylylsulphate kinase^50-93^E:7.1e-14	.	.	COG0529^Catalyzes the synthesis of activated sulfate (By similarity)	GO:0005737^cellular_component^cytoplasm`GO:0005829^cellular_component^cytosol`GO:0005634^cellular_component^nucleus`GO:0004020^molecular_function^adenylylsulfate kinase activity`GO:0005524^molecular_function^ATP binding`GO:0019344^biological_process^cysteine biosynthetic process`GO:0070814^biological_process^hydrogen sulfide biosynthetic process`GO:0009086^biological_process^methionine biosynthet…	GO:0004020^molecular_function^adenylylsulfate kinase activity`GO:0005524^molecular_function^ATP binding`GO:0000103^biological_process^sulfate assimilation	.	.
c1984_g1	c1984_g1_i1	.	.	.	.	.	.	.	.	.	.	.	.	.	.	.
c1984_g1	c1984_g1_i2	.	.	.	.	.	.	.	.	.	.	.	.	.	.	.
c1992_g1	c1992_g1_i1	WDTC1_MOUSE^WDTC1_MOUSE^Q:2-247,H:92-163^37.8%ID^E:7e-10^RecName: Full=WD and tetratricopeptide repeats protein 1;^Eukaryota; Metazoa; Chordata; Craniata; Vertebrata; Euteleostomi; Mammalia; Eutheria; Euarchontoglires; Glires; Rodentia; Sciurognathi; Muroidea; Muridae; Murinae; Mus; Mus	.	.	c1992_g1_i1|m.1560	2-247[+]	WDTC1_MOUSE^WDTC1_MOUSE^Q:1-82,H:92-163^37.8%ID^E:6e-10^RecName: Full=WD and tetratricopeptide repeats protein 1;^Eukaryota; Metazoa; Chordata; Craniata; Vertebrata; Euteleostomi; Mammalia; Eutheria; Euarchontoglires; Glires; Rodentia; Sciurognathi; Muroidea; Muridae; Murinae; Mus; Mus	.	PF00400.27^WD40^WD domain, G-beta repeat^45-80^E:0.023	.	.	COG2319^repeat-containing protein	GO:0005829^cellular_component^cytosol`GO:0005634^cellular_component^nucleus`GO:0004857^molecular_function^enzyme inhibitor activity`GO:0042393^molecular_function^histone binding`GO:0042826^molecular_function^histone deacetylase binding`GO:0055082^biological_process^cellular chemical homeostasis`GO:0032869^biological_process^cellular response to insulin stimulus`GO:0006006^biological_process^gluco…	GO:0005515^molecular_function^protein binding	.	.
c1993_g1	c1993_g1_i1	.	.	.	.	.	.	.	.	.	.	.	.	.	.	.
c1995_g1	c1995_g1_i1	.	.	.	.	.	.	.	.	.	.	.	.	.	.	.
c1997_g1	c1997_g1_i1	.	.	.	.	.	.	.	.	.	.	.	.	.	.	.
c2000_g1	c2000_g1_i1	.	.	.	.	.	.	.	.	.	.	.	.	.	.	.
c2002_g1	c2002_g1_i1	.	.	.	.	.	.	.	.	.	.	.	.	.	.	.
c2006_g1	c2006_g1_i1	.	.	.	c2006_g1_i1|m.1564	1-357[+]	.	.	PF02721.9^DUF223^Domain of unknown function DUF223^1-82^E:1.4e-05	.	.	.	.	.	.	.
c2008_g1	c2008_g1_i1	.	.	.	.	.	.	.	.	.	.	.	.	.	.	.
c2010_g1	c2010_g1_i1	.	.	.	.	.	.	.	.	.	.	.	.	.	.	.
c2017_g1	c2017_g1_i1	.	.	.	.	.	.	.	.	.	.	.	.	.	.	.
c2018_g1	c2018_g1_i1	.	.	.	.	.	.	.	.	.	.	.	.	.	.	.
c2023_g1	c2023_g1_i2	.	.	.	.	.	.	.	.	.	.	.	.	.	.	.
c2026_g1	c2026_g1_i1	.	.	.	.	.	.	.	.	.	.	.	.	.	.	.
c2028_g1	c2028_g1_i1	.	.	.	c2028_g1_i1|m.1575	3-464[-]	.	.	.	.	.	.	.	.	.	.
c2028_g1	c2028_g1_i2	.	.	.	c2028_g1_i2|m.1578	52-276[-]	.	.	.	.	.	.	.	.	.	.
c2028_g1	c2028_g1_i2	.	.	.	c2028_g1_i2|m.1577	215-571[-]	.	.	.	.	.	.	.	.	.	.
c2029_g1	c2029_g1_i1	.	.	.	.	.	.	.	.	.	.	.	.	.	.	.
c2030_g1	c2030_g1_i1	C16B2_PICSI^C16B2_PICSI^Q:12-293,H:268-359^46.81%ID^E:8e-21^RecName: Full=Cytochrome P450 716B2;^Eukaryota; Viridiplantae; Streptophyta; Embryophyta; Tracheophyta; Spermatophyta; Pinidae; Pinales; Pinaceae; Picea	.	.	c2030_g1_i1|m.1582	3-296[+]	C16B2_PICSI^C16B2_PICSI^Q:4-97,H:268-359^46.81%ID^E:7e-21^RecName: Full=Cytochrome P450 716B2;^Eukaryota; Viridiplantae; Streptophyta; Embryophyta; Tracheophyta; Spermatophyta; Pinidae; Pinales; Pinaceae; Picea	.	PF00067.17^p450^Cytochrome P450^5-96^E:7.1e-15	.	.	.	GO:0016021^cellular_component^integral component of membrane`GO:0020037^molecular_function^heme binding`GO:0005506^molecular_function^iron ion binding`GO:0004497^molecular_function^monooxygenase activity`GO:0016705^molecular_function^oxidoreductase activity, acting on paired donors, with incorporation or reduction of molecular oxygen	GO:0005506^molecular_function^iron ion binding`GO:0016705^molecular_function^oxidoreductase activity, acting on paired donors, with incorporation or reduction of molecular oxygen`GO:0020037^molecular_function^heme binding`GO:0055114^biological_process^oxidation-reduction process	.	.
c2032_g1	c2032_g1_i1	.	.	.	.	.	.	.	.	.	.	.	.	.	.	.
c2034_g1	c2034_g1_i2	.	.	.	.	.	.	.	.	.	.	.	.	.	.	.
c2035_g1	c2035_g1_i1	.	.	.	.	.	.	.	.	.	.	.	.	.	.	.
c2040_g1	c2040_g1_i1	.	.	.	.	.	.	.	.	.	.	.	.	.	.	.
c2041_g1	c2041_g1_i1	.	.	.	.	.	.	.	.	.	.	.	.	.	.	.
c2042_g1	c2042_g1_i1	.	.	.	c2042_g1_i1|m.1587	1-201[+]	.	.	.	.	.	.	.	.	.	.
c2044_g1	c2044_g1_i1	.	.	.	.	.	.	.	.	.	.	.	.	.	.	.
c2045_g1	c2045_g1_i2	.	.	.	.	.	.	.	.	.	.	.	.	.	.	.
c2052_g1	c2052_g1_i1	RLA1_ARTSA^RLA1_ARTSA^Q:60-212,H:2-52^45.1%ID^E:1e-08^RecName: Full=60S acidic ribosomal protein P1;^Eukaryota; Metazoa; Ecdysozoa; Arthropoda; Crustacea; Branchiopoda; Anostraca; Artemiidae; Artemia	.	.	c2052_g1_i1|m.1589	42-338[+]	RLA1_ARTSA^RLA1_ARTSA^Q:7-57,H:2-52^45.1%ID^E:8e-09^RecName: Full=60S acidic ribosomal protein P1;^Eukaryota; Metazoa; Ecdysozoa; Arthropoda; Crustacea; Branchiopoda; Anostraca; Artemiidae; Artemia	.	PF00428.14^Ribosomal_60s^60s Acidic ribosomal protein^27-99^E:4.1e-15	.	.	.	GO:0005840^cellular_component^ribosome`GO:0003735^molecular_function^structural constituent of ribosome`GO:0006414^biological_process^translational elongation	GO:0003735^molecular_function^structural constituent of ribosome`GO:0006414^biological_process^translational elongation`GO:0005622^cellular_component^intracellular`GO:0005840^cellular_component^ribosome	.	.
c2053_g1	c2053_g1_i1	TYRO_PINMA^TYRO_PINMA^Q:36-251,H:106-177^38.89%ID^E:1e-09^RecName: Full=Tyrosinase-like protein;^Eukaryota; Metazoa; Lophotrochozoa; Mollusca; Bivalvia; Pteriomorphia; Pterioida; Pterioidea; Pteriidae; Pinctada	.	.	c2053_g1_i1|m.1593	3-257[+]	TYRO_PINMA^TYRO_PINMA^Q:12-83,H:106-177^38.89%ID^E:1e-09^RecName: Full=Tyrosinase-like protein;^Eukaryota; Metazoa; Lophotrochozoa; Mollusca; Bivalvia; Pteriomorphia; Pterioida; Pterioidea; Pteriidae; Pinctada	.	.	.	.	.	GO:0005576^cellular_component^extracellular region`GO:0046872^molecular_function^metal ion binding`GO:0016491^molecular_function^oxidoreductase activity	.	.	.
c2057_g1	c2057_g1_i1	.	.	.	c2057_g1_i1|m.1595	3-569[-]	.	.	PF13966.1^zf-RVT^zinc-binding in reverse transcriptase^56-141^E:1.9e-14	.	.	.	.	.	.	.
c2062_g1	c2062_g1_i1	GNA15_HUMAN^GNA15_HUMAN^Q:290-445,H:60-112^43.4%ID^E:1e-06^RecName: Full=Guanine nucleotide-binding protein subunit alpha-15;^Eukaryota; Metazoa; Chordata; Craniata; Vertebrata; Euteleostomi; Mammalia; Eutheria; Euarchontoglires; Primates; Haplorrhini; Catarrhini; Hominidae; Homo	.	.	c2062_g1_i1|m.1597	2-460[+]	GPA3_NEUCR^GPA3_NEUCR^Q:53-153,H:11-110^45.1%ID^E:2e-16^RecName: Full=Guanine nucleotide-binding protein alpha-3 subunit;^Eukaryota; Fungi; Dikarya; Ascomycota; Pezizomycotina; Sordariomycetes; Sordariomycetidae; Sordariales; Sordariaceae; Neurospora	.	PF00503.15^G-alpha^G-protein alpha subunit^38-151^E:1.3e-24	.	.	.	GO:0005834^cellular_component^heterotrimeric G-protein complex`GO:0005739^cellular_component^mitochondrion`GO:0031683^molecular_function^G-protein beta/gamma-subunit complex binding`GO:0001664^molecular_function^G-protein coupled receptor binding`GO:0005525^molecular_function^GTP binding`GO:0003924^molecular_function^GTPase activity`GO:0046872^molecular_function^metal ion binding`GO:0004871^molec…	GO:0003924^molecular_function^GTPase activity`GO:0004871^molecular_function^signal transducer activity`GO:0019001^molecular_function^guanyl nucleotide binding`GO:0031683^molecular_function^G-protein beta/gamma-subunit complex binding`GO:0007186^biological_process^G-protein coupled receptor signaling pathway	.	.
c2064_g1	c2064_g1_i1	.	.	.	c2064_g1_i1|m.1599	1-369[+]	.	.	.	.	.	.	.	.	.	.
c2066_g1	c2066_g1_i1	.	.	.	c2066_g1_i1|m.1600	3-371[+]	.	.	.	.	.	.	.	.	.	.
c2067_g1	c2067_g1_i1	.	.	.	.	.	.	.	.	.	.	.	.	.	.	.
c2069_g1	c2069_g1_i1	.	.	.	.	.	.	.	.	.	.	.	.	.	.	.
c2071_g1	c2071_g1_i1	.	.	.	c2071_g1_i1|m.1605	10-189[-]	.	.	.	.	.	.	.	.	.	.
c2072_g1	c2072_g1_i1	.	.	.	.	.	.	.	.	.	.	.	.	.	.	.
c2073_g1	c2073_g1_i1	.	.	.	c2073_g1_i1|m.1607	2-217[+]	.	.	.	.	.	.	.	.	.	.
c2074_g1	c2074_g1_i1	.	.	.	.	.	.	.	.	.	.	.	.	.	.	.
c2076_g1	c2076_g1_i1	.	.	.	.	.	.	.	.	.	.	.	.	.	.	.
c2077_g1	c2077_g1_i1	NSA2_DICDI^NSA2_DICDI^Q:45-203,H:1-53^69.81%ID^E:7e-09^RecName: Full=Ribosome biogenesis protein NSA2 homolog;^Eukaryota; Amoebozoa; Mycetozoa; Dictyosteliida; Dictyostelium	.	.	c2077_g1_i1|m.1613	1-204[-]	.	.	.	.	.	.	.	.	.	.
c2077_g1	c2077_g1_i1	NSA2_DICDI^NSA2_DICDI^Q:45-203,H:1-53^69.81%ID^E:7e-09^RecName: Full=Ribosome biogenesis protein NSA2 homolog;^Eukaryota; Amoebozoa; Mycetozoa; Dictyosteliida; Dictyostelium	.	.	c2077_g1_i1|m.1614	45-203[+]	NSA2_DICDI^NSA2_DICDI^Q:1-53,H:1-53^69.81%ID^E:1e-19^RecName: Full=Ribosome biogenesis protein NSA2 homolog;^Eukaryota; Amoebozoa; Mycetozoa; Dictyosteliida; Dictyostelium	.	PF01201.17^Ribosomal_S8e^Ribosomal protein S8e^1-43^E:9.8e-08	.	.	COG2007^40S ribosomal protein S8	GO:0005730^cellular_component^nucleolus`GO:0030529^cellular_component^ribonucleoprotein complex`GO:0006364^biological_process^rRNA processing	.	.	.
c2079_g1	c2079_g1_i1	PME54_ARATH^PME54_ARATH^Q:91-1164,H:6-341^41.47%ID^E:1e-70^RecName: Full=Probable pectinesterase/pectinesterase inhibitor 54;^Eukaryota; Viridiplantae; Streptophyta; Embryophyta; Tracheophyta; Spermatophyta; Magnoliophyta; eudicotyledons; Gunneridae; Pentapetalae; rosids; malvids; Brassicales; Brassicaceae; Camelineae; Arabidopsis	.	.	c2079_g1_i1|m.1615	61-1164[+]	PME54_ARATH^PME54_ARATH^Q:11-368,H:6-341^41.47%ID^E:7e-71^RecName: Full=Probable pectinesterase/pectinesterase inhibitor 54;^Eukaryota; Viridiplantae; Streptophyta; Embryophyta; Tracheophyta; Spermatophyta; Magnoliophyta; eudicotyledons; Gunneridae; Pentapetalae; rosids; malvids; Brassicales; Brassicaceae; Camelineae; Arabidopsis	.	PF04043.10^PMEI^Plant invertase/pectin methylesterase inhibitor^28-178^E:5e-18`PF01095.14^Pectinesterase^Pectinesterase^229-368^E:6.1e-54	.	.	COG4677^pectinesterase	GO:0005618^cellular_component^cell wall`GO:0005576^cellular_component^extracellular region`GO:0045330^molecular_function^aspartyl esterase activity`GO:0004857^molecular_function^enzyme inhibitor activity`GO:0030599^molecular_function^pectinesterase activity`GO:0042545^biological_process^cell wall modification`GO:0045490^biological_process^pectin catabolic process	GO:0004857^molecular_function^enzyme inhibitor activity`GO:0030599^molecular_function^pectinesterase activity`GO:0042545^biological_process^cell wall modification`GO:0005618^cellular_component^cell wall	.	.
c2081_g1	c2081_g1_i1	HSP75_CANGA^HSP75_CANGA^Q:2-652,H:222-439^76.15%ID^E:4e-92^RecName: Full=Heat shock protein SSB;^Eukaryota; Fungi; Dikarya; Ascomycota; Saccharomycotina; Saccharomycetes; Saccharomycetales; Saccharomycetaceae; Nakaseomyces; Nakaseomyces/Candida clade	.	.	c2081_g1_i1|m.1618	2-652[-]	DHE2_ACHKL^DHE2_ACHKL^Q:1-217,H:606-823^34.86%ID^E:2e-29^RecName: Full=NAD-specific glutamate dehydrogenase;^Eukaryota; Stramenopiles; Oomycetes; Saprolegniales; Saprolegniaceae; Achlya	.	PF10712.4^NAD-GH^NAD-specific glutamate dehydrogenase^1-217^E:7.2e-46	.	.	.	GO:0004352^molecular_function^glutamate dehydrogenase (NAD+) activity	.	.	.
c2082_g1	c2082_g1_i1	.	.	.	c2082_g1_i1|m.1623	83-232[-]	.	.	.	.	.	.	.	.	.	.
c2085_g1	c2085_g1_i1	.	.	.	c2085_g1_i1|m.1624	1-480[+]	.	.	.	.	.	.	.	.	.	.
c2091_g1	c2091_g1_i1	.	.	.	.	.	.	.	.	.	.	.	.	.	.	.
c2095_g1	c2095_g1_i1	.	.	.	.	.	.	.	.	.	.	.	.	.	.	.
c2097_g1	c2097_g1_i1	.	.	.	.	.	.	.	.	.	.	.	.	.	.	.
c2098_g1	c2098_g1_i1	CESA9_ORYSJ^CESA9_ORYSJ^Q:2-376,H:80-214^66.67%ID^E:4e-32^RecName: Full=Cellulose synthase A catalytic subunit 9 [UDP-forming];^Eukaryota; Viridiplantae; Streptophyta; Embryophyta; Tracheophyta; Spermatophyta; Magnoliophyta; Liliopsida; Poales; Poaceae; BEP clade; Ehrhartoideae; Oryzeae; Oryza	.	.	c2098_g1_i1|m.1627	2-376[+]	CESA9_ORYSJ^CESA9_ORYSJ^Q:1-125,H:80-214^66.67%ID^E:2e-38^RecName: Full=Cellulose synthase A catalytic subunit 9 [UDP-forming];^Eukaryota; Viridiplantae; Streptophyta; Embryophyta; Tracheophyta; Spermatophyta; Magnoliophyta; Liliopsida; Poales; Poaceae; BEP clade; Ehrhartoideae; Oryzeae; Oryza	.	PF14569.1^zf-UDP^Zinc-binding RING-finger^1-26^E:1.3e-10	.	.	COG1215^Glycosyl transferase, family 2	GO:0016021^cellular_component^integral component of membrane`GO:0005886^cellular_component^plasma membrane`GO:0016760^molecular_function^cellulose synthase (UDP-forming) activity`GO:0008270^molecular_function^zinc ion binding`GO:0071555^biological_process^cell wall organization`GO:0030244^biological_process^cellulose biosynthetic process	.	.	.
c2099_g1	c2099_g1_i1	PP246_ARATH^PP246_ARATH^Q:3-470,H:646-801^53.21%ID^E:4e-53^RecName: Full=Pentatricopeptide repeat-containing protein At3g22150, chloroplastic;^Eukaryota; Viridiplantae; Streptophyta; Embryophyta; Tracheophyta; Spermatophyta; Magnoliophyta; eudicotyledons; Gunneridae; Pentapetalae; rosids; malvids; Brassicales; Brassicaceae; Camelineae; Arabidopsis	.	.	c2099_g1_i1|m.1630	3-506[+]	PP246_ARATH^PP246_ARATH^Q:1-156,H:646-801^53.21%ID^E:2e-53^RecName: Full=Pentatricopeptide repeat-containing protein At3g22150, chloroplastic;^Eukaryota; Viridiplantae; Streptophyta; Embryophyta; Tracheophyta; Spermatophyta; Magnoliophyta; eudicotyledons; Gunneridae; Pentapetalae; rosids; malvids; Brassicales; Brassicaceae; Camelineae; Arabidopsis	.	.	.	.	.	GO:0009507^cellular_component^chloroplast	.	.	.
c2100_g1	c2100_g1_i1	.	.	.	.	.	.	.	.	.	.	.	.	.	.	.
c2101_g1	c2101_g1_i1	.	.	.	.	.	.	.	.	.	.	.	.	.	.	.
c2106_g1	c2106_g1_i1	.	.	.	.	.	.	.	.	.	.	.	.	.	.	.
c2107_g1	c2107_g1_i1	NTF2_ARATH^NTF2_ARATH^Q:3-311,H:24-126^64.08%ID^E:9e-42^RecName: Full=Nuclear transport factor 2;^Eukaryota; Viridiplantae; Streptophyta; Embryophyta; Tracheophyta; Spermatophyta; Magnoliophyta; eudicotyledons; Gunneridae; Pentapetalae; rosids; malvids; Brassicales; Brassicaceae; Camelineae; Arabidopsis	.	.	c2107_g1_i1|m.1633	3-314[+]	NTF2_ARATH^NTF2_ARATH^Q:1-103,H:24-126^64.08%ID^E:1e-42^RecName: Full=Nuclear transport factor 2;^Eukaryota; Viridiplantae; Streptophyta; Embryophyta; Tracheophyta; Spermatophyta; Magnoliophyta; eudicotyledons; Gunneridae; Pentapetalae; rosids; malvids; Brassicales; Brassicaceae; Camelineae; Arabidopsis	.	PF02136.15^NTF2^Nuclear transport factor 2 (NTF2) domain^2-100^E:1.5e-24	.	.	.	GO:0005737^cellular_component^cytoplasm`GO:0015031^biological_process^protein transport	GO:0006810^biological_process^transport`GO:0005622^cellular_component^intracellular	.	.
c2111_g1	c2111_g1_i1	.	.	.	.	.	.	.	.	.	.	.	.	.	.	.
c2113_g1	c2113_g1_i1	.	.	.	.	.	.	.	.	.	.	.	.	.	.	.
c2116_g1	c2116_g1_i1	.	.	.	.	.	.	.	.	.	.	.	.	.	.	.
c2122_g1	c2122_g1_i1	GSTUI_ARATH^GSTUI_ARATH^Q:62-700,H:2-213^55.61%ID^E:7e-67^RecName: Full=Glutathione S-transferase U18;^Eukaryota; Viridiplantae; Streptophyta; Embryophyta; Tracheophyta; Spermatophyta; Magnoliophyta; eudicotyledons; Gunneridae; Pentapetalae; rosids; malvids; Brassicales; Brassicaceae; Camelineae; Arabidopsis	.	.	c2122_g1_i1|m.1634	53-700[+]	GSTUI_ARATH^GSTUI_ARATH^Q:4-216,H:2-213^56.54%ID^E:4e-77^RecName: Full=Glutathione S-transferase U18;^Eukaryota; Viridiplantae; Streptophyta; Embryophyta; Tracheophyta; Spermatophyta; Magnoliophyta; eudicotyledons; Gunneridae; Pentapetalae; rosids; malvids; Brassicales; Brassicaceae; Camelineae; Arabidopsis	.	PF13417.1^GST_N_3^Glutathione S-transferase, N-terminal domain^12-79^E:5.4e-11`PF02798.15^GST_N^Glutathione S-transferase, N-terminal domain^13-78^E:8.7e-08`PF13409.1^GST_N_2^Glutathione S-transferase, N-terminal domain^15-79^E:5.1e-08`PF00043.20^GST_C^Glutathione S-transferase, C-terminal domain^96-201^E:4.4e-06	.	.	COG0625^glutathione s-transferase	GO:0005737^cellular_component^cytoplasm`GO:0005829^cellular_component^cytosol`GO:0004364^molecular_function^glutathione transferase activity`GO:0009636^biological_process^response to toxic substance`GO:0009407^biological_process^toxin catabolic process	GO:0005515^molecular_function^protein binding	.	.
c2127_g1	c2127_g1_i1	.	.	.	c2127_g1_i1|m.1638	3-446[+]	Y4885_ARATH^Y4885_ARATH^Q:1-148,H:479-626^33.77%ID^E:1e-10^RecName: Full=Probable LRR receptor-like serine/threonine-protein kinase At4g08850;^Eukaryota; Viridiplantae; Streptophyta; Embryophyta; Tracheophyta; Spermatophyta; Magnoliophyta; eudicotyledons; Gunneridae; Pentapetalae; rosids; malvids; Brassicales; Brassicaceae; Camelineae; Arabidopsis`Y4885_ARATH^Y4885_ARATH^Q:1-146,H:503-648^31.08%I…	.	PF13504.1^LRR_7^Leucine rich repeat^24-39^E:140`PF13504.1^LRR_7^Leucine rich repeat^46-59^E:80`PF00560.28^LRR_1^Leucine Rich Repeat^47-65^E:1.2`PF13504.1^LRR_7^Leucine rich repeat^73-84^E:470`PF13504.1^LRR_7^Leucine rich repeat^97-109^E:18`PF13504.1^LRR_7^Leucine rich repeat^121-133^E:1.9	.	.	COG0515^Serine Threonine protein kinase	GO:0016021^cellular_component^integral component of membrane`GO:0016020^cellular_component^membrane`GO:0005886^cellular_component^plasma membrane`GO:0009506^cellular_component^plasmodesma`GO:0005524^molecular_function^ATP binding`GO:0004674^molecular_function^protein serine/threonine kinase activity	GO:0005515^molecular_function^protein binding	.	.
c2129_g1	c2129_g1_i1	.	.	.	.	.	.	.	.	.	.	.	.	.	.	.
c2132_g1	c2132_g1_i1	PPR83_ARATH^PPR83_ARATH^Q:96-464,H:15-141^54.62%ID^E:3e-36^RecName: Full=Putative pentatricopeptide repeat-containing protein At1g56570;^Eukaryota; Viridiplantae; Streptophyta; Embryophyta; Tracheophyta; Spermatophyta; Magnoliophyta; eudicotyledons; Gunneridae; Pentapetalae; rosids; malvids; Brassicales; Brassicaceae; Camelineae; Arabidopsis`PPR83_ARATH^PPR83_ARATH^Q:183-464,H:252-343^25.53%ID^E:…	.	.	c2132_g1_i1|m.1640	57-467[+]	PPR83_ARATH^PPR83_ARATH^Q:14-136,H:15-141^54.62%ID^E:1e-36^RecName: Full=Putative pentatricopeptide repeat-containing protein At1g56570;^Eukaryota; Viridiplantae; Streptophyta; Embryophyta; Tracheophyta; Spermatophyta; Magnoliophyta; eudicotyledons; Gunneridae; Pentapetalae; rosids; malvids; Brassicales; Brassicaceae; Camelineae; Arabidopsis`PPR83_ARATH^PPR83_ARATH^Q:43-136,H:252-343^25.53%ID^E:9…	.	PF01535.15^PPR^PPR repeat^43-69^E:0.00054`PF13812.1^PPR_3^Pentatricopeptide repeat domain^43-70^E:0.32`PF13041.1^PPR_2^PPR repeat family^69-116^E:1.3e-08`PF01535.15^PPR^PPR repeat^71-98^E:3.7e-05	.	.	.	GO:0005739^cellular_component^mitochondrion`GO:0050832^biological_process^defense response to fungus`GO:0009737^biological_process^response to abscisic acid`GO:0009749^biological_process^response to glucose`GO:0009651^biological_process^response to salt stress	.	.	.
c2133_g1	c2133_g1_i1	.	.	.	.	.	.	.	.	.	.	.	.	.	.	.
c2141_g1	c2141_g1_i1	.	.	.	c2141_g1_i1|m.1641	3-281[+]	.	.	.	.	.	.	.	.	.	.
c2143_g1	c2143_g1_i1	.	.	.	c2143_g1_i1|m.1643	3-341[+]	.	.	.	.	.	.	.	.	.	.
c2146_g1	c2146_g1_i2	.	.	.	.	.	.	.	.	.	.	.	.	.	.	.
c2148_g1	c2148_g1_i1	.	.	.	c2148_g1_i1|m.1647	1-216[-]	.	.	.	.	.	.	.	.	.	.
c2150_g1	c2150_g1_i1	.	.	.	.	.	.	.	.	.	.	.	.	.	.	.
c2154_g1	c2154_g1_i1	.	.	.	.	.	.	.	.	.	.	.	.	.	.	.
c2155_g1	c2155_g1_i1	DHSD_SCHPO^DHSD_SCHPO^Q:136-297,H:39-93^40%ID^E:3e-09^RecName: Full=Succinate dehydrogenase [ubiquinone] cytochrome b small subunit, mitochondrial;^Eukaryota; Fungi; Dikarya; Ascomycota; Taphrinomycotina; Schizosaccharomycetes; Schizosaccharomycetales; Schizosaccharomycetaceae; Schizosaccharomyces	.	.	c2155_g1_i1|m.1648	1-297[+]	DHSD_SCHPO^DHSD_SCHPO^Q:46-99,H:39-93^40%ID^E:2e-09^RecName: Full=Succinate dehydrogenase [ubiquinone] cytochrome b small subunit, mitochondrial;^Eukaryota; Fungi; Dikarya; Ascomycota; Taphrinomycotina; Schizosaccharomycetes; Schizosaccharomycetales; Schizosaccharomycetaceae; Schizosaccharomyces	.	PF05328.7^CybS^CybS^35-93^E:1.4e-13	.	.	.	GO:0016021^cellular_component^integral component of membrane`GO:0005743^cellular_component^mitochondrial inner membrane`GO:0042721^cellular_component^mitochondrial inner membrane protein insertion complex`GO:0005749^cellular_component^mitochondrial respiratory chain complex II`GO:0005739^cellular_component^mitochondrion`GO:0020037^molecular_function^heme binding`GO:0046872^molecular_function^meta…	GO:0005740^cellular_component^mitochondrial envelope`GO:0016021^cellular_component^integral component of membrane	.	.
c2156_g1	c2156_g1_i1	.	.	.	.	.	.	.	.	.	.	.	.	.	.	.
c2158_g1	c2158_g1_i1	.	.	.	.	.	.	.	.	.	.	.	.	.	.	.
c2161_g1	c2161_g1_i1	CNG10_ARATH^CNG10_ARATH^Q:5-445,H:477-628^59.87%ID^E:7e-50^RecName: Full=Probable cyclic nucleotide-gated ion channel 10;^Eukaryota; Viridiplantae; Streptophyta; Embryophyta; Tracheophyta; Spermatophyta; Magnoliophyta; eudicotyledons; Gunneridae; Pentapetalae; rosids; malvids; Brassicales; Brassicaceae; Camelineae; Arabidopsis	.	.	c2161_g1_i1|m.1651	273-446[+]	.	.	.	.	.	.	.	.	.	.
c2161_g1	c2161_g1_i1	CNG10_ARATH^CNG10_ARATH^Q:5-445,H:477-628^59.87%ID^E:7e-50^RecName: Full=Probable cyclic nucleotide-gated ion channel 10;^Eukaryota; Viridiplantae; Streptophyta; Embryophyta; Tracheophyta; Spermatophyta; Magnoliophyta; eudicotyledons; Gunneridae; Pentapetalae; rosids; malvids; Brassicales; Brassicaceae; Camelineae; Arabidopsis	.	.	c2161_g1_i1|m.1649	2-445[+]	CNGC1_ARATH^CNGC1_ARATH^Q:2-143,H:490-636^63.76%ID^E:5e-56^RecName: Full=Cyclic nucleotide-gated ion channel 1;^Eukaryota; Viridiplantae; Streptophyta; Embryophyta; Tracheophyta; Spermatophyta; Magnoliophyta; eudicotyledons; Gunneridae; Pentapetalae; rosids; malvids; Brassicales; Brassicaceae; Camelineae; Arabidopsis	.	PF00027.24^cNMP_binding^Cyclic nucleotide-binding domain^18-107^E:2.4e-10	.	.	.	GO:0016021^cellular_component^integral component of membrane`GO:0005886^cellular_component^plasma membrane`GO:0005516^molecular_function^calmodulin binding`GO:0030552^molecular_function^cAMP binding`GO:0030553^molecular_function^cGMP binding`GO:0005221^molecular_function^intracellular cyclic nucleotide activated cation channel activity`GO:0006816^biological_process^calcium ion transport`GO:009865…	.	.	.
c2162_g1	c2162_g1_i1	.	.	.	.	.	.	.	.	.	.	.	.	.	.	.
c2163_g1	c2163_g1_i1	.	.	.	c2163_g1_i1|m.1652	1-204[+]	ERF21_ARATH^ERF21_ARATH^Q:5-67,H:122-183^44.44%ID^E:5e-06^RecName: Full=Ethylene-responsive transcription factor ERF021;^Eukaryota; Viridiplantae; Streptophyta; Embryophyta; Tracheophyta; Spermatophyta; Magnoliophyta; eudicotyledons; Gunneridae; Pentapetalae; rosids; malvids; Brassicales; Brassicaceae; Camelineae; Arabidopsis	.	.	.	.	.	GO:0005634^cellular_component^nucleus`GO:0003677^molecular_function^DNA binding`GO:0003700^molecular_function^sequence-specific DNA binding transcription factor activity`GO:0009873^biological_process^ethylene-activated signaling pathway`GO:0006351^biological_process^transcription, DNA-templated	.	.	.
c2169_g1	c2169_g1_i1	.	.	.	.	.	.	.	.	.	.	.	.	.	.	.
c2171_g1	c2171_g1_i1	.	.	.	.	.	.	.	.	.	.	.	.	.	.	.
c2172_g1	c2172_g1_i1	.	.	.	.	.	.	.	.	.	.	.	.	.	.	.
c2173_g1	c2173_g1_i1	.	.	.	.	.	.	.	.	.	.	.	.	.	.	.
c2174_g1	c2174_g1_i1	RBBP6_MOUSE^RBBP6_MOUSE^Q:5-136,H:168-223^42.86%ID^E:2e-07^RecName: Full=E3 ubiquitin-protein ligase RBBP6;^Eukaryota; Metazoa; Chordata; Craniata; Vertebrata; Euteleostomi; Mammalia; Eutheria; Euarchontoglires; Glires; Rodentia; Sciurognathi; Muroidea; Muridae; Murinae; Mus; Mus	.	.	c2174_g1_i1|m.1657	2-232[+]	RBBP6_MOUSE^RBBP6_MOUSE^Q:2-45,H:168-223^42.86%ID^E:1e-07^RecName: Full=E3 ubiquitin-protein ligase RBBP6;^Eukaryota; Metazoa; Chordata; Craniata; Vertebrata; Euteleostomi; Mammalia; Eutheria; Euarchontoglires; Glires; Rodentia; Sciurognathi; Muroidea; Muridae; Murinae; Mus; Mus	.	.	.	.	COG5222^Retinoblastoma binding protein 6	GO:0005694^cellular_component^chromosome`GO:0005737^cellular_component^cytoplasm`GO:0005815^cellular_component^microtubule organizing center`GO:0005730^cellular_component^nucleolus`GO:0016874^molecular_function^ligase activity`GO:0044822^molecular_function^poly(A) RNA binding`GO:0004842^molecular_function^ubiquitin-protein transferase activity`GO:0008270^molecular_function^zinc ion binding`GO:004…	.	.	.
c2177_g1	c2177_g1_i1	.	.	.	c2177_g1_i1|m.1659	2-292[+]	.	.	.	.	.	.	.	.	.	.
c2183_g1	c2183_g1_i1	.	.	.	c2183_g1_i1|m.1661	155-346[+]	.	.	.	.	.	.	.	.	.	.
c2184_g1	c2184_g1_i1	GLRX1_RHIID^GLRX1_RHIID^Q:42-350,H:2-100^45.63%ID^E:7e-26^RecName: Full=Glutaredoxin-1 {ECO:0000312|EMBL:CAP69667.1};^Eukaryota; Fungi; Glomeromycota; Glomeromycetes; Glomerales; Glomeraceae; Rhizophagus	.	.	c2184_g1_i1|m.1664	3-362[+]	GLRX1_RHIID^GLRX1_RHIID^Q:14-116,H:2-100^45.63%ID^E:4e-26^RecName: Full=Glutaredoxin-1 {ECO:0000312|EMBL:CAP69667.1};^Eukaryota; Fungi; Glomeromycota; Glomeromycetes; Glomerales; Glomeraceae; Rhizophagus	.	PF00462.19^Glutaredoxin^Glutaredoxin^29-95^E:2.2e-17	.	.	.	GO:0005829^cellular_component^cytosol`GO:0009055^molecular_function^electron carrier activity`GO:0015035^molecular_function^protein disulfide oxidoreductase activity`GO:0045454^biological_process^cell redox homeostasis	GO:0009055^molecular_function^electron carrier activity`GO:0015035^molecular_function^protein disulfide oxidoreductase activity`GO:0045454^biological_process^cell redox homeostasis	.	.
c2185_g1	c2185_g1_i1	2A5A_ARATH^2A5A_ARATH^Q:17-619,H:41-245^59.02%ID^E:4e-72^RecName: Full=Serine/threonine protein phosphatase 2A 57 kDa regulatory subunit B' alpha isoform;^Eukaryota; Viridiplantae; Streptophyta; Embryophyta; Tracheophyta; Spermatophyta; Magnoliophyta; eudicotyledons; Gunneridae; Pentapetalae; rosids; malvids; Brassicales; Brassicaceae; Camelineae; Arabidopsis	.	.	c2185_g1_i1|m.1666	2-598[+]	2A5A_ARATH^2A5A_ARATH^Q:6-198,H:41-237^57.87%ID^E:8e-67^RecName: Full=Serine/threonine protein phosphatase 2A 57 kDa regulatory subunit B' alpha isoform;^Eukaryota; Viridiplantae; Streptophyta; Embryophyta; Tracheophyta; Spermatophyta; Magnoliophyta; eudicotyledons; Gunneridae; Pentapetalae; rosids; malvids; Brassicales; Brassicaceae; Camelineae; Arabidopsis	.	PF01603.15^B56^Protein phosphatase 2A regulatory B subunit (B56 family)^33-198^E:3.9e-47	.	.	.	GO:0000159^cellular_component^protein phosphatase type 2A complex`GO:0008601^molecular_function^protein phosphatase type 2A regulator activity`GO:0050790^biological_process^regulation of catalytic activity`GO:0042325^biological_process^regulation of phosphorylation`GO:0007165^biological_process^signal transduction	GO:0008601^molecular_function^protein phosphatase type 2A regulator activity`GO:0007165^biological_process^signal transduction`GO:0000159^cellular_component^protein phosphatase type 2A complex	.	.
c2186_g1	c2186_g1_i1	.	.	.	.	.	.	.	.	.	.	.	.	.	.	.
c2187_g1	c2187_g1_i1	.	.	.	c2187_g1_i1|m.1670	35-220[-]	.	.	.	.	.	.	.	.	.	.
c2188_g1	c2188_g1_i1	.	.	.	c2188_g1_i1|m.1671	2-331[+]	.	.	PF13833.1^EF-hand_8^EF-hand domain pair^2-51^E:0.032	.	.	.	.	.	.	.
c2191_g1	c2191_g1_i1	.	.	.	.	.	.	.	.	.	.	.	.	.	.	.
c2195_g1	c2195_g1_i1	R1B12_SOLDE^R1B12_SOLDE^Q:2-382,H:766-888^41.09%ID^E:1e-20^RecName: Full=Putative late blight resistance protein homolog R1B-12;^Eukaryota; Viridiplantae; Streptophyta; Embryophyta; Tracheophyta; Spermatophyta; Magnoliophyta; eudicotyledons; Gunneridae; Pentapetalae; asterids; lamiids; Solanales; Solanaceae; Solanoideae; Solaneae; Solanum	.	.	c2195_g1_i1|m.1673	2-382[+]	R1B12_SOLDE^R1B12_SOLDE^Q:1-127,H:766-888^41.09%ID^E:1e-20^RecName: Full=Putative late blight resistance protein homolog R1B-12;^Eukaryota; Viridiplantae; Streptophyta; Embryophyta; Tracheophyta; Spermatophyta; Magnoliophyta; eudicotyledons; Gunneridae; Pentapetalae; asterids; lamiids; Solanales; Solanaceae; Solanoideae; Solaneae; Solanum	.	PF00931.17^NB-ARC^NB-ARC domain^1-83^E:2e-14	.	.	.	GO:0005737^cellular_component^cytoplasm`GO:0016020^cellular_component^membrane`GO:0043531^molecular_function^ADP binding`GO:0005524^molecular_function^ATP binding`GO:0009626^biological_process^plant-type hypersensitive response	GO:0043531^molecular_function^ADP binding	.	.
c2196_g1	c2196_g1_i1	.	.	.	.	.	.	.	.	.	.	.	.	.	.	.
c2197_g1	c2197_g1_i1	.	.	.	.	.	.	.	.	.	.	.	.	.	.	.
c2200_g1	c2200_g1_i1	1433_TRIHA^1433_TRIHA^Q:1-144,H:192-239^91.67%ID^E:4e-22^RecName: Full=14-3-3 protein homolog;^Eukaryota; Fungi; Dikarya; Ascomycota; Pezizomycotina; Sordariomycetes; Hypocreomycetidae; Hypocreales; Hypocreaceae; Trichoderma	.	.	c2200_g1_i1|m.1678	1-219[+]	1433_TRIHA^1433_TRIHA^Q:1-46,H:192-237^95.65%ID^E:5e-23^RecName: Full=14-3-3 protein homolog;^Eukaryota; Fungi; Dikarya; Ascomycota; Pezizomycotina; Sordariomycetes; Hypocreomycetidae; Hypocreales; Hypocreaceae; Trichoderma	.	PF00244.15^14-3-3^14-3-3 protein^1-45^E:9.9e-19	.	.	.	.	.	.	.
c2201_g1	c2201_g1_i1	SM3L1_ARATH^SM3L1_ARATH^Q:605-3,H:617-819^63.05%ID^E:5e-78^RecName: Full=Putative SWI/SNF-related matrix-associated actin-dependent regulator of chromatin subfamily A member 3-like 1;^Eukaryota; Viridiplantae; Streptophyta; Embryophyta; Tracheophyta; Spermatophyta; Magnoliophyta; eudicotyledons; Gunneridae; Pentapetalae; rosids; malvids; Brassicales; Brassicaceae; Camelineae; Arabidopsis	.	.	c2201_g1_i1|m.1679	3-605[-]	SM3L1_ARATH^SM3L1_ARATH^Q:1-201,H:617-819^63.05%ID^E:4e-78^RecName: Full=Putative SWI/SNF-related matrix-associated actin-dependent regulator of chromatin subfamily A member 3-like 1;^Eukaryota; Viridiplantae; Streptophyta; Embryophyta; Tracheophyta; Spermatophyta; Magnoliophyta; eudicotyledons; Gunneridae; Pentapetalae; rosids; malvids; Brassicales; Brassicaceae; Camelineae; Arabidopsis	.	PF13920.1^zf-C3HC4_3^Zinc finger, C3HC4 type (RING finger)^18-62^E:5.2e-08`PF13639.1^zf-RING_2^Ring finger domain^18-58^E:1.8e-07`PF13923.1^zf-C3HC4_2^Zinc finger, C3HC4 type (RING finger)^19-57^E:5.1e-08`PF00097.20^zf-C3HC4^Zinc finger, C3HC4 type (RING finger)^19-57^E:8.7e-07`PF14634.1^zf-RING_5^zinc-RING finger domain^19-59^E:1.3e-06`PF00271.26^Helicase_C^Helicase conserved C-terminal domain^1…	.	.	COG0553^helicase	GO:0005634^cellular_component^nucleus`GO:0005524^molecular_function^ATP binding`GO:0003677^molecular_function^DNA binding`GO:0004386^molecular_function^helicase activity`GO:0008270^molecular_function^zinc ion binding`GO:0016568^biological_process^chromatin modification`GO:0006351^biological_process^transcription, DNA-templated	GO:0005515^molecular_function^protein binding`GO:0008270^molecular_function^zinc ion binding`GO:0046872^molecular_function^metal ion binding	.	.
c2202_g1	c2202_g1_i1	.	.	.	.	.	.	.	.	.	.	.	.	.	.	.
c2203_g1	c2203_g1_i1	.	.	.	c2203_g1_i1|m.1681	2-160[-]	.	.	.	.	.	.	.	.	.	.
c2205_g1	c2205_g1_i1	HSP70_LEIAM^HSP70_LEIAM^Q:146-238,H:3-33^90.32%ID^E:1e-11^RecName: Full=Heat shock 70 kDa protein;^Eukaryota; Euglenozoa; Kinetoplastida; Trypanosomatidae; Leishmaniinae; Leishmania	.	.	c2205_g1_i1|m.1682	2-238[+]	HSP74_TRYBB^HSP74_TRYBB^Q:49-79,H:3-33^83.87%ID^E:3e-11^RecName: Full=Heat shock 70 kDa protein 4;^Eukaryota; Euglenozoa; Kinetoplastida; Trypanosomatidae; Trypanosoma	.	PF00012.15^HSP70^Hsp70 protein^52-79^E:2.9e-08	.	.	.	GO:0005524^molecular_function^ATP binding	.	.	.
c2206_g1	c2206_g1_i1	POLX_TOBAC^POLX_TOBAC^Q:276-695,H:829-968^36.43%ID^E:1e-14^RecName: Full=Retrovirus-related Pol polyprotein from transposon TNT 1-94;^Eukaryota; Viridiplantae; Streptophyta; Embryophyta; Tracheophyta; Spermatophyta; Magnoliophyta; eudicotyledons; Gunneridae; Pentapetalae; asterids; lamiids; Solanales; Solanaceae; Nicotianoideae; Nicotianeae; Nicotiana	.	.	.	.	.	.	.	.	.	.	GO:0004190^molecular_function^aspartic-type endopeptidase activity`GO:0004519^molecular_function^endonuclease activity`GO:0003676^molecular_function^nucleic acid binding`GO:0003964^molecular_function^RNA-directed DNA polymerase activity`GO:0008270^molecular_function^zinc ion binding`GO:0015074^biological_process^DNA integration	.	.	.
c2207_g1	c2207_g1_i1	.	.	.	.	.	.	.	.	.	.	.	.	.	.	.
c2208_g1	c2208_g1_i1	.	.	.	.	.	.	.	.	.	.	.	.	.	.	.
c2209_g1	c2209_g1_i1	.	.	.	c2209_g1_i1|m.1685	1-306[+]	.	.	.	.	.	.	.	.	.	.
c2210_g1	c2210_g1_i1	PIEZO_ARATH^PIEZO_ARATH^Q:24-467,H:1500-1646^65.1%ID^E:2e-35^RecName: Full=Piezo-type mechanosensitive ion channel homolog;^Eukaryota; Viridiplantae; Streptophyta; Embryophyta; Tracheophyta; Spermatophyta; Magnoliophyta; eudicotyledons; Gunneridae; Pentapetalae; rosids; malvids; Brassicales; Brassicaceae; Camelineae; Arabidopsis	.	.	c2210_g1_i1|m.1686	3-467[+]	PIEZO_ARATH^PIEZO_ARATH^Q:7-155,H:1499-1646^64.67%ID^E:5e-57^RecName: Full=Piezo-type mechanosensitive ion channel homolog;^Eukaryota; Viridiplantae; Streptophyta; Embryophyta; Tracheophyta; Spermatophyta; Magnoliophyta; eudicotyledons; Gunneridae; Pentapetalae; rosids; malvids; Brassicales; Brassicaceae; Camelineae; Arabidopsis	.	.	.	.	.	GO:0016021^cellular_component^integral component of membrane`GO:0008381^molecular_function^mechanically-gated ion channel activity	.	.	.
c2213_g1	c2213_g1_i1	EF3_CANAL^EF3_CANAL^Q:1-249,H:831-913^80.72%ID^E:1e-40^RecName: Full=Elongation factor 3;^Eukaryota; Fungi; Dikarya; Ascomycota; Saccharomycotina; Saccharomycetes; Saccharomycetales; Debaryomycetaceae; Candida/Lodderomyces clade; Candida	.	.	c2213_g1_i1|m.1688	1-249[+]	EF3_CANAL^EF3_CANAL^Q:1-83,H:831-913^80.72%ID^E:1e-40^RecName: Full=Elongation factor 3;^Eukaryota; Fungi; Dikarya; Ascomycota; Saccharomycotina; Saccharomycetes; Saccharomycetales; Debaryomycetaceae; Candida/Lodderomyces clade; Candida	.	.	.	.	COG0488^(ABC) transporter	GO:0009986^cellular_component^cell surface`GO:0005737^cellular_component^cytoplasm`GO:0005886^cellular_component^plasma membrane`GO:0030445^cellular_component^yeast-form cell wall`GO:0005524^molecular_function^ATP binding`GO:0016887^molecular_function^ATPase activity`GO:0003924^molecular_function^GTPase activity`GO:0003746^molecular_function^translation elongation factor activity`GO:0006200^biolo…	.	.	.
c2214_g1	c2214_g1_i1	CE101_ARATH^CE101_ARATH^Q:279-536,H:509-594^69.77%ID^E:4e-34^RecName: Full=G-type lectin S-receptor-like serine/threonine-protein kinase CES101;^Eukaryota; Viridiplantae; Streptophyta; Embryophyta; Tracheophyta; Spermatophyta; Magnoliophyta; eudicotyledons; Gunneridae; Pentapetalae; rosids; malvids; Brassicales; Brassicaceae; Camelineae; Arabidopsis	.	.	c2214_g1_i1|m.1692	2-151[-]	.	.	.	.	.	.	.	.	.	.
c2214_g1	c2214_g1_i1	CE101_ARATH^CE101_ARATH^Q:279-536,H:509-594^69.77%ID^E:4e-34^RecName: Full=G-type lectin S-receptor-like serine/threonine-protein kinase CES101;^Eukaryota; Viridiplantae; Streptophyta; Embryophyta; Tracheophyta; Spermatophyta; Magnoliophyta; eudicotyledons; Gunneridae; Pentapetalae; rosids; malvids; Brassicales; Brassicaceae; Camelineae; Arabidopsis	.	.	c2214_g1_i1|m.1690	3-536[+]	CE101_ARATH^CE101_ARATH^Q:93-178,H:509-594^69.77%ID^E:4e-34^RecName: Full=G-type lectin S-receptor-like serine/threonine-protein kinase CES101;^Eukaryota; Viridiplantae; Streptophyta; Embryophyta; Tracheophyta; Spermatophyta; Magnoliophyta; eudicotyledons; Gunneridae; Pentapetalae; rosids; malvids; Brassicales; Brassicaceae; Camelineae; Arabidopsis	.	PF07714.12^Pkinase_Tyr^Protein tyrosine kinase^114-176^E:8.2e-10`PF00069.20^Pkinase^Protein kinase domain^114-175^E:1.8e-07	.	.	COG0515^Serine Threonine protein kinase	GO:0016021^cellular_component^integral component of membrane`GO:0005886^cellular_component^plasma membrane`GO:0005524^molecular_function^ATP binding`GO:0005516^molecular_function^calmodulin binding`GO:0030246^molecular_function^carbohydrate binding`GO:0004674^molecular_function^protein serine/threonine kinase activity`GO:0045087^biological_process^innate immune response`GO:0009620^biological_proc…	GO:0004672^molecular_function^protein kinase activity`GO:0006468^biological_process^protein phosphorylation`GO:0005524^molecular_function^ATP binding	.	.
c2216_g1	c2216_g1_i1	CIPK2_ORYSJ^CIPK2_ORYSJ^Q:351-1,H:303-412^43.59%ID^E:1e-23^RecName: Full=CBL-interacting protein kinase 2;^Eukaryota; Viridiplantae; Streptophyta; Embryophyta; Tracheophyta; Spermatophyta; Magnoliophyta; Liliopsida; Poales; Poaceae; BEP clade; Ehrhartoideae; Oryzeae; Oryza	.	.	c2216_g1_i1|m.1693	1-366[-]	CIPK2_ORYSJ^CIPK2_ORYSJ^Q:6-122,H:303-412^43.59%ID^E:1e-23^RecName: Full=CBL-interacting protein kinase 2;^Eukaryota; Viridiplantae; Streptophyta; Embryophyta; Tracheophyta; Spermatophyta; Magnoliophyta; Liliopsida; Poales; Poaceae; BEP clade; Ehrhartoideae; Oryzeae; Oryza	.	PF03822.9^NAF^NAF domain^11-68^E:3.7e-19	.	.	COG0515^Serine Threonine protein kinase	GO:0005524^molecular_function^ATP binding`GO:0004674^molecular_function^protein serine/threonine kinase activity`GO:0007165^biological_process^signal transduction	GO:0007165^biological_process^signal transduction	.	.
c2217_g1	c2217_g1_i1	.	.	.	.	.	.	.	.	.	.	.	.	.	.	.
c2218_g1	c2218_g1_i1	.	.	.	.	.	.	.	.	.	.	.	.	.	.	.
c2220_g1	c2220_g1_i1	.	.	.	c2220_g1_i1|m.1698	2-367[+]	.	.	PF04788.7^DUF620^Protein of unknown function (DUF620)^1-72^E:5e-34	.	.	.	.	.	.	.
c2221_g1	c2221_g1_i1	.	.	.	.	.	.	.	.	.	.	.	.	.	.	.
c2222_g1	c2222_g1_i1	.	.	.	c2222_g1_i1|m.1700	2-388[+]	.	.	.	.	.	.	.	.	.	.
c2223_g1	c2223_g1_i1	.	.	.	c2223_g1_i1|m.1703	3-206[-]	.	.	.	.	.	.	.	.	.	.
c2225_g1	c2225_g1_i1	VCX1_SCHPO^VCX1_SCHPO^Q:25-423,H:252-385^55.22%ID^E:8e-46^RecName: Full=Vacuolar calcium ion transporter;^Eukaryota; Fungi; Dikarya; Ascomycota; Taphrinomycotina; Schizosaccharomycetes; Schizosaccharomycetales; Schizosaccharomycetaceae; Schizosaccharomyces	.	.	.	.	.	.	.	.	.	COG0387^Calcium Proton	GO:0005783^cellular_component^endoplasmic reticulum`GO:0005789^cellular_component^endoplasmic reticulum membrane`GO:0000324^cellular_component^fungal-type vacuole`GO:0016021^cellular_component^integral component of membrane`GO:0005774^cellular_component^vacuolar membrane`GO:0015085^molecular_function^calcium ion transmembrane transporter activity`GO:0015369^molecular_function^calcium:proton antip…	.	.	.
c2227_g1	c2227_g1_i1	.	.	.	c2227_g1_i1|m.1706	1-147[-]	.	.	.	.	.	.	.	.	.	.
c2228_g1	c2228_g1_i1	.	.	.	.	.	.	.	.	.	.	.	.	.	.	.
c2230_g1	c2230_g1_i1	.	.	.	c2230_g1_i1|m.1707	63-284[-]	.	.	.	.	.	.	.	.	.	.
c2231_g1	c2231_g1_i1	.	.	.	.	.	.	.	.	.	.	.	.	.	.	.
c2233_g1	c2233_g1_i1	.	.	.	.	.	.	.	.	.	.	.	.	.	.	.
c2236_g1	c2236_g1_i1	.	.	.	c2236_g1_i1|m.1712	2-319[+]	.	.	.	.	.	.	.	.	.	.
c2237_g1	c2237_g1_i1	.	.	.	c2237_g1_i1|m.1715	148-297[-]	.	.	.	.	.	.	.	.	.	.
c2238_g1	c2238_g1_i1	CH10_SCHPO^CH10_SCHPO^Q:81-386,H:3-104^61.76%ID^E:1e-37^RecName: Full=10 kDa heat shock protein, mitochondrial;^Eukaryota; Fungi; Dikarya; Ascomycota; Taphrinomycotina; Schizosaccharomycetes; Schizosaccharomycetales; Schizosaccharomycetaceae; Schizosaccharomyces	.	.	c2238_g1_i1|m.1716	3-389[+]	CH10_SCHPO^CH10_SCHPO^Q:27-128,H:3-104^61.76%ID^E:1e-38^RecName: Full=10 kDa heat shock protein, mitochondrial;^Eukaryota; Fungi; Dikarya; Ascomycota; Taphrinomycotina; Schizosaccharomycetes; Schizosaccharomycetales; Schizosaccharomycetaceae; Schizosaccharomyces	.	PF00166.16^Cpn10^Chaperonin 10 Kd subunit^35-126^E:8.2e-26	.	.	COG0234^Binds to cpn60 in the presence of Mg-ATP and suppresses the ATPase activity of the latter (By similarity)	GO:0005759^cellular_component^mitochondrial matrix`GO:0005739^cellular_component^mitochondrion`GO:0005524^molecular_function^ATP binding`GO:0051082^molecular_function^unfolded protein binding`GO:0006457^biological_process^protein folding`GO:0030150^biological_process^protein import into mitochondrial matrix	GO:0006457^biological_process^protein folding`GO:0005737^cellular_component^cytoplasm	.	.
c2239_g1	c2239_g1_i1	.	.	.	.	.	.	.	.	.	.	.	.	.	.	.
c2241_g1	c2241_g1_i1	.	.	.	.	.	.	.	.	.	.	.	.	.	.	.
c2241_g1	c2241_g1_i2	.	.	.	.	.	.	.	.	.	.	.	.	.	.	.
c2242_g1	c2242_g1_i1	.	.	.	c2242_g1_i1|m.1720	3-539[+]	.	.	.	.	.	.	.	.	.	.
[truncated: 74,506 more rows]
