# Supplementary material for: Parallel evolution of storage roots in morning glories (Convolvulaceae)
Source: BMC Plant Biol. 2018 May 29;18:95. doi: 10.1186/s12870-018-1307-4 (PMC5975488; doi:10.1186/s12870-018-1307-4)
Supplement: Supplementary file 10 — Table S10. Functional annotation of genes and transcripts in Distimake dissectus from Trinotate. (XLSX 13051 kb) [file 12870_2018_1307_MOESM10_ESM.xlsx]

## Sheet: trinotate_annotation_report
Table S10. Functional annotation of genes and transcripts in Distimake dissectus from Trinotate.
#gene_id	transcript_id	sprot_Top_BLASTX_hit	TrEMBL_Top_BLASTX_hit	RNAMMER	prot_id	prot_coords	sprot_Top_BLASTP_hit	TrEMBL_Top_BLASTP_hit	Pfam	SignalP	TmHMM	eggnog	gene_ontology_blast	gene_ontology_pfam	transcript	peptide
c5_g1	c5_g1_i1	.	.	.	.	.	.	.	.	.	.	.	.	.	.	.
c8_g1	c8_g1_i1	.	.	.	.	.	.	.	.	.	.	.	.	.	.	.
c12_g1	c12_g1_i1	.	.	.	c12_g1_i1|m.1	55-294[-]	.	.	.	.	.	.	.	.	.	.
c16_g1	c16_g1_i1	GH35_ORYSJ^GH35_ORYSJ^Q:187-26,H:7-60^57.41%ID^E:1e-13^RecName: Full=Probable indole-3-acetic acid-amido synthetase GH3.5;^Eukaryota; Viridiplantae; Streptophyta; Embryophyta; Tracheophyta; Spermatophyta; Magnoliophyta; Liliopsida; Poales; Poaceae; BEP clade; Ehrhartoideae; Oryzeae; Oryza	.	.	c16_g1_i1|m.3	2-214[-]	GH35_ORYSJ^GH35_ORYSJ^Q:10-63,H:7-60^57.41%ID^E:1e-13^RecName: Full=Probable indole-3-acetic acid-amido synthetase GH3.5;^Eukaryota; Viridiplantae; Streptophyta; Embryophyta; Tracheophyta; Spermatophyta; Magnoliophyta; Liliopsida; Poales; Poaceae; BEP clade; Ehrhartoideae; Oryzeae; Oryza	.	PF03321.8^GH3^GH3 auxin-responsive promoter^12-64^E:2.3e-09	.	.	NOG86848^	GO:0005737^cellular_component^cytoplasm`GO:0016874^molecular_function^ligase activity`GO:0009864^biological_process^induced systemic resistance, jasmonic acid mediated signaling pathway`GO:2000030^biological_process^regulation of response to red or far red light`GO:0009733^biological_process^response to auxin`GO:0009416^biological_process^response to light stimulus`GO:0010046^biological_process^r…	.	.	.
c22_g1	c22_g1_i1	.	.	.	.	.	.	.	.	.	.	.	.	.	.	.
c25_g1	c25_g1_i1	.	.	.	c25_g1_i1|m.6	1-300[-]	.	.	.	.	.	.	.	.	.	.
c44_g1	c44_g1_i1	.	.	.	.	.	.	.	.	.	.	.	.	.	.	.
c45_g1	c45_g1_i1	.	.	.	c45_g1_i1|m.10	64-300[-]	.	.	.	.	.	.	.	.	.	.
c46_g1	c46_g1_i1	.	.	.	.	.	.	.	.	.	.	.	.	.	.	.
c48_g1	c48_g1_i1	PRP8_MOUSE^PRP8_MOUSE^Q:422-3,H:567-706^91.43%ID^E:3e-84^RecName: Full=Pre-mRNA-processing-splicing factor 8;^Eukaryota; Metazoa; Chordata; Craniata; Vertebrata; Euteleostomi; Mammalia; Eutheria; Euarchontoglires; Glires; Rodentia; Sciurognathi; Muroidea; Muridae; Murinae; Mus; Mus	.	.	c48_g1_i1|m.13	3-422[-]	PRP8_MOUSE^PRP8_MOUSE^Q:1-140,H:567-706^91.43%ID^E:3e-84^RecName: Full=Pre-mRNA-processing-splicing factor 8;^Eukaryota; Metazoa; Chordata; Craniata; Vertebrata; Euteleostomi; Mammalia; Eutheria; Euarchontoglires; Glires; Rodentia; Sciurognathi; Muroidea; Muridae; Murinae; Mus; Mus	.	PF08083.6^PROCN^PROCN (NUC071) domain^1-140^E:2.2e-76	.	.	COG5178^PRP8 pre-mRNA processing factor 8 homolog (S. cerevisiae)	GO:0071013^cellular_component^catalytic step 2 spliceosome`GO:0016020^cellular_component^membrane`GO:0016607^cellular_component^nuclear speck`GO:0070530^molecular_function^K63-linked polyubiquitin binding`GO:0044822^molecular_function^poly(A) RNA binding`GO:0030623^molecular_function^U5 snRNA binding`GO:0017070^molecular_function^U6 snRNA binding`GO:0000244^biological_process^spliceosomal tri-snR…	GO:0000398^biological_process^mRNA splicing, via spliceosome	.	.
c63_g1	c63_g1_i1	.	.	.	c63_g1_i1|m.15	2-289[-]	.	.	PF09177.6^Syntaxin-6_N^Syntaxin 6, N-terminal^4-92^E:2.4e-18	.	.	.	.	GO:0048193^biological_process^Golgi vesicle transport`GO:0016020^cellular_component^membrane	.	.
c68_g1	c68_g1_i1	ELP1_ARATH^ELP1_ARATH^Q:392-54,H:1070-1182^67.26%ID^E:1e-33^RecName: Full=Elongator complex protein 1;^Eukaryota; Viridiplantae; Streptophyta; Embryophyta; Tracheophyta; Spermatophyta; Magnoliophyta; eudicotyledons; Gunneridae; Pentapetalae; rosids; malvids; Brassicales; Brassicaceae; Camelineae; Arabidopsis	.	.	c68_g1_i1|m.16	3-395[-]	ELP1_ARATH^ELP1_ARATH^Q:2-117,H:1070-1185^67.24%ID^E:2e-46^RecName: Full=Elongator complex protein 1;^Eukaryota; Viridiplantae; Streptophyta; Embryophyta; Tracheophyta; Spermatophyta; Magnoliophyta; eudicotyledons; Gunneridae; Pentapetalae; rosids; malvids; Brassicales; Brassicaceae; Camelineae; Arabidopsis	.	.	.	.	COG5290^Inhibitor of kappa light polypeptide gene enhancer in B-cells, kinase complex-associated protein	GO:0005829^cellular_component^cytosol`GO:0033588^cellular_component^Elongator holoenzyme complex`GO:0005634^cellular_component^nucleus`GO:0016746^molecular_function^transferase activity, transferring acyl groups`GO:0080178^biological_process^5-carbamoylmethyluridine metabolic process`GO:0009738^biological_process^abscisic acid-activated signaling pathway`GO:0009734^biological_process^auxin-activa…	.	.	.
c69_g1	c69_g1_i1	.	.	.	.	.	.	.	.	.	.	.	.	.	.	.
c70_g1	c70_g1_i2	AL3F1_ARATH^AL3F1_ARATH^Q:283-2,H:93-186^68.09%ID^E:1e-36^RecName: Full=Aldehyde dehydrogenase family 3 member F1;^Eukaryota; Viridiplantae; Streptophyta; Embryophyta; Tracheophyta; Spermatophyta; Magnoliophyta; eudicotyledons; Gunneridae; Pentapetalae; rosids; malvids; Brassicales; Brassicaceae; Camelineae; Arabidopsis	.	.	c70_g1_i2|m.17	2-283[-]	AL3F1_ARATH^AL3F1_ARATH^Q:1-94,H:93-186^68.09%ID^E:1e-36^RecName: Full=Aldehyde dehydrogenase family 3 member F1;^Eukaryota; Viridiplantae; Streptophyta; Embryophyta; Tracheophyta; Spermatophyta; Magnoliophyta; eudicotyledons; Gunneridae; Pentapetalae; rosids; malvids; Brassicales; Brassicaceae; Camelineae; Arabidopsis	.	PF00171.17^Aldedh^Aldehyde dehydrogenase family^14-90^E:2.1e-16	.	.	COG1012^Dehydrogenase	GO:0005783^cellular_component^endoplasmic reticulum`GO:0016020^cellular_component^membrane`GO:0004029^molecular_function^aldehyde dehydrogenase (NAD) activity`GO:0004030^molecular_function^aldehyde dehydrogenase [NAD(P)+] activity`GO:0006081^biological_process^cellular aldehyde metabolic process	GO:0016491^molecular_function^oxidoreductase activity`GO:0008152^biological_process^metabolic process`GO:0055114^biological_process^oxidation-reduction process	.	.
c72_g1	c72_g1_i1	.	.	.	c72_g1_i1|m.19	40-201[-]	.	.	PF12037.3^DUF3523^Domain of unknown function (DUF3523)^1-53^E:2e-12	.	.	.	.	.	.	.
c73_g2	c73_g2_i1	.	.	.	c73_g2_i1|m.20	117-323[+]	.	.	.	.	.	.	.	.	.	.
c80_g1	c80_g1_i1	.	.	.	.	.	.	.	.	.	.	.	.	.	.	.
c87_g1	c87_g1_i1	AAE16_ARATH^AAE16_ARATH^Q:195-1,H:267-331^75.38%ID^E:3e-28^RecName: Full=Probable acyl-activating enzyme 16, chloroplastic;^Eukaryota; Viridiplantae; Streptophyta; Embryophyta; Tracheophyta; Spermatophyta; Magnoliophyta; eudicotyledons; Gunneridae; Pentapetalae; rosids; malvids; Brassicales; Brassicaceae; Camelineae; Arabidopsis	.	.	c87_g1_i1|m.21	1-240[-]	AAE16_ARATH^AAE16_ARATH^Q:16-80,H:267-331^75.38%ID^E:2e-28^RecName: Full=Probable acyl-activating enzyme 16, chloroplastic;^Eukaryota; Viridiplantae; Streptophyta; Embryophyta; Tracheophyta; Spermatophyta; Magnoliophyta; eudicotyledons; Gunneridae; Pentapetalae; rosids; malvids; Brassicales; Brassicaceae; Camelineae; Arabidopsis	.	PF00501.23^AMP-binding^AMP-binding enzyme^16-79^E:2.5e-19	.	.	COG1022^Amp-dependent synthetase and ligase	GO:0009941^cellular_component^chloroplast envelope`GO:0016874^molecular_function^ligase activity`GO:0006631^biological_process^fatty acid metabolic process	GO:0003824^molecular_function^catalytic activity`GO:0008152^biological_process^metabolic process	.	.
c90_g1	c90_g1_i1	.	.	.	.	.	.	.	.	.	.	.	.	.	.	.
c96_g1	c96_g1_i1	.	.	.	.	.	.	.	.	.	.	.	.	.	.	.
c98_g1	c98_g1_i1	ALG1_PONAB^ALG1_PONAB^Q:306-1,H:350-450^57.84%ID^E:6e-31^RecName: Full=Chitobiosyldiphosphodolichol beta-mannosyltransferase;^Eukaryota; Metazoa; Chordata; Craniata; Vertebrata; Euteleostomi; Mammalia; Eutheria; Euarchontoglires; Primates; Haplorrhini; Catarrhini; Hominidae; Pongo	.	.	c98_g1_i1|m.23	1-306[-]	ALG1_PONAB^ALG1_PONAB^Q:1-102,H:350-450^57.84%ID^E:5e-31^RecName: Full=Chitobiosyldiphosphodolichol beta-mannosyltransferase;^Eukaryota; Metazoa; Chordata; Craniata; Vertebrata; Euteleostomi; Mammalia; Eutheria; Euarchontoglires; Primates; Haplorrhini; Catarrhini; Hominidae; Pongo	.	PF13692.1^Glyco_trans_1_4^Glycosyl transferases group 1^2-75^E:6.8e-08	.	.	.	GO:0005789^cellular_component^endoplasmic reticulum membrane`GO:0016021^cellular_component^integral component of membrane`GO:0004578^molecular_function^chitobiosyldiphosphodolichol beta-mannosyltransferase activity`GO:0006486^biological_process^protein glycosylation	.	.	.
c99_g1	c99_g1_i1	.	.	.	.	.	.	.	.	.	.	.	.	.	.	.
c101_g1	c101_g1_i1	.	.	.	c101_g1_i1|m.26	3-239[-]	.	.	PF04782.7^DUF632^Protein of unknown function (DUF632)^21-78^E:1.9e-12	.	.	.	.	.	.	.
c112_g1	c112_g1_i1	.	.	.	.	.	.	.	.	.	.	.	.	.	.	.
c122_g1	c122_g1_i1	.	.	.	.	.	.	.	.	.	.	.	.	.	.	.
c128_g1	c128_g1_i1	PME_PRUPE^PME_PRUPE^Q:3-272,H:30-116^57.78%ID^E:6e-26^RecName: Full=Pectinesterase/pectinesterase inhibitor PPE8B;^Eukaryota; Viridiplantae; Streptophyta; Embryophyta; Tracheophyta; Spermatophyta; Magnoliophyta; eudicotyledons; Gunneridae; Pentapetalae; rosids; fabids; Rosales; Rosaceae; Maloideae; Amygdaleae; Prunus	.	.	c128_g1_i1|m.28	3-275[+]	PME_PRUPE^PME_PRUPE^Q:1-90,H:30-116^57.78%ID^E:6e-26^RecName: Full=Pectinesterase/pectinesterase inhibitor PPE8B;^Eukaryota; Viridiplantae; Streptophyta; Embryophyta; Tracheophyta; Spermatophyta; Magnoliophyta; eudicotyledons; Gunneridae; Pentapetalae; rosids; fabids; Rosales; Rosaceae; Maloideae; Amygdaleae; Prunus	.	.	.	.	.	GO:0005618^cellular_component^cell wall`GO:0005576^cellular_component^extracellular region`GO:0045330^molecular_function^aspartyl esterase activity`GO:0004857^molecular_function^enzyme inhibitor activity`GO:0030599^molecular_function^pectinesterase activity`GO:0042545^biological_process^cell wall modification`GO:0045490^biological_process^pectin catabolic process	.	.	.
c132_g1	c132_g1_i1	.	.	.	.	.	.	.	.	.	.	.	.	.	.	.
c134_g1	c134_g1_i1	AB2E_ARATH^AB2E_ARATH^Q:1-246,H:389-470^86.59%ID^E:9e-42^RecName: Full=ABC transporter E family member 2;^Eukaryota; Viridiplantae; Streptophyta; Embryophyta; Tracheophyta; Spermatophyta; Magnoliophyta; eudicotyledons; Gunneridae; Pentapetalae; rosids; malvids; Brassicales; Brassicaceae; Camelineae; Arabidopsis	.	.	c134_g1_i1|m.30	1-246[+]	AB2E_ARATH^AB2E_ARATH^Q:1-82,H:389-470^86.59%ID^E:9e-42^RecName: Full=ABC transporter E family member 2;^Eukaryota; Viridiplantae; Streptophyta; Embryophyta; Tracheophyta; Spermatophyta; Magnoliophyta; eudicotyledons; Gunneridae; Pentapetalae; rosids; malvids; Brassicales; Brassicaceae; Camelineae; Arabidopsis	.	.	.	.	COG1245^ATP-binding cassette, sub-family E	GO:0016020^cellular_component^membrane`GO:0051539^molecular_function^4 iron, 4 sulfur cluster binding`GO:0005524^molecular_function^ATP binding`GO:0016887^molecular_function^ATPase activity`GO:0046872^molecular_function^metal ion binding`GO:0005215^molecular_function^transporter activity	.	.	.
c138_g1	c138_g1_i1	SMT1_ARATH^SMT1_ARATH^Q:296-3,H:9-106^77.55%ID^E:5e-41^RecName: Full=Cycloartenol-C-24-methyltransferase;^Eukaryota; Viridiplantae; Streptophyta; Embryophyta; Tracheophyta; Spermatophyta; Magnoliophyta; eudicotyledons; Gunneridae; Pentapetalae; rosids; malvids; Brassicales; Brassicaceae; Camelineae; Arabidopsis	.	.	c138_g1_i1|m.31	3-296[-]	SMT1_ARATH^SMT1_ARATH^Q:1-98,H:9-106^77.55%ID^E:2e-47^RecName: Full=Cycloartenol-C-24-methyltransferase;^Eukaryota; Viridiplantae; Streptophyta; Embryophyta; Tracheophyta; Spermatophyta; Magnoliophyta; eudicotyledons; Gunneridae; Pentapetalae; rosids; malvids; Brassicales; Brassicaceae; Camelineae; Arabidopsis	.	.	.	.	COG0500^methyltransferase	GO:0005783^cellular_component^endoplasmic reticulum`GO:0009506^cellular_component^plasmodesma`GO:0005773^cellular_component^vacuole`GO:0003838^molecular_function^sterol 24-C-methyltransferase activity`GO:0009793^biological_process^embryo development ending in seed dormancy`GO:0016126^biological_process^sterol biosynthetic process	.	.	.
c151_g1	c151_g1_i1	.	.	.	.	.	.	.	.	.	.	.	.	.	.	.
c156_g1	c156_g1_i1	.	.	.	.	.	.	.	.	.	.	.	.	.	.	.
c162_g1	c162_g1_i1	AGD4_ARATH^AGD4_ARATH^Q:230-3,H:561-637^48.05%ID^E:4e-16^RecName: Full=ADP-ribosylation factor GTPase-activating protein AGD4;^Eukaryota; Viridiplantae; Streptophyta; Embryophyta; Tracheophyta; Spermatophyta; Magnoliophyta; eudicotyledons; Gunneridae; Pentapetalae; rosids; malvids; Brassicales; Brassicaceae; Camelineae; Arabidopsis	.	.	c162_g1_i1|m.34	3-245[-]	AGD4_ARATH^AGD4_ARATH^Q:6-81,H:561-637^48.05%ID^E:4e-16^RecName: Full=ADP-ribosylation factor GTPase-activating protein AGD4;^Eukaryota; Viridiplantae; Streptophyta; Embryophyta; Tracheophyta; Spermatophyta; Magnoliophyta; eudicotyledons; Gunneridae; Pentapetalae; rosids; malvids; Brassicales; Brassicaceae; Camelineae; Arabidopsis	.	.	.	.	COG5347^ankyrin repeat and PH	GO:0005737^cellular_component^cytoplasm`GO:0008060^molecular_function^ARF GTPase activator activity`GO:0008270^molecular_function^zinc ion binding`GO:0032312^biological_process^regulation of ARF GTPase activity	.	.	.
c163_g1	c163_g1_i2	YUGF_BACSU^YUGF_BACSU^Q:202-8,H:209-273^36.92%ID^E:5e-09^RecName: Full=Uncharacterized hydrolase YugF;^Bacteria; Firmicutes; Bacilli; Bacillales; Bacillaceae; Bacillus	.	.	c163_g1_i2|m.35	2-418[-]	YUGF_BACSU^YUGF_BACSU^Q:73-137,H:209-273^36.92%ID^E:4e-09^RecName: Full=Uncharacterized hydrolase YugF;^Bacteria; Firmicutes; Bacilli; Bacillales; Bacillaceae; Bacillus	.	PF12697.2^Abhydrolase_6^Alpha/beta hydrolase family^49-130^E:9.7e-11	.	.	COG0596^Alpha beta hydrolase	GO:0052689^molecular_function^carboxylic ester hydrolase activity	.	.	.
c171_g1	c171_g1_i1	.	.	.	.	.	.	.	.	.	.	.	.	.	.	.
c173_g1	c173_g1_i1	.	.	.	.	.	.	.	.	.	.	.	.	.	.	.
c176_g1	c176_g1_i1	.	.	.	.	.	.	.	.	.	.	.	.	.	.	.
c181_g1	c181_g1_i1	.	.	.	.	.	.	.	.	.	.	.	.	.	.	.
c188_g1	c188_g1_i1	.	.	.	c188_g1_i1|m.45	3-278[+]	.	.	.	.	.	.	.	.	.	.
c192_g1	c192_g1_i1	UBC1_COLGL^UBC1_COLGL^Q:2-346,H:33-147^96.52%ID^E:9e-78^RecName: Full=Ubiquitin-conjugating enzyme E2-16 kDa;^Eukaryota; Fungi; Dikarya; Ascomycota; Pezizomycotina; Sordariomycetes; Hypocreomycetidae; Glomerellales; Glomerellaceae; mitosporic Glomerellaceae; Colletotrichum	.	.	.	.	.	.	.	.	.	.	GO:0016881^molecular_function^acid-amino acid ligase activity`GO:0005524^molecular_function^ATP binding`GO:0016567^biological_process^protein ubiquitination	.	.	.
c200_g1	c200_g1_i1	ASNS2_ARATH^ASNS2_ARATH^Q:257-3,H:238-322^83.53%ID^E:5e-44^RecName: Full=Asparagine synthetase [glutamine-hydrolyzing] 2;^Eukaryota; Viridiplantae; Streptophyta; Embryophyta; Tracheophyta; Spermatophyta; Magnoliophyta; eudicotyledons; Gunneridae; Pentapetalae; rosids; malvids; Brassicales; Brassicaceae; Camelineae; Arabidopsis	.	.	c200_g1_i1|m.50	3-257[-]	ASNS2_ARATH^ASNS2_ARATH^Q:1-85,H:238-322^83.53%ID^E:4e-44^RecName: Full=Asparagine synthetase [glutamine-hydrolyzing] 2;^Eukaryota; Viridiplantae; Streptophyta; Embryophyta; Tracheophyta; Spermatophyta; Magnoliophyta; eudicotyledons; Gunneridae; Pentapetalae; rosids; malvids; Brassicales; Brassicaceae; Camelineae; Arabidopsis	.	PF00733.16^Asn_synthase^Asparagine synthase^1-84^E:3.8e-15	.	.	.	GO:0004066^molecular_function^asparagine synthase (glutamine-hydrolyzing) activity`GO:0005524^molecular_function^ATP binding`GO:0006541^biological_process^glutamine metabolic process`GO:0070981^biological_process^L-asparagine biosynthetic process	GO:0004066^molecular_function^asparagine synthase (glutamine-hydrolyzing) activity`GO:0006529^biological_process^asparagine biosynthetic process	.	.
c204_g1	c204_g1_i1	.	.	.	.	.	.	.	.	.	.	.	.	.	.	.
c207_g1	c207_g1_i1	Y1491_ARATH^Y1491_ARATH^Q:19-207,H:62-119^52.38%ID^E:3e-12^RecName: Full=Uncharacterized protein At1g04910;^Eukaryota; Viridiplantae; Streptophyta; Embryophyta; Tracheophyta; Spermatophyta; Magnoliophyta; eudicotyledons; Gunneridae; Pentapetalae; rosids; malvids; Brassicales; Brassicaceae; Camelineae; Arabidopsis	.	.	c207_g1_i1|m.52	1-207[+]	Y1491_ARATH^Y1491_ARATH^Q:7-69,H:62-119^52.38%ID^E:3e-12^RecName: Full=Uncharacterized protein At1g04910;^Eukaryota; Viridiplantae; Streptophyta; Embryophyta; Tracheophyta; Spermatophyta; Magnoliophyta; eudicotyledons; Gunneridae; Pentapetalae; rosids; malvids; Brassicales; Brassicaceae; Camelineae; Arabidopsis	.	PF10250.4^O-FucT^GDP-fucose protein O-fucosyltransferase^45-69^E:5.1e-07	.	.	.	GO:0005768^cellular_component^endosome`GO:0005794^cellular_component^Golgi apparatus`GO:0000139^cellular_component^Golgi membrane`GO:0016021^cellular_component^integral component of membrane`GO:0005802^cellular_component^trans-Golgi network	.	.	.
c208_g1	c208_g1_i1	DNJH2_ALLPO^DNJH2_ALLPO^Q:593-3,H:119-315^77.66%ID^E:2e-102^RecName: Full=DnaJ protein homolog 2;^Eukaryota; Viridiplantae; Streptophyta; Embryophyta; Tracheophyta; Spermatophyta; Magnoliophyta; Liliopsida; Asparagales; Amaryllidaceae; Allioideae; Allieae; Allium	.	.	c208_g1_i1|m.53	3-599[-]	DNJH2_ALLPO^DNJH2_ALLPO^Q:3-199,H:119-315^77.66%ID^E:1e-109^RecName: Full=DnaJ protein homolog 2;^Eukaryota; Viridiplantae; Streptophyta; Embryophyta; Tracheophyta; Spermatophyta; Magnoliophyta; Liliopsida; Asparagales; Amaryllidaceae; Allioideae; Allieae; Allium	.	PF00684.14^DnaJ_CXXCXGXG^DnaJ central domain^32-98^E:3.1e-14`PF01556.13^CTDII^DnaJ C terminal domain^155-191^E:5e-08	.	.	.	GO:0016020^cellular_component^membrane`GO:0005524^molecular_function^ATP binding`GO:0046872^molecular_function^metal ion binding`GO:0006457^biological_process^protein folding`GO:0009408^biological_process^response to heat	GO:0031072^molecular_function^heat shock protein binding`GO:0051082^molecular_function^unfolded protein binding	.	.
c217_g1	c217_g1_i1	SODC_IPOBA^SODC_IPOBA^Q:294-7,H:57-152^91.67%ID^E:5e-56^RecName: Full=Superoxide dismutase [Cu-Zn];^Eukaryota; Viridiplantae; Streptophyta; Embryophyta; Tracheophyta; Spermatophyta; Magnoliophyta; eudicotyledons; Gunneridae; Pentapetalae; asterids; lamiids; Solanales; Convolvulaceae; Ipomoeeae; Ipomoea	.	.	.	.	.	.	.	.	.	.	GO:0005737^cellular_component^cytoplasm`GO:0046872^molecular_function^metal ion binding`GO:0004784^molecular_function^superoxide dismutase activity	.	.	.
c219_g1	c219_g1_i1	AHK4_ARATH^AHK4_ARATH^Q:801-1,H:541-805^64.71%ID^E:7e-101^RecName: Full=Histidine kinase 4;^Eukaryota; Viridiplantae; Streptophyta; Embryophyta; Tracheophyta; Spermatophyta; Magnoliophyta; eudicotyledons; Gunneridae; Pentapetalae; rosids; malvids; Brassicales; Brassicaceae; Camelineae; Arabidopsis	.	.	c219_g1_i1|m.59	1-801[-]	AHK4_ARATH^AHK4_ARATH^Q:1-267,H:541-805^65.07%ID^E:8e-106^RecName: Full=Histidine kinase 4;^Eukaryota; Viridiplantae; Streptophyta; Embryophyta; Tracheophyta; Spermatophyta; Magnoliophyta; eudicotyledons; Gunneridae; Pentapetalae; rosids; malvids; Brassicales; Brassicaceae; Camelineae; Arabidopsis	.	PF02518.21^HATPase_c^Histidine kinase-, DNA gyrase B-, and HSP90-like ATPase^44-221^E:7.4e-33	.	.	COG0784^response regulator	GO:0005783^cellular_component^endoplasmic reticulum`GO:0005789^cellular_component^endoplasmic reticulum membrane`GO:0016021^cellular_component^integral component of membrane`GO:0005886^cellular_component^plasma membrane`GO:0019955^molecular_function^cytokine binding`GO:0009884^molecular_function^cytokinin receptor activity`GO:0019899^molecular_function^enzyme binding`GO:0005034^molecular_function…	.	.	.
c220_g1	c220_g1_i1	UPTG1_SOLTU^UPTG1_SOLTU^Q:284-12,H:237-327^84.62%ID^E:2e-51^RecName: Full=Alpha-1,4-glucan-protein synthase [UDP-forming] 1;^Eukaryota; Viridiplantae; Streptophyta; Embryophyta; Tracheophyta; Spermatophyta; Magnoliophyta; eudicotyledons; Gunneridae; Pentapetalae; asterids; lamiids; Solanales; Solanaceae; Solanoideae; Solaneae; Solanum	.	.	c220_g1_i1|m.61	3-284[+]	.	.	.	.	.	.	.	.	.	.
c226_g1	c226_g1_i1	CKI1_SCHPO^CKI1_SCHPO^Q:1-294,H:173-270^83.67%ID^E:8e-55^RecName: Full=Casein kinase I homolog 1;^Eukaryota; Fungi; Dikarya; Ascomycota; Taphrinomycotina; Schizosaccharomycetes; Schizosaccharomycetales; Schizosaccharomycetaceae; Schizosaccharomyces	.	.	c226_g1_i1|m.63	1-294[+]	CKI1_SCHPO^CKI1_SCHPO^Q:1-98,H:173-270^83.67%ID^E:7e-55^RecName: Full=Casein kinase I homolog 1;^Eukaryota; Fungi; Dikarya; Ascomycota; Taphrinomycotina; Schizosaccharomycetes; Schizosaccharomycetales; Schizosaccharomycetaceae; Schizosaccharomyces	.	PF00069.20^Pkinase^Protein kinase domain^3-74^E:2.5e-07	.	.	COG0515^Serine Threonine protein kinase	GO:0005737^cellular_component^cytoplasm`GO:0005886^cellular_component^plasma membrane`GO:0005524^molecular_function^ATP binding`GO:0000287^molecular_function^magnesium ion binding`GO:0004674^molecular_function^protein serine/threonine kinase activity`GO:0004713^molecular_function^protein tyrosine kinase activity`GO:0038083^biological_process^peptidyl-tyrosine autophosphorylation`GO:0006468^biolog…	GO:0004672^molecular_function^protein kinase activity`GO:0005524^molecular_function^ATP binding`GO:0006468^biological_process^protein phosphorylation	.	.
c229_g1	c229_g1_i1	.	.	.	c229_g1_i1|m.64	2-247[-]	.	.	.	.	.	.	.	.	.	.
c233_g1	c233_g1_i1	.	.	.	c233_g1_i1|m.68	3-233[+]	UFOG3_FRAAN^UFOG3_FRAAN^Q:8-60,H:425-476^39.62%ID^E:1e-05^RecName: Full=Putative UDP-glucose flavonoid 3-O-glucosyltransferase 3 {ECO:0000250|UniProtKB:Q2V6K0};^Eukaryota; Viridiplantae; Streptophyta; Embryophyta; Tracheophyta; Spermatophyta; Magnoliophyta; eudicotyledons; Gunneridae; Pentapetalae; rosids; fabids; Rosales; Rosaceae; Rosoideae; Potentilleae; Fragariinae; Fragaria	.	.	.	.	.	GO:0016758^molecular_function^transferase activity, transferring hexosyl groups	.	.	.
c241_g1	c241_g1_i1	.	.	.	.	.	.	.	.	.	.	.	.	.	.	.
c243_g1	c243_g1_i1	RPD1_ARATH^RPD1_ARATH^Q:311-3,H:95-197^38.83%ID^E:9e-16^RecName: Full=Protein ROOT PRIMORDIUM DEFECTIVE 1;^Eukaryota; Viridiplantae; Streptophyta; Embryophyta; Tracheophyta; Spermatophyta; Magnoliophyta; eudicotyledons; Gunneridae; Pentapetalae; rosids; malvids; Brassicales; Brassicaceae; Camelineae; Arabidopsis	.	.	c243_g1_i1|m.69	3-332[-]	RPD1_ARATH^RPD1_ARATH^Q:8-110,H:95-197^38.83%ID^E:8e-16^RecName: Full=Protein ROOT PRIMORDIUM DEFECTIVE 1;^Eukaryota; Viridiplantae; Streptophyta; Embryophyta; Tracheophyta; Spermatophyta; Magnoliophyta; eudicotyledons; Gunneridae; Pentapetalae; rosids; malvids; Brassicales; Brassicaceae; Camelineae; Arabidopsis	.	PF11955.3^PORR^Plant organelle RNA recognition domain^2-110^E:2.2e-30	.	.	.	GO:0010102^biological_process^lateral root morphogenesis`GO:0008285^biological_process^negative regulation of cell proliferation	.	.	.
c245_g1	c245_g1_i1	LHW_ARATH^LHW_ARATH^Q:194-51,H:476-523^60.42%ID^E:2e-12^RecName: Full=Transcription factor LHW;^Eukaryota; Viridiplantae; Streptophyta; Embryophyta; Tracheophyta; Spermatophyta; Magnoliophyta; eudicotyledons; Gunneridae; Pentapetalae; rosids; malvids; Brassicales; Brassicaceae; Camelineae; Arabidopsis	.	.	c245_g1_i1|m.71	3-269[-]	LHW_ARATH^LHW_ARATH^Q:2-73,H:453-523^58.33%ID^E:2e-22^RecName: Full=Transcription factor LHW;^Eukaryota; Viridiplantae; Streptophyta; Embryophyta; Tracheophyta; Spermatophyta; Magnoliophyta; eudicotyledons; Gunneridae; Pentapetalae; rosids; malvids; Brassicales; Brassicaceae; Camelineae; Arabidopsis	.	.	.	.	.	GO:0005634^cellular_component^nucleus`GO:0003677^molecular_function^DNA binding`GO:0042803^molecular_function^protein homodimerization activity`GO:0003700^molecular_function^sequence-specific DNA binding transcription factor activity`GO:0010078^biological_process^maintenance of root meristem identity`GO:0045893^biological_process^positive regulation of transcription, DNA-templated`GO:0006355^biol…	.	.	.
c245_g1	c245_g1_i1	LHW_ARATH^LHW_ARATH^Q:194-51,H:476-523^60.42%ID^E:2e-12^RecName: Full=Transcription factor LHW;^Eukaryota; Viridiplantae; Streptophyta; Embryophyta; Tracheophyta; Spermatophyta; Magnoliophyta; eudicotyledons; Gunneridae; Pentapetalae; rosids; malvids; Brassicales; Brassicaceae; Camelineae; Arabidopsis	.	.	c245_g1_i1|m.70	282-566[-]	.	.	.	.	.	.	.	.	.	.
c247_g1	c247_g1_i1	GLYT5_ARATH^GLYT5_ARATH^Q:431-87,H:218-337^37.19%ID^E:6e-16^RecName: Full=Probable glycosyltransferase At5g20260;^Eukaryota; Viridiplantae; Streptophyta; Embryophyta; Tracheophyta; Spermatophyta; Magnoliophyta; eudicotyledons; Gunneridae; Pentapetalae; rosids; malvids; Brassicales; Brassicaceae; Camelineae; Arabidopsis	.	.	.	.	.	.	.	.	.	.	GO:0000139^cellular_component^Golgi membrane`GO:0016021^cellular_component^integral component of membrane`GO:0016757^molecular_function^transferase activity, transferring glycosyl groups`GO:0071555^biological_process^cell wall organization	.	.	.
c248_g1	c248_g1_i1	AVP_HORVU^AVP_HORVU^Q:14-535,H:338-514^55.93%ID^E:7e-48^RecName: Full=Pyrophosphate-energized vacuolar membrane proton pump;^Eukaryota; Viridiplantae; Streptophyta; Embryophyta; Tracheophyta; Spermatophyta; Magnoliophyta; Liliopsida; Poales; Poaceae; BEP clade; Pooideae; Triticeae; Hordeum	.	.	c248_g1_i1|m.77	2-538[-]	.	.	.	.	.	.	.	.	.	.
c249_g1	c249_g1_i1	.	.	.	.	.	.	.	.	.	.	.	.	.	.	.
c250_g1	c250_g1_i1	.	.	.	c250_g1_i1|m.79	129-326[+]	.	.	.	.	.	.	.	.	.	.
c256_g1	c256_g1_i1	SUBL_ARATH^SUBL_ARATH^Q:2-661,H:156-375^73.64%ID^E:2e-89^RecName: Full=Subtilisin-like protease;^Eukaryota; Viridiplantae; Streptophyta; Embryophyta; Tracheophyta; Spermatophyta; Magnoliophyta; eudicotyledons; Gunneridae; Pentapetalae; rosids; malvids; Brassicales; Brassicaceae; Camelineae; Arabidopsis	.	.	c256_g1_i1|m.81	2-661[+]	SUBL_ARATH^SUBL_ARATH^Q:1-220,H:156-375^73.64%ID^E:5e-112^RecName: Full=Subtilisin-like protease;^Eukaryota; Viridiplantae; Streptophyta; Embryophyta; Tracheophyta; Spermatophyta; Magnoliophyta; eudicotyledons; Gunneridae; Pentapetalae; rosids; malvids; Brassicales; Brassicaceae; Camelineae; Arabidopsis	.	PF00082.17^Peptidase_S8^Subtilase family^29-191^E:1.3e-17	.	.	COG1404^peptidase (S8 and S53, subtilisin, kexin, sedolisin	GO:0048046^cellular_component^apoplast`GO:0005618^cellular_component^cell wall`GO:0005576^cellular_component^extracellular region`GO:0009505^cellular_component^plant-type cell wall`GO:0004252^molecular_function^serine-type endopeptidase activity`GO:0080001^biological_process^mucilage extrusion from seed coat`GO:0048359^biological_process^mucilage metabolic process involved in seed coat developmen…	GO:0004252^molecular_function^serine-type endopeptidase activity`GO:0006508^biological_process^proteolysis	.	.
c258_g1	c258_g1_i1	.	.	.	.	.	.	.	.	.	.	.	.	.	.	.
c260_g1	c260_g1_i1	BIODA_ARATH^BIODA_ARATH^Q:1-264,H:729-816^72.73%ID^E:8e-38^RecName: Full=Bifunctional dethiobiotin synthetase/7,8-diamino-pelargonic acid aminotransferase, mitochondrial;^Eukaryota; Viridiplantae; Streptophyta; Embryophyta; Tracheophyta; Spermatophyta; Magnoliophyta; eudicotyledons; Gunneridae; Pentapetalae; rosids; malvids; Brassicales; Brassicaceae; Camelineae; Arabidopsis	.	.	c260_g1_i1|m.85	1-270[+]	BIODA_ARATH^BIODA_ARATH^Q:1-88,H:729-816^72.73%ID^E:7e-38^RecName: Full=Bifunctional dethiobiotin synthetase/7,8-diamino-pelargonic acid aminotransferase, mitochondrial;^Eukaryota; Viridiplantae; Streptophyta; Embryophyta; Tracheophyta; Spermatophyta; Magnoliophyta; eudicotyledons; Gunneridae; Pentapetalae; rosids; malvids; Brassicales; Brassicaceae; Camelineae; Arabidopsis	.	.	.	.	COG0132^Catalyzes a mechanistically unusual reaction, the ATP- dependent insertion of CO2 between the N7 and N8 nitrogen atoms of 7,8-diaminopelargonic acid (DAPA) to form an ureido ring (By similarity)	GO:0005739^cellular_component^mitochondrion`GO:0004015^molecular_function^adenosylmethionine-8-amino-7-oxononanoate transaminase activity`GO:0005524^molecular_function^ATP binding`GO:0004141^molecular_function^dethiobiotin synthase activity`GO:0000287^molecular_function^magnesium ion binding`GO:0030170^molecular_function^pyridoxal phosphate binding`GO:0009102^biological_process^biotin biosyntheti…	.	.	.
c265_g1	c265_g1_i1	ACON_ASPFU^ACON_ASPFU^Q:2-229,H:592-667^71.05%ID^E:2e-30^RecName: Full=Aconitate hydratase, mitochondrial;^Eukaryota; Fungi; Dikarya; Ascomycota; Pezizomycotina; Eurotiomycetes; Eurotiomycetidae; Eurotiales; Aspergillaceae; Aspergillus	.	.	c265_g1_i1|m.87	2-229[+]	ACON_ASPFU^ACON_ASPFU^Q:1-76,H:592-667^71.05%ID^E:1e-30^RecName: Full=Aconitate hydratase, mitochondrial;^Eukaryota; Fungi; Dikarya; Ascomycota; Pezizomycotina; Eurotiomycetes; Eurotiomycetidae; Eurotiales; Aspergillaceae; Aspergillus	.	PF00694.14^Aconitase_C^Aconitase C-terminal domain^4-76^E:4.9e-13	.	.	.	GO:0005622^cellular_component^intracellular`GO:0005739^cellular_component^mitochondrion`GO:0051539^molecular_function^4 iron, 4 sulfur cluster binding`GO:0003994^molecular_function^aconitate hydratase activity`GO:0046872^molecular_function^metal ion binding`GO:0019878^biological_process^lysine biosynthetic process via aminoadipic acid`GO:0006099^biological_process^tricarboxylic acid cycle	GO:0008152^biological_process^metabolic process	.	.
c269_g1	c269_g1_i1	.	.	.	.	.	.	.	.	.	.	.	.	.	.	.
c280_g1	c280_g1_i1	.	.	.	.	.	.	.	.	.	.	.	.	.	.	.
c286_g1	c286_g1_i1	PDAT1_ARATH^PDAT1_ARATH^Q:240-16,H:574-648^86.67%ID^E:6e-40^RecName: Full=Phospholipid:diacylglycerol acyltransferase 1;^Eukaryota; Viridiplantae; Streptophyta; Embryophyta; Tracheophyta; Spermatophyta; Magnoliophyta; eudicotyledons; Gunneridae; Pentapetalae; rosids; malvids; Brassicales; Brassicaceae; Camelineae; Arabidopsis	.	.	c286_g1_i1|m.91	4-240[-]	PDAT1_ARATH^PDAT1_ARATH^Q:1-75,H:574-648^86.67%ID^E:4e-40^RecName: Full=Phospholipid:diacylglycerol acyltransferase 1;^Eukaryota; Viridiplantae; Streptophyta; Embryophyta; Tracheophyta; Spermatophyta; Magnoliophyta; eudicotyledons; Gunneridae; Pentapetalae; rosids; malvids; Brassicales; Brassicaceae; Camelineae; Arabidopsis	.	.	.	.	.	GO:0005783^cellular_component^endoplasmic reticulum`GO:0016021^cellular_component^integral component of membrane`GO:0005773^cellular_component^vacuole`GO:0008374^molecular_function^O-acyltransferase activity`GO:0046027^molecular_function^phospholipid:diacylglycerol acyltransferase activity`GO:0006071^biological_process^glycerol metabolic process`GO:0019432^biological_process^triglyceride biosynth…	.	.	.
c289_g1	c289_g1_i1	.	.	.	.	.	.	.	.	.	.	.	.	.	.	.
c290_g1	c290_g1_i1	KAD1_ARATH^KAD1_ARATH^Q:4-210,H:215-284^77.14%ID^E:7e-29^RecName: Full=Adenylate kinase 1, chloroplastic;^Eukaryota; Viridiplantae; Streptophyta; Embryophyta; Tracheophyta; Spermatophyta; Magnoliophyta; eudicotyledons; Gunneridae; Pentapetalae; rosids; malvids; Brassicales; Brassicaceae; Camelineae; Arabidopsis	.	.	c290_g1_i1|m.97	1-213[+]	KAD1_ARATH^KAD1_ARATH^Q:2-70,H:215-284^77.14%ID^E:1e-29^RecName: Full=Adenylate kinase 1, chloroplastic;^Eukaryota; Viridiplantae; Streptophyta; Embryophyta; Tracheophyta; Spermatophyta; Magnoliophyta; eudicotyledons; Gunneridae; Pentapetalae; rosids; malvids; Brassicales; Brassicaceae; Camelineae; Arabidopsis	.	.	.	.	COG0563^Catalyzes the reversible transfer of the terminal phosphate group between ATP and AMP. Plays an important role in cellular energy homeostasis and in adenine nucleotide metabolism (By similarity)	GO:0009507^cellular_component^chloroplast`GO:0009570^cellular_component^chloroplast stroma`GO:0005737^cellular_component^cytoplasm`GO:0005634^cellular_component^nucleus`GO:0004017^molecular_function^adenylate kinase activity`GO:0005524^molecular_function^ATP binding`GO:0008652^biological_process^cellular amino acid biosynthetic process`GO:0046939^biological_process^nucleotide phosphorylation`GO:0…	.	.	.
c292_g1	c292_g1_i1	ZDH22_ARATH^ZDH22_ARATH^Q:2-454,H:432-575^54.9%ID^E:2e-48^RecName: Full=Protein S-acyltransferase 24;^Eukaryota; Viridiplantae; Streptophyta; Embryophyta; Tracheophyta; Spermatophyta; Magnoliophyta; eudicotyledons; Gunneridae; Pentapetalae; rosids; malvids; Brassicales; Brassicaceae; Camelineae; Arabidopsis	.	.	c292_g1_i1|m.101	2-463[+]	ZDH22_ARATH^ZDH22_ARATH^Q:1-151,H:432-575^55.56%ID^E:2e-49^RecName: Full=Protein S-acyltransferase 24;^Eukaryota; Viridiplantae; Streptophyta; Embryophyta; Tracheophyta; Spermatophyta; Magnoliophyta; eudicotyledons; Gunneridae; Pentapetalae; rosids; malvids; Brassicales; Brassicaceae; Camelineae; Arabidopsis	.	.	.	.	COG0666^Ankyrin Repeat	GO:0030659^cellular_component^cytoplasmic vesicle membrane`GO:0005768^cellular_component^endosome`GO:0005794^cellular_component^Golgi apparatus`GO:0000139^cellular_component^Golgi membrane`GO:0016021^cellular_component^integral component of membrane`GO:0005802^cellular_component^trans-Golgi network`GO:0000035^molecular_function^acyl binding`GO:0019706^molecular_function^protein-cysteine S-palmito…	.	.	.
c292_g1	c292_g1_i1	ZDH22_ARATH^ZDH22_ARATH^Q:2-454,H:432-575^54.9%ID^E:2e-48^RecName: Full=Protein S-acyltransferase 24;^Eukaryota; Viridiplantae; Streptophyta; Embryophyta; Tracheophyta; Spermatophyta; Magnoliophyta; eudicotyledons; Gunneridae; Pentapetalae; rosids; malvids; Brassicales; Brassicaceae; Camelineae; Arabidopsis	.	.	c292_g1_i1|m.103	688-837[+]	.	.	.	.	.	.	.	.	.	.
c298_g1	c298_g1_i1	.	.	.	.	.	.	.	.	.	.	.	.	.	.	.
c300_g1	c300_g1_i1	ZHD9_ARATH^ZHD9_ARATH^Q:231-37,H:187-251^66.15%ID^E:2e-26^RecName: Full=Zinc-finger homeodomain protein 9;^Eukaryota; Viridiplantae; Streptophyta; Embryophyta; Tracheophyta; Spermatophyta; Magnoliophyta; eudicotyledons; Gunneridae; Pentapetalae; rosids; malvids; Brassicales; Brassicaceae; Camelineae; Arabidopsis	.	.	c300_g1_i1|m.104	1-231[-]	ZHD9_ARATH^ZHD9_ARATH^Q:1-65,H:187-251^66.15%ID^E:2e-26^RecName: Full=Zinc-finger homeodomain protein 9;^Eukaryota; Viridiplantae; Streptophyta; Embryophyta; Tracheophyta; Spermatophyta; Magnoliophyta; eudicotyledons; Gunneridae; Pentapetalae; rosids; malvids; Brassicales; Brassicaceae; Camelineae; Arabidopsis	.	.	.	.	.	GO:0005634^cellular_component^nucleus`GO:0003677^molecular_function^DNA binding`GO:0046872^molecular_function^metal ion binding`GO:0042803^molecular_function^protein homodimerization activity`GO:0044212^molecular_function^transcription regulatory region DNA binding`GO:0006355^biological_process^regulation of transcription, DNA-templated`GO:0006351^biological_process^transcription, DNA-templated	.	.	.
c300_g1	c300_g1_i2	ZHD9_ARATH^ZHD9_ARATH^Q:335-141,H:187-251^66.15%ID^E:3e-26^RecName: Full=Zinc-finger homeodomain protein 9;^Eukaryota; Viridiplantae; Streptophyta; Embryophyta; Tracheophyta; Spermatophyta; Magnoliophyta; eudicotyledons; Gunneridae; Pentapetalae; rosids; malvids; Brassicales; Brassicaceae; Camelineae; Arabidopsis	.	.	c300_g1_i2|m.106	3-335[-]	ZHD9_ARATH^ZHD9_ARATH^Q:1-65,H:187-251^66.15%ID^E:1e-26^RecName: Full=Zinc-finger homeodomain protein 9;^Eukaryota; Viridiplantae; Streptophyta; Embryophyta; Tracheophyta; Spermatophyta; Magnoliophyta; eudicotyledons; Gunneridae; Pentapetalae; rosids; malvids; Brassicales; Brassicaceae; Camelineae; Arabidopsis	.	.	.	.	.	GO:0005634^cellular_component^nucleus`GO:0003677^molecular_function^DNA binding`GO:0046872^molecular_function^metal ion binding`GO:0042803^molecular_function^protein homodimerization activity`GO:0044212^molecular_function^transcription regulatory region DNA binding`GO:0006355^biological_process^regulation of transcription, DNA-templated`GO:0006351^biological_process^transcription, DNA-templated	.	.	.
c302_g1	c302_g1_i1	.	.	.	.	.	.	.	.	.	.	.	.	.	.	.
c305_g1	c305_g1_i1	Y5269_ARATH^Y5269_ARATH^Q:1-423,H:449-592^71.53%ID^E:7e-66^RecName: Full=Probable inactive leucine-rich repeat receptor-like protein kinase At5g20690;^Eukaryota; Viridiplantae; Streptophyta; Embryophyta; Tracheophyta; Spermatophyta; Magnoliophyta; eudicotyledons; Gunneridae; Pentapetalae; rosids; malvids; Brassicales; Brassicaceae; Camelineae; Arabidopsis	.	.	c305_g1_i1|m.108	1-423[+]	Y5269_ARATH^Y5269_ARATH^Q:1-141,H:449-592^71.53%ID^E:7e-66^RecName: Full=Probable inactive leucine-rich repeat receptor-like protein kinase At5g20690;^Eukaryota; Viridiplantae; Streptophyta; Embryophyta; Tracheophyta; Spermatophyta; Magnoliophyta; eudicotyledons; Gunneridae; Pentapetalae; rosids; malvids; Brassicales; Brassicaceae; Camelineae; Arabidopsis	.	PF07714.12^Pkinase_Tyr^Protein tyrosine kinase^3-137^E:2.2e-13`PF00069.20^Pkinase^Protein kinase domain^4-133^E:1.2e-13	.	.	COG0515^Serine Threonine protein kinase	GO:0016021^cellular_component^integral component of membrane`GO:0005886^cellular_component^plasma membrane`GO:0005524^molecular_function^ATP binding`GO:0004672^molecular_function^protein kinase activity	GO:0004672^molecular_function^protein kinase activity`GO:0006468^biological_process^protein phosphorylation`GO:0005524^molecular_function^ATP binding	.	.
c313_g1	c313_g1_i1	.	.	.	c313_g1_i1|m.111	3-365[+]	.	.	.	.	.	.	.	.	.	.
c323_g1	c323_g1_i1	CMIP_HUMAN^CMIP_HUMAN^Q:253-5,H:667-750^35.71%ID^E:9e-06^RecName: Full=C-Maf-inducing protein;^Eukaryota; Metazoa; Chordata; Craniata; Vertebrata; Euteleostomi; Mammalia; Eutheria; Euarchontoglires; Primates; Haplorrhini; Catarrhini; Hominidae; Homo	.	.	c323_g1_i1|m.112	2-286[-]	CMIP_HUMAN^CMIP_HUMAN^Q:12-94,H:667-750^35.71%ID^E:8e-06^RecName: Full=C-Maf-inducing protein;^Eukaryota; Metazoa; Chordata; Craniata; Vertebrata; Euteleostomi; Mammalia; Eutheria; Euarchontoglires; Primates; Haplorrhini; Catarrhini; Hominidae; Homo	.	PF13504.1^LRR_7^Leucine rich repeat^9-20^E:210`PF13516.1^LRR_6^Leucine Rich repeat^30-49^E:1.2`PF12799.2^LRR_4^Leucine Rich repeats (2 copies)^31-69^E:1.6e-06`PF13855.1^LRR_8^Leucine rich repeat^31-91^E:6.9e-11`PF13504.1^LRR_7^Leucine rich repeat^31-44^E:45`PF13516.1^LRR_6^Leucine Rich repeat^54-75^E:0.0003`PF13504.1^LRR_7^Leucine rich repeat^55-69^E:0.74`PF12799.2^LRR_4^Leucine Rich repeats (2 c…	.	.	.	GO:0005737^cellular_component^cytoplasm`GO:0005634^cellular_component^nucleus	GO:0005515^molecular_function^protein binding	.	.
c326_g1	c326_g1_i1	.	.	.	.	.	.	.	.	.	.	.	.	.	.	.
c335_g1	c335_g1_i1	.	.	.	.	.	.	.	.	.	.	.	.	.	.	.
c336_g1	c336_g1_i1	CAPSD_CYLCV^CAPSD_CYLCV^Q:12-209,H:239-306^38.24%ID^E:1e-08^RecName: Full=Capsid protein;^Viruses; Retro-transcribing viruses; Caulimoviridae; Soymovirus	.	.	.	.	.	.	.	.	.	.	GO:0042025^cellular_component^host cell nucleus`GO:0039620^cellular_component^T=7 icosahedral viral capsid`GO:0003676^molecular_function^nucleic acid binding`GO:0005198^molecular_function^structural molecule activity`GO:0008270^molecular_function^zinc ion binding`GO:0046718^biological_process^viral entry into host cell`GO:0075732^biological_process^viral penetration into host nucleus	.	.	.
c352_g1	c352_g1_i1	.	.	.	.	.	.	.	.	.	.	.	.	.	.	.
c355_g1	c355_g1_i1	GH35_ORYSJ^GH35_ORYSJ^Q:299-6,H:53-150^71.43%ID^E:2e-47^RecName: Full=Probable indole-3-acetic acid-amido synthetase GH3.5;^Eukaryota; Viridiplantae; Streptophyta; Embryophyta; Tracheophyta; Spermatophyta; Magnoliophyta; Liliopsida; Poales; Poaceae; BEP clade; Ehrhartoideae; Oryzeae; Oryza	.	.	c355_g1_i1|m.117	3-302[-]	GH35_ORYSJ^GH35_ORYSJ^Q:2-99,H:53-150^71.43%ID^E:2e-47^RecName: Full=Probable indole-3-acetic acid-amido synthetase GH3.5;^Eukaryota; Viridiplantae; Streptophyta; Embryophyta; Tracheophyta; Spermatophyta; Magnoliophyta; Liliopsida; Poales; Poaceae; BEP clade; Ehrhartoideae; Oryzeae; Oryza	.	PF03321.8^GH3^GH3 auxin-responsive promoter^3-99^E:1.4e-27	.	.	NOG86848^	GO:0005737^cellular_component^cytoplasm`GO:0016874^molecular_function^ligase activity`GO:0009864^biological_process^induced systemic resistance, jasmonic acid mediated signaling pathway`GO:2000030^biological_process^regulation of response to red or far red light`GO:0009733^biological_process^response to auxin`GO:0009416^biological_process^response to light stimulus`GO:0010046^biological_process^r…	.	.	.
c357_g1	c357_g1_i1	.	.	.	.	.	.	.	.	.	.	.	.	.	.	.
c361_g1	c361_g1_i1	MIP1_ARATH^MIP1_ARATH^Q:10-264,H:623-711^62.92%ID^E:1e-23^RecName: Full=MND1-interacting protein 1;^Eukaryota; Viridiplantae; Streptophyta; Embryophyta; Tracheophyta; Spermatophyta; Magnoliophyta; eudicotyledons; Gunneridae; Pentapetalae; rosids; malvids; Brassicales; Brassicaceae; Camelineae; Arabidopsis	.	.	c361_g1_i1|m.122	1-267[+]	MIP1_ARATH^MIP1_ARATH^Q:4-88,H:623-711^62.92%ID^E:4e-31^RecName: Full=MND1-interacting protein 1;^Eukaryota; Viridiplantae; Streptophyta; Embryophyta; Tracheophyta; Spermatophyta; Magnoliophyta; eudicotyledons; Gunneridae; Pentapetalae; rosids; malvids; Brassicales; Brassicaceae; Camelineae; Arabidopsis	.	PF13920.1^zf-C3HC4_3^Zinc finger, C3HC4 type (RING finger)^31-79^E:2.6e-13`PF13923.1^zf-C3HC4_2^Zinc finger, C3HC4 type (RING finger)^34-73^E:2.8e-07`PF00097.20^zf-C3HC4^Zinc finger, C3HC4 type (RING finger)^34-73^E:0.0001	.	.	.	GO:0008270^molecular_function^zinc ion binding	GO:0046872^molecular_function^metal ion binding	.	.
c365_g1	c365_g1_i1	EYA1_HUMAN^EYA1_HUMAN^Q:1-162,H:525-577^44.44%ID^E:1e-06^RecName: Full=Eyes absent homolog 1;^Eukaryota; Metazoa; Chordata; Craniata; Vertebrata; Euteleostomi; Mammalia; Eutheria; Euarchontoglires; Primates; Haplorrhini; Catarrhini; Hominidae; Homo	.	.	c365_g1_i1|m.124	1-270[+]	EYA1_HUMAN^EYA1_HUMAN^Q:1-54,H:525-577^44.44%ID^E:2e-06^RecName: Full=Eyes absent homolog 1;^Eukaryota; Metazoa; Chordata; Craniata; Vertebrata; Euteleostomi; Mammalia; Eutheria; Euarchontoglires; Primates; Haplorrhini; Catarrhini; Hominidae; Homo	.	.	.	.	.	GO:0005737^cellular_component^cytoplasm`GO:0005634^cellular_component^nucleus`GO:0046872^molecular_function^metal ion binding`GO:0004725^molecular_function^protein tyrosine phosphatase activity`GO:0003723^molecular_function^RNA binding`GO:0009653^biological_process^anatomical structure morphogenesis`GO:0035909^biological_process^aorta morphogenesis`GO:0001658^biological_process^branching involved…	.	.	.
c366_g1	c366_g1_i1	.	.	.	.	.	.	.	.	.	.	.	.	.	.	.
c370_g1	c370_g1_i1	.	.	.	c370_g1_i1|m.126	115-288[-]	.	.	.	.	.	.	.	.	.	.
c372_g1	c372_g1_i1	.	.	.	.	.	.	.	.	.	.	.	.	.	.	.
c376_g1	c376_g1_i1	C3H32_ARATH^C3H32_ARATH^Q:227-9,H:229-298^53.42%ID^E:6e-16^RecName: Full=Zinc finger CCCH domain-containing protein 32;^Eukaryota; Viridiplantae; Streptophyta; Embryophyta; Tracheophyta; Spermatophyta; Magnoliophyta; eudicotyledons; Gunneridae; Pentapetalae; rosids; malvids; Brassicales; Brassicaceae; Camelineae; Arabidopsis	.	.	c376_g1_i1|m.129	3-227[-]	C3H32_ARATH^C3H32_ARATH^Q:1-73,H:229-298^53.42%ID^E:5e-16^RecName: Full=Zinc finger CCCH domain-containing protein 32;^Eukaryota; Viridiplantae; Streptophyta; Embryophyta; Tracheophyta; Spermatophyta; Magnoliophyta; eudicotyledons; Gunneridae; Pentapetalae; rosids; malvids; Brassicales; Brassicaceae; Camelineae; Arabidopsis	.	.	.	.	.	GO:0005634^cellular_component^nucleus`GO:0003677^molecular_function^DNA binding`GO:0046872^molecular_function^metal ion binding	.	.	.
c378_g1	c378_g1_i1	PP322_ARATH^PP322_ARATH^Q:394-513,H:73-112^80%ID^E:9e-14^RecName: Full=Pentatricopeptide repeat-containing protein At4g18975, chloroplastic;^Eukaryota; Viridiplantae; Streptophyta; Embryophyta; Tracheophyta; Spermatophyta; Magnoliophyta; eudicotyledons; Gunneridae; Pentapetalae; rosids; malvids; Brassicales; Brassicaceae; Camelineae; Arabidopsis	.	.	c378_g1_i1|m.130	154-513[+]	PP322_ARATH^PP322_ARATH^Q:81-120,H:73-112^80%ID^E:2e-14^RecName: Full=Pentatricopeptide repeat-containing protein At4g18975, chloroplastic;^Eukaryota; Viridiplantae; Streptophyta; Embryophyta; Tracheophyta; Spermatophyta; Magnoliophyta; eudicotyledons; Gunneridae; Pentapetalae; rosids; malvids; Brassicales; Brassicaceae; Camelineae; Arabidopsis	.	.	.	.	.	GO:0009507^cellular_component^chloroplast	.	.	.
c382_g1	c382_g1_i1	CHMU_SCHPO^CHMU_SCHPO^Q:33-302,H:5-94^54.44%ID^E:2e-25^RecName: Full=Probable chorismate mutase;^Eukaryota; Fungi; Dikarya; Ascomycota; Taphrinomycotina; Schizosaccharomycetes; Schizosaccharomycetales; Schizosaccharomycetaceae; Schizosaccharomyces	.	.	.	.	.	.	.	.	.	COG1605^Chorismate mutase	GO:0005737^cellular_component^cytoplasm`GO:0005829^cellular_component^cytosol`GO:0005634^cellular_component^nucleus`GO:0004106^molecular_function^chorismate mutase activity`GO:0046417^biological_process^chorismate metabolic process`GO:0009094^biological_process^L-phenylalanine biosynthetic process`GO:0000162^biological_process^tryptophan biosynthetic process`GO:0006571^biological_process^tyrosine…	.	.	.
c383_g1	c383_g1_i1	.	.	.	.	.	.	.	.	.	.	.	.	.	.	.
c383_g1	c383_g1_i2	.	.	.	c383_g1_i2|m.133	2-241[+]	.	.	.	.	.	.	.	.	.	.
c386_g1	c386_g1_i1	JMJ25_ARATH^JMJ25_ARATH^Q:2-259,H:746-831^76.74%ID^E:5e-42^RecName: Full=Lysine-specific demethylase JMJ25;^Eukaryota; Viridiplantae; Streptophyta; Embryophyta; Tracheophyta; Spermatophyta; Magnoliophyta; eudicotyledons; Gunneridae; Pentapetalae; rosids; malvids; Brassicales; Brassicaceae; Camelineae; Arabidopsis	.	.	c386_g1_i1|m.134	2-259[+]	JMJ25_ARATH^JMJ25_ARATH^Q:1-86,H:746-831^76.74%ID^E:4e-42^RecName: Full=Lysine-specific demethylase JMJ25;^Eukaryota; Viridiplantae; Streptophyta; Embryophyta; Tracheophyta; Spermatophyta; Magnoliophyta; eudicotyledons; Gunneridae; Pentapetalae; rosids; malvids; Brassicales; Brassicaceae; Camelineae; Arabidopsis	.	PF02373.17^JmjC^JmjC domain, hydroxylase^3-85^E:2.9e-11	.	.	.	GO:0005634^cellular_component^nucleus`GO:0051213^molecular_function^dioxygenase activity`GO:0032454^molecular_function^histone demethylase activity (H3-K9 specific)`GO:0046872^molecular_function^metal ion binding`GO:0033169^biological_process^histone H3-K9 demethylation`GO:0060969^biological_process^negative regulation of gene silencing`GO:0006355^biological_process^regulation of transcription, D…	.	.	.
c388_g1	c388_g1_i1	YJBQ_ECOLI^YJBQ_ECOLI^Q:74-490,H:2-137^51.8%ID^E:3e-43^RecName: Full=UPF0047 protein YjbQ;^Bacteria; Proteobacteria; Gammaproteobacteria; Enterobacteriales; Enterobacteriaceae; Escherichia	.	.	c388_g1_i1|m.136	2-496[+]	YJBQ_ECOLI^YJBQ_ECOLI^Q:25-163,H:2-137^51.8%ID^E:1e-44^RecName: Full=UPF0047 protein YjbQ;^Bacteria; Proteobacteria; Gammaproteobacteria; Enterobacteriales; Enterobacteriaceae; Escherichia	.	PF01894.12^UPF0047^Uncharacterised protein family UPF0047^40-161^E:1.9e-42	.	.	COG0432^Secondary thiamine-phosphate synthase enzyme	.	.	.	.
c392_g1	c392_g1_i1	.	.	.	.	.	.	.	.	.	.	.	.	.	.	.
c393_g1	c393_g1_i1	.	.	.	c393_g1_i1|m.140	3-425[+]	.	.	.	.	.	.	.	.	.	.
c395_g2	c395_g2_i1	.	.	.	c395_g2_i1|m.142	2-205[+]	.	.	.	.	.	.	.	.	.	.
c404_g1	c404_g1_i1	EF1G_RAT^EF1G_RAT^Q:5-358,H:186-322^35.77%ID^E:3e-09^RecName: Full=Elongation factor 1-gamma;^Eukaryota; Metazoa; Chordata; Craniata; Vertebrata; Euteleostomi; Mammalia; Eutheria; Euarchontoglires; Glires; Rodentia; Sciurognathi; Muroidea; Muridae; Murinae; Rattus	.	.	c404_g1_i1|m.144	2-346[+]	EF1G_MOUSE^EF1G_MOUSE^Q:2-112,H:186-315^36.92%ID^E:4e-17^RecName: Full=Elongation factor 1-gamma;^Eukaryota; Metazoa; Chordata; Craniata; Vertebrata; Euteleostomi; Mammalia; Eutheria; Euarchontoglires; Glires; Rodentia; Sciurognathi; Muroidea; Muridae; Murinae; Mus; Mus	.	PF00647.14^EF1G^Elongation factor 1 gamma, conserved domain^72-114^E:7.2e-13	.	.	COG0625^glutathione s-transferase	GO:0070062^cellular_component^extracellular vesicular exosome`GO:0016020^cellular_component^membrane`GO:0005634^cellular_component^nucleus`GO:0003746^molecular_function^translation elongation factor activity`GO:0009615^biological_process^response to virus	GO:0003746^molecular_function^translation elongation factor activity`GO:0006414^biological_process^translational elongation	.	.
c407_g1	c407_g1_i1	ATPB_SCHPO^ATPB_SCHPO^Q:3-635,H:128-338^88.63%ID^E:5e-131^RecName: Full=ATP synthase subunit beta, mitochondrial;^Eukaryota; Fungi; Dikarya; Ascomycota; Taphrinomycotina; Schizosaccharomycetes; Schizosaccharomycetales; Schizosaccharomycetaceae; Schizosaccharomyces	.	.	c407_g1_i1|m.146	3-635[+]	ATPB_SCHPO^ATPB_SCHPO^Q:1-211,H:128-338^88.63%ID^E:5e-131^RecName: Full=ATP synthase subunit beta, mitochondrial;^Eukaryota; Fungi; Dikarya; Ascomycota; Taphrinomycotina; Schizosaccharomycetes; Schizosaccharomycetales; Schizosaccharomycetaceae; Schizosaccharomyces	.	PF00006.20^ATP-synt_ab^ATP synthase alpha/beta family, nucleotide-binding domain^55-208^E:1.7e-42	.	.	COG0055^Produces ATP from ADP in the presence of a proton gradient across the membrane. The catalytic sites are hosted primarily by the beta subunits (By similarity)	GO:0005754^cellular_component^mitochondrial proton-transporting ATP synthase, catalytic core`GO:0005739^cellular_component^mitochondrion`GO:0043531^molecular_function^ADP binding`GO:0005524^molecular_function^ATP binding`GO:0016887^molecular_function^ATPase activity`GO:0046933^molecular_function^proton-transporting ATP synthase activity, rotational mechanism`GO:0006200^biological_process^ATP cata…	GO:0005524^molecular_function^ATP binding	.	.
c408_g1	c408_g1_i1	.	.	.	c408_g1_i1|m.150	96-329[-]	.	.	.	.	.	.	.	.	.	.
c416_g1	c416_g1_i1	.	.	.	c416_g1_i1|m.153	2-169[+]	.	.	.	.	.	.	.	.	.	.
c417_g1	c417_g1_i1	EIF3L_NEMVE^EIF3L_NEMVE^Q:285-4,H:36-129^43.62%ID^E:2e-25^RecName: Full=Eukaryotic translation initiation factor 3 subunit L {ECO:0000255|HAMAP-Rule:MF_03011};^Eukaryota; Metazoa; Cnidaria; Anthozoa; Hexacorallia; Actiniaria; Edwardsiidae; Nematostella	.	.	.	.	.	.	.	.	.	.	GO:0016282^cellular_component^eukaryotic 43S preinitiation complex`GO:0033290^cellular_component^eukaryotic 48S preinitiation complex`GO:0005852^cellular_component^eukaryotic translation initiation factor 3 complex`GO:0003743^molecular_function^translation initiation factor activity`GO:0001731^biological_process^formation of translation preinitiation complex`GO:0006446^biological_process^regulati…	.	.	.
c423_g1	c423_g1_i1	.	.	.	c423_g1_i1|m.157	3-467[-]	.	.	.	.	.	.	.	.	.	.
c424_g1	c424_g1_i1	.	.	.	c424_g1_i1|m.159	19-507[-]	.	.	.	.	.	.	.	.	.	.
c428_g1	c428_g1_i1	.	.	.	c428_g1_i1|m.162	85-273[+]	.	.	.	.	.	.	.	.	.	.
c432_g1	c432_g1_i1	.	.	.	.	.	.	.	.	.	.	.	.	.	.	.
c437_g1	c437_g1_i1	.	.	.	c437_g1_i1|m.163	3-365[+]	.	.	.	.	.	.	.	.	.	.
c439_g1	c439_g1_i1	.	.	.	.	.	.	.	.	.	.	.	.	.	.	.
c446_g1	c446_g1_i1	.	.	.	.	.	.	.	.	.	.	.	.	.	.	.
c447_g1	c447_g1_i1	.	.	.	.	.	.	.	.	.	.	.	.	.	.	.
c448_g1	c448_g1_i1	SD22_ARATH^SD22_ARATH^Q:213-4,H:22-92^49.3%ID^E:1e-14^RecName: Full=G-type lectin S-receptor-like serine/threonine-protein kinase SD2-2;^Eukaryota; Viridiplantae; Streptophyta; Embryophyta; Tracheophyta; Spermatophyta; Magnoliophyta; eudicotyledons; Gunneridae; Pentapetalae; rosids; malvids; Brassicales; Brassicaceae; Camelineae; Arabidopsis	.	.	c448_g1_i1|m.170	1-282[-]	SD22_ARATH^SD22_ARATH^Q:24-93,H:22-92^49.3%ID^E:1e-14^RecName: Full=G-type lectin S-receptor-like serine/threonine-protein kinase SD2-2;^Eukaryota; Viridiplantae; Streptophyta; Embryophyta; Tracheophyta; Spermatophyta; Magnoliophyta; eudicotyledons; Gunneridae; Pentapetalae; rosids; malvids; Brassicales; Brassicaceae; Camelineae; Arabidopsis	.	.	.	.	COG0515^Serine Threonine protein kinase	GO:0016021^cellular_component^integral component of membrane`GO:0005886^cellular_component^plasma membrane`GO:0005524^molecular_function^ATP binding`GO:0005516^molecular_function^calmodulin binding`GO:0030246^molecular_function^carbohydrate binding`GO:0004674^molecular_function^protein serine/threonine kinase activity`GO:0048544^biological_process^recognition of pollen	.	.	.
c452_g1	c452_g1_i1	GAOX2_ARATH^GAOX2_ARATH^Q:2-337,H:129-240^63.39%ID^E:1e-46^RecName: Full=Gibberellin 20 oxidase 2;^Eukaryota; Viridiplantae; Streptophyta; Embryophyta; Tracheophyta; Spermatophyta; Magnoliophyta; eudicotyledons; Gunneridae; Pentapetalae; rosids; malvids; Brassicales; Brassicaceae; Camelineae; Arabidopsis	.	.	c452_g1_i1|m.173	2-157[-]	.	.	.	.	.	.	.	.	.	.
c454_g1	c454_g1_i1	KPYK_EIMTE^KPYK_EIMTE^Q:403-17,H:282-411^52.31%ID^E:7e-42^RecName: Full=Pyruvate kinase;^Eukaryota; Alveolata; Apicomplexa; Conoidasida; Coccidia; Eucoccidiorida; Eimeriorina; Eimeriidae; Eimeria	.	.	c454_g1_i1|m.174	2-403[-]	KPYK_EIMTE^KPYK_EIMTE^Q:1-129,H:282-411^52.31%ID^E:6e-42^RecName: Full=Pyruvate kinase;^Eukaryota; Alveolata; Apicomplexa; Conoidasida; Coccidia; Eucoccidiorida; Eimeriorina; Eimeriidae; Eimeria	.	PF00224.16^PK^Pyruvate kinase, barrel domain^2-114^E:6.4e-41	.	.	.	GO:0005524^molecular_function^ATP binding`GO:0000287^molecular_function^magnesium ion binding`GO:0030955^molecular_function^potassium ion binding`GO:0004743^molecular_function^pyruvate kinase activity`GO:0006096^biological_process^glycolytic process	GO:0000287^molecular_function^magnesium ion binding`GO:0004743^molecular_function^pyruvate kinase activity`GO:0030955^molecular_function^potassium ion binding`GO:0006096^biological_process^glycolytic process	.	.
c461_g1	c461_g1_i1	HEM11_ARATH^HEM11_ARATH^Q:3-392,H:314-443^78.46%ID^E:2e-57^RecName: Full=Glutamyl-tRNA reductase 1, chloroplastic;^Eukaryota; Viridiplantae; Streptophyta; Embryophyta; Tracheophyta; Spermatophyta; Magnoliophyta; eudicotyledons; Gunneridae; Pentapetalae; rosids; malvids; Brassicales; Brassicaceae; Camelineae; Arabidopsis	.	.	c461_g1_i1|m.175	3-392[+]	HEM11_CUCSA^HEM11_CUCSA^Q:1-130,H:321-450^80%ID^E:7e-67^RecName: Full=Glutamyl-tRNA reductase 1, chloroplastic;^Eukaryota; Viridiplantae; Streptophyta; Embryophyta; Tracheophyta; Spermatophyta; Magnoliophyta; eudicotyledons; Gunneridae; Pentapetalae; rosids; fabids; Cucurbitales; Cucurbitaceae; Benincaseae; Cucumis	.	PF01488.15^Shikimate_DH^Shikimate / quinate 5-dehydrogenase^1-94^E:9.3e-20	.	.	.	GO:0009507^cellular_component^chloroplast`GO:0008883^molecular_function^glutamyl-tRNA reductase activity`GO:0050661^molecular_function^NADP binding`GO:0015995^biological_process^chlorophyll biosynthetic process`GO:0006782^biological_process^protoporphyrinogen IX biosynthetic process	.	.	.
c462_g1	c462_g1_i2	MCES1_ARATH^MCES1_ARATH^Q:107-3,H:19-53^85.71%ID^E:9e-12^RecName: Full=mRNA cap guanine-N7 methyltransferase 1;^Eukaryota; Viridiplantae; Streptophyta; Embryophyta; Tracheophyta; Spermatophyta; Magnoliophyta; eudicotyledons; Gunneridae; Pentapetalae; rosids; malvids; Brassicales; Brassicaceae; Camelineae; Arabidopsis	.	.	c462_g1_i2|m.178	3-164[-]	MCES1_ARATH^MCES1_ARATH^Q:20-54,H:19-53^85.71%ID^E:6e-13^RecName: Full=mRNA cap guanine-N7 methyltransferase 1;^Eukaryota; Viridiplantae; Streptophyta; Embryophyta; Tracheophyta; Spermatophyta; Magnoliophyta; eudicotyledons; Gunneridae; Pentapetalae; rosids; malvids; Brassicales; Brassicaceae; Camelineae; Arabidopsis	.	.	.	.	COG0500^methyltransferase	GO:0005634^cellular_component^nucleus`GO:0004482^molecular_function^mRNA (guanine-N7-)-methyltransferase activity`GO:0003723^molecular_function^RNA binding	.	.	.
c476_g1	c476_g1_i1	SRO2_ARATH^SRO2_ARATH^Q:206-18,H:73-136^50%ID^E:1e-11^RecName: Full=Probable inactive poly [ADP-ribose] polymerase SRO2;^Eukaryota; Viridiplantae; Streptophyta; Embryophyta; Tracheophyta; Spermatophyta; Magnoliophyta; eudicotyledons; Gunneridae; Pentapetalae; rosids; malvids; Brassicales; Brassicaceae; Camelineae; Arabidopsis	.	.	c476_g1_i1|m.180	3-251[-]	SRO2_ARATH^SRO2_ARATH^Q:1-78,H:58-136^49.37%ID^E:6e-16^RecName: Full=Probable inactive poly [ADP-ribose] polymerase SRO2;^Eukaryota; Viridiplantae; Streptophyta; Embryophyta; Tracheophyta; Spermatophyta; Magnoliophyta; eudicotyledons; Gunneridae; Pentapetalae; rosids; malvids; Brassicales; Brassicaceae; Camelineae; Arabidopsis	.	.	.	.	.	GO:0005634^cellular_component^nucleus`GO:0003950^molecular_function^NAD+ ADP-ribosyltransferase activity`GO:0007275^biological_process^multicellular organismal development	.	.	.
c477_g1	c477_g1_i1	.	.	.	c477_g1_i1|m.182	3-296[+]	.	.	.	.	.	.	.	.	.	.
c481_g1	c481_g1_i1	PMA4_NICPL^PMA4_NICPL^Q:373-47,H:3-111^88.99%ID^E:1e-47^RecName: Full=Plasma membrane ATPase 4;^Eukaryota; Viridiplantae; Streptophyta; Embryophyta; Tracheophyta; Spermatophyta; Magnoliophyta; eudicotyledons; Gunneridae; Pentapetalae; asterids; lamiids; Solanales; Solanaceae; Nicotianoideae; Nicotianeae; Nicotiana	.	.	c481_g1_i1|m.185	32-385[-]	PMA4_NICPL^PMA4_NICPL^Q:5-117,H:3-115^87.61%ID^E:1e-57^RecName: Full=Plasma membrane ATPase 4;^Eukaryota; Viridiplantae; Streptophyta; Embryophyta; Tracheophyta; Spermatophyta; Magnoliophyta; eudicotyledons; Gunneridae; Pentapetalae; asterids; lamiids; Solanales; Solanaceae; Nicotianoideae; Nicotianeae; Nicotiana	.	PF00690.21^Cation_ATPase_N^Cation transporter/ATPase, N-terminus^21-84^E:3e-16	.	.	.	GO:0016021^cellular_component^integral component of membrane`GO:0005886^cellular_component^plasma membrane`GO:0005524^molecular_function^ATP binding`GO:0008553^molecular_function^hydrogen-exporting ATPase activity, phosphorylative mechanism`GO:0046872^molecular_function^metal ion binding`GO:0006754^biological_process^ATP biosynthetic process	.	.	.
c484_g1	c484_g1_i1	UBC22_ARATH^UBC22_ARATH^Q:267-4,H:25-112^79.55%ID^E:6e-47^RecName: Full=Ubiquitin-conjugating enzyme E2 22;^Eukaryota; Viridiplantae; Streptophyta; Embryophyta; Tracheophyta; Spermatophyta; Magnoliophyta; eudicotyledons; Gunneridae; Pentapetalae; rosids; malvids; Brassicales; Brassicaceae; Camelineae; Arabidopsis	.	.	c484_g1_i1|m.189	1-267[-]	UBC22_ARATH^UBC22_ARATH^Q:1-88,H:25-112^79.55%ID^E:5e-47^RecName: Full=Ubiquitin-conjugating enzyme E2 22;^Eukaryota; Viridiplantae; Streptophyta; Embryophyta; Tracheophyta; Spermatophyta; Magnoliophyta; eudicotyledons; Gunneridae; Pentapetalae; rosids; malvids; Brassicales; Brassicaceae; Camelineae; Arabidopsis	.	PF00179.21^UQ_con^Ubiquitin-conjugating enzyme^2-89^E:1.1e-27	.	.	COG5078^ubiquitin-conjugating enzyme	GO:0016881^molecular_function^acid-amino acid ligase activity`GO:0005524^molecular_function^ATP binding`GO:0004842^molecular_function^ubiquitin-protein transferase activity`GO:0006511^biological_process^ubiquitin-dependent protein catabolic process	.	.	.
c486_g1	c486_g1_i1	PXM16_ARATH^PXM16_ARATH^Q:164-3,H:13-66^75.93%ID^E:2e-19^RecName: Full=Zinc-metallopeptidase, peroxisomal;^Eukaryota; Viridiplantae; Streptophyta; Embryophyta; Tracheophyta; Spermatophyta; Magnoliophyta; eudicotyledons; Gunneridae; Pentapetalae; rosids; malvids; Brassicales; Brassicaceae; Camelineae; Arabidopsis	.	.	c486_g1_i1|m.191	3-191[-]	PXM16_ARATH^PXM16_ARATH^Q:10-63,H:13-66^75.93%ID^E:2e-20^RecName: Full=Zinc-metallopeptidase, peroxisomal;^Eukaryota; Viridiplantae; Streptophyta; Embryophyta; Tracheophyta; Spermatophyta; Magnoliophyta; eudicotyledons; Gunneridae; Pentapetalae; rosids; malvids; Brassicales; Brassicaceae; Camelineae; Arabidopsis	.	.	.	.	COG1025^peptidase'	GO:0005777^cellular_component^peroxisome`GO:0046872^molecular_function^metal ion binding`GO:0004222^molecular_function^metalloendopeptidase activity	.	.	.
c490_g1	c490_g1_i1	.	.	.	c490_g1_i1|m.192	2-214[+]	.	.	.	.	.	.	.	.	.	.
c493_g1	c493_g1_i1	.	.	.	c493_g1_i1|m.194	372-566[+]	.	.	.	.	.	.	.	.	.	.
c497_g1	c497_g1_i1	BBD1_ARATH^BBD1_ARATH^Q:212-3,H:181-249^84.29%ID^E:3e-35^RecName: Full=Bifunctional nuclease 1;^Eukaryota; Viridiplantae; Streptophyta; Embryophyta; Tracheophyta; Spermatophyta; Magnoliophyta; eudicotyledons; Gunneridae; Pentapetalae; rosids; malvids; Brassicales; Brassicaceae; Camelineae; Arabidopsis	.	.	c497_g1_i1|m.195	3-230[-]	BBD1_ARATH^BBD1_ARATH^Q:7-76,H:181-249^84.29%ID^E:2e-35^RecName: Full=Bifunctional nuclease 1;^Eukaryota; Viridiplantae; Streptophyta; Embryophyta; Tracheophyta; Spermatophyta; Magnoliophyta; eudicotyledons; Gunneridae; Pentapetalae; rosids; malvids; Brassicales; Brassicaceae; Camelineae; Arabidopsis	.	PF02577.9^DNase-RNase^Bifunctional nuclease^7-70^E:5.7e-14	.	.	COG1259^nuclease activity	GO:0005634^cellular_component^nucleus`GO:0004518^molecular_function^nuclease activity`GO:0043565^molecular_function^sequence-specific DNA binding`GO:0050832^biological_process^defense response to fungus`GO:0045892^biological_process^negative regulation of transcription, DNA-templated`GO:0090305^biological_process^nucleic acid phosphodiester bond hydrolysis`GO:0031063^biological_process^regulation…	GO:0004518^molecular_function^nuclease activity	.	.
c506_g1	c506_g1_i1	SUC2_ARATH^SUC2_ARATH^Q:351-1,H:11-126^73.5%ID^E:4e-51^RecName: Full=Sucrose transport protein SUC2;^Eukaryota; Viridiplantae; Streptophyta; Embryophyta; Tracheophyta; Spermatophyta; Magnoliophyta; eudicotyledons; Gunneridae; Pentapetalae; rosids; malvids; Brassicales; Brassicaceae; Camelineae; Arabidopsis	.	.	c506_g1_i1|m.198	2-349[-]	.	.	.	.	.	.	.	.	.	.
c509_g1	c509_g1_i1	.	.	.	c509_g1_i1|m.200	40-240[-]	.	.	.	.	.	.	.	.	.	.
c510_g1	c510_g1_i1	.	.	.	.	.	.	.	.	.	.	.	.	.	.	.
c514_g1	c514_g1_i1	KSG10_ARATH^KSG10_ARATH^Q:369-1,H:286-380^67.48%ID^E:5e-49^RecName: Full=Shaggy-related protein kinase kappa;^Eukaryota; Viridiplantae; Streptophyta; Embryophyta; Tracheophyta; Spermatophyta; Magnoliophyta; eudicotyledons; Gunneridae; Pentapetalae; rosids; malvids; Brassicales; Brassicaceae; Camelineae; Arabidopsis	.	.	c514_g1_i1|m.203	163-369[-]	KSG10_ARATH^KSG10_ARATH^Q:1-68,H:286-353^88.24%ID^E:1e-36^RecName: Full=Shaggy-related protein kinase kappa;^Eukaryota; Viridiplantae; Streptophyta; Embryophyta; Tracheophyta; Spermatophyta; Magnoliophyta; eudicotyledons; Gunneridae; Pentapetalae; rosids; malvids; Brassicales; Brassicaceae; Camelineae; Arabidopsis	.	.	.	.	COG0515^Serine Threonine protein kinase	GO:0005886^cellular_component^plasma membrane`GO:0005524^molecular_function^ATP binding`GO:0004674^molecular_function^protein serine/threonine kinase activity	.	.	.
c517_g1	c517_g1_i1	.	.	.	.	.	.	.	.	.	.	.	.	.	.	.
c518_g1	c518_g1_i1	FB72_ARATH^FB72_ARATH^Q:274-20,H:237-324^38.64%ID^E:1e-09^RecName: Full=Putative F-box protein At1g65770;^Eukaryota; Viridiplantae; Streptophyta; Embryophyta; Tracheophyta; Spermatophyta; Magnoliophyta; eudicotyledons; Gunneridae; Pentapetalae; rosids; malvids; Brassicales; Brassicaceae; Camelineae; Arabidopsis	.	.	c518_g1_i1|m.206	2-409[-]	FB72_ARATH^FB72_ARATH^Q:46-130,H:237-324^38.64%ID^E:9e-10^RecName: Full=Putative F-box protein At1g65770;^Eukaryota; Viridiplantae; Streptophyta; Embryophyta; Tracheophyta; Spermatophyta; Magnoliophyta; eudicotyledons; Gunneridae; Pentapetalae; rosids; malvids; Brassicales; Brassicaceae; Camelineae; Arabidopsis	.	PF03478.13^DUF295^Protein of unknown function (DUF295)^91-132^E:1.1e-14	.	.	.	GO:2000083^biological_process^negative regulation of L-ascorbic acid biosynthetic process	.	.	.
c521_g1	c521_g1_i1	GIGAN_ARATH^GIGAN_ARATH^Q:393-1,H:409-539^87.79%ID^E:5e-62^RecName: Full=Protein GIGANTEA;^Eukaryota; Viridiplantae; Streptophyta; Embryophyta; Tracheophyta; Spermatophyta; Magnoliophyta; eudicotyledons; Gunneridae; Pentapetalae; rosids; malvids; Brassicales; Brassicaceae; Camelineae; Arabidopsis	.	.	.	.	.	.	.	.	.	.	GO:0005737^cellular_component^cytoplasm`GO:0005654^cellular_component^nucleoplasm`GO:0005634^cellular_component^nucleus`GO:0030154^biological_process^cell differentiation`GO:0007623^biological_process^circadian rhythm`GO:0009908^biological_process^flower development`GO:0048578^biological_process^positive regulation of long-day photoperiodism, flowering`GO:0009585^biological_process^red, far-red l…	.	.	.
c523_g1	c523_g1_i1	.	.	.	c523_g1_i1|m.209	2-211[-]	TMVRN_NICGU^TMVRN_NICGU^Q:1-69,H:218-291^40%ID^E:1e-09^RecName: Full=TMV resistance protein N;^Eukaryota; Viridiplantae; Streptophyta; Embryophyta; Tracheophyta; Spermatophyta; Magnoliophyta; eudicotyledons; Gunneridae; Pentapetalae; asterids; lamiids; Solanales; Solanaceae; Nicotianoideae; Nicotianeae; Nicotiana	.	PF00931.17^NB-ARC^NB-ARC domain^1-69^E:1.7e-07	.	.	.	GO:0005737^cellular_component^cytoplasm`GO:0043531^molecular_function^ADP binding`GO:0005524^molecular_function^ATP binding`GO:0009626^biological_process^plant-type hypersensitive response`GO:0007165^biological_process^signal transduction	GO:0043531^molecular_function^ADP binding	.	.
c529_g1	c529_g1_i1	.	.	.	.	.	.	.	.	.	.	.	.	.	.	.
c531_g1	c531_g1_i1	ASPG1_ARATH^ASPG1_ARATH^Q:735-1,H:95-353^61.39%ID^E:1e-92^RecName: Full=Protein ASPARTIC PROTEASE IN GUARD CELL 1;^Eukaryota; Viridiplantae; Streptophyta; Embryophyta; Tracheophyta; Spermatophyta; Magnoliophyta; eudicotyledons; Gunneridae; Pentapetalae; rosids; malvids; Brassicales; Brassicaceae; Camelineae; Arabidopsis	.	.	.	.	.	.	.	.	.	.	GO:0005783^cellular_component^endoplasmic reticulum`GO:0004190^molecular_function^aspartic-type endopeptidase activity`GO:0070001^molecular_function^aspartic-type peptidase activity`GO:0003677^molecular_function^DNA binding`GO:0009737^biological_process^response to abscisic acid`GO:0009414^biological_process^response to water deprivation`GO:0009627^biological_process^systemic acquired resistance	.	.	.
c533_g1	c533_g1_i1	.	.	.	.	.	.	.	.	.	.	.	.	.	.	.
c536_g1	c536_g1_i1	.	.	.	.	.	.	.	.	.	.	.	.	.	.	.
c543_g1	c543_g1_i1	AGLUP_ARATH^AGLUP_ARATH^Q:6-149,H:303-350^79.17%ID^E:2e-19^RecName: Full=ADP-glucose phosphorylase;^Eukaryota; Viridiplantae; Streptophyta; Embryophyta; Tracheophyta; Spermatophyta; Magnoliophyta; eudicotyledons; Gunneridae; Pentapetalae; rosids; malvids; Brassicales; Brassicaceae; Camelineae; Arabidopsis	.	.	.	.	.	.	.	.	.	COG1085^galactose-1-phosphate uridylyltransferase	GO:0047345^molecular_function^ribose-5-phosphate adenylyltransferase activity`GO:0008108^molecular_function^UDP-glucose:hexose-1-phosphate uridylyltransferase activity`GO:0008270^molecular_function^zinc ion binding`GO:0005975^biological_process^carbohydrate metabolic process`GO:0006012^biological_process^galactose metabolic process`GO:0080040^biological_process^positive regulation of cellular res…	.	.	.
c545_g1	c545_g1_i1	TRXB2_ARATH^TRXB2_ARATH^Q:2-121,H:344-383^100%ID^E:2e-18^RecName: Full=Thioredoxin reductase 2;^Eukaryota; Viridiplantae; Streptophyta; Embryophyta; Tracheophyta; Spermatophyta; Magnoliophyta; eudicotyledons; Gunneridae; Pentapetalae; rosids; malvids; Brassicales; Brassicaceae; Camelineae; Arabidopsis	.	.	.	.	.	.	.	.	.	COG0492^thioredoxin reductase	GO:0005759^cellular_component^mitochondrial matrix`GO:0050660^molecular_function^flavin adenine dinucleotide binding`GO:0004791^molecular_function^thioredoxin-disulfide reductase activity`GO:0019430^biological_process^removal of superoxide radicals	.	.	.
c551_g1	c551_g1_i1	.	.	.	c551_g1_i1|m.218	3-515[-]	.	.	.	.	.	.	.	.	.	.
c556_g1	c556_g1_i1	BIG_ARATH^BIG_ARATH^Q:456-1,H:4527-4678^76.97%ID^E:1e-72^RecName: Full=Auxin transport protein BIG;^Eukaryota; Viridiplantae; Streptophyta; Embryophyta; Tracheophyta; Spermatophyta; Magnoliophyta; eudicotyledons; Gunneridae; Pentapetalae; rosids; malvids; Brassicales; Brassicaceae; Camelineae; Arabidopsis	.	.	c556_g1_i1|m.219	1-456[-]	BIG_ARATH^BIG_ARATH^Q:1-152,H:4527-4678^76.97%ID^E:1e-72^RecName: Full=Auxin transport protein BIG;^Eukaryota; Viridiplantae; Streptophyta; Embryophyta; Tracheophyta; Spermatophyta; Magnoliophyta; eudicotyledons; Gunneridae; Pentapetalae; rosids; malvids; Brassicales; Brassicaceae; Camelineae; Arabidopsis	.	PF13764.1^E3_UbLigase_R4^E3 ubiquitin-protein ligase UBR4^1-150^E:4e-48	.	.	.	GO:0005829^cellular_component^cytosol`GO:0016021^cellular_component^integral component of membrane`GO:0016020^cellular_component^membrane`GO:0009506^cellular_component^plasmodesma`GO:0004842^molecular_function^ubiquitin-protein transferase activity`GO:0008270^molecular_function^zinc ion binding`GO:0009926^biological_process^auxin polar transport`GO:0009734^biological_process^auxin-activated signa…	.	.	.
c560_g1	c560_g1_i2	CLP41_ARATH^CLP41_ARATH^Q:20-223,H:175-241^61.76%ID^E:3e-19^RecName: Full=Clp protease-related protein At4g12060, chloroplastic;^Eukaryota; Viridiplantae; Streptophyta; Embryophyta; Tracheophyta; Spermatophyta; Magnoliophyta; eudicotyledons; Gunneridae; Pentapetalae; rosids; malvids; Brassicales; Brassicaceae; Camelineae; Arabidopsis	.	.	c560_g1_i2|m.221	2-226[+]	CLP41_ARATH^CLP41_ARATH^Q:7-74,H:175-241^61.76%ID^E:2e-19^RecName: Full=Clp protease-related protein At4g12060, chloroplastic;^Eukaryota; Viridiplantae; Streptophyta; Embryophyta; Tracheophyta; Spermatophyta; Magnoliophyta; eudicotyledons; Gunneridae; Pentapetalae; rosids; malvids; Brassicales; Brassicaceae; Camelineae; Arabidopsis	.	.	.	.	COG0542^ATP-dependent CLP protease ATP-binding subunit	GO:0009507^cellular_component^chloroplast`GO:0009941^cellular_component^chloroplast envelope`GO:0009570^cellular_component^chloroplast stroma`GO:0009532^cellular_component^plastid stroma`GO:0043424^molecular_function^protein histidine kinase binding`GO:0019538^biological_process^protein metabolic process	.	.	.
c563_g1	c563_g1_i1	.	.	.	.	.	.	.	.	.	.	.	.	.	.	.
c564_g1	c564_g1_i1	LSG1_BOVIN^LSG1_BOVIN^Q:371-9,H:387-507^54.55%ID^E:2e-40^RecName: Full=Large subunit GTPase 1 homolog;^Eukaryota; Metazoa; Chordata; Craniata; Vertebrata; Euteleostomi; Mammalia; Eutheria; Laurasiatheria; Cetartiodactyla; Ruminantia; Pecora; Bovidae; Bovinae; Bos	.	.	c564_g1_i1|m.222	3-371[-]	LSG1_BOVIN^LSG1_BOVIN^Q:1-121,H:387-507^54.55%ID^E:2e-40^RecName: Full=Large subunit GTPase 1 homolog;^Eukaryota; Metazoa; Chordata; Craniata; Vertebrata; Euteleostomi; Mammalia; Eutheria; Laurasiatheria; Cetartiodactyla; Ruminantia; Pecora; Bovidae; Bovinae; Bos	.	PF01926.18^MMR_HSR1^50S ribosome-binding GTPase^1-82^E:1.7e-14	.	.	COG1161^Required for a late step of 50S ribosomal subunit assembly. Has GTPase activity (By similarity)	GO:0015030^cellular_component^Cajal body`GO:0005829^cellular_component^cytosol`GO:0005783^cellular_component^endoplasmic reticulum`GO:0005525^molecular_function^GTP binding`GO:0003924^molecular_function^GTPase activity`GO:0006184^biological_process^GTP catabolic process`GO:0051168^biological_process^nuclear export`GO:0015031^biological_process^protein transport`GO:0042254^biological_process^ribos…	GO:0005525^molecular_function^GTP binding	.	.
c568_g1	c568_g1_i1	.	.	.	c568_g1_i1|m.224	2-652[-]	.	.	.	.	.	.	.	.	.	.
c571_g1	c571_g1_i1	C3H44_ORYSJ^C3H44_ORYSJ^Q:31-234,H:167-234^33.82%ID^E:7e-06^RecName: Full=Zinc finger CCCH domain-containing protein 44;^Eukaryota; Viridiplantae; Streptophyta; Embryophyta; Tracheophyta; Spermatophyta; Magnoliophyta; Liliopsida; Poales; Poaceae; BEP clade; Ehrhartoideae; Oryzeae; Oryza	.	.	c571_g1_i1|m.227	1-417[+]	C3H44_ORYSJ^C3H44_ORYSJ^Q:11-78,H:167-234^33.82%ID^E:3e-06^RecName: Full=Zinc finger CCCH domain-containing protein 44;^Eukaryota; Viridiplantae; Streptophyta; Embryophyta; Tracheophyta; Spermatophyta; Magnoliophyta; Liliopsida; Poales; Poaceae; BEP clade; Ehrhartoideae; Oryzeae; Oryza	.	PF00013.24^KH_1^KH domain^12-74^E:3.9e-12	.	.	.	GO:0003677^molecular_function^DNA binding`GO:0046872^molecular_function^metal ion binding`GO:0003723^molecular_function^RNA binding	GO:0003723^molecular_function^RNA binding	.	.
c572_g1	c572_g1_i1	FK117_ARATH^FK117_ARATH^Q:348-28,H:232-331^49.53%ID^E:5e-29^RecName: Full=F-box/kelch-repeat protein At5g42350;^Eukaryota; Viridiplantae; Streptophyta; Embryophyta; Tracheophyta; Spermatophyta; Magnoliophyta; eudicotyledons; Gunneridae; Pentapetalae; rosids; malvids; Brassicales; Brassicaceae; Camelineae; Arabidopsis	.	.	c572_g1_i1|m.229	1-348[-]	FK117_ARATH^FK117_ARATH^Q:1-107,H:232-331^49.53%ID^E:5e-29^RecName: Full=F-box/kelch-repeat protein At5g42350;^Eukaryota; Viridiplantae; Streptophyta; Embryophyta; Tracheophyta; Spermatophyta; Magnoliophyta; eudicotyledons; Gunneridae; Pentapetalae; rosids; malvids; Brassicales; Brassicaceae; Camelineae; Arabidopsis	.	PF01344.20^Kelch_1^Kelch motif^2-44^E:6.7e-07	.	.	.	GO:0019005^cellular_component^SCF ubiquitin ligase complex`GO:0001558^biological_process^regulation of cell growth`GO:0008361^biological_process^regulation of cell size	GO:0005515^molecular_function^protein binding	.	.
c586_g1	c586_g1_i1	LYSM4_XENLA^LYSM4_XENLA^Q:174-34,H:71-117^44.68%ID^E:1e-07^RecName: Full=LysM and putative peptidoglycan-binding domain-containing protein 4;^Eukaryota; Metazoa; Chordata; Craniata; Vertebrata; Euteleostomi; Amphibia; Batrachia; Anura; Pipoidea; Pipidae; Xenopodinae; Xenopus; Xenopus	.	.	c586_g1_i1|m.230	1-315[-]	LYSM4_XENLA^LYSM4_XENLA^Q:48-94,H:71-117^44.68%ID^E:3e-08^RecName: Full=LysM and putative peptidoglycan-binding domain-containing protein 4;^Eukaryota; Metazoa; Chordata; Craniata; Vertebrata; Euteleostomi; Amphibia; Batrachia; Anura; Pipoidea; Pipidae; Xenopodinae; Xenopus; Xenopus	.	PF01476.15^LysM^LysM domain^52-82^E:0.00091	.	.	.	GO:0016021^cellular_component^integral component of membrane	.	.	.
c586_g1	c586_g1_i2	.	.	.	c586_g1_i2|m.231	8-241[-]	.	.	.	.	.	.	.	.	.	.
c587_g1	c587_g1_i1	.	.	.	c587_g1_i1|m.232	2-319[+]	.	.	.	.	.	.	.	.	.	.
c592_g1	c592_g1_i1	.	.	.	.	.	.	.	.	.	.	.	.	.	.	.
c593_g1	c593_g1_i1	RT03_PETHY^RT03_PETHY^Q:342-1,H:1-111^90.35%ID^E:4e-45^RecName: Full=Ribosomal protein S3, mitochondrial;^Eukaryota; Viridiplantae; Streptophyta; Embryophyta; Tracheophyta; Spermatophyta; Magnoliophyta; eudicotyledons; Gunneridae; Pentapetalae; asterids; lamiids; Solanales; Solanaceae; Petunioideae; Petunia	.	.	.	.	.	.	.	.	.	.	GO:0005739^cellular_component^mitochondrion`GO:0005840^cellular_component^ribosome`GO:0003723^molecular_function^RNA binding`GO:0003735^molecular_function^structural constituent of ribosome`GO:0006412^biological_process^translation	.	.	.
c593_g2	c593_g2_i1	RT03_OENBE^RT03_OENBE^Q:414-340,H:1-25^88%ID^E:1e-05^RecName: Full=Ribosomal protein S3, mitochondrial;^Eukaryota; Viridiplantae; Streptophyta; Embryophyta; Tracheophyta; Spermatophyta; Magnoliophyta; eudicotyledons; Gunneridae; Pentapetalae; rosids; malvids; Myrtales; Onagraceae; Oenothera	.	.	.	.	.	.	.	.	.	.	GO:0005739^cellular_component^mitochondrion`GO:0005840^cellular_component^ribosome`GO:0003723^molecular_function^RNA binding`GO:0003735^molecular_function^structural constituent of ribosome`GO:0006412^biological_process^translation	.	.	.
c603_g1	c603_g1_i1	NALD2_HUMAN^NALD2_HUMAN^Q:224-9,H:148-220^50.68%ID^E:9e-19^RecName: Full=N-acetylated-alpha-linked acidic dipeptidase 2;^Eukaryota; Metazoa; Chordata; Craniata; Vertebrata; Euteleostomi; Mammalia; Eutheria; Euarchontoglires; Primates; Haplorrhini; Catarrhini; Hominidae; Homo	.	.	c603_g1_i1|m.237	3-224[-]	NALD2_HUMAN^NALD2_HUMAN^Q:1-72,H:148-220^50.68%ID^E:8e-19^RecName: Full=N-acetylated-alpha-linked acidic dipeptidase 2;^Eukaryota; Metazoa; Chordata; Craniata; Vertebrata; Euteleostomi; Mammalia; Eutheria; Euarchontoglires; Primates; Haplorrhini; Catarrhini; Hominidae; Homo	.	PF02225.17^PA^PA domain^9-71^E:3.5e-09	.	.	COG2234^peptidase m28	GO:0016021^cellular_component^integral component of membrane`GO:0004180^molecular_function^carboxypeptidase activity`GO:0016805^molecular_function^dipeptidase activity`GO:0008239^molecular_function^dipeptidyl-peptidase activity`GO:0046872^molecular_function^metal ion binding`GO:0008237^molecular_function^metallopeptidase activity`GO:0050129^molecular_function^N-formylglutamate deformylase activit…	.	.	.
c611_g1	c611_g1_i1	.	.	.	.	.	.	.	.	.	.	.	.	.	.	.
c614_g1	c614_g1_i1	.	.	.	c614_g1_i1|m.240	3-167[+]	.	.	.	.	.	.	.	.	.	.
c619_g1	c619_g1_i1	.	.	.	.	.	.	.	.	.	.	.	.	.	.	.
c643_g1	c643_g1_i2	.	.	.	.	.	.	.	.	.	.	.	.	.	.	.
c645_g1	c645_g1_i1	.	.	.	c645_g1_i1|m.242	1-249[-]	.	.	.	.	.	.	.	.	.	.
c649_g1	c649_g1_i1	YSL6_ARATH^YSL6_ARATH^Q:376-116,H:587-673^83.91%ID^E:1e-42^RecName: Full=Probable metal-nicotianamine transporter YSL6;^Eukaryota; Viridiplantae; Streptophyta; Embryophyta; Tracheophyta; Spermatophyta; Magnoliophyta; eudicotyledons; Gunneridae; Pentapetalae; rosids; malvids; Brassicales; Brassicaceae; Camelineae; Arabidopsis	.	.	.	.	.	.	.	.	.	COG1297^oligo-peptide transporter	GO:0016021^cellular_component^integral component of membrane`GO:0005774^cellular_component^vacuolar membrane`GO:0055085^biological_process^transmembrane transport	.	.	.
c652_g1	c652_g1_i1	.	.	.	.	.	.	.	.	.	.	.	.	.	.	.
c653_g1	c653_g1_i1	.	.	.	c653_g1_i1|m.244	1-183[-]	.	.	.	.	.	.	.	.	.	.
c656_g1	c656_g1_i1	ACOX3_ARATH^ACOX3_ARATH^Q:2-319,H:218-323^87.74%ID^E:1e-66^RecName: Full=Acyl-coenzyme A oxidase 3, peroxisomal;^Eukaryota; Viridiplantae; Streptophyta; Embryophyta; Tracheophyta; Spermatophyta; Magnoliophyta; eudicotyledons; Gunneridae; Pentapetalae; rosids; malvids; Brassicales; Brassicaceae; Camelineae; Arabidopsis	.	.	c656_g1_i1|m.246	2-319[+]	ACOX3_ARATH^ACOX3_ARATH^Q:1-106,H:218-323^87.74%ID^E:1e-66^RecName: Full=Acyl-coenzyme A oxidase 3, peroxisomal;^Eukaryota; Viridiplantae; Streptophyta; Embryophyta; Tracheophyta; Spermatophyta; Magnoliophyta; eudicotyledons; Gunneridae; Pentapetalae; rosids; malvids; Brassicales; Brassicaceae; Camelineae; Arabidopsis	.	.	.	.	.	GO:0005777^cellular_component^peroxisome`GO:0003995^molecular_function^acyl-CoA dehydrogenase activity`GO:0003997^molecular_function^acyl-CoA oxidase activity`GO:0050660^molecular_function^flavin adenine dinucleotide binding`GO:0006635^biological_process^fatty acid beta-oxidation`GO:0033540^biological_process^fatty acid beta-oxidation using acyl-CoA oxidase`GO:0051791^biological_process^medium-ch…	.	.	.
c658_g1	c658_g1_i1	ADO3_ARATH^ADO3_ARATH^Q:556-2,H:45-226^74.19%ID^E:3e-86^RecName: Full=Adagio protein 3;^Eukaryota; Viridiplantae; Streptophyta; Embryophyta; Tracheophyta; Spermatophyta; Magnoliophyta; eudicotyledons; Gunneridae; Pentapetalae; rosids; malvids; Brassicales; Brassicaceae; Camelineae; Arabidopsis	.	.	c658_g1_i1|m.248	104-718[-]	ADO3_ARATH^ADO3_ARATH^Q:36-194,H:32-182^75.47%ID^E:3e-76^RecName: Full=Adagio protein 3;^Eukaryota; Viridiplantae; Streptophyta; Embryophyta; Tracheophyta; Spermatophyta; Magnoliophyta; eudicotyledons; Gunneridae; Pentapetalae; rosids; malvids; Brassicales; Brassicaceae; Camelineae; Arabidopsis	.	PF13426.1^PAS_9^PAS domain^68-175^E:1.1e-18`PF00989.19^PAS^PAS fold^68-174^E:3.6e-06	.	.	COG2202^Histidine kinase	GO:0005737^cellular_component^cytoplasm`GO:0005634^cellular_component^nucleus`GO:0001047^molecular_function^core promoter binding`GO:0009881^molecular_function^photoreceptor activity`GO:0007623^biological_process^circadian rhythm`GO:0009908^biological_process^flower development`GO:0009911^biological_process^positive regulation of flower development`GO:0016567^biological_process^protein ubiquitina…	GO:0004871^molecular_function^signal transducer activity`GO:0007165^biological_process^signal transduction`GO:0006355^biological_process^regulation of transcription, DNA-templated	.	.
c660_g1	c660_g1_i1	.	.	.	.	.	.	.	.	.	.	.	.	.	.	.
c664_g1	c664_g1_i1	.	.	.	.	.	.	.	.	.	.	.	.	.	.	.
c669_g1	c669_g1_i1	.	.	.	c669_g1_i1|m.253	1-153[+]	.	.	.	.	.	.	.	.	.	.
c671_g1	c671_g1_i1	.	.	.	.	.	.	.	.	.	.	.	.	.	.	.
c676_g1	c676_g1_i1	GCSP_IDILO^GCSP_IDILO^Q:6-224,H:292-364^79.45%ID^E:7e-25^RecName: Full=Glycine dehydrogenase (decarboxylating) {ECO:0000255|HAMAP-Rule:MF_00711};^Bacteria; Proteobacteria; Gammaproteobacteria; Alteromonadales; Idiomarinaceae; Idiomarina	.	.	.	.	.	.	.	.	.	COG1003^The glycine cleavage system catalyzes the degradation of glycine. The P protein binds the alpha-amino group of glycine through its pyridoxal phosphate cofactor	GO:0004375^molecular_function^glycine dehydrogenase (decarboxylating) activity`GO:0030170^molecular_function^pyridoxal phosphate binding`GO:0019464^biological_process^glycine decarboxylation via glycine cleavage system	.	.	.
c678_g1	c678_g1_i1	.	.	.	.	.	.	.	.	.	.	.	.	.	.	.
c682_g1	c682_g1_i1	.	.	.	.	.	.	.	.	.	.	.	.	.	.	.
c683_g1	c683_g1_i1	.	.	.	.	.	.	.	.	.	.	.	.	.	.	.
c686_g1	c686_g1_i1	.	.	.	c686_g1_i1|m.261	71-541[-]	.	.	.	.	.	.	.	.	.	.
c700_g1	c700_g1_i1	.	.	.	c700_g1_i1|m.262	3-596[+]	.	.	PF04782.7^DUF632^Protein of unknown function (DUF632)^1-166^E:8.9e-52	.	.	.	.	.	.	.
c702_g1	c702_g1_i1	EIN3_ARATH^EIN3_ARATH^Q:306-16,H:225-321^81.44%ID^E:3e-47^RecName: Full=Protein ETHYLENE INSENSITIVE 3;^Eukaryota; Viridiplantae; Streptophyta; Embryophyta; Tracheophyta; Spermatophyta; Magnoliophyta; eudicotyledons; Gunneridae; Pentapetalae; rosids; malvids; Brassicales; Brassicaceae; Camelineae; Arabidopsis	.	.	c702_g1_i1|m.263	1-318[-]	EIN3_ARATH^EIN3_ARATH^Q:5-101,H:225-321^81.44%ID^E:3e-47^RecName: Full=Protein ETHYLENE INSENSITIVE 3;^Eukaryota; Viridiplantae; Streptophyta; Embryophyta; Tracheophyta; Spermatophyta; Magnoliophyta; eudicotyledons; Gunneridae; Pentapetalae; rosids; malvids; Brassicales; Brassicaceae; Camelineae; Arabidopsis	.	PF04873.8^EIN3^Ethylene insensitive 3^4-88^E:1.5e-36	.	.	.	GO:0005634^cellular_component^nucleus`GO:0003677^molecular_function^DNA binding`GO:0003700^molecular_function^sequence-specific DNA binding transcription factor activity`GO:0044212^molecular_function^transcription regulatory region DNA binding`GO:0071281^biological_process^cellular response to iron ion`GO:0042742^biological_process^defense response to bacterium`GO:0009873^biological_process^ethyl…	GO:0005634^cellular_component^nucleus	.	.
c704_g1	c704_g1_i1	.	.	.	c704_g1_i1|m.267	1-150[-]	.	.	.	.	.	.	.	.	.	.
c705_g1	c705_g1_i1	AAE16_ARATH^AAE16_ARATH^Q:129-16,H:116-153^73.68%ID^E:3e-11^RecName: Full=Probable acyl-activating enzyme 16, chloroplastic;^Eukaryota; Viridiplantae; Streptophyta; Embryophyta; Tracheophyta; Spermatophyta; Magnoliophyta; eudicotyledons; Gunneridae; Pentapetalae; rosids; malvids; Brassicales; Brassicaceae; Camelineae; Arabidopsis	.	.	.	.	.	.	.	.	.	COG1022^Amp-dependent synthetase and ligase	GO:0009941^cellular_component^chloroplast envelope`GO:0016874^molecular_function^ligase activity`GO:0006631^biological_process^fatty acid metabolic process	.	.	.
c707_g1	c707_g1_i1	RH35_ARATH^RH35_ARATH^Q:2-403,H:458-591^91.79%ID^E:2e-86^RecName: Full=DEAD-box ATP-dependent RNA helicase 35;^Eukaryota; Viridiplantae; Streptophyta; Embryophyta; Tracheophyta; Spermatophyta; Magnoliophyta; eudicotyledons; Gunneridae; Pentapetalae; rosids; malvids; Brassicales; Brassicaceae; Camelineae; Arabidopsis	.	.	c707_g1_i1|m.268	2-406[+]	RH35_ARATH^RH35_ARATH^Q:1-134,H:458-591^91.79%ID^E:9e-87^RecName: Full=DEAD-box ATP-dependent RNA helicase 35;^Eukaryota; Viridiplantae; Streptophyta; Embryophyta; Tracheophyta; Spermatophyta; Magnoliophyta; eudicotyledons; Gunneridae; Pentapetalae; rosids; malvids; Brassicales; Brassicaceae; Camelineae; Arabidopsis	.	PF00271.26^Helicase_C^Helicase conserved C-terminal domain^2-35^E:6.7e-13`PF00098.18^zf-CCHC^Zinc knuckle^92-108^E:0.00027`PF14392.1^zf-CCHC_4^Zinc knuckle^93-108^E:0.094	.	.	COG0513^atp-dependent rna helicase	GO:0005524^molecular_function^ATP binding`GO:0004386^molecular_function^helicase activity`GO:0003723^molecular_function^RNA binding`GO:0008270^molecular_function^zinc ion binding	GO:0003676^molecular_function^nucleic acid binding`GO:0008270^molecular_function^zinc ion binding	.	.
c710_g1	c710_g1_i1	RGA1_SOLBU^RGA1_SOLBU^Q:1-216,H:117-185^47.22%ID^E:1e-14^RecName: Full=Putative disease resistance protein RGA1;^Eukaryota; Viridiplantae; Streptophyta; Embryophyta; Tracheophyta; Spermatophyta; Magnoliophyta; eudicotyledons; Gunneridae; Pentapetalae; asterids; lamiids; Solanales; Solanaceae; Solanoideae; Solaneae; Solanum	.	.	c710_g1_i1|m.270	1-216[+]	RGA1_SOLBU^RGA1_SOLBU^Q:1-72,H:117-185^47.22%ID^E:1e-14^RecName: Full=Putative disease resistance protein RGA1;^Eukaryota; Viridiplantae; Streptophyta; Embryophyta; Tracheophyta; Spermatophyta; Magnoliophyta; eudicotyledons; Gunneridae; Pentapetalae; asterids; lamiids; Solanales; Solanaceae; Solanoideae; Solaneae; Solanum	.	.	.	.	.	GO:0043531^molecular_function^ADP binding`GO:0005524^molecular_function^ATP binding`GO:0006952^biological_process^defense response	.	.	.
c712_g1	c712_g1_i1	DR100_ARATH^DR100_ARATH^Q:42-725,H:140-368^33.33%ID^E:1e-21^RecName: Full=DNA-damage-repair/toleration protein DRT100;^Eukaryota; Viridiplantae; Streptophyta; Embryophyta; Tracheophyta; Spermatophyta; Magnoliophyta; eudicotyledons; Gunneridae; Pentapetalae; rosids; malvids; Brassicales; Brassicaceae; Camelineae; Arabidopsis`DR100_ARATH^DR100_ARATH^Q:351-656,H:123-225^35.92%ID^E:1e-06^RecName: Ful…	.	.	c712_g1_i1|m.271	3-749[+]	DR100_ARATH^DR100_ARATH^Q:14-241,H:140-368^33.33%ID^E:1e-29^RecName: Full=DNA-damage-repair/toleration protein DRT100;^Eukaryota; Viridiplantae; Streptophyta; Embryophyta; Tracheophyta; Spermatophyta; Magnoliophyta; eudicotyledons; Gunneridae; Pentapetalae; rosids; malvids; Brassicales; Brassicaceae; Camelineae; Arabidopsis`DR100_ARATH^DR100_ARATH^Q:117-218,H:123-225^35.92%ID^E:4e-11^RecName: Ful…	.	PF13855.1^LRR_8^Leucine rich repeat^10-68^E:4.1e-07`PF13504.1^LRR_7^Leucine rich repeat^15-22^E:1400`PF13504.1^LRR_7^Leucine rich repeat^33-45^E:80`PF13504.1^LRR_7^Leucine rich repeat^56-69^E:0.69`PF00560.28^LRR_1^Leucine Rich Repeat^57-80^E:0.46`PF13516.1^LRR_6^Leucine Rich repeat^105-119^E:0.41`PF13855.1^LRR_8^Leucine rich repeat^107-164^E:2e-06`PF00560.28^LRR_1^Leucine Rich Repeat^107-124^E:0.…	.	.	COG4886^leucine Rich Repeat	GO:0009507^cellular_component^chloroplast`GO:0000166^molecular_function^nucleotide binding`GO:0006281^biological_process^DNA repair`GO:0042493^biological_process^response to drug`GO:0009411^biological_process^response to UV	GO:0005515^molecular_function^protein binding	.	.
c716_g1	c716_g1_i1	PSBA_IPOPU^PSBA_IPOPU^Q:1064-240,H:79-353^99.27%ID^E:0^RecName: Full=Photosystem II protein D1 {ECO:0000255|HAMAP-Rule:MF_01379};^Eukaryota; Viridiplantae; Streptophyta; Embryophyta; Tracheophyta; Spermatophyta; Magnoliophyta; eudicotyledons; Gunneridae; Pentapetalae; asterids; lamiids; Solanales; Convolvulaceae; Ipomoeeae; Ipomoea	.	.	c716_g1_i1|m.273	237-1064[-]	PSBA_IPOPU^PSBA_IPOPU^Q:1-275,H:79-353^99.27%ID^E:0^RecName: Full=Photosystem II protein D1 {ECO:0000255|HAMAP-Rule:MF_01379};^Eukaryota; Viridiplantae; Streptophyta; Embryophyta; Tracheophyta; Spermatophyta; Magnoliophyta; eudicotyledons; Gunneridae; Pentapetalae; asterids; lamiids; Solanales; Convolvulaceae; Ipomoeeae; Ipomoea	.	PF00124.14^Photo_RC^Photosynthetic reaction centre protein^2-251^E:2.4e-82	.	.	.	GO:0009535^cellular_component^chloroplast thylakoid membrane`GO:0016021^cellular_component^integral component of membrane`GO:0009523^cellular_component^photosystem II`GO:0045156^molecular_function^electron transporter, transferring electrons within the cyclic electron transport pathway of photosynthesis activity`GO:0005506^molecular_function^iron ion binding`GO:0016491^molecular_function^oxidored…	GO:0045156^molecular_function^electron transporter, transferring electrons within the cyclic electron transport pathway of photosynthesis activity`GO:0009772^biological_process^photosynthetic electron transport in photosystem II`GO:0019684^biological_process^photosynthesis, light reaction	.	.
c719_g1	c719_g1_i1	ZERSY_ZINZE^ZERSY_ZINZE^Q:482-3,H:57-225^51.48%ID^E:1e-49^RecName: Full=Zerumbone synthase;^Eukaryota; Viridiplantae; Streptophyta; Embryophyta; Tracheophyta; Spermatophyta; Magnoliophyta; Liliopsida; Zingiberales; Zingiberaceae; Zingiber	.	.	c719_g1_i1|m.275	457-672[-]	SILD_FORIN^SILD_FORIN^Q:7-58,H:11-62^59.62%ID^E:2e-14^RecName: Full=Secoisolariciresinol dehydrogenase;^Eukaryota; Viridiplantae; Streptophyta; Embryophyta; Tracheophyta; Spermatophyta; Magnoliophyta; eudicotyledons; Gunneridae; Pentapetalae; asterids; lamiids; Lamiales; Oleaceae; Forsythieae; Forsythia	.	PF00106.20^adh_short^short chain dehydrogenase^15-49^E:2e-06	.	.	.	GO:0016491^molecular_function^oxidoreductase activity	GO:0016491^molecular_function^oxidoreductase activity`GO:0008152^biological_process^metabolic process	.	.
c719_g1	c719_g1_i1	ZERSY_ZINZE^ZERSY_ZINZE^Q:482-3,H:57-225^51.48%ID^E:1e-49^RecName: Full=Zerumbone synthase;^Eukaryota; Viridiplantae; Streptophyta; Embryophyta; Tracheophyta; Spermatophyta; Magnoliophyta; Liliopsida; Zingiberales; Zingiberaceae; Zingiber	.	.	c719_g1_i1|m.274	3-398[-]	ZERSY_ZINZE^ZERSY_ZINZE^Q:1-132,H:85-225^53.9%ID^E:8e-43^RecName: Full=Zerumbone synthase;^Eukaryota; Viridiplantae; Streptophyta; Embryophyta; Tracheophyta; Spermatophyta; Magnoliophyta; Liliopsida; Zingiberales; Zingiberaceae; Zingiber	.	PF00106.20^adh_short^short chain dehydrogenase^1-86^E:2e-10	.	.	.	GO:0016491^molecular_function^oxidoreductase activity	GO:0016491^molecular_function^oxidoreductase activity`GO:0008152^biological_process^metabolic process	.	.
c721_g1	c721_g1_i1	CML45_ARATH^CML45_ARATH^Q:142-579,H:37-203^38.32%ID^E:2e-22^RecName: Full=Probable calcium-binding protein CML45;^Eukaryota; Viridiplantae; Streptophyta; Embryophyta; Tracheophyta; Spermatophyta; Magnoliophyta; eudicotyledons; Gunneridae; Pentapetalae; rosids; malvids; Brassicales; Brassicaceae; Camelineae; Arabidopsis	.	.	c721_g1_i1|m.279	457-669[-]	.	.	.	.	.	.	.	.	.	.
c721_g1	c721_g1_i1	CML45_ARATH^CML45_ARATH^Q:142-579,H:37-203^38.32%ID^E:2e-22^RecName: Full=Probable calcium-binding protein CML45;^Eukaryota; Viridiplantae; Streptophyta; Embryophyta; Tracheophyta; Spermatophyta; Magnoliophyta; eudicotyledons; Gunneridae; Pentapetalae; rosids; malvids; Brassicales; Brassicaceae; Camelineae; Arabidopsis	.	.	c721_g1_i1|m.277	1-585[+]	CML45_ARATH^CML45_ARATH^Q:48-193,H:37-203^38.32%ID^E:2e-23^RecName: Full=Probable calcium-binding protein CML45;^Eukaryota; Viridiplantae; Streptophyta; Embryophyta; Tracheophyta; Spermatophyta; Magnoliophyta; eudicotyledons; Gunneridae; Pentapetalae; rosids; malvids; Brassicales; Brassicaceae; Camelineae; Arabidopsis	.	PF13833.1^EF-hand_8^EF-hand domain pair^123-148^E:0.00053`PF13405.1^EF-hand_6^EF-hand domain^127-154^E:1.3e-07`PF00036.27^EF-hand_1^EF hand^127-155^E:3.8e-07`PF13499.1^EF-hand_7^EF-hand domain pair^128-189^E:3.1e-11`PF13202.1^EF-hand_5^EF hand^128-151^E:0.00011`PF13833.1^EF-hand_8^EF-hand domain pair^160-191^E:1.3e-07`PF13405.1^EF-hand_6^EF-hand domain^170-190^E:0.0014`PF13202.1^EF-hand_5^EF hand…	.	.	KOG0027^Calcium binding protein	GO:0005509^molecular_function^calcium ion binding	GO:0005509^molecular_function^calcium ion binding	.	.
c734_g1	c734_g1_i1	.	.	.	c734_g1_i1|m.280	68-229[+]	.	.	PF05212.7^DUF707^Protein of unknown function (DUF707)^1-45^E:3e-11	.	.	.	.	.	.	.
c735_g1	c735_g1_i1	.	.	.	.	.	.	.	.	.	.	.	.	.	.	.
c741_g1	c741_g1_i1	.	.	.	.	.	.	.	.	.	.	.	.	.	.	.
c755_g1	c755_g1_i1	XPO7_CHICK^XPO7_CHICK^Q:9-278,H:765-856^60.87%ID^E:8e-29^RecName: Full=Exportin-7;^Eukaryota; Metazoa; Chordata; Craniata; Vertebrata; Euteleostomi; Testudines + Archosauria group; Archosauria; Dinosauria; Saurischia; Theropoda; Coelurosauria; Aves; Neognathae; Galloanserae; Galliformes; Phasianidae; Phasianinae; Gallus	.	.	c755_g1_i1|m.285	3-278[+]	XPO7_CHICK^XPO7_CHICK^Q:3-92,H:765-856^60.87%ID^E:7e-29^RecName: Full=Exportin-7;^Eukaryota; Metazoa; Chordata; Craniata; Vertebrata; Euteleostomi; Testudines + Archosauria group; Archosauria; Dinosauria; Saurischia; Theropoda; Coelurosauria; Aves; Neognathae; Galloanserae; Galliformes; Phasianidae; Phasianinae; Gallus	.	.	.	.	.	GO:0005737^cellular_component^cytoplasm`GO:0005634^cellular_component^nucleus`GO:0006886^biological_process^intracellular protein transport	.	.	.
c757_g1	c757_g1_i1	.	.	.	.	.	.	.	.	.	.	.	.	.	.	.
c761_g1	c761_g1_i1	.	.	.	c761_g1_i1|m.291	176-331[+]	.	.	PF04774.10^HABP4_PAI-RBP1^Hyaluronan / mRNA binding family^1-50^E:2.7e-09	.	.	.	.	.	.	.
c763_g1	c763_g1_i1	.	.	.	c763_g1_i1|m.294	269-478[-]	.	.	.	.	.	.	.	.	.	.
c763_g1	c763_g1_i1	.	.	.	c763_g1_i1|m.292	3-362[+]	.	.	.	.	.	.	.	.	.	.
c764_g1	c764_g1_i1	.	.	.	c764_g1_i1|m.295	1-216[+]	.	.	.	.	.	.	.	.	.	.
c769_g1	c769_g1_i1	.	.	.	c769_g1_i1|m.296	2-196[+]	.	.	.	.	.	.	.	.	.	.
c772_g1	c772_g1_i1	.	.	.	c772_g1_i1|m.300	187-381[+]	.	.	PF07744.8^SPOC^SPOC domain^4-63^E:0.00019	.	.	.	.	.	.	.
c774_g1	c774_g1_i1	C3H20_ARATH^C3H20_ARATH^Q:272-75,H:279-334^51.52%ID^E:3e-13^RecName: Full=Zinc finger CCCH domain-containing protein 20;^Eukaryota; Viridiplantae; Streptophyta; Embryophyta; Tracheophyta; Spermatophyta; Magnoliophyta; eudicotyledons; Gunneridae; Pentapetalae; rosids; malvids; Brassicales; Brassicaceae; Camelineae; Arabidopsis	.	.	.	.	.	.	.	.	.	.	GO:0005886^cellular_component^plasma membrane`GO:0003677^molecular_function^DNA binding`GO:0046872^molecular_function^metal ion binding`GO:0003700^molecular_function^sequence-specific DNA binding transcription factor activity`GO:0006355^biological_process^regulation of transcription, DNA-templated`GO:0006979^biological_process^response to oxidative stress	.	.	.
c780_g1	c780_g1_i1	.	.	.	c780_g1_i1|m.305	2-280[-]	.	.	.	.	.	.	.	.	.	.
c781_g1	c781_g1_i1	ASPGB_ARATH^ASPGB_ARATH^Q:399-232,H:1-56^82.14%ID^E:8e-43^RecName: Full=Probable isoaspartyl peptidase/L-asparaginase 2;^Eukaryota; Viridiplantae; Streptophyta; Embryophyta; Tracheophyta; Spermatophyta; Magnoliophyta; eudicotyledons; Gunneridae; Pentapetalae; rosids; malvids; Brassicales; Brassicaceae; Camelineae; Arabidopsis`ASPGB_ARATH^ASPGB_ARATH^Q:152-3,H:55-104^90%ID^E:8e-43^RecName: Full=Pr…	.	.	c781_g1_i1|m.306	16-441[-]	ASPGB_ARATH^ASPGB_ARATH^Q:15-70,H:1-56^82.14%ID^E:1e-23^RecName: Full=Probable isoaspartyl peptidase/L-asparaginase 2;^Eukaryota; Viridiplantae; Streptophyta; Embryophyta; Tracheophyta; Spermatophyta; Magnoliophyta; eudicotyledons; Gunneridae; Pentapetalae; rosids; malvids; Brassicales; Brassicaceae; Camelineae; Arabidopsis	.	PF01112.13^Asparaginase_2^Asparaginase^17-70^E:1.5e-05	.	.	COG1446^asparaginase	GO:0004067^molecular_function^asparaginase activity`GO:0008798^molecular_function^beta-aspartyl-peptidase activity`GO:0033345^biological_process^asparagine catabolic process via L-aspartate`GO:0051604^biological_process^protein maturation	GO:0016787^molecular_function^hydrolase activity	.	.
c781_g1	c781_g1_i1	ASPGB_ARATH^ASPGB_ARATH^Q:399-232,H:1-56^82.14%ID^E:8e-43^RecName: Full=Probable isoaspartyl peptidase/L-asparaginase 2;^Eukaryota; Viridiplantae; Streptophyta; Embryophyta; Tracheophyta; Spermatophyta; Magnoliophyta; eudicotyledons; Gunneridae; Pentapetalae; rosids; malvids; Brassicales; Brassicaceae; Camelineae; Arabidopsis`ASPGB_ARATH^ASPGB_ARATH^Q:152-3,H:55-104^90%ID^E:8e-43^RecName: Full=Pr…	.	.	c781_g1_i1|m.308	257-439[+]	.	.	.	.	.	.	.	.	.	.
c790_g1	c790_g1_i1	.	.	.	c790_g1_i1|m.309	2-283[+]	.	.	PF04788.7^DUF620^Protein of unknown function (DUF620)^1-38^E:2.4e-15	.	.	.	.	.	.	.
c805_g1	c805_g1_i1	MYB08_ANTMA^MYB08_ANTMA^Q:2-151,H:173-226^64.81%ID^E:3e-13^RecName: Full=Myb-related protein 308;^Eukaryota; Viridiplantae; Streptophyta; Embryophyta; Tracheophyta; Spermatophyta; Magnoliophyta; eudicotyledons; Gunneridae; Pentapetalae; asterids; lamiids; Lamiales; Plantaginaceae; Antirrhineae; Antirrhinum	.	.	c805_g1_i1|m.311	2-265[+]	MYB08_ANTMA^MYB08_ANTMA^Q:1-50,H:173-226^64.81%ID^E:3e-14^RecName: Full=Myb-related protein 308;^Eukaryota; Viridiplantae; Streptophyta; Embryophyta; Tracheophyta; Spermatophyta; Magnoliophyta; eudicotyledons; Gunneridae; Pentapetalae; asterids; lamiids; Lamiales; Plantaginaceae; Antirrhineae; Antirrhinum	.	.	.	.	.	GO:0005634^cellular_component^nucleus`GO:0003682^molecular_function^chromatin binding`GO:0003677^molecular_function^DNA binding`GO:0006355^biological_process^regulation of transcription, DNA-templated`GO:0006351^biological_process^transcription, DNA-templated	.	.	.
c807_g1	c807_g1_i1	ERF3_TOBAC^ERF3_TOBAC^Q:72-1,H:18-41^87.5%ID^E:6e-06^RecName: Full=Ethylene-responsive transcription factor 3;^Eukaryota; Viridiplantae; Streptophyta; Embryophyta; Tracheophyta; Spermatophyta; Magnoliophyta; eudicotyledons; Gunneridae; Pentapetalae; asterids; lamiids; Solanales; Solanaceae; Nicotianoideae; Nicotianeae; Nicotiana	.	.	.	.	.	.	.	.	.	.	GO:0005634^cellular_component^nucleus`GO:0003677^molecular_function^DNA binding`GO:0003700^molecular_function^sequence-specific DNA binding transcription factor activity`GO:0006952^biological_process^defense response`GO:0009873^biological_process^ethylene-activated signaling pathway`GO:0006351^biological_process^transcription, DNA-templated	.	.	.
c813_g1	c813_g1_i2	.	.	.	.	.	.	.	.	.	.	.	.	.	.	.
c816_g1	c816_g1_i1	GGAP1_ARATH^GGAP1_ARATH^Q:522-52,H:77-233^86.62%ID^E:2e-95^RecName: Full=GDP-L-galactose phosphorylase 1;^Eukaryota; Viridiplantae; Streptophyta; Embryophyta; Tracheophyta; Spermatophyta; Magnoliophyta; eudicotyledons; Gunneridae; Pentapetalae; rosids; malvids; Brassicales; Brassicaceae; Camelineae; Arabidopsis	.	.	c816_g1_i1|m.316	22-522[-]	GGAP1_ARATH^GGAP1_ARATH^Q:1-157,H:77-233^86.62%ID^E:1e-95^RecName: Full=GDP-L-galactose phosphorylase 1;^Eukaryota; Viridiplantae; Streptophyta; Embryophyta; Tracheophyta; Spermatophyta; Magnoliophyta; eudicotyledons; Gunneridae; Pentapetalae; rosids; malvids; Brassicales; Brassicaceae; Camelineae; Arabidopsis	.	.	.	.	.	GO:0005737^cellular_component^cytoplasm`GO:0005634^cellular_component^nucleus`GO:0010475^molecular_function^galactose-1-phosphate guanylyltransferase (GDP) activity`GO:0080048^molecular_function^GDP-D-glucose phosphorylase activity`GO:0010472^molecular_function^GDP-galactose:glucose-1-phosphate guanylyltransferase activity`GO:0010471^molecular_function^GDP-galactose:mannose-1-phosphate guanylyltr…	.	.	.
c819_g1	c819_g1_i1	SMT2_ARATH^SMT2_ARATH^Q:2-268,H:222-310^62.92%ID^E:1e-32^RecName: Full=24-methylenesterol C-methyltransferase 2;^Eukaryota; Viridiplantae; Streptophyta; Embryophyta; Tracheophyta; Spermatophyta; Magnoliophyta; eudicotyledons; Gunneridae; Pentapetalae; rosids; malvids; Brassicales; Brassicaceae; Camelineae; Arabidopsis	.	.	.	.	.	.	.	.	.	COG0500^methyltransferase	GO:0005783^cellular_component^endoplasmic reticulum`GO:0005794^cellular_component^Golgi apparatus`GO:0030797^molecular_function^24-methylenesterol C-methyltransferase activity`GO:0008757^molecular_function^S-adenosylmethionine-dependent methyltransferase activity`GO:0009825^biological_process^multidimensional cell growth`GO:0032876^biological_process^negative regulation of DNA endoreduplication`G…	.	.	.
c820_g1	c820_g1_i1	HHT1_ARATH^HHT1_ARATH^Q:380-45,H:167-276^27.19%ID^E:8e-08^RecName: Full=Omega-hydroxypalmitate O-feruloyl transferase;^Eukaryota; Viridiplantae; Streptophyta; Embryophyta; Tracheophyta; Spermatophyta; Magnoliophyta; eudicotyledons; Gunneridae; Pentapetalae; rosids; malvids; Brassicales; Brassicaceae; Camelineae; Arabidopsis	.	.	.	.	.	.	.	.	.	.	GO:0050734^molecular_function^hydroxycinnamoyltransferase activity`GO:0052325^biological_process^cell wall pectin biosynthetic process`GO:0010345^biological_process^suberin biosynthetic process	.	.	.
c821_g1	c821_g1_i1	.	.	.	c821_g1_i1|m.322	45-227[+]	.	.	.	.	.	.	.	.	.	.
c837_g1	c837_g1_i1	.	.	.	c837_g1_i1|m.323	7-324[-]	.	.	.	.	.	.	.	.	.	.
c838_g1	c838_g1_i1	.	.	.	.	.	.	.	.	.	.	.	.	.	.	.
c845_g1	c845_g1_i1	NDK1_TOBAC^NDK1_TOBAC^Q:360-142,H:76-148^91.78%ID^E:6e-41^RecName: Full=Nucleoside diphosphate kinase 1;^Eukaryota; Viridiplantae; Streptophyta; Embryophyta; Tracheophyta; Spermatophyta; Magnoliophyta; eudicotyledons; Gunneridae; Pentapetalae; asterids; lamiids; Solanales; Solanaceae; Nicotianoideae; Nicotianeae; Nicotiana	.	.	c845_g1_i1|m.326	136-363[-]	NDK1_TOBAC^NDK1_TOBAC^Q:2-74,H:76-148^91.78%ID^E:9e-42^RecName: Full=Nucleoside diphosphate kinase 1;^Eukaryota; Viridiplantae; Streptophyta; Embryophyta; Tracheophyta; Spermatophyta; Magnoliophyta; eudicotyledons; Gunneridae; Pentapetalae; asterids; lamiids; Solanales; Solanaceae; Nicotianoideae; Nicotianeae; Nicotiana	.	PF00334.14^NDK^Nucleoside diphosphate kinase^2-59^E:1e-20	.	.	.	GO:0005524^molecular_function^ATP binding`GO:0046872^molecular_function^metal ion binding`GO:0004550^molecular_function^nucleoside diphosphate kinase activity`GO:0006241^biological_process^CTP biosynthetic process`GO:0006183^biological_process^GTP biosynthetic process`GO:0006228^biological_process^UTP biosynthetic process	GO:0004550^molecular_function^nucleoside diphosphate kinase activity`GO:0005524^molecular_function^ATP binding`GO:0006165^biological_process^nucleoside diphosphate phosphorylation`GO:0006183^biological_process^GTP biosynthetic process`GO:0006228^biological_process^UTP biosynthetic process`GO:0006241^biological_process^CTP biosynthetic process	.	.
c858_g1	c858_g1_i1	RL281_ARATH^RL281_ARATH^Q:210-112,H:111-143^66.67%ID^E:2e-06^RecName: Full=60S ribosomal protein L28-1;^Eukaryota; Viridiplantae; Streptophyta; Embryophyta; Tracheophyta; Spermatophyta; Magnoliophyta; eudicotyledons; Gunneridae; Pentapetalae; rosids; malvids; Brassicales; Brassicaceae; Camelineae; Arabidopsis	.	.	.	.	.	.	.	.	.	NOG148062^	GO:0005618^cellular_component^cell wall`GO:0009507^cellular_component^chloroplast`GO:0022625^cellular_component^cytosolic large ribosomal subunit`GO:0022626^cellular_component^cytosolic ribosome`GO:0005886^cellular_component^plasma membrane`GO:0009506^cellular_component^plasmodesma`GO:0003735^molecular_function^structural constituent of ribosome`GO:0009735^biological_process^response to cytokinin…	.	.	.
c859_g1	c859_g1_i1	.	.	.	.	.	.	.	.	.	.	.	.	.	.	.
c860_g1	c860_g1_i1	.	.	.	c860_g1_i1|m.327	2-373[-]	.	.	.	.	.	.	.	.	.	.
c864_g1	c864_g1_i1	DIOXL_ARATH^DIOXL_ARATH^Q:1-417,H:69-210^67.83%ID^E:2e-63^RecName: Full=Extradiol ring-cleavage dioxygenase;^Eukaryota; Viridiplantae; Streptophyta; Embryophyta; Tracheophyta; Spermatophyta; Magnoliophyta; eudicotyledons; Gunneridae; Pentapetalae; rosids; malvids; Brassicales; Brassicaceae; Camelineae; Arabidopsis	.	.	c864_g1_i1|m.329	1-417[+]	DIOXL_ARATH^DIOXL_ARATH^Q:1-139,H:69-210^67.83%ID^E:2e-63^RecName: Full=Extradiol ring-cleavage dioxygenase;^Eukaryota; Viridiplantae; Streptophyta; Embryophyta; Tracheophyta; Spermatophyta; Magnoliophyta; eudicotyledons; Gunneridae; Pentapetalae; rosids; malvids; Brassicales; Brassicaceae; Camelineae; Arabidopsis	.	PF02900.13^LigB^Catalytic LigB subunit of aromatic ring-opening dioxygenase^1-138^E:3e-43	.	.	COG3384^extradiol ring-cleavage dioxygenase class IIi protein subunit b	GO:0051213^molecular_function^dioxygenase activity`GO:0008198^molecular_function^ferrous iron binding`GO:0016701^molecular_function^oxidoreductase activity, acting on single donors with incorporation of molecular oxygen`GO:0008270^molecular_function^zinc ion binding`GO:0006725^biological_process^cellular aromatic compound metabolic process	GO:0008198^molecular_function^ferrous iron binding`GO:0016491^molecular_function^oxidoreductase activity`GO:0006725^biological_process^cellular aromatic compound metabolic process	.	.
c865_g1	c865_g1_i1	COR2_PAPSO^COR2_PAPSO^Q:201-4,H:187-252^54.55%ID^E:2e-20^RecName: Full=Non-functional NADPH-dependent codeinone reductase 2;^Eukaryota; Viridiplantae; Streptophyta; Embryophyta; Tracheophyta; Spermatophyta; Magnoliophyta; eudicotyledons; Ranunculales; Papaveraceae; Papaveroideae; Papaver	.	.	.	.	.	.	.	.	.	.	GO:0005829^cellular_component^cytosol`GO:0016491^molecular_function^oxidoreductase activity	.	.	.
c870_g1	c870_g1_i1	.	.	.	.	.	.	.	.	.	.	.	.	.	.	.
c875_g1	c875_g1_i1	GUFP_VITVI^GUFP_VITVI^Q:246-1,H:423-504^91.46%ID^E:8e-47^RecName: Full=Translation factor GUF1 homolog, chloroplastic {ECO:0000255|HAMAP-Rule:MF_03138};^Eukaryota; Viridiplantae; Streptophyta; Embryophyta; Tracheophyta; Spermatophyta; Magnoliophyta; eudicotyledons; Gunneridae; Pentapetalae; rosids; Vitales; Vitaceae; Vitis	.	.	c875_g1_i1|m.334	1-246[-]	GUFP_VITVI^GUFP_VITVI^Q:1-82,H:423-504^91.46%ID^E:7e-47^RecName: Full=Translation factor GUF1 homolog, chloroplastic {ECO:0000255|HAMAP-Rule:MF_03138};^Eukaryota; Viridiplantae; Streptophyta; Embryophyta; Tracheophyta; Spermatophyta; Magnoliophyta; eudicotyledons; Gunneridae; Pentapetalae; rosids; Vitales; Vitaceae; Vitis	.	.	.	.	COG0481^Required for accurate and efficient protein synthesis under certain stress conditions. May act as a fidelity factor of the translation reaction, by catalyzing a one-codon backward translocation of tRNAs on improperly translocated ribosomes. Back- translocation proceeds from a post-translocation (POST) complex to a pre-translocation (PRE) complex, thus giving elongation factor G a second c…	GO:0009507^cellular_component^chloroplast`GO:0005525^molecular_function^GTP binding`GO:0003924^molecular_function^GTPase activity`GO:0015995^biological_process^chlorophyll biosynthetic process`GO:0009902^biological_process^chloroplast relocation`GO:0019288^biological_process^isopentenyl diphosphate biosynthetic process, methylerythritol 4-phosphate pathway`GO:0006098^biological_process^pentose-ph…	.	.	.
c882_g1	c882_g1_i1	.	.	.	.	.	.	.	.	.	.	.	.	.	.	.
c883_g1	c883_g1_i1	ATOX1_ARATH^ATOX1_ARATH^Q:544-353,H:34-96^45.31%ID^E:7e-09^RecName: Full=Copper transport protein ATX1;^Eukaryota; Viridiplantae; Streptophyta; Embryophyta; Tracheophyta; Spermatophyta; Magnoliophyta; eudicotyledons; Gunneridae; Pentapetalae; rosids; malvids; Brassicales; Brassicaceae; Camelineae; Arabidopsis	.	.	c883_g1_i1|m.336	2-583[-]	ATOX1_ARATH^ATOX1_ARATH^Q:14-83,H:34-102^44.29%ID^E:4e-09^RecName: Full=Copper transport protein ATX1;^Eukaryota; Viridiplantae; Streptophyta; Embryophyta; Tracheophyta; Spermatophyta; Magnoliophyta; eudicotyledons; Gunneridae; Pentapetalae; rosids; malvids; Brassicales; Brassicaceae; Camelineae; Arabidopsis	.	PF00403.21^HMA^Heavy-metal-associated domain^17-73^E:2.9e-13	.	.	.	GO:0000785^cellular_component^chromatin`GO:0005829^cellular_component^cytosol`GO:0046872^molecular_function^metal ion binding`GO:0006825^biological_process^copper ion transport	GO:0046872^molecular_function^metal ion binding`GO:0030001^biological_process^metal ion transport	.	.
c885_g1	c885_g1_i1	.	.	.	c885_g1_i1|m.339	2-202[-]	.	.	.	.	.	.	.	.	.	.
c887_g1	c887_g1_i1	CMR1_PICST^CMR1_PICST^Q:33-365,H:4-115^32.48%ID^E:7e-06^RecName: Full=DNA damage-binding protein CMR1 {ECO:0000250|UniProtKB:Q12510};^Eukaryota; Fungi; Dikarya; Ascomycota; Saccharomycotina; Saccharomycetes; Saccharomycetales; Debaryomycetaceae; Scheffersomyces	.	.	c887_g1_i1|m.340	3-425[+]	CMR1_PICST^CMR1_PICST^Q:11-121,H:4-115^32.48%ID^E:6e-06^RecName: Full=DNA damage-binding protein CMR1 {ECO:0000250|UniProtKB:Q12510};^Eukaryota; Fungi; Dikarya; Ascomycota; Saccharomycotina; Saccharomycetes; Saccharomycetales; Debaryomycetaceae; Scheffersomyces	.	.	.	.	.	.	.	.	.
c891_g1	c891_g1_i2	.	.	.	c891_g1_i2|m.345	1-159[-]	.	.	.	.	.	.	.	.	.	.
c895_g1	c895_g1_i1	.	.	.	.	.	.	.	.	.	.	.	.	.	.	.
c907_g1	c907_g1_i1	.	.	.	c907_g1_i1|m.346	3-164[-]	.	.	.	.	.	.	.	.	.	.
c910_g1	c910_g1_i1	.	.	.	.	.	.	.	.	.	.	.	.	.	.	.
c912_g1	c912_g1_i1	.	.	.	.	.	.	.	.	.	.	.	.	.	.	.
c917_g1	c917_g1_i1	.	.	.	.	.	.	.	.	.	.	.	.	.	.	.
c918_g1	c918_g1_i1	TCPH_ARATH^TCPH_ARATH^Q:367-2,H:319-440^86.89%ID^E:2e-68^RecName: Full=T-complex protein 1 subunit eta {ECO:0000303|PubMed:11599560};^Eukaryota; Viridiplantae; Streptophyta; Embryophyta; Tracheophyta; Spermatophyta; Magnoliophyta; eudicotyledons; Gunneridae; Pentapetalae; rosids; malvids; Brassicales; Brassicaceae; Camelineae; Arabidopsis	.	.	.	.	.	.	.	.	.	COG0459^Prevents misfolding and promotes the refolding and proper assembly of unfolded polypeptides generated under stress conditions (By similarity)	GO:0005829^cellular_component^cytosol`GO:0005524^molecular_function^ATP binding`GO:0006457^biological_process^protein folding`GO:0046686^biological_process^response to cadmium ion	.	.	.
c921_g1	c921_g1_i1	TERA2_CAEEL^TERA2_CAEEL^Q:2-211,H:539-608^91.43%ID^E:4e-28^RecName: Full=Transitional endoplasmic reticulum ATPase homolog 2;^Eukaryota; Metazoa; Ecdysozoa; Nematoda; Chromadorea; Rhabditida; Rhabditoidea; Rhabditidae; Peloderinae; Caenorhabditis`TERA2_CAEEL^TERA2_CAEEL^Q:2-151,H:266-315^42%ID^E:3e-06^RecName: Full=Transitional endoplasmic reticulum ATPase homolog 2;^Eukaryota; Metazoa; Ecdysozoa…	.	.	c921_g1_i1|m.352	2-211[+]	TERA2_CAEEL^TERA2_CAEEL^Q:1-70,H:539-608^91.43%ID^E:4e-38^RecName: Full=Transitional endoplasmic reticulum ATPase homolog 2;^Eukaryota; Metazoa; Ecdysozoa; Nematoda; Chromadorea; Rhabditida; Rhabditoidea; Rhabditidae; Peloderinae; Caenorhabditis`TERA2_CAEEL^TERA2_CAEEL^Q:1-59,H:266-324^38.98%ID^E:3e-07^RecName: Full=Transitional endoplasmic reticulum ATPase homolog 2;^Eukaryota; Metazoa; Ecdysozo…	.	PF00004.24^AAA^ATPase family associated with various cellular activities (AAA)^2-69^E:6.6e-16	.	.	COG0464^Aaa atpase	GO:0034098^cellular_component^Cdc48p-Npl4p-Ufd1p AAA ATPase complex`GO:0005634^cellular_component^nucleus`GO:0005524^molecular_function^ATP binding`GO:0016887^molecular_function^ATPase activity`GO:0042802^molecular_function^identical protein binding`GO:0006200^biological_process^ATP catabolic process`GO:0009792^biological_process^embryo development ending in birth or egg hatching`GO:0071712^biolo…	GO:0005524^molecular_function^ATP binding	.	.
c923_g1	c923_g1_i1	.	.	.	.	.	.	.	.	.	.	.	.	.	.	.
c930_g1	c930_g1_i1	SKI14_ARATH^SKI14_ARATH^Q:207-1,H:318-386^43.48%ID^E:2e-11^RecName: Full=F-box protein SKIP14;^Eukaryota; Viridiplantae; Streptophyta; Embryophyta; Tracheophyta; Spermatophyta; Magnoliophyta; eudicotyledons; Gunneridae; Pentapetalae; rosids; malvids; Brassicales; Brassicaceae; Camelineae; Arabidopsis	.	.	c930_g1_i1|m.353	1-207[-]	SKI14_ARATH^SKI14_ARATH^Q:1-69,H:318-386^43.48%ID^E:2e-11^RecName: Full=F-box protein SKIP14;^Eukaryota; Viridiplantae; Streptophyta; Embryophyta; Tracheophyta; Spermatophyta; Magnoliophyta; eudicotyledons; Gunneridae; Pentapetalae; rosids; malvids; Brassicales; Brassicaceae; Camelineae; Arabidopsis	.	.	.	.	.	GO:0016567^biological_process^protein ubiquitination	.	.	.
c937_g1	c937_g1_i2	SNC1_ARATH^SNC1_ARATH^Q:1081-5,H:615-1007^31.92%ID^E:4e-31^RecName: Full=Protein SUPPRESSOR OF npr1-1, CONSTITUTIVE 1;^Eukaryota; Viridiplantae; Streptophyta; Embryophyta; Tracheophyta; Spermatophyta; Magnoliophyta; eudicotyledons; Gunneridae; Pentapetalae; rosids; malvids; Brassicales; Brassicaceae; Camelineae; Arabidopsis`SNC1_ARATH^SNC1_ARATH^Q:1096-89,H:770-1137^30.69%ID^E:1e-28^RecName: Full…	.	.	c937_g1_i2|m.354	2-1096[-]	SNC1_ARATH^SNC1_ARATH^Q:6-364,H:615-1007^31.92%ID^E:4e-31^RecName: Full=Protein SUPPRESSOR OF npr1-1, CONSTITUTIVE 1;^Eukaryota; Viridiplantae; Streptophyta; Embryophyta; Tracheophyta; Spermatophyta; Magnoliophyta; eudicotyledons; Gunneridae; Pentapetalae; rosids; malvids; Brassicales; Brassicaceae; Camelineae; Arabidopsis`SNC1_ARATH^SNC1_ARATH^Q:1-336,H:770-1137^30.69%ID^E:1e-28^RecName: Full=Pr…	.	PF00560.28^LRR_1^Leucine Rich Repeat^5-24^E:0.12`PF13504.1^LRR_7^Leucine rich repeat^5-21^E:12`PF13504.1^LRR_7^Leucine rich repeat^28-42^E:9500`PF13504.1^LRR_7^Leucine rich repeat^52-68^E:7.6`PF00560.28^LRR_1^Leucine Rich Repeat^53-74^E:0.56`PF00560.28^LRR_1^Leucine Rich Repeat^76-96^E:0.09`PF13504.1^LRR_7^Leucine rich repeat^76-92^E:7.1`PF13504.1^LRR_7^Leucine rich repeat^122-139^E:0.27`PF13504.…	.	.	COG4886^leucine Rich Repeat	GO:0005737^cellular_component^cytoplasm`GO:0005829^cellular_component^cytosol`GO:0043231^cellular_component^intracellular membrane-bounded organelle`GO:0005634^cellular_component^nucleus`GO:0043531^molecular_function^ADP binding`GO:0005524^molecular_function^ATP binding`GO:0000166^molecular_function^nucleotide binding`GO:0042742^biological_process^defense response to bacterium`GO:0009733^biologic…	GO:0005515^molecular_function^protein binding	.	.
c939_g1	c939_g1_i1	.	.	.	c939_g1_i1|m.357	258-422[-]	.	.	PF00023.25^Ank^Ankyrin repeat^20-51^E:0.00031	.	.	.	.	GO:0005515^molecular_function^protein binding	.	.
c943_g1	c943_g1_i1	MBR2_ARATH^MBR2_ARATH^Q:195-34,H:556-609^59.26%ID^E:8e-11^RecName: Full=E3 ubiquitin-protein ligase MBR2;^Eukaryota; Viridiplantae; Streptophyta; Embryophyta; Tracheophyta; Spermatophyta; Magnoliophyta; eudicotyledons; Gunneridae; Pentapetalae; rosids; malvids; Brassicales; Brassicaceae; Camelineae; Arabidopsis	.	.	c943_g1_i1|m.358	1-204[-]	MBR2_ARATH^MBR2_ARATH^Q:4-57,H:556-609^59.26%ID^E:7e-11^RecName: Full=E3 ubiquitin-protein ligase MBR2;^Eukaryota; Viridiplantae; Streptophyta; Embryophyta; Tracheophyta; Spermatophyta; Magnoliophyta; eudicotyledons; Gunneridae; Pentapetalae; rosids; malvids; Brassicales; Brassicaceae; Camelineae; Arabidopsis	.	.	.	.	.	GO:0016874^molecular_function^ligase activity`GO:0008270^molecular_function^zinc ion binding`GO:0009908^biological_process^flower development`GO:0043161^biological_process^proteasome-mediated ubiquitin-dependent protein catabolic process`GO:0016567^biological_process^protein ubiquitination`GO:0040008^biological_process^regulation of growth`GO:0010228^biological_process^vegetative to reproductive …	.	.	.
c946_g1	c946_g1_i1	PUT1_ORYSJ^PUT1_ORYSJ^Q:251-6,H:222-303^78.05%ID^E:2e-41^RecName: Full=Polyamine transporter PUT1;^Eukaryota; Viridiplantae; Streptophyta; Embryophyta; Tracheophyta; Spermatophyta; Magnoliophyta; Liliopsida; Poales; Poaceae; BEP clade; Ehrhartoideae; Oryzeae; Oryza	.	.	c946_g1_i1|m.360	3-251[-]	PUT1_ORYSJ^PUT1_ORYSJ^Q:1-82,H:222-303^78.05%ID^E:2e-41^RecName: Full=Polyamine transporter PUT1;^Eukaryota; Viridiplantae; Streptophyta; Embryophyta; Tracheophyta; Spermatophyta; Magnoliophyta; Liliopsida; Poales; Poaceae; BEP clade; Ehrhartoideae; Oryzeae; Oryza	.	.	.	.	COG0531^amino acid	GO:0016021^cellular_component^integral component of membrane`GO:0005886^cellular_component^plasma membrane`GO:0015171^molecular_function^amino acid transmembrane transporter activity`GO:0015203^molecular_function^polyamine transmembrane transporter activity`GO:0015293^molecular_function^symporter activity`GO:1902047^biological_process^polyamine transmembrane transport`GO:0015846^biological_proces…	.	.	.
c946_g1	c946_g1_i1	PUT1_ORYSJ^PUT1_ORYSJ^Q:251-6,H:222-303^78.05%ID^E:2e-41^RecName: Full=Polyamine transporter PUT1;^Eukaryota; Viridiplantae; Streptophyta; Embryophyta; Tracheophyta; Spermatophyta; Magnoliophyta; Liliopsida; Poales; Poaceae; BEP clade; Ehrhartoideae; Oryzeae; Oryza	.	.	c946_g1_i1|m.362	1-162[-]	.	.	.	.	.	.	.	.	.	.
c948_g1	c948_g1_i1	.	.	.	.	.	.	.	.	.	.	.	.	.	.	.
c957_g1	c957_g1_i1	CRK25_ARATH^CRK25_ARATH^Q:213-130,H:411-438^57.14%ID^E:1e-05^RecName: Full=Cysteine-rich receptor-like protein kinase 25;^Eukaryota; Viridiplantae; Streptophyta; Embryophyta; Tracheophyta; Spermatophyta; Magnoliophyta; eudicotyledons; Gunneridae; Pentapetalae; rosids; malvids; Brassicales; Brassicaceae; Camelineae; Arabidopsis`CRK25_ARATH^CRK25_ARATH^Q:56-3,H:437-454^77.78%ID^E:1e-05^RecName: Ful…	.	.	c957_g1_i1|m.364	79-228[-]	.	.	.	.	.	.	.	.	.	.
c959_g1	c959_g1_i1	RK35_SPIOL^RK35_SPIOL^Q:268-83,H:96-157^79.03%ID^E:5e-18^RecName: Full=50S ribosomal protein L35, chloroplastic;^Eukaryota; Viridiplantae; Streptophyta; Embryophyta; Tracheophyta; Spermatophyta; Magnoliophyta; eudicotyledons; Gunneridae; Pentapetalae; Caryophyllales; Amaranthaceae; Chenopodioideae; Anserineae; Spinacia	.	.	.	.	.	.	.	.	.	.	GO:0009507^cellular_component^chloroplast`GO:0005840^cellular_component^ribosome`GO:0003735^molecular_function^structural constituent of ribosome`GO:0006412^biological_process^translation	.	.	.
c962_g1	c962_g1_i1	CNG20_ARATH^CNG20_ARATH^Q:222-1,H:552-625^66.22%ID^E:4e-26^RecName: Full=Probable cyclic nucleotide-gated ion channel 20, chloroplastic;^Eukaryota; Viridiplantae; Streptophyta; Embryophyta; Tracheophyta; Spermatophyta; Magnoliophyta; eudicotyledons; Gunneridae; Pentapetalae; rosids; malvids; Brassicales; Brassicaceae; Camelineae; Arabidopsis	.	.	c962_g1_i1|m.368	1-297[-]	CNG20_ARATH^CNG20_ARATH^Q:10-99,H:536-625^65.56%ID^E:1e-33^RecName: Full=Probable cyclic nucleotide-gated ion channel 20, chloroplastic;^Eukaryota; Viridiplantae; Streptophyta; Embryophyta; Tracheophyta; Spermatophyta; Magnoliophyta; eudicotyledons; Gunneridae; Pentapetalae; rosids; malvids; Brassicales; Brassicaceae; Camelineae; Arabidopsis	.	.	.	.	.	GO:0009535^cellular_component^chloroplast thylakoid membrane`GO:0016021^cellular_component^integral component of membrane`GO:0030552^molecular_function^cAMP binding`GO:0030553^molecular_function^cGMP binding`GO:0005216^molecular_function^ion channel activity`GO:0009624^biological_process^response to nematode	.	.	.
c962_g2	c962_g2_i1	CNG20_ARATH^CNG20_ARATH^Q:339-10,H:571-680^67.27%ID^E:7e-47^RecName: Full=Probable cyclic nucleotide-gated ion channel 20, chloroplastic;^Eukaryota; Viridiplantae; Streptophyta; Embryophyta; Tracheophyta; Spermatophyta; Magnoliophyta; eudicotyledons; Gunneridae; Pentapetalae; rosids; malvids; Brassicales; Brassicaceae; Camelineae; Arabidopsis	.	.	c962_g2_i1|m.370	73-339[-]	CNG20_ARATH^CNG20_ARATH^Q:1-88,H:571-658^68.18%ID^E:5e-37^RecName: Full=Probable cyclic nucleotide-gated ion channel 20, chloroplastic;^Eukaryota; Viridiplantae; Streptophyta; Embryophyta; Tracheophyta; Spermatophyta; Magnoliophyta; eudicotyledons; Gunneridae; Pentapetalae; rosids; malvids; Brassicales; Brassicaceae; Camelineae; Arabidopsis	.	.	.	.	.	GO:0009535^cellular_component^chloroplast thylakoid membrane`GO:0016021^cellular_component^integral component of membrane`GO:0030552^molecular_function^cAMP binding`GO:0030553^molecular_function^cGMP binding`GO:0005216^molecular_function^ion channel activity`GO:0009624^biological_process^response to nematode	.	.	.
c964_g1	c964_g1_i1	ARGI1_ORYSI^ARGI1_ORYSI^Q:322-2,H:156-262^91.59%ID^E:6e-64^RecName: Full=Arginase 1, mitochondrial;^Eukaryota; Viridiplantae; Streptophyta; Embryophyta; Tracheophyta; Spermatophyta; Magnoliophyta; Liliopsida; Poales; Poaceae; BEP clade; Ehrhartoideae; Oryzeae; Oryza	.	.	c964_g1_i1|m.371	2-322[-]	ARGI1_ORYSI^ARGI1_ORYSI^Q:1-107,H:156-262^91.59%ID^E:6e-64^RecName: Full=Arginase 1, mitochondrial;^Eukaryota; Viridiplantae; Streptophyta; Embryophyta; Tracheophyta; Spermatophyta; Magnoliophyta; Liliopsida; Poales; Poaceae; BEP clade; Ehrhartoideae; Oryzeae; Oryza	.	PF00491.16^Arginase^Arginase family^1-92^E:1e-22	.	.	COG0010^agmatinase (EC 3.5.3.11)	GO:0005739^cellular_component^mitochondrion`GO:0004053^molecular_function^arginase activity`GO:0030145^molecular_function^manganese ion binding`GO:0006527^biological_process^arginine catabolic process`GO:0000050^biological_process^urea cycle	GO:0046872^molecular_function^metal ion binding	.	.
c965_g1	c965_g1_i1	SD18_ARATH^SD18_ARATH^Q:311-3,H:705-812^52.78%ID^E:3e-27^RecName: Full=Receptor-like serine/threonine-protein kinase SD1-8;^Eukaryota; Viridiplantae; Streptophyta; Embryophyta; Tracheophyta; Spermatophyta; Magnoliophyta; eudicotyledons; Gunneridae; Pentapetalae; rosids; malvids; Brassicales; Brassicaceae; Camelineae; Arabidopsis	.	.	.	.	.	.	.	.	.	COG0515^Serine Threonine protein kinase	GO:0016021^cellular_component^integral component of membrane`GO:0005886^cellular_component^plasma membrane`GO:0009506^cellular_component^plasmodesma`GO:0005773^cellular_component^vacuole`GO:0005524^molecular_function^ATP binding`GO:0030246^molecular_function^carbohydrate binding`GO:0004675^molecular_function^transmembrane receptor protein serine/threonine kinase activity`GO:0031625^molecular_func…	.	.	.
c972_g1	c972_g1_i1	C74A2_PARAR^C74A2_PARAR^Q:483-4,H:7-167^59.01%ID^E:8e-60^RecName: Full=Allene oxide synthase;^Eukaryota; Viridiplantae; Streptophyta; Embryophyta; Tracheophyta; Spermatophyta; Magnoliophyta; eudicotyledons; Gunneridae; Pentapetalae; asterids; campanulids; Asterales; Asteraceae; Asteroideae; Heliantheae alliance; Heliantheae; Parthenium	.	.	c972_g1_i1|m.375	1-537[-]	C74A2_PARAR^C74A2_PARAR^Q:10-179,H:1-168^57.31%ID^E:2e-60^RecName: Full=Allene oxide synthase;^Eukaryota; Viridiplantae; Streptophyta; Embryophyta; Tracheophyta; Spermatophyta; Magnoliophyta; eudicotyledons; Gunneridae; Pentapetalae; asterids; campanulids; Asterales; Asteraceae; Asteroideae; Heliantheae alliance; Heliantheae; Parthenium	.	.	.	.	.	GO:0020037^molecular_function^heme binding`GO:0047987^molecular_function^hydroperoxide dehydratase activity`GO:0005506^molecular_function^iron ion binding`GO:0004497^molecular_function^monooxygenase activity`GO:0016705^molecular_function^oxidoreductase activity, acting on paired donors, with incorporation or reduction of molecular oxygen`GO:0031408^biological_process^oxylipin biosynthetic process	.	.	.
c975_g1	c975_g1_i1	E136_ARATH^E136_ARATH^Q:3-224,H:364-437^71.62%ID^E:6e-31^RecName: Full=Glucan endo-1,3-beta-glucosidase 6;^Eukaryota; Viridiplantae; Streptophyta; Embryophyta; Tracheophyta; Spermatophyta; Magnoliophyta; eudicotyledons; Gunneridae; Pentapetalae; rosids; malvids; Brassicales; Brassicaceae; Camelineae; Arabidopsis	.	.	c975_g1_i1|m.376	3-224[+]	E136_ARATH^E136_ARATH^Q:1-74,H:364-437^71.62%ID^E:5e-31^RecName: Full=Glucan endo-1,3-beta-glucosidase 6;^Eukaryota; Viridiplantae; Streptophyta; Embryophyta; Tracheophyta; Spermatophyta; Magnoliophyta; eudicotyledons; Gunneridae; Pentapetalae; rosids; malvids; Brassicales; Brassicaceae; Camelineae; Arabidopsis	.	PF07983.8^X8^X8 domain^3-67^E:1.2e-11	.	.	.	GO:0031225^cellular_component^anchored component of membrane`GO:0046658^cellular_component^anchored component of plasma membrane`GO:0005886^cellular_component^plasma membrane`GO:0009506^cellular_component^plasmodesma`GO:0042973^molecular_function^glucan endo-1,3-beta-D-glucosidase activity`GO:0005975^biological_process^carbohydrate metabolic process`GO:0006952^biological_process^defense response	.	.	.
c982_g1	c982_g1_i1	WNK5_ARATH^WNK5_ARATH^Q:390-208,H:345-405^67.21%ID^E:2e-19^RecName: Full=Probable serine/threonine-protein kinase WNK5;^Eukaryota; Viridiplantae; Streptophyta; Embryophyta; Tracheophyta; Spermatophyta; Magnoliophyta; eudicotyledons; Gunneridae; Pentapetalae; rosids; malvids; Brassicales; Brassicaceae; Camelineae; Arabidopsis	.	.	c982_g1_i1|m.377	1-390[-]	WNK5_ARATH^WNK5_ARATH^Q:1-61,H:345-405^67.21%ID^E:7e-20^RecName: Full=Probable serine/threonine-protein kinase WNK5;^Eukaryota; Viridiplantae; Streptophyta; Embryophyta; Tracheophyta; Spermatophyta; Magnoliophyta; eudicotyledons; Gunneridae; Pentapetalae; rosids; malvids; Brassicales; Brassicaceae; Camelineae; Arabidopsis	.	.	.	.	COG0515^Serine Threonine protein kinase	GO:0005524^molecular_function^ATP binding`GO:0043424^molecular_function^protein histidine kinase binding`GO:0004672^molecular_function^protein kinase activity`GO:0004674^molecular_function^protein serine/threonine kinase activity`GO:0048573^biological_process^photoperiodism, flowering`GO:0006468^biological_process^protein phosphorylation	.	.	.
c986_g1	c986_g1_i1	.	.	.	c986_g1_i1|m.379	244-678[-]	.	.	PF03479.10^DUF296^Domain of unknown function (DUF296)^9-50^E:2e-10	.	.	.	.	.	.	.
c987_g1	c987_g1_i1	RS12_ORENI^RS12_ORENI^Q:2-286,H:37-131^71.58%ID^E:4e-42^RecName: Full=40S ribosomal protein S12;^Eukaryota; Metazoa; Chordata; Craniata; Vertebrata; Euteleostomi; Actinopterygii; Neopterygii; Teleostei; Neoteleostei; Acanthomorphata; Ovalentaria; Cichlomorphae; Cichliformes; Cichlidae; African cichlids; Pseudocrenilabrinae; Oreochromini; Oreochromis	.	.	.	.	.	.	.	.	.	.	GO:0005840^cellular_component^ribosome`GO:0003735^molecular_function^structural constituent of ribosome`GO:0006412^biological_process^translation	.	.	.
c991_g1	c991_g1_i2	HSP7P_ARATH^HSP7P_ARATH^Q:743-231,H:615-785^80.12%ID^E:1e-93^RecName: Full=Heat shock 70 kDa protein 15;^Eukaryota; Viridiplantae; Streptophyta; Embryophyta; Tracheophyta; Spermatophyta; Magnoliophyta; eudicotyledons; Gunneridae; Pentapetalae; rosids; malvids; Brassicales; Brassicaceae; Camelineae; Arabidopsis	.	.	c991_g1_i2|m.381	18-761[-]	HSP7P_ARATH^HSP7P_ARATH^Q:7-209,H:615-812^73.89%ID^E:2e-101^RecName: Full=Heat shock 70 kDa protein 15;^Eukaryota; Viridiplantae; Streptophyta; Embryophyta; Tracheophyta; Spermatophyta; Magnoliophyta; eudicotyledons; Gunneridae; Pentapetalae; rosids; malvids; Brassicales; Brassicaceae; Camelineae; Arabidopsis	.	PF00012.15^HSP70^Hsp70 protein^8-87^E:1.4e-06	.	.	COG0443^heat shock protein 70	GO:0005618^cellular_component^cell wall`GO:0005829^cellular_component^cytosol`GO:0005634^cellular_component^nucleus`GO:0005886^cellular_component^plasma membrane`GO:0009506^cellular_component^plasmodesma`GO:0005524^molecular_function^ATP binding	.	.	.
c1003_g1	c1003_g1_i1	.	.	.	.	.	.	.	.	.	.	.	.	.	.	.
c1007_g1	c1007_g1_i1	TIP11_ARATH^TIP11_ARATH^Q:225-10,H:77-148^70.83%ID^E:3e-26^RecName: Full=Aquaporin TIP1-1;^Eukaryota; Viridiplantae; Streptophyta; Embryophyta; Tracheophyta; Spermatophyta; Magnoliophyta; eudicotyledons; Gunneridae; Pentapetalae; rosids; malvids; Brassicales; Brassicaceae; Camelineae; Arabidopsis	.	.	.	.	.	.	.	.	.	COG0580^Channel that permits osmotically driven movement of water in both directions. It is involved in the osmoregulation and in the maintenance of cell turgor during volume expansion in rapidly growing cells. It mediates rapid entry or exit of water in response to abrupt changes in osmolarity (By similarity)	GO:0042807^cellular_component^central vacuole`GO:0009941^cellular_component^chloroplast envelope`GO:0016021^cellular_component^integral component of membrane`GO:0009705^cellular_component^plant-type vacuole membrane`GO:0000326^cellular_component^protein storage vacuole`GO:0005774^cellular_component^vacuolar membrane`GO:0005773^cellular_component^vacuole`GO:0015204^molecular_function^urea transmem…	.	.	.
c1013_g1	c1013_g1_i1	.	.	.	c1013_g1_i1|m.387	117-371[+]	.	.	.	.	.	.	.	.	.	.
c1020_g1	c1020_g1_i1	TMN7_ARATH^TMN7_ARATH^Q:458-3,H:168-319^87.5%ID^E:5e-94^RecName: Full=Transmembrane 9 superfamily member 7 {ECO:0000305};^Eukaryota; Viridiplantae; Streptophyta; Embryophyta; Tracheophyta; Spermatophyta; Magnoliophyta; eudicotyledons; Gunneridae; Pentapetalae; rosids; malvids; Brassicales; Brassicaceae; Camelineae; Arabidopsis	.	.	c1020_g1_i1|m.389	3-476[-]	TMN7_ARATH^TMN7_ARATH^Q:7-158,H:168-319^87.5%ID^E:4e-94^RecName: Full=Transmembrane 9 superfamily member 7 {ECO:0000305};^Eukaryota; Viridiplantae; Streptophyta; Embryophyta; Tracheophyta; Spermatophyta; Magnoliophyta; eudicotyledons; Gunneridae; Pentapetalae; rosids; malvids; Brassicales; Brassicaceae; Camelineae; Arabidopsis	.	PF02990.11^EMP70^Endomembrane protein 70^7-157^E:2.5e-45	.	.	.	GO:0005737^cellular_component^cytoplasm`GO:0005768^cellular_component^endosome`GO:0005794^cellular_component^Golgi apparatus`GO:0016021^cellular_component^integral component of membrane`GO:0005634^cellular_component^nucleus`GO:0005802^cellular_component^trans-Golgi network`GO:0005774^cellular_component^vacuolar membrane`GO:0006878^biological_process^cellular copper ion homeostasis`GO:0006882^biol…	GO:0016021^cellular_component^integral component of membrane	.	.
c1022_g1	c1022_g1_i1	NEK5_ARATH^NEK5_ARATH^Q:6-218,H:463-536^41.89%ID^E:6e-06^RecName: Full=Serine/threonine-protein kinase Nek5;^Eukaryota; Viridiplantae; Streptophyta; Embryophyta; Tracheophyta; Spermatophyta; Magnoliophyta; eudicotyledons; Gunneridae; Pentapetalae; rosids; malvids; Brassicales; Brassicaceae; Camelineae; Arabidopsis	.	.	c1022_g1_i1|m.391	3-227[+]	NEK5_ARATH^NEK5_ARATH^Q:2-72,H:463-536^41.89%ID^E:5e-06^RecName: Full=Serine/threonine-protein kinase Nek5;^Eukaryota; Viridiplantae; Streptophyta; Embryophyta; Tracheophyta; Spermatophyta; Magnoliophyta; eudicotyledons; Gunneridae; Pentapetalae; rosids; malvids; Brassicales; Brassicaceae; Camelineae; Arabidopsis	.	.	.	.	COG0515^Serine Threonine protein kinase	GO:0055028^cellular_component^cortical microtubule`GO:0005524^molecular_function^ATP binding`GO:0004672^molecular_function^protein kinase activity`GO:0004674^molecular_function^protein serine/threonine kinase activity`GO:0043622^biological_process^cortical microtubule organization`GO:0009913^biological_process^epidermal cell differentiation`GO:0007017^biological_process^microtubule-based process	.	.	.
c1024_g1	c1024_g1_i1	.	.	.	c1024_g1_i1|m.392	3-209[-]	.	.	.	.	.	.	.	.	.	.
c1029_g1	c1029_g1_i1	.	.	.	c1029_g1_i1|m.393	2-292[-]	.	.	PF15341.1^SLX9^Ribosome biogenesis protein SLX9^6-93^E:4.1e-09	.	.	.	.	GO:0000462^biological_process^maturation of SSU-rRNA from tricistronic rRNA transcript (SSU-rRNA, 5.8S rRNA, LSU-rRNA)`GO:0005730^cellular_component^nucleolus`GO:0030686^cellular_component^90S preribosome`GO:0030688^cellular_component^preribosome, small subunit precursor	.	.
c1030_g1	c1030_g1_i1	.	.	.	c1030_g1_i1|m.394	7-402[-]	.	.	.	.	.	.	.	.	.	.
c1030_g1	c1030_g1_i2	.	.	.	c1030_g1_i2|m.397	13-558[-]	.	.	PF02782.11^FGGY_C^FGGY family of carbohydrate kinases, C-terminal domain^17-160^E:3.6e-11	.	.	.	.	GO:0016773^molecular_function^phosphotransferase activity, alcohol group as acceptor`GO:0005975^biological_process^carbohydrate metabolic process	.	.
c1031_g1	c1031_g1_i1	.	.	.	.	.	.	.	.	.	.	.	.	.	.	.
c1035_g1	c1035_g1_i1	.	.	.	.	.	.	.	.	.	.	.	.	.	.	.
c1037_g1	c1037_g1_i1	ASK21_ARATH^ASK21_ARATH^Q:2-202,H:281-341^62.69%ID^E:4e-14^RecName: Full=SKP1-like protein 21;^Eukaryota; Viridiplantae; Streptophyta; Embryophyta; Tracheophyta; Spermatophyta; Magnoliophyta; eudicotyledons; Gunneridae; Pentapetalae; rosids; malvids; Brassicales; Brassicaceae; Camelineae; Arabidopsis	.	.	c1037_g1_i1|m.402	2-202[+]	ASK21_ARATH^ASK21_ARATH^Q:1-67,H:281-341^62.69%ID^E:2e-21^RecName: Full=SKP1-like protein 21;^Eukaryota; Viridiplantae; Streptophyta; Embryophyta; Tracheophyta; Spermatophyta; Magnoliophyta; eudicotyledons; Gunneridae; Pentapetalae; rosids; malvids; Brassicales; Brassicaceae; Camelineae; Arabidopsis	.	.	.	.	COG5201^S-phase kinase--associated protein	GO:0005634^cellular_component^nucleus`GO:0019005^cellular_component^SCF ubiquitin ligase complex`GO:0016567^biological_process^protein ubiquitination`GO:0006511^biological_process^ubiquitin-dependent protein catabolic process	.	.	.
c1039_g1	c1039_g1_i1	.	.	.	.	.	.	.	.	.	.	.	.	.	.	.
c1041_g1	c1041_g1_i1	SRP19_ARATH^SRP19_ARATH^Q:72-404,H:1-111^79.28%ID^E:8e-60^RecName: Full=Signal recognition particle 19 kDa protein;^Eukaryota; Viridiplantae; Streptophyta; Embryophyta; Tracheophyta; Spermatophyta; Magnoliophyta; eudicotyledons; Gunneridae; Pentapetalae; rosids; malvids; Brassicales; Brassicaceae; Camelineae; Arabidopsis	.	.	c1041_g1_i1|m.406	69-479[+]	SRP19_ORYSJ^SRP19_ORYSJ^Q:2-126,H:1-127^70.08%ID^E:5e-61^RecName: Full=Signal recognition particle 19 kDa protein;^Eukaryota; Viridiplantae; Streptophyta; Embryophyta; Tracheophyta; Spermatophyta; Magnoliophyta; Liliopsida; Poales; Poaceae; BEP clade; Ehrhartoideae; Oryzeae; Oryza	.	PF01922.12^SRP19^SRP19 protein^13-108^E:1.4e-27	.	.	COG1400^Involved in targeting and insertion of nascent membrane proteins into the cytoplasmic membrane. Binds directly to 7S RNA and mediates binding of the 54 kDa subunit of the SRP (By similarity)	GO:0005786^cellular_component^signal recognition particle, endoplasmic reticulum targeting`GO:0008312^molecular_function^7S RNA binding`GO:0006614^biological_process^SRP-dependent cotranslational protein targeting to membrane	GO:0008312^molecular_function^7S RNA binding`GO:0006614^biological_process^SRP-dependent cotranslational protein targeting to membrane`GO:0048500^cellular_component^signal recognition particle	.	.
c1044_g1	c1044_g1_i1	ALDO2_ARATH^ALDO2_ARATH^Q:40-234,H:640-719^46.25%ID^E:5e-16^RecName: Full=Indole-3-acetaldehyde oxidase;^Eukaryota; Viridiplantae; Streptophyta; Embryophyta; Tracheophyta; Spermatophyta; Magnoliophyta; eudicotyledons; Gunneridae; Pentapetalae; rosids; malvids; Brassicales; Brassicaceae; Camelineae; Arabidopsis	.	.	c1044_g1_i1|m.410	1-234[+]	ALDO2_ARATH^ALDO2_ARATH^Q:14-78,H:640-719^46.25%ID^E:5e-16^RecName: Full=Indole-3-acetaldehyde oxidase;^Eukaryota; Viridiplantae; Streptophyta; Embryophyta; Tracheophyta; Spermatophyta; Magnoliophyta; eudicotyledons; Gunneridae; Pentapetalae; rosids; malvids; Brassicales; Brassicaceae; Camelineae; Arabidopsis	.	.	.	.	COG4630^xanthine dehydrogenase	GO:0005829^cellular_component^cytosol`GO:0051537^molecular_function^2 iron, 2 sulfur cluster binding`GO:0004031^molecular_function^aldehyde oxidase activity`GO:0009055^molecular_function^electron carrier activity`GO:0050660^molecular_function^flavin adenine dinucleotide binding`GO:0050302^molecular_function^indole-3-acetaldehyde oxidase activity`GO:0005506^molecular_function^iron ion binding`GO:0…	.	.	.
c1045_g1	c1045_g1_i1	FUCO1_ARATH^FUCO1_ARATH^Q:2-229,H:108-183^84.21%ID^E:1e-39^RecName: Full=Alpha-L-fucosidase 1;^Eukaryota; Viridiplantae; Streptophyta; Embryophyta; Tracheophyta; Spermatophyta; Magnoliophyta; eudicotyledons; Gunneridae; Pentapetalae; rosids; malvids; Brassicales; Brassicaceae; Camelineae; Arabidopsis	.	.	c1045_g1_i1|m.413	2-229[+]	FUCO1_ARATH^FUCO1_ARATH^Q:1-76,H:108-183^84.21%ID^E:1e-39^RecName: Full=Alpha-L-fucosidase 1;^Eukaryota; Viridiplantae; Streptophyta; Embryophyta; Tracheophyta; Spermatophyta; Magnoliophyta; eudicotyledons; Gunneridae; Pentapetalae; rosids; malvids; Brassicales; Brassicaceae; Camelineae; Arabidopsis	.	PF01120.12^Alpha_L_fucos^Alpha-L-fucosidase^1-59^E:1.3e-07	.	.	COG3669^alpha-l-fucosidase	GO:0048046^cellular_component^apoplast`GO:0005773^cellular_component^vacuole`GO:0004560^molecular_function^alpha-L-fucosidase activity`GO:0005975^biological_process^carbohydrate metabolic process`GO:0006516^biological_process^glycoprotein catabolic process	GO:0004560^molecular_function^alpha-L-fucosidase activity`GO:0005975^biological_process^carbohydrate metabolic process	.	.
c1050_g1	c1050_g1_i1	.	.	.	c1050_g1_i1|m.414	2-289[+]	.	.	.	.	.	.	.	.	.	.
c1055_g1	c1055_g1_i1	.	.	.	.	.	.	.	.	.	.	.	.	.	.	.
c1057_g2	c1057_g2_i1	.	.	.	.	.	.	.	.	.	.	.	.	.	.	.
c1064_g1	c1064_g1_i1	GPT2_ARATH^GPT2_ARATH^Q:281-3,H:239-331^77.42%ID^E:4e-45^RecName: Full=Glucose-6-phosphate/phosphate translocator 2, chloroplastic;^Eukaryota; Viridiplantae; Streptophyta; Embryophyta; Tracheophyta; Spermatophyta; Magnoliophyta; eudicotyledons; Gunneridae; Pentapetalae; rosids; malvids; Brassicales; Brassicaceae; Camelineae; Arabidopsis	.	.	c1064_g1_i1|m.416	3-284[-]	GPT2_ARATH^GPT2_ARATH^Q:2-94,H:239-331^77.42%ID^E:4e-45^RecName: Full=Glucose-6-phosphate/phosphate translocator 2, chloroplastic;^Eukaryota; Viridiplantae; Streptophyta; Embryophyta; Tracheophyta; Spermatophyta; Magnoliophyta; eudicotyledons; Gunneridae; Pentapetalae; rosids; malvids; Brassicales; Brassicaceae; Camelineae; Arabidopsis	.	PF03151.11^TPT^Triose-phosphate Transporter family^6-94^E:1.7e-11	.	.	.	GO:0031969^cellular_component^chloroplast membrane`GO:0016021^cellular_component^integral component of membrane`GO:0005774^cellular_component^vacuolar membrane`GO:0015152^molecular_function^glucose-6-phosphate transmembrane transporter activity`GO:0005315^molecular_function^inorganic phosphate transmembrane transporter activity`GO:0015120^molecular_function^phosphoglycerate transmembrane transpor…	.	.	.
c1071_g1	c1071_g1_i1	.	.	.	c1071_g1_i1|m.418	1-219[+]	.	.	.	.	.	.	.	.	.	.
c1078_g1	c1078_g1_i2	.	.	.	.	.	.	.	.	.	.	.	.	.	.	.
c1079_g1	c1079_g1_i1	.	.	.	c1079_g1_i1|m.423	111-287[+]	.	.	.	.	.	.	.	.	.	.
c1079_g1	c1079_g1_i1	.	.	.	c1079_g1_i1|m.421	40-288[-]	.	.	.	.	.	.	.	.	.	.
c1084_g1	c1084_g1_i1	GDL62_ARATH^GDL62_ARATH^Q:6-386,H:9-136^44.27%ID^E:4e-19^RecName: Full=GDSL esterase/lipase At4g10955;^Eukaryota; Viridiplantae; Streptophyta; Embryophyta; Tracheophyta; Spermatophyta; Magnoliophyta; eudicotyledons; Gunneridae; Pentapetalae; rosids; malvids; Brassicales; Brassicaceae; Camelineae; Arabidopsis	.	.	c1084_g1_i1|m.424	3-386[+]	GDL62_ARATH^GDL62_ARATH^Q:2-128,H:9-136^44.27%ID^E:2e-22^RecName: Full=GDSL esterase/lipase At4g10955;^Eukaryota; Viridiplantae; Streptophyta; Embryophyta; Tracheophyta; Spermatophyta; Magnoliophyta; eudicotyledons; Gunneridae; Pentapetalae; rosids; malvids; Brassicales; Brassicaceae; Camelineae; Arabidopsis	.	.	.	.	.	GO:0016787^molecular_function^hydrolase activity`GO:0016042^biological_process^lipid catabolic process	.	.	.
c1086_g1	c1086_g1_i1	.	.	.	.	.	.	.	.	.	.	.	.	.	.	.
c1093_g1	c1093_g1_i1	CRYD_ARATH^CRYD_ARATH^Q:228-1,H:63-138^68.42%ID^E:7e-30^RecName: Full=Cryptochrome DASH, chloroplastic/mitochondrial;^Eukaryota; Viridiplantae; Streptophyta; Embryophyta; Tracheophyta; Spermatophyta; Magnoliophyta; eudicotyledons; Gunneridae; Pentapetalae; rosids; malvids; Brassicales; Brassicaceae; Camelineae; Arabidopsis	.	.	c1093_g1_i1|m.429	1-240[-]	CRYD_ARATH^CRYD_ARATH^Q:5-80,H:63-138^68.42%ID^E:7e-30^RecName: Full=Cryptochrome DASH, chloroplastic/mitochondrial;^Eukaryota; Viridiplantae; Streptophyta; Embryophyta; Tracheophyta; Spermatophyta; Magnoliophyta; eudicotyledons; Gunneridae; Pentapetalae; rosids; malvids; Brassicales; Brassicaceae; Camelineae; Arabidopsis	.	PF00875.13^DNA_photolyase^DNA photolyase^28-67^E:1.8e-12	.	.	COG0415^deoxyribo-dipyrimidine photolyase	GO:0009507^cellular_component^chloroplast`GO:0005739^cellular_component^mitochondrion`GO:0005524^molecular_function^ATP binding`GO:0003677^molecular_function^DNA binding`GO:0003913^molecular_function^DNA photolyase activity`GO:0009881^molecular_function^photoreceptor activity`GO:0006281^biological_process^DNA repair`GO:0018298^biological_process^protein-chromophore linkage	.	.	.
c1094_g1	c1094_g1_i1	HSL1_ARATH^HSL1_ARATH^Q:207-335,H:15-57^58.14%ID^E:1e-07^RecName: Full=Receptor-like protein kinase HSL1;^Eukaryota; Viridiplantae; Streptophyta; Embryophyta; Tracheophyta; Spermatophyta; Magnoliophyta; eudicotyledons; Gunneridae; Pentapetalae; rosids; malvids; Brassicales; Brassicaceae; Camelineae; Arabidopsis	.	.	c1094_g1_i1|m.433	156-335[+]	HSL1_ARATH^HSL1_ARATH^Q:16-60,H:13-57^57.78%ID^E:3e-09^RecName: Full=Receptor-like protein kinase HSL1;^Eukaryota; Viridiplantae; Streptophyta; Embryophyta; Tracheophyta; Spermatophyta; Magnoliophyta; eudicotyledons; Gunneridae; Pentapetalae; rosids; malvids; Brassicales; Brassicaceae; Camelineae; Arabidopsis	.	PF08263.7^LRRNT_2^Leucine rich repeat N-terminal domain^20-58^E:4.8e-06	.	.	COG4886^leucine Rich Repeat	GO:0016021^cellular_component^integral component of membrane`GO:0005886^cellular_component^plasma membrane`GO:0005524^molecular_function^ATP binding`GO:0004674^molecular_function^protein serine/threonine kinase activity	.	.	.
c1095_g1	c1095_g1_i1	TLP1_PRUPE^TLP1_PRUPE^Q:3-227,H:104-183^57.5%ID^E:2e-20^RecName: Full=Thaumatin-like protein 1;^Eukaryota; Viridiplantae; Streptophyta; Embryophyta; Tracheophyta; Spermatophyta; Magnoliophyta; eudicotyledons; Gunneridae; Pentapetalae; rosids; fabids; Rosales; Rosaceae; Maloideae; Amygdaleae; Prunus	.	.	c1095_g1_i1|m.434	3-227[+]	TLP1_PRUPE^TLP1_PRUPE^Q:1-75,H:104-183^57.5%ID^E:1e-20^RecName: Full=Thaumatin-like protein 1;^Eukaryota; Viridiplantae; Streptophyta; Embryophyta; Tracheophyta; Spermatophyta; Magnoliophyta; eudicotyledons; Gunneridae; Pentapetalae; rosids; fabids; Rosales; Rosaceae; Maloideae; Amygdaleae; Prunus	.	PF00314.12^Thaumatin^Thaumatin family^2-75^E:2.1e-23	.	.	.	GO:0005576^cellular_component^extracellular region`GO:0006952^biological_process^defense response	.	.	.
c1096_g1	c1096_g1_i1	.	.	.	c1096_g1_i1|m.435	1-279[+]	.	.	.	.	.	.	.	.	.	.
c1099_g1	c1099_g1_i1	SCP51_ARATH^SCP51_ARATH^Q:241-2,H:339-418^58.75%ID^E:1e-27^RecName: Full=Serine carboxypeptidase-like 51;^Eukaryota; Viridiplantae; Streptophyta; Embryophyta; Tracheophyta; Spermatophyta; Magnoliophyta; eudicotyledons; Gunneridae; Pentapetalae; rosids; malvids; Brassicales; Brassicaceae; Camelineae; Arabidopsis	.	.	c1099_g1_i1|m.438	23-241[-]	SCP51_ARATH^SCP51_ARATH^Q:1-72,H:339-410^61.11%ID^E:4e-26^RecName: Full=Serine carboxypeptidase-like 51;^Eukaryota; Viridiplantae; Streptophyta; Embryophyta; Tracheophyta; Spermatophyta; Magnoliophyta; eudicotyledons; Gunneridae; Pentapetalae; rosids; malvids; Brassicales; Brassicaceae; Camelineae; Arabidopsis	.	PF00450.17^Peptidase_S10^Serine carboxypeptidase^4-66^E:6.9e-12	.	.	COG2939^carboxy-peptidase	GO:0005576^cellular_component^extracellular region`GO:0004185^molecular_function^serine-type carboxypeptidase activity	GO:0004185^molecular_function^serine-type carboxypeptidase activity`GO:0006508^biological_process^proteolysis	.	.
c1104_g1	c1104_g1_i1	.	.	.	c1104_g1_i1|m.442	3-170[+]	.	.	.	.	.	.	.	.	.	.
c1105_g1	c1105_g1_i1	LACS4_ARATH^LACS4_ARATH^Q:248-150,H:631-664^76.47%ID^E:2e-07^RecName: Full=Long chain acyl-CoA synthetase 4;^Eukaryota; Viridiplantae; Streptophyta; Embryophyta; Tracheophyta; Spermatophyta; Magnoliophyta; eudicotyledons; Gunneridae; Pentapetalae; rosids; malvids; Brassicales; Brassicaceae; Camelineae; Arabidopsis	.	.	.	.	.	.	.	.	.	COG1022^Amp-dependent synthetase and ligase	GO:0005794^cellular_component^Golgi apparatus`GO:0005886^cellular_component^plasma membrane`GO:0005524^molecular_function^ATP binding`GO:0004467^molecular_function^long-chain fatty acid-CoA ligase activity`GO:0006631^biological_process^fatty acid metabolic process	.	.	.
c1107_g1	c1107_g1_i1	.	.	.	.	.	.	.	.	.	.	.	.	.	.	.
c1108_g1	c1108_g1_i1	DCE_PETHY^DCE_PETHY^Q:503-3,H:133-299^91.62%ID^E:9e-108^RecName: Full=Glutamate decarboxylase;^Eukaryota; Viridiplantae; Streptophyta; Embryophyta; Tracheophyta; Spermatophyta; Magnoliophyta; eudicotyledons; Gunneridae; Pentapetalae; asterids; lamiids; Solanales; Solanaceae; Petunioideae; Petunia	.	.	c1108_g1_i1|m.443	3-503[-]	DCE_PETHY^DCE_PETHY^Q:1-167,H:133-299^91.62%ID^E:8e-108^RecName: Full=Glutamate decarboxylase;^Eukaryota; Viridiplantae; Streptophyta; Embryophyta; Tracheophyta; Spermatophyta; Magnoliophyta; eudicotyledons; Gunneridae; Pentapetalae; asterids; lamiids; Solanales; Solanaceae; Petunioideae; Petunia	.	PF00282.14^Pyridoxal_deC^Pyridoxal-dependent decarboxylase conserved domain^1-166^E:2.8e-51`PF00266.14^Aminotran_5^Aminotransferase class-V^32-160^E:7.9e-05	.	.	.	GO:0004351^molecular_function^glutamate decarboxylase activity`GO:0030170^molecular_function^pyridoxal phosphate binding`GO:0006536^biological_process^glutamate metabolic process	GO:0016831^molecular_function^carboxy-lyase activity`GO:0030170^molecular_function^pyridoxal phosphate binding`GO:0019752^biological_process^carboxylic acid metabolic process`GO:0008152^biological_process^metabolic process	.	.
c1115_g1	c1115_g1_i1	.	.	.	.	.	.	.	.	.	.	.	.	.	.	.
c1117_g1	c1117_g1_i1	TRPB1_MAIZE^TRPB1_MAIZE^Q:3-158,H:338-389^88.46%ID^E:6e-25^RecName: Full=Tryptophan synthase beta chain 1;^Eukaryota; Viridiplantae; Streptophyta; Embryophyta; Tracheophyta; Spermatophyta; Magnoliophyta; Liliopsida; Poales; Poaceae; PACMAD clade; Panicoideae; Andropogoneae; Zea	.	.	c1117_g1_i1|m.447	3-161[+]	TRPB1_MAIZE^TRPB1_MAIZE^Q:1-52,H:338-389^88.46%ID^E:8e-26^RecName: Full=Tryptophan synthase beta chain 1;^Eukaryota; Viridiplantae; Streptophyta; Embryophyta; Tracheophyta; Spermatophyta; Magnoliophyta; Liliopsida; Poales; Poaceae; PACMAD clade; Panicoideae; Andropogoneae; Zea	.	.	.	.	.	GO:0009507^cellular_component^chloroplast`GO:0004834^molecular_function^tryptophan synthase activity	.	.	.
c1120_g2	c1120_g2_i1	.	.	.	.	.	.	.	.	.	.	.	.	.	.	.
c1121_g1	c1121_g1_i1	.	.	.	.	.	.	.	.	.	.	.	.	.	.	.
c1128_g1	c1128_g1_i2	AVP_VIGRR^AVP_VIGRR^Q:825-22,H:498-765^93.66%ID^E:1e-172^RecName: Full=Pyrophosphate-energized vacuolar membrane proton pump;^Eukaryota; Viridiplantae; Streptophyta; Embryophyta; Tracheophyta; Spermatophyta; Magnoliophyta; eudicotyledons; Gunneridae; Pentapetalae; rosids; fabids; Fabales; Fabaceae; Papilionoideae; Phaseoleae; Vigna	.	.	c1128_g1_i2|m.451	16-825[-]	AVP_VIGRR^AVP_VIGRR^Q:1-268,H:498-765^93.66%ID^E:2e-172^RecName: Full=Pyrophosphate-energized vacuolar membrane proton pump;^Eukaryota; Viridiplantae; Streptophyta; Embryophyta; Tracheophyta; Spermatophyta; Magnoliophyta; eudicotyledons; Gunneridae; Pentapetalae; rosids; fabids; Fabales; Fabaceae; Papilionoideae; Phaseoleae; Vigna	.	PF03030.11^H_PPase^Inorganic H+ pyrophosphatase^1-252^E:8.1e-121	.	.	.	GO:0016021^cellular_component^integral component of membrane`GO:0005774^cellular_component^vacuolar membrane`GO:0009678^molecular_function^hydrogen-translocating pyrophosphatase activity`GO:0004427^molecular_function^inorganic diphosphatase activity`GO:0046872^molecular_function^metal ion binding`GO:0015992^biological_process^proton transport	GO:0004427^molecular_function^inorganic diphosphatase activity`GO:0009678^molecular_function^hydrogen-translocating pyrophosphatase activity`GO:0015992^biological_process^proton transport`GO:0016020^cellular_component^membrane	.	.
c1130_g1	c1130_g1_i1	Y4729_ARATH^Y4729_ARATH^Q:410-6,H:591-701^52.59%ID^E:6e-35^RecName: Full=G-type lectin S-receptor-like serine/threonine-protein kinase At4g27290;^Eukaryota; Viridiplantae; Streptophyta; Embryophyta; Tracheophyta; Spermatophyta; Magnoliophyta; eudicotyledons; Gunneridae; Pentapetalae; rosids; malvids; Brassicales; Brassicaceae; Camelineae; Arabidopsis	.	.	c1130_g1_i1|m.454	3-209[-]	Y4729_ARATH^Y4729_ARATH^Q:1-68,H:634-701^64.71%ID^E:4e-24^RecName: Full=G-type lectin S-receptor-like serine/threonine-protein kinase At4g27290;^Eukaryota; Viridiplantae; Streptophyta; Embryophyta; Tracheophyta; Spermatophyta; Magnoliophyta; eudicotyledons; Gunneridae; Pentapetalae; rosids; malvids; Brassicales; Brassicaceae; Camelineae; Arabidopsis	.	PF07714.12^Pkinase_Tyr^Protein tyrosine kinase^1-32^E:1.7e-06	.	.	COG0515^Serine Threonine protein kinase	GO:0005524^molecular_function^ATP binding`GO:0005516^molecular_function^calmodulin binding`GO:0030246^molecular_function^carbohydrate binding`GO:0004674^molecular_function^protein serine/threonine kinase activity`GO:0048544^biological_process^recognition of pollen	GO:0004672^molecular_function^protein kinase activity`GO:0006468^biological_process^protein phosphorylation	.	.
c1131_g1	c1131_g1_i1	MCA9_ARATH^MCA9_ARATH^Q:118-2,H:9-46^66.67%ID^E:4e-08^RecName: Full=Metacaspase-9;^Eukaryota; Viridiplantae; Streptophyta; Embryophyta; Tracheophyta; Spermatophyta; Magnoliophyta; eudicotyledons; Gunneridae; Pentapetalae; rosids; malvids; Brassicales; Brassicaceae; Camelineae; Arabidopsis	.	.	.	.	.	.	.	.	.	.	GO:0048046^cellular_component^apoplast`GO:0004197^molecular_function^cysteine-type endopeptidase activity`GO:0008234^molecular_function^cysteine-type peptidase activity	.	.	.
c1132_g1	c1132_g1_i1	ERG3_ASHGO^ERG3_ASHGO^Q:16-393,H:214-339^60.32%ID^E:3e-50^RecName: Full=C-5 sterol desaturase;^Eukaryota; Fungi; Dikarya; Ascomycota; Saccharomycotina; Saccharomycetes; Saccharomycetales; Saccharomycetaceae; Eremothecium	.	.	.	.	.	.	.	.	.	COG3000^fatty acid hydroxylase	GO:0005789^cellular_component^endoplasmic reticulum membrane`GO:0016021^cellular_component^integral component of membrane`GO:0000248^molecular_function^C-5 sterol desaturase activity`GO:0005506^molecular_function^iron ion binding`GO:0006696^biological_process^ergosterol biosynthetic process`GO:0006633^biological_process^fatty acid biosynthetic process	.	.	.
c1139_g1	c1139_g1_i1	MDA1_ARATH^MDA1_ARATH^Q:16-141,H:124-165^47.62%ID^E:1e-05^RecName: Full=Mediator-associated protein 1;^Eukaryota; Viridiplantae; Streptophyta; Embryophyta; Tracheophyta; Spermatophyta; Magnoliophyta; eudicotyledons; Gunneridae; Pentapetalae; rosids; malvids; Brassicales; Brassicaceae; Camelineae; Arabidopsis	.	.	.	.	.	.	.	.	.	.	GO:0009507^cellular_component^chloroplast`GO:0005829^cellular_component^cytosol`GO:0016592^cellular_component^mediator complex`GO:0005730^cellular_component^nucleolus`GO:0006355^biological_process^regulation of transcription, DNA-templated	.	.	.
c1144_g1	c1144_g1_i1	PUR4_ARATH^PUR4_ARATH^Q:366-4,H:1104-1224^73.55%ID^E:5e-55^RecName: Full=Probable phosphoribosylformylglycinamidine synthase, chloroplastic/mitochondrial;^Eukaryota; Viridiplantae; Streptophyta; Embryophyta; Tracheophyta; Spermatophyta; Magnoliophyta; eudicotyledons; Gunneridae; Pentapetalae; rosids; malvids; Brassicales; Brassicaceae; Camelineae; Arabidopsis	.	.	c1144_g1_i1|m.462	1-369[-]	PUR4_ARATH^PUR4_ARATH^Q:2-122,H:1104-1224^73.55%ID^E:4e-55^RecName: Full=Probable phosphoribosylformylglycinamidine synthase, chloroplastic/mitochondrial;^Eukaryota; Viridiplantae; Streptophyta; Embryophyta; Tracheophyta; Spermatophyta; Magnoliophyta; eudicotyledons; Gunneridae; Pentapetalae; rosids; malvids; Brassicales; Brassicaceae; Camelineae; Arabidopsis	.	PF13507.1^GATase_5^CobB/CobQ-like glutamine amidotransferase domain^37-123^E:5.2e-28	.	.	COG0046^phosphoribosylformylglycinamidine synthase	GO:0009507^cellular_component^chloroplast`GO:0005739^cellular_component^mitochondrion`GO:0005524^molecular_function^ATP binding`GO:0046872^molecular_function^metal ion binding`GO:0004642^molecular_function^phosphoribosylformylglycinamidine synthase activity`GO:0006189^biological_process^'de novo' IMP biosynthetic process`GO:0006541^biological_process^glutamine metabolic process	.	.	.
c1146_g1	c1146_g1_i1	ALA11_ARATH^ALA11_ARATH^Q:1-216,H:922-993^73.61%ID^E:1e-30^RecName: Full=Putative phospholipid-transporting ATPase 11;^Eukaryota; Viridiplantae; Streptophyta; Embryophyta; Tracheophyta; Spermatophyta; Magnoliophyta; eudicotyledons; Gunneridae; Pentapetalae; rosids; malvids; Brassicales; Brassicaceae; Camelineae; Arabidopsis	.	.	c1146_g1_i1|m.463	1-216[+]	ALA11_ARATH^ALA11_ARATH^Q:1-72,H:922-993^73.61%ID^E:1e-30^RecName: Full=Putative phospholipid-transporting ATPase 11;^Eukaryota; Viridiplantae; Streptophyta; Embryophyta; Tracheophyta; Spermatophyta; Magnoliophyta; eudicotyledons; Gunneridae; Pentapetalae; rosids; malvids; Brassicales; Brassicaceae; Camelineae; Arabidopsis	.	.	.	.	COG0474^P-type atpase	GO:0016021^cellular_component^integral component of membrane`GO:0005886^cellular_component^plasma membrane`GO:0005524^molecular_function^ATP binding`GO:0019829^molecular_function^cation-transporting ATPase activity`GO:0000287^molecular_function^magnesium ion binding`GO:0004012^molecular_function^phospholipid-translocating ATPase activity	.	.	.
c1147_g1	c1147_g1_i1	.	.	.	.	.	.	.	.	.	.	.	.	.	.	.
c1151_g1	c1151_g1_i1	.	.	.	c1151_g1_i1|m.468	1-150[-]	.	.	.	.	.	.	.	.	.	.
c1153_g1	c1153_g1_i1	CAF1K_ARATH^CAF1K_ARATH^Q:1-261,H:146-233^77.27%ID^E:3e-41^RecName: Full=Probable CCR4-associated factor 1 homolog 11;^Eukaryota; Viridiplantae; Streptophyta; Embryophyta; Tracheophyta; Spermatophyta; Magnoliophyta; eudicotyledons; Gunneridae; Pentapetalae; rosids; malvids; Brassicales; Brassicaceae; Camelineae; Arabidopsis	.	.	.	.	.	.	.	.	.	COG5228^Ccr4-not transcription complex, subunit	GO:0005737^cellular_component^cytoplasm`GO:0005634^cellular_component^nucleus`GO:0008408^molecular_function^3'-5' exonuclease activity`GO:0046872^molecular_function^metal ion binding`GO:0004535^molecular_function^poly(A)-specific ribonuclease activity`GO:0003723^molecular_function^RNA binding`GO:0042742^biological_process^defense response to bacterium`GO:0000289^biological_process^nuclear-transcr…	.	.	.
c1154_g1	c1154_g1_i1	.	.	.	c1154_g1_i1|m.473	3-152[-]	.	.	.	.	.	.	.	.	.	.
c1154_g1	c1154_g1_i1	.	.	.	c1154_g1_i1|m.470	1-207[+]	.	.	.	.	.	.	.	.	.	.
c1154_g1	c1154_g1_i1	.	.	.	c1154_g1_i1|m.471	149-331[-]	.	.	.	.	.	.	.	.	.	.
c1155_g1	c1155_g1_i1	.	.	.	c1155_g1_i1|m.474	3-278[+]	.	.	PF05678.9^VQ^VQ motif^8-32^E:2.4e-11	.	.	.	.	.	.	.
c1157_g1	c1157_g1_i1	.	.	.	c1157_g1_i1|m.475	2-187[-]	.	.	.	.	.	.	.	.	.	.
c1163_g1	c1163_g1_i1	.	.	.	.	.	.	.	.	.	.	.	.	.	.	.
c1165_g1	c1165_g1_i1	.	.	.	.	.	.	.	.	.	.	.	.	.	.	.
c1167_g1	c1167_g1_i1	CPI1_SOLTU^CPI1_SOLTU^Q:464-63,H:46-182^32.14%ID^E:1e-08^RecName: Full=Cysteine protease inhibitor 1;^Eukaryota; Viridiplantae; Streptophyta; Embryophyta; Tracheophyta; Spermatophyta; Magnoliophyta; eudicotyledons; Gunneridae; Pentapetalae; asterids; lamiids; Solanales; Solanaceae; Solanoideae; Solaneae; Solanum	.	.	.	.	.	.	.	.	.	.	GO:0005773^cellular_component^vacuole`GO:0004869^molecular_function^cysteine-type endopeptidase inhibitor activity	.	.	.
c1170_g1	c1170_g1_i1	.	.	.	c1170_g1_i1|m.482	3-434[-]	.	.	.	.	.	.	.	.	.	.
c1176_g1	c1176_g1_i1	.	.	.	.	.	.	.	.	.	.	.	.	.	.	.
c1177_g1	c1177_g1_i1	.	.	.	.	.	.	.	.	.	.	.	.	.	.	.
c1180_g1	c1180_g1_i1	.	.	.	.	.	.	.	.	.	.	.	.	.	.	.
c1193_g1	c1193_g1_i1	.	.	.	.	.	.	.	.	.	.	.	.	.	.	.
c1194_g1	c1194_g1_i1	YKK1_SCHPO^YKK1_SCHPO^Q:3-245,H:128-214^39.08%ID^E:2e-12^RecName: Full=Zinc-type alcohol dehydrogenase-like protein C2E1P3.01;^Eukaryota; Fungi; Dikarya; Ascomycota; Taphrinomycotina; Schizosaccharomycetes; Schizosaccharomycetales; Schizosaccharomycetaceae; Schizosaccharomyces	.	.	c1194_g1_i1|m.486	3-320[+]	YKK1_SCHPO^YKK1_SCHPO^Q:1-81,H:128-214^39.08%ID^E:2e-12^RecName: Full=Zinc-type alcohol dehydrogenase-like protein C2E1P3.01;^Eukaryota; Fungi; Dikarya; Ascomycota; Taphrinomycotina; Schizosaccharomycetes; Schizosaccharomycetales; Schizosaccharomycetaceae; Schizosaccharomyces	.	PF00107.21^ADH_zinc_N^Zinc-binding dehydrogenase^31-99^E:5.5e-12	.	.	COG0604^alcohol dehydrogenase	GO:0005739^cellular_component^mitochondrion`GO:0008106^molecular_function^alcohol dehydrogenase (NADP+) activity`GO:0008270^molecular_function^zinc ion binding	GO:0008270^molecular_function^zinc ion binding`GO:0016491^molecular_function^oxidoreductase activity`GO:0055114^biological_process^oxidation-reduction process	.	.
c1196_g1	c1196_g1_i1	ELF4_ARATH^ELF4_ARATH^Q:129-1,H:29-71^60.47%ID^E:3e-10^RecName: Full=Protein EARLY FLOWERING 4;^Eukaryota; Viridiplantae; Streptophyta; Embryophyta; Tracheophyta; Spermatophyta; Magnoliophyta; eudicotyledons; Gunneridae; Pentapetalae; rosids; malvids; Brassicales; Brassicaceae; Camelineae; Arabidopsis	.	.	c1196_g1_i1|m.488	1-231[-]	ELF4_ARATH^ELF4_ARATH^Q:22-77,H:18-71^57.14%ID^E:2e-13^RecName: Full=Protein EARLY FLOWERING 4;^Eukaryota; Viridiplantae; Streptophyta; Embryophyta; Tracheophyta; Spermatophyta; Magnoliophyta; eudicotyledons; Gunneridae; Pentapetalae; rosids; malvids; Brassicales; Brassicaceae; Camelineae; Arabidopsis	.	PF07011.6^DUF1313^Protein of unknown function (DUF1313)^25-77^E:9.5e-21	.	.	.	GO:0005634^cellular_component^nucleus`GO:0042803^molecular_function^protein homodimerization activity`GO:0009649^biological_process^entrainment of circadian clock`GO:0009908^biological_process^flower development`GO:0009648^biological_process^photoperiodism`GO:0048573^biological_process^photoperiodism, flowering`GO:0042753^biological_process^positive regulation of circadian rhythm`GO:0010017^biolo…	.	.	.
c1197_g1	c1197_g1_i1	.	.	.	.	.	.	.	.	.	.	.	.	.	.	.
c1205_g1	c1205_g1_i1	.	.	.	c1205_g1_i1|m.491	1-282[-]	.	.	.	.	.	.	.	.	.	.
c1214_g1	c1214_g1_i1	.	.	.	.	.	.	.	.	.	.	.	.	.	.	.
c1218_g1	c1218_g1_i2	.	.	.	c1218_g1_i2|m.493	161-343[+]	.	.	.	.	.	.	.	.	.	.
c1218_g1	c1218_g1_i2	.	.	.	c1218_g1_i2|m.492	357-605[-]	.	.	.	.	.	.	.	.	.	.
c1219_g1	c1219_g1_i1	AHK4_ARATH^AHK4_ARATH^Q:22-183,H:1013-1068^73.21%ID^E:6e-20^RecName: Full=Histidine kinase 4;^Eukaryota; Viridiplantae; Streptophyta; Embryophyta; Tracheophyta; Spermatophyta; Magnoliophyta; eudicotyledons; Gunneridae; Pentapetalae; rosids; malvids; Brassicales; Brassicaceae; Camelineae; Arabidopsis	.	.	c1219_g1_i1|m.495	1-219[+]	AHK3_ARATH^AHK3_ARATH^Q:4-72,H:969-1036^64.29%ID^E:2e-23^RecName: Full=Histidine kinase 3;^Eukaryota; Viridiplantae; Streptophyta; Embryophyta; Tracheophyta; Spermatophyta; Magnoliophyta; eudicotyledons; Gunneridae; Pentapetalae; rosids; malvids; Brassicales; Brassicaceae; Camelineae; Arabidopsis	.	PF00072.19^Response_reg^Response regulator receiver domain^19-60^E:1.1e-06	.	.	COG0784^response regulator	GO:0005789^cellular_component^endoplasmic reticulum membrane`GO:0016021^cellular_component^integral component of membrane`GO:0005886^cellular_component^plasma membrane`GO:0009884^molecular_function^cytokinin receptor activity`GO:0005034^molecular_function^osmosensor activity`GO:0000155^molecular_function^phosphorelay sensor kinase activity`GO:0004673^molecular_function^protein histidine kinase ac…	GO:0000160^biological_process^phosphorelay signal transduction system	.	.
c1222_g1	c1222_g1_i1	.	.	.	c1222_g1_i1|m.496	2-250[+]	.	.	.	.	.	.	.	.	.	.
c1226_g1	c1226_g1_i1	CIPKA_ARATH^CIPKA_ARATH^Q:88-321,H:319-395^60.26%ID^E:3e-22^RecName: Full=CBL-interacting serine/threonine-protein kinase 10;^Eukaryota; Viridiplantae; Streptophyta; Embryophyta; Tracheophyta; Spermatophyta; Magnoliophyta; eudicotyledons; Gunneridae; Pentapetalae; rosids; malvids; Brassicales; Brassicaceae; Camelineae; Arabidopsis	.	.	c1226_g1_i1|m.497	1-321[+]	CIPKA_ARATH^CIPKA_ARATH^Q:14-107,H:304-395^57.45%ID^E:7e-26^RecName: Full=CBL-interacting serine/threonine-protein kinase 10;^Eukaryota; Viridiplantae; Streptophyta; Embryophyta; Tracheophyta; Spermatophyta; Magnoliophyta; eudicotyledons; Gunneridae; Pentapetalae; rosids; malvids; Brassicales; Brassicaceae; Camelineae; Arabidopsis	.	PF03822.9^NAF^NAF domain^34-93^E:2.9e-26	.	.	COG0515^Serine Threonine protein kinase	GO:0005524^molecular_function^ATP binding`GO:0004674^molecular_function^protein serine/threonine kinase activity`GO:0007165^biological_process^signal transduction	GO:0007165^biological_process^signal transduction	.	.
c1228_g1	c1228_g1_i1	.	.	.	c1228_g1_i1|m.500	3-290[+]	.	.	.	.	.	.	.	.	.	.
c1231_g1	c1231_g1_i1	.	.	.	c1231_g1_i1|m.502	3-293[-]	.	.	.	.	.	.	.	.	.	.
c1235_g1	c1235_g1_i1	.	.	.	.	.	.	.	.	.	.	.	.	.	.	.
c1236_g1	c1236_g1_i1	.	.	.	.	.	.	.	.	.	.	.	.	.	.	.
c1239_g1	c1239_g1_i1	PP365_ARATH^PP365_ARATH^Q:170-12,H:146-198^50.94%ID^E:1e-11^RecName: Full=Pentatricopeptide repeat-containing protein At5g04810, chloroplastic;^Eukaryota; Viridiplantae; Streptophyta; Embryophyta; Tracheophyta; Spermatophyta; Magnoliophyta; eudicotyledons; Gunneridae; Pentapetalae; rosids; malvids; Brassicales; Brassicaceae; Camelineae; Arabidopsis	.	.	c1239_g1_i1|m.506	3-239[-]	PP365_ARATH^PP365_ARATH^Q:24-76,H:146-198^50.94%ID^E:1e-11^RecName: Full=Pentatricopeptide repeat-containing protein At5g04810, chloroplastic;^Eukaryota; Viridiplantae; Streptophyta; Embryophyta; Tracheophyta; Spermatophyta; Magnoliophyta; eudicotyledons; Gunneridae; Pentapetalae; rosids; malvids; Brassicales; Brassicaceae; Camelineae; Arabidopsis	.	PF00076.17^RRM_1^RNA recognition motif. (a.k.a. RRM, RBD, or RNP domain)^45-77^E:1.1e-07`PF14259.1^RRM_6^RNA recognition motif (a.k.a. RRM, RBD, or RNP domain)^45-78^E:2.5e-06	.	.	.	GO:0009507^cellular_component^chloroplast`GO:0000166^molecular_function^nucleotide binding`GO:0003723^molecular_function^RNA binding	GO:0003676^molecular_function^nucleic acid binding	.	.
c1242_g1	c1242_g1_i1	.	.	.	c1242_g1_i1|m.507	1-177[+]	.	.	.	.	.	.	.	.	.	.
c1246_g1	c1246_g1_i1	.	.	.	.	.	.	.	.	.	.	.	.	.	.	.
c1250_g1	c1250_g1_i1	YFNA_BACSU^YFNA_BACSU^Q:67-450,H:1-128^44.53%ID^E:8e-25^RecName: Full=Uncharacterized amino acid permease YfnA;^Bacteria; Firmicutes; Bacilli; Bacillales; Bacillaceae; Bacillus	.	.	.	.	.	.	.	.	.	COG0531^amino acid	GO:0016021^cellular_component^integral component of membrane`GO:0005886^cellular_component^plasma membrane`GO:0015171^molecular_function^amino acid transmembrane transporter activity	.	.	.
c1258_g1	c1258_g1_i1	PLP7_ARATH^PLP7_ARATH^Q:147-58,H:50-79^93.33%ID^E:2e-10^RecName: Full=Patatin-like protein 7;^Eukaryota; Viridiplantae; Streptophyta; Embryophyta; Tracheophyta; Spermatophyta; Magnoliophyta; eudicotyledons; Gunneridae; Pentapetalae; rosids; malvids; Brassicales; Brassicaceae; Camelineae; Arabidopsis	.	.	.	.	.	.	.	.	.	COG3621^Patatin group	GO:0005886^cellular_component^plasma membrane`GO:0047617^molecular_function^acyl-CoA hydrolase activity`GO:0004620^molecular_function^phospholipase activity`GO:0019374^biological_process^galactolipid metabolic process`GO:0016042^biological_process^lipid catabolic process`GO:0006644^biological_process^phospholipid metabolic process`GO:0040008^biological_process^regulation of growth`GO:0051707^biol…	.	.	.
c1260_g1	c1260_g1_i1	C7254_GLYUR^C7254_GLYUR^Q:546-319,H:311-386^60.53%ID^E:6e-46^RecName: Full=11-oxo-beta-amyrin 30-oxidase;^Eukaryota; Viridiplantae; Streptophyta; Embryophyta; Tracheophyta; Spermatophyta; Magnoliophyta; eudicotyledons; Gunneridae; Pentapetalae; rosids; fabids; Fabales; Fabaceae; Papilionoideae; Galegeae; Glycyrrhiza`C7254_GLYUR^C7254_GLYUR^Q:235-14,H:383-456^58.11%ID^E:6e-46^RecName: Full=11-oxo-…	.	.	c1260_g1_i1|m.517	298-585[-]	C7A29_PANGI^C7A29_PANGI^Q:11-89,H:302-380^64.56%ID^E:9e-30^RecName: Full=Cytochrome P450 CYP72A219;^Eukaryota; Viridiplantae; Streptophyta; Embryophyta; Tracheophyta; Spermatophyta; Magnoliophyta; eudicotyledons; Gunneridae; Pentapetalae; asterids; campanulids; Apiales; Araliaceae; Panax	.	PF00067.17^p450^Cytochrome P450^14-86^E:9.4e-12	.	.	.	GO:0016021^cellular_component^integral component of membrane`GO:0020037^molecular_function^heme binding`GO:0005506^molecular_function^iron ion binding`GO:0004497^molecular_function^monooxygenase activity`GO:0016705^molecular_function^oxidoreductase activity, acting on paired donors, with incorporation or reduction of molecular oxygen	GO:0005506^molecular_function^iron ion binding`GO:0016705^molecular_function^oxidoreductase activity, acting on paired donors, with incorporation or reduction of molecular oxygen`GO:0020037^molecular_function^heme binding`GO:0055114^biological_process^oxidation-reduction process	.	.
c1260_g1	c1260_g1_i1	C7254_GLYUR^C7254_GLYUR^Q:546-319,H:311-386^60.53%ID^E:6e-46^RecName: Full=11-oxo-beta-amyrin 30-oxidase;^Eukaryota; Viridiplantae; Streptophyta; Embryophyta; Tracheophyta; Spermatophyta; Magnoliophyta; eudicotyledons; Gunneridae; Pentapetalae; rosids; fabids; Fabales; Fabaceae; Papilionoideae; Galegeae; Glycyrrhiza`C7254_GLYUR^C7254_GLYUR^Q:235-14,H:383-456^58.11%ID^E:6e-46^RecName: Full=11-oxo-…	.	.	c1260_g1_i1|m.518	2-229[-]	C7254_GLYUR^C7254_GLYUR^Q:1-72,H:385-456^56.94%ID^E:5e-23^RecName: Full=11-oxo-beta-amyrin 30-oxidase;^Eukaryota; Viridiplantae; Streptophyta; Embryophyta; Tracheophyta; Spermatophyta; Magnoliophyta; eudicotyledons; Gunneridae; Pentapetalae; rosids; fabids; Fabales; Fabaceae; Papilionoideae; Galegeae; Glycyrrhiza	.	PF00067.17^p450^Cytochrome P450^1-74^E:8.4e-16	.	.	.	GO:0016021^cellular_component^integral component of membrane`GO:0020037^molecular_function^heme binding`GO:0005506^molecular_function^iron ion binding`GO:0016709^molecular_function^oxidoreductase activity, acting on paired donors, with incorporation or reduction of molecular oxygen, NAD(P)H as one donor, and incorporation of one atom of oxygen`GO:1902382^biological_process^11-oxo-beta-amyrin cata…	GO:0005506^molecular_function^iron ion binding`GO:0016705^molecular_function^oxidoreductase activity, acting on paired donors, with incorporation or reduction of molecular oxygen`GO:0020037^molecular_function^heme binding`GO:0055114^biological_process^oxidation-reduction process	.	.
c1261_g1	c1261_g1_i1	.	.	.	.	.	.	.	.	.	.	.	.	.	.	.
c1263_g1	c1263_g1_i1	CGS1_ARATH^CGS1_ARATH^Q:232-17,H:161-228^80.56%ID^E:1e-29^RecName: Full=Cystathionine gamma-synthase 1, chloroplastic {ECO:0000305};^Eukaryota; Viridiplantae; Streptophyta; Embryophyta; Tracheophyta; Spermatophyta; Magnoliophyta; eudicotyledons; Gunneridae; Pentapetalae; rosids; malvids; Brassicales; Brassicaceae; Camelineae; Arabidopsis	.	.	c1263_g1_i1|m.520	2-346[-]	CGS1_ARATH^CGS1_ARATH^Q:39-110,H:161-228^80.56%ID^E:4e-30^RecName: Full=Cystathionine gamma-synthase 1, chloroplastic {ECO:0000305};^Eukaryota; Viridiplantae; Streptophyta; Embryophyta; Tracheophyta; Spermatophyta; Magnoliophyta; eudicotyledons; Gunneridae; Pentapetalae; rosids; malvids; Brassicales; Brassicaceae; Camelineae; Arabidopsis	.	PF01053.15^Cys_Met_Meta_PP^Cys/Met metabolism PLP-dependent enzyme^60-113^E:1.9e-05	.	.	COG0626^cystathionine	GO:0009507^cellular_component^chloroplast`GO:0009570^cellular_component^chloroplast stroma`GO:0003962^molecular_function^cystathionine gamma-synthase activity`GO:0030170^molecular_function^pyridoxal phosphate binding`GO:0009086^biological_process^methionine biosynthetic process`GO:0001887^biological_process^selenium compound metabolic process	GO:0030170^molecular_function^pyridoxal phosphate binding	.	.
c1268_g1	c1268_g1_i1	.	.	.	.	.	.	.	.	.	.	.	.	.	.	.
c1270_g1	c1270_g1_i1	.	.	.	.	.	.	.	.	.	.	.	.	.	.	.
c1270_g2	c1270_g2_i1	.	.	.	.	.	.	.	.	.	.	.	.	.	.	.
c1272_g1	c1272_g1_i1	CER7_ARATH^CER7_ARATH^Q:304-2,H:130-230^79.21%ID^E:1e-43^RecName: Full=Protein ECERIFERUM 7;^Eukaryota; Viridiplantae; Streptophyta; Embryophyta; Tracheophyta; Spermatophyta; Magnoliophyta; eudicotyledons; Gunneridae; Pentapetalae; rosids; malvids; Brassicales; Brassicaceae; Camelineae; Arabidopsis	.	.	c1272_g1_i1|m.522	2-304[-]	CER7_ARATH^CER7_ARATH^Q:1-101,H:130-230^79.21%ID^E:1e-44^RecName: Full=Protein ECERIFERUM 7;^Eukaryota; Viridiplantae; Streptophyta; Embryophyta; Tracheophyta; Spermatophyta; Magnoliophyta; eudicotyledons; Gunneridae; Pentapetalae; rosids; malvids; Brassicales; Brassicaceae; Camelineae; Arabidopsis	.	PF01138.16^RNase_PH^3' exoribonuclease family, domain 1^5-39^E:1.1e-05`PF03725.10^RNase_PH_C^3' exoribonuclease family, domain 2^68-101^E:5.8e-05	.	.	.	GO:0005737^cellular_component^cytoplasm`GO:0005634^cellular_component^nucleus`GO:0000175^molecular_function^3'-5'-exoribonuclease activity`GO:0003723^molecular_function^RNA binding`GO:0090503^biological_process^RNA phosphodiester bond hydrolysis, exonucleolytic	.	.	.
c1281_g1	c1281_g1_i1	UBC15_ARATH^UBC15_ARATH^Q:21-242,H:1-74^86.49%ID^E:8e-34^RecName: Full=Ubiquitin-conjugating enzyme 15;^Eukaryota; Viridiplantae; Streptophyta; Embryophyta; Tracheophyta; Spermatophyta; Magnoliophyta; eudicotyledons; Gunneridae; Pentapetalae; rosids; malvids; Brassicales; Brassicaceae; Camelineae; Arabidopsis	.	.	c1281_g1_i1|m.524	3-242[+]	UBC15_ARATH^UBC15_ARATH^Q:7-80,H:1-74^86.49%ID^E:1e-42^RecName: Full=Ubiquitin-conjugating enzyme 15;^Eukaryota; Viridiplantae; Streptophyta; Embryophyta; Tracheophyta; Spermatophyta; Magnoliophyta; eudicotyledons; Gunneridae; Pentapetalae; rosids; malvids; Brassicales; Brassicaceae; Camelineae; Arabidopsis	.	PF00179.21^UQ_con^Ubiquitin-conjugating enzyme^25-80^E:1.3e-13	.	.	COG5078^ubiquitin-conjugating enzyme	GO:0016881^molecular_function^acid-amino acid ligase activity`GO:0005524^molecular_function^ATP binding`GO:0004842^molecular_function^ubiquitin-protein transferase activity`GO:0009965^biological_process^leaf morphogenesis`GO:0009910^biological_process^negative regulation of flower development`GO:0006511^biological_process^ubiquitin-dependent protein catabolic process	.	.	.
c1281_g1	c1281_g1_i2	UBC15_ARATH^UBC15_ARATH^Q:30-251,H:1-74^86.49%ID^E:7e-34^RecName: Full=Ubiquitin-conjugating enzyme 15;^Eukaryota; Viridiplantae; Streptophyta; Embryophyta; Tracheophyta; Spermatophyta; Magnoliophyta; eudicotyledons; Gunneridae; Pentapetalae; rosids; malvids; Brassicales; Brassicaceae; Camelineae; Arabidopsis	.	.	c1281_g1_i2|m.525	3-251[+]	UBC15_ARATH^UBC15_ARATH^Q:10-83,H:1-74^86.49%ID^E:1e-42^RecName: Full=Ubiquitin-conjugating enzyme 15;^Eukaryota; Viridiplantae; Streptophyta; Embryophyta; Tracheophyta; Spermatophyta; Magnoliophyta; eudicotyledons; Gunneridae; Pentapetalae; rosids; malvids; Brassicales; Brassicaceae; Camelineae; Arabidopsis	.	PF00179.21^UQ_con^Ubiquitin-conjugating enzyme^28-83^E:1.4e-13	.	.	COG5078^ubiquitin-conjugating enzyme	GO:0016881^molecular_function^acid-amino acid ligase activity`GO:0005524^molecular_function^ATP binding`GO:0004842^molecular_function^ubiquitin-protein transferase activity`GO:0009965^biological_process^leaf morphogenesis`GO:0009910^biological_process^negative regulation of flower development`GO:0006511^biological_process^ubiquitin-dependent protein catabolic process	.	.	.
c1292_g1	c1292_g1_i1	.	.	.	.	.	.	.	.	.	.	.	.	.	.	.
c1303_g1	c1303_g1_i1	P2C66_ORYSJ^P2C66_ORYSJ^Q:368-3,H:120-240^60.48%ID^E:8e-43^RecName: Full=Probable protein phosphatase 2C 66;^Eukaryota; Viridiplantae; Streptophyta; Embryophyta; Tracheophyta; Spermatophyta; Magnoliophyta; Liliopsida; Poales; Poaceae; BEP clade; Ehrhartoideae; Oryzeae; Oryza	.	.	c1303_g1_i1|m.528	3-386[-]	P2C66_ORYSJ^P2C66_ORYSJ^Q:7-128,H:120-240^60.48%ID^E:7e-43^RecName: Full=Probable protein phosphatase 2C 66;^Eukaryota; Viridiplantae; Streptophyta; Embryophyta; Tracheophyta; Spermatophyta; Magnoliophyta; Liliopsida; Poales; Poaceae; BEP clade; Ehrhartoideae; Oryzeae; Oryza	.	PF00481.16^PP2C^Protein phosphatase 2C^35-127^E:4.3e-05	.	.	COG0631^Phosphatase	GO:0046872^molecular_function^metal ion binding`GO:0004721^molecular_function^phosphoprotein phosphatase activity	GO:0003824^molecular_function^catalytic activity	.	.
c1304_g1	c1304_g1_i1	.	.	.	.	.	.	.	.	.	.	.	.	.	.	.
c1317_g1	c1317_g1_i1	RL132_BRANA^RL132_BRANA^Q:208-5,H:1-68^89.71%ID^E:6e-30^RecName: Full=60S ribosomal protein L13-2;^Eukaryota; Viridiplantae; Streptophyta; Embryophyta; Tracheophyta; Spermatophyta; Magnoliophyta; eudicotyledons; Gunneridae; Pentapetalae; rosids; malvids; Brassicales; Brassicaceae; Brassiceae; Brassica	.	.	c1317_g1_i1|m.530	2-211[-]	RL132_BRANA^RL132_BRANA^Q:2-69,H:1-68^89.71%ID^E:1e-39^RecName: Full=60S ribosomal protein L13-2;^Eukaryota; Viridiplantae; Streptophyta; Embryophyta; Tracheophyta; Spermatophyta; Magnoliophyta; eudicotyledons; Gunneridae; Pentapetalae; rosids; malvids; Brassicales; Brassicaceae; Brassiceae; Brassica	.	PF01294.13^Ribosomal_L13e^Ribosomal protein L13e^6-69^E:9.7e-34	.	.	.	GO:0005840^cellular_component^ribosome`GO:0003735^molecular_function^structural constituent of ribosome`GO:0006412^biological_process^translation	GO:0003735^molecular_function^structural constituent of ribosome`GO:0006412^biological_process^translation`GO:0005622^cellular_component^intracellular`GO:0005840^cellular_component^ribosome	.	.
c1318_g2	c1318_g2_i1	ACT3_DIPDE^ACT3_DIPDE^Q:2-202,H:221-287^77.61%ID^E:6e-32^RecName: Full=Actin-3;^Eukaryota; Metazoa; Platyhelminthes; Cestoda; Eucestoda; Diphyllobothriidea; Diphyllobothriidae; Diphyllobothrium	.	.	c1318_g2_i1|m.532	2-202[+]	ACT3_DIPDE^ACT3_DIPDE^Q:1-67,H:221-287^77.61%ID^E:5e-32^RecName: Full=Actin-3;^Eukaryota; Metazoa; Platyhelminthes; Cestoda; Eucestoda; Diphyllobothriidea; Diphyllobothriidae; Diphyllobothrium	.	PF00022.14^Actin^Actin^4-67^E:1.5e-16	.	.	.	GO:0005737^cellular_component^cytoplasm`GO:0005856^cellular_component^cytoskeleton`GO:0005524^molecular_function^ATP binding	.	.	.
c1322_g1	c1322_g1_i1	SERK2_ARATH^SERK2_ARATH^Q:238-95,H:30-77^72.92%ID^E:2e-17^RecName: Full=Somatic embryogenesis receptor kinase 2;^Eukaryota; Viridiplantae; Streptophyta; Embryophyta; Tracheophyta; Spermatophyta; Magnoliophyta; eudicotyledons; Gunneridae; Pentapetalae; rosids; malvids; Brassicales; Brassicaceae; Camelineae; Arabidopsis	.	.	.	.	.	.	.	.	.	COG0515^Serine Threonine protein kinase	GO:0016021^cellular_component^integral component of membrane`GO:0005886^cellular_component^plasma membrane`GO:0005524^molecular_function^ATP binding`GO:0008289^molecular_function^lipid binding`GO:0004674^molecular_function^protein serine/threonine kinase activity`GO:0033612^molecular_function^receptor serine/threonine kinase binding`GO:0009742^biological_process^brassinosteroid mediated signaling…	.	.	.
c1329_g1	c1329_g1_i1	.	.	.	c1329_g1_i1|m.537	100-249[-]	.	.	.	.	.	.	.	.	.	.
c1330_g1	c1330_g1_i1	ARL8_DICDI^ARL8_DICDI^Q:120-275,H:15-67^52.83%ID^E:2e-09^RecName: Full=ADP-ribosylation factor-like protein 8;^Eukaryota; Amoebozoa; Mycetozoa; Dictyosteliida; Dictyostelium	.	.	c1330_g1_i1|m.538	2-280[+]	.	.	.	.	.	.	.	.	.	.
c1335_g1	c1335_g1_i1	PWD_ORYSJ^PWD_ORYSJ^Q:238-2,H:933-1011^62.03%ID^E:6e-23^RecName: Full=Phosphoglucan, water dikinase, chloroplastic;^Eukaryota; Viridiplantae; Streptophyta; Embryophyta; Tracheophyta; Spermatophyta; Magnoliophyta; Liliopsida; Poales; Poaceae; BEP clade; Ehrhartoideae; Oryzeae; Oryza	.	.	c1335_g1_i1|m.542	2-241[-]	PWD_ORYSJ^PWD_ORYSJ^Q:2-80,H:933-1011^62.03%ID^E:5e-23^RecName: Full=Phosphoglucan, water dikinase, chloroplastic;^Eukaryota; Viridiplantae; Streptophyta; Embryophyta; Tracheophyta; Spermatophyta; Magnoliophyta; Liliopsida; Poales; Poaceae; BEP clade; Ehrhartoideae; Oryzeae; Oryza	.	PF01326.14^PPDK_N^Pyruvate phosphate dikinase, PEP/pyruvate binding domain^14-80^E:4.1e-06	.	.	COG0574^pyruvate phosphate dikinase	GO:0009570^cellular_component^chloroplast stroma`GO:0005524^molecular_function^ATP binding`GO:0019200^molecular_function^carbohydrate kinase activity`GO:0046872^molecular_function^metal ion binding`GO:0051752^molecular_function^phosphoglucan, water dikinase activity`GO:2001070^molecular_function^starch binding`GO:0009664^biological_process^plant-type cell wall organization`GO:0046777^biological_p…	GO:0005524^molecular_function^ATP binding`GO:0016301^molecular_function^kinase activity`GO:0016310^biological_process^phosphorylation	.	.
c1336_g1	c1336_g1_i1	.	.	.	.	.	.	.	.	.	.	.	.	.	.	.
c1345_g1	c1345_g1_i1	.	.	.	.	.	.	.	.	.	.	.	.	.	.	.
c1353_g1	c1353_g1_i1	XPB2_ARATH^XPB2_ARATH^Q:250-2,H:444-526^91.57%ID^E:9e-49^RecName: Full=DNA repair helicase XPB2;^Eukaryota; Viridiplantae; Streptophyta; Embryophyta; Tracheophyta; Spermatophyta; Magnoliophyta; eudicotyledons; Gunneridae; Pentapetalae; rosids; malvids; Brassicales; Brassicaceae; Camelineae; Arabidopsis	.	.	c1353_g1_i1|m.545	2-250[-]	XPB2_ARATH^XPB2_ARATH^Q:1-83,H:444-526^91.57%ID^E:8e-49^RecName: Full=DNA repair helicase XPB2;^Eukaryota; Viridiplantae; Streptophyta; Embryophyta; Tracheophyta; Spermatophyta; Magnoliophyta; eudicotyledons; Gunneridae; Pentapetalae; rosids; malvids; Brassicales; Brassicaceae; Camelineae; Arabidopsis	.	.	.	.	COG1061^type iii restriction protein res subunit	GO:0005634^cellular_component^nucleus`GO:0005524^molecular_function^ATP binding`GO:0004003^molecular_function^ATP-dependent DNA helicase activity`GO:0003677^molecular_function^DNA binding`GO:0006289^biological_process^nucleotide-excision repair`GO:0006355^biological_process^regulation of transcription, DNA-templated`GO:0010224^biological_process^response to UV-B`GO:0006351^biological_process^tran…	.	.	.
c1364_g1	c1364_g1_i1	TMVRN_NICGU^TMVRN_NICGU^Q:100-291,H:848-914^41.79%ID^E:4e-07^RecName: Full=TMV resistance protein N;^Eukaryota; Viridiplantae; Streptophyta; Embryophyta; Tracheophyta; Spermatophyta; Magnoliophyta; eudicotyledons; Gunneridae; Pentapetalae; asterids; lamiids; Solanales; Solanaceae; Nicotianoideae; Nicotianeae; Nicotiana	.	.	c1364_g1_i1|m.546	1-318[+]	TMVRN_NICGU^TMVRN_NICGU^Q:34-97,H:848-914^41.79%ID^E:4e-07^RecName: Full=TMV resistance protein N;^Eukaryota; Viridiplantae; Streptophyta; Embryophyta; Tracheophyta; Spermatophyta; Magnoliophyta; eudicotyledons; Gunneridae; Pentapetalae; asterids; lamiids; Solanales; Solanaceae; Nicotianoideae; Nicotianeae; Nicotiana	.	PF13504.1^LRR_7^Leucine rich repeat^17-21^E:15000`PF13504.1^LRR_7^Leucine rich repeat^44-60^E:6`PF00560.28^LRR_1^Leucine Rich Repeat^45-61^E:0.49`PF00560.28^LRR_1^Leucine Rich Repeat^65-85^E:0.06`PF13504.1^LRR_7^Leucine rich repeat^65-80^E:0.21`PF13504.1^LRR_7^Leucine rich repeat^87-94^E:3400	.	.	.	GO:0005737^cellular_component^cytoplasm`GO:0043531^molecular_function^ADP binding`GO:0005524^molecular_function^ATP binding`GO:0009626^biological_process^plant-type hypersensitive response`GO:0007165^biological_process^signal transduction	GO:0005515^molecular_function^protein binding	.	.
c1371_g1	c1371_g1_i1	HMA5_ARATH^HMA5_ARATH^Q:280-8,H:850-940^84.62%ID^E:5e-27^RecName: Full=Probable copper-transporting ATPase HMA5;^Eukaryota; Viridiplantae; Streptophyta; Embryophyta; Tracheophyta; Spermatophyta; Magnoliophyta; eudicotyledons; Gunneridae; Pentapetalae; rosids; malvids; Brassicales; Brassicaceae; Camelineae; Arabidopsis	.	.	c1371_g1_i1|m.549	2-241[-]	HMA5_ARATH^HMA5_ARATH^Q:1-78,H:863-940^88.46%ID^E:5e-39^RecName: Full=Probable copper-transporting ATPase HMA5;^Eukaryota; Viridiplantae; Streptophyta; Embryophyta; Tracheophyta; Spermatophyta; Magnoliophyta; eudicotyledons; Gunneridae; Pentapetalae; rosids; malvids; Brassicales; Brassicaceae; Camelineae; Arabidopsis	.	.	.	.	COG2217^p-type ATPase	GO:0016021^cellular_component^integral component of membrane`GO:0005524^molecular_function^ATP binding`GO:0019829^molecular_function^cation-transporting ATPase activity`GO:0005507^molecular_function^copper ion binding`GO:0006825^biological_process^copper ion transport`GO:0010273^biological_process^detoxification of copper ion`GO:0046688^biological_process^response to copper ion	.	.	.
c1375_g1	c1375_g1_i1	.	.	.	c1375_g1_i1|m.551	2-259[+]	.	.	.	.	.	.	.	.	.	.
c1377_g2	c1377_g2_i1	RPN9_SCHPO^RPN9_SCHPO^Q:3-260,H:172-256^54.65%ID^E:6e-26^RecName: Full=Probable 26S proteasome regulatory subunit rpn9;^Eukaryota; Fungi; Dikarya; Ascomycota; Taphrinomycotina; Schizosaccharomycetes; Schizosaccharomycetales; Schizosaccharomycetaceae; Schizosaccharomyces	.	.	c1377_g2_i1|m.553	3-260[+]	RPN9_SCHPO^RPN9_SCHPO^Q:1-86,H:172-256^54.65%ID^E:5e-26^RecName: Full=Probable 26S proteasome regulatory subunit rpn9;^Eukaryota; Fungi; Dikarya; Ascomycota; Taphrinomycotina; Schizosaccharomycetes; Schizosaccharomycetales; Schizosaccharomycetaceae; Schizosaccharomyces	.	.	.	.	.	GO:0005634^cellular_component^nucleus`GO:0008541^cellular_component^proteasome regulatory particle, lid subcomplex`GO:0043161^biological_process^proteasome-mediated ubiquitin-dependent protein catabolic process`GO:0007346^biological_process^regulation of mitotic cell cycle`GO:0006511^biological_process^ubiquitin-dependent protein catabolic process	.	.	.
c1394_g1	c1394_g1_i1	.	.	.	.	.	.	.	.	.	.	.	.	.	.	.
c1395_g1	c1395_g1_i1	.	.	.	.	.	.	.	.	.	.	.	.	.	.	.
c1405_g1	c1405_g1_i1	Y3721_ARATH^Y3721_ARATH^Q:449-210,H:82-160^45%ID^E:9e-13^RecName: Full=Uncharacterized protein At3g27210;^Eukaryota; Viridiplantae; Streptophyta; Embryophyta; Tracheophyta; Spermatophyta; Magnoliophyta; eudicotyledons; Gunneridae; Pentapetalae; rosids; malvids; Brassicales; Brassicaceae; Camelineae; Arabidopsis	.	.	.	.	.	.	.	.	.	.	GO:0005886^cellular_component^plasma membrane	.	.	.
c1406_g1	c1406_g1_i2	ATPG3_IPOBA^ATPG3_IPOBA^Q:593-15,H:128-320^96.89%ID^E:3e-134^RecName: Full=ATP synthase subunit gamma, mitochondrial;^Eukaryota; Viridiplantae; Streptophyta; Embryophyta; Tracheophyta; Spermatophyta; Magnoliophyta; eudicotyledons; Gunneridae; Pentapetalae; asterids; lamiids; Solanales; Convolvulaceae; Ipomoeeae; Ipomoea	.	.	c1406_g1_i2|m.561	3-593[-]	ATPG3_IPOBA^ATPG3_IPOBA^Q:1-193,H:128-320^96.89%ID^E:3e-134^RecName: Full=ATP synthase subunit gamma, mitochondrial;^Eukaryota; Viridiplantae; Streptophyta; Embryophyta; Tracheophyta; Spermatophyta; Magnoliophyta; eudicotyledons; Gunneridae; Pentapetalae; asterids; lamiids; Solanales; Convolvulaceae; Ipomoeeae; Ipomoea	.	PF00231.14^ATP-synt^ATP synthase^2-193^E:9.9e-44	.	.	.	GO:0005743^cellular_component^mitochondrial inner membrane`GO:0045261^cellular_component^proton-transporting ATP synthase complex, catalytic core F(1)`GO:0046933^molecular_function^proton-transporting ATP synthase activity, rotational mechanism`GO:0046961^molecular_function^proton-transporting ATPase activity, rotational mechanism`GO:0015986^biological_process^ATP synthesis coupled proton transpo…	GO:0046933^molecular_function^proton-transporting ATP synthase activity, rotational mechanism`GO:0046961^molecular_function^proton-transporting ATPase activity, rotational mechanism`GO:0015986^biological_process^ATP synthesis coupled proton transport`GO:0045261^cellular_component^proton-transporting ATP synthase complex, catalytic core F(1)	.	.
c1409_g1	c1409_g1_i1	.	.	.	c1409_g1_i1|m.564	2-226[+]	.	.	PF13456.1^RVT_3^Reverse transcriptase-like^3-72^E:6.1e-12	.	.	.	.	.	.	.
c1414_g1	c1414_g1_i1	PH1_ARATH^PH1_ARATH^Q:449-66,H:16-145^73.08%ID^E:2e-64^RecName: Full=Pleckstrin homology domain-containing protein 1;^Eukaryota; Viridiplantae; Streptophyta; Embryophyta; Tracheophyta; Spermatophyta; Magnoliophyta; eudicotyledons; Gunneridae; Pentapetalae; rosids; malvids; Brassicales; Brassicaceae; Camelineae; Arabidopsis	.	.	.	.	.	.	.	.	.	.	GO:0005737^cellular_component^cytoplasm`GO:0008289^molecular_function^lipid binding	.	.	.
c1416_g1	c1416_g1_i1	RL2_SCHPO^RL2_SCHPO^Q:2-142,H:207-253^76.6%ID^E:7e-18^RecName: Full=60S ribosomal protein L2;^Eukaryota; Fungi; Dikarya; Ascomycota; Taphrinomycotina; Schizosaccharomycetes; Schizosaccharomycetales; Schizosaccharomycetaceae; Schizosaccharomyces	.	.	c1416_g1_i1|m.566	2-157[+]	RL2_SCHPO^RL2_SCHPO^Q:1-47,H:207-253^76.6%ID^E:1e-18^RecName: Full=60S ribosomal protein L2;^Eukaryota; Fungi; Dikarya; Ascomycota; Taphrinomycotina; Schizosaccharomycetes; Schizosaccharomycetales; Schizosaccharomycetaceae; Schizosaccharomyces	.	.	.	.	COG0090^One of the primary rRNA binding proteins. Required for association of the 30S and 50S subunits to form the 70S ribosome, for tRNA binding and peptide bond formation. It has been suggested to have peptidyltransferase activity	GO:0005829^cellular_component^cytosol`GO:0022625^cellular_component^cytosolic large ribosomal subunit`GO:0005634^cellular_component^nucleus`GO:0019843^molecular_function^rRNA binding`GO:0003735^molecular_function^structural constituent of ribosome`GO:0002181^biological_process^cytoplasmic translation`GO:0006412^biological_process^translation	.	.	.
c1426_g1	c1426_g1_i1	.	.	.	.	.	.	.	.	.	.	.	.	.	.	.
c1427_g1	c1427_g1_i1	LOR7_ARATH^LOR7_ARATH^Q:75-212,H:100-141^50%ID^E:2e-06^RecName: Full=Protein LURP-one-related 7;^Eukaryota; Viridiplantae; Streptophyta; Embryophyta; Tracheophyta; Spermatophyta; Magnoliophyta; eudicotyledons; Gunneridae; Pentapetalae; rosids; malvids; Brassicales; Brassicaceae; Camelineae; Arabidopsis`LOR7_ARATH^LOR7_ARATH^Q:5-79,H:76-100^44%ID^E:2e-06^RecName: Full=Protein LURP-one-related 7;^E…	.	.	.	.	.	.	.	.	.	.	GO:0005886^cellular_component^plasma membrane	.	.	.
c1429_g1	c1429_g1_i1	.	.	.	.	.	.	.	.	.	.	.	.	.	.	.
c1431_g1	c1431_g1_i1	RTNLR_ARATH^RTNLR_ARATH^Q:341-3,H:193-306^62.28%ID^E:5e-35^RecName: Full=Reticulon-like protein B18;^Eukaryota; Viridiplantae; Streptophyta; Embryophyta; Tracheophyta; Spermatophyta; Magnoliophyta; eudicotyledons; Gunneridae; Pentapetalae; rosids; malvids; Brassicales; Brassicaceae; Camelineae; Arabidopsis	.	.	c1431_g1_i1|m.570	3-341[-]	RTNLR_ARATH^RTNLR_ARATH^Q:1-113,H:193-306^62.28%ID^E:6e-42^RecName: Full=Reticulon-like protein B18;^Eukaryota; Viridiplantae; Streptophyta; Embryophyta; Tracheophyta; Spermatophyta; Magnoliophyta; eudicotyledons; Gunneridae; Pentapetalae; rosids; malvids; Brassicales; Brassicaceae; Camelineae; Arabidopsis	.	PF02453.12^Reticulon^Reticulon^3-107^E:1.8e-06	.	.	.	GO:0005789^cellular_component^endoplasmic reticulum membrane`GO:0016021^cellular_component^integral component of membrane	.	.	.
c1433_g1	c1433_g1_i1	LEU3_CAMJE^LEU3_CAMJE^Q:47-490,H:2-148^48.05%ID^E:4e-37^RecName: Full=3-isopropylmalate dehydrogenase {ECO:0000255|HAMAP-Rule:MF_01033};^Bacteria; Proteobacteria; Epsilonproteobacteria; Campylobacterales; Campylobacteraceae; Campylobacter	.	.	.	.	.	.	.	.	.	COG0473^Catalyzes the oxidation of 3-carboxy-2-hydroxy-4- methylpentanoate (3-isopropylmalate) to 3-carboxy-4-methyl-2- oxopentanoate. The product decarboxylates to 4-methyl-2 oxopentanoate (By similarity)	GO:0005737^cellular_component^cytoplasm`GO:0003862^molecular_function^3-isopropylmalate dehydrogenase activity`GO:0000287^molecular_function^magnesium ion binding`GO:0051287^molecular_function^NAD binding`GO:0009098^biological_process^leucine biosynthetic process	.	.	.
c1434_g1	c1434_g1_i1	.	.	.	.	.	.	.	.	.	.	.	.	.	.	.
c1436_g1	c1436_g1_i1	GSTX3_SOYBN^GSTX3_SOYBN^Q:358-104,H:22-106^72.94%ID^E:6e-41^RecName: Full=Glutathione S-transferase 3;^Eukaryota; Viridiplantae; Streptophyta; Embryophyta; Tracheophyta; Spermatophyta; Magnoliophyta; eudicotyledons; Gunneridae; Pentapetalae; rosids; fabids; Fabales; Fabaceae; Papilionoideae; Phaseoleae; Glycine; Soja	.	.	c1436_g1_i1|m.580	71-310[-]	GSTX3_SOYBN^GSTX3_SOYBN^Q:1-72,H:38-109^75%ID^E:4e-35^RecName: Full=Glutathione S-transferase 3;^Eukaryota; Viridiplantae; Streptophyta; Embryophyta; Tracheophyta; Spermatophyta; Magnoliophyta; eudicotyledons; Gunneridae; Pentapetalae; rosids; fabids; Fabales; Fabaceae; Papilionoideae; Phaseoleae; Glycine; Soja	.	PF02798.15^GST_N^Glutathione S-transferase, N-terminal domain^2-39^E:1.7e-08`PF13417.1^GST_N_3^Glutathione S-transferase, N-terminal domain^6-41^E:7.1e-08	.	.	.	GO:0004364^molecular_function^glutathione transferase activity	GO:0005515^molecular_function^protein binding	.	.
c1437_g1	c1437_g1_i1	OP162_ARATH^OP162_ARATH^Q:201-470,H:7-96^54.35%ID^E:7e-25^RecName: Full=Outer envelope pore protein 16-2, chloroplastic;^Eukaryota; Viridiplantae; Streptophyta; Embryophyta; Tracheophyta; Spermatophyta; Magnoliophyta; eudicotyledons; Gunneridae; Pentapetalae; rosids; malvids; Brassicales; Brassicaceae; Camelineae; Arabidopsis	.	.	c1437_g1_i1|m.581	180-545[+]	OP162_ARATH^OP162_ARATH^Q:8-97,H:7-96^54.35%ID^E:9e-26^RecName: Full=Outer envelope pore protein 16-2, chloroplastic;^Eukaryota; Viridiplantae; Streptophyta; Embryophyta; Tracheophyta; Spermatophyta; Magnoliophyta; eudicotyledons; Gunneridae; Pentapetalae; rosids; malvids; Brassicales; Brassicaceae; Camelineae; Arabidopsis	.	.	.	.	.	GO:0031359^cellular_component^integral component of chloroplast outer membrane`GO:0009527^cellular_component^plastid outer membrane`GO:0046930^cellular_component^pore complex`GO:0015171^molecular_function^amino acid transmembrane transporter activity`GO:0015288^molecular_function^porin activity`GO:0042803^molecular_function^protein homodimerization activity`GO:0003333^biological_process^amino aci…	.	.	.
c1439_g1	c1439_g1_i1	.	.	.	c1439_g1_i1|m.588	3-227[+]	.	.	.	.	.	.	.	.	.	.
c1442_g1	c1442_g1_i1	BGAL8_ARATH^BGAL8_ARATH^Q:1-261,H:704-793^65.56%ID^E:5e-32^RecName: Full=Beta-galactosidase 8;^Eukaryota; Viridiplantae; Streptophyta; Embryophyta; Tracheophyta; Spermatophyta; Magnoliophyta; eudicotyledons; Gunneridae; Pentapetalae; rosids; malvids; Brassicales; Brassicaceae; Camelineae; Arabidopsis	.	.	c1442_g1_i1|m.590	1-261[+]	BGAL8_ARATH^BGAL8_ARATH^Q:1-87,H:704-793^65.56%ID^E:4e-32^RecName: Full=Beta-galactosidase 8;^Eukaryota; Viridiplantae; Streptophyta; Embryophyta; Tracheophyta; Spermatophyta; Magnoliophyta; eudicotyledons; Gunneridae; Pentapetalae; rosids; malvids; Brassicales; Brassicaceae; Camelineae; Arabidopsis	.	.	.	.	COG1874^beta-galactosidase	GO:0048046^cellular_component^apoplast`GO:0005618^cellular_component^cell wall`GO:0004565^molecular_function^beta-galactosidase activity`GO:0030246^molecular_function^carbohydrate binding`GO:0005975^biological_process^carbohydrate metabolic process	.	.	.
c1444_g1	c1444_g1_i1	.	.	.	.	.	.	.	.	.	.	.	.	.	.	.
c1449_g1	c1449_g1_i1	.	.	.	.	.	.	.	.	.	.	.	.	.	.	.
c1456_g1	c1456_g1_i1	BEBT_TOBAC^BEBT_TOBAC^Q:961-29,H:151-460^81.67%ID^E:7e-171^RecName: Full=Benzyl alcohol O-benzoyltransferase;^Eukaryota; Viridiplantae; Streptophyta; Embryophyta; Tracheophyta; Spermatophyta; Magnoliophyta; eudicotyledons; Gunneridae; Pentapetalae; asterids; lamiids; Solanales; Solanaceae; Nicotianoideae; Nicotianeae; Nicotiana	.	.	.	.	.	.	.	.	.	.	GO:0016747^molecular_function^transferase activity, transferring acyl groups other than amino-acyl groups	.	.	.
c1463_g1	c1463_g1_i1	.	.	.	c1463_g1_i1|m.595	1-273[+]	.	.	PF12298.3^Bot1p^Eukaryotic mitochondrial regulator protein^39-88^E:2.1e-06	.	.	.	.	.	.	.
c1464_g1	c1464_g1_i1	.	.	.	.	.	.	.	.	.	.	.	.	.	.	.
c1466_g1	c1466_g1_i1	SRP72_CANFA^SRP72_CANFA^Q:1-492,H:324-488^30.91%ID^E:7e-15^RecName: Full=Signal recognition particle subunit SRP72;^Eukaryota; Metazoa; Chordata; Craniata; Vertebrata; Euteleostomi; Mammalia; Eutheria; Laurasiatheria; Carnivora; Caniformia; Canidae; Canis	.	.	c1466_g1_i1|m.596	1-498[+]	SRP72_CANFA^SRP72_CANFA^Q:1-164,H:324-488^30.91%ID^E:4e-19^RecName: Full=Signal recognition particle subunit SRP72;^Eukaryota; Metazoa; Chordata; Craniata; Vertebrata; Euteleostomi; Mammalia; Eutheria; Laurasiatheria; Carnivora; Caniformia; Canidae; Canis	.	PF13174.1^TPR_6^Tetratricopeptide repeat^22-47^E:0.48	.	.	.	GO:0005829^cellular_component^cytosol`GO:0005783^cellular_component^endoplasmic reticulum`GO:0005786^cellular_component^signal recognition particle, endoplasmic reticulum targeting`GO:0008312^molecular_function^7S RNA binding`GO:0044822^molecular_function^poly(A) RNA binding`GO:0005047^molecular_function^signal recognition particle binding`GO:0042493^biological_process^response to drug`GO:0006614…	GO:0005515^molecular_function^protein binding	.	.
c1477_g1	c1477_g1_i1	PGMP_ARATH^PGMP_ARATH^Q:240-16,H:549-623^93.33%ID^E:1e-40^RecName: Full=Phosphoglucomutase, chloroplastic;^Eukaryota; Viridiplantae; Streptophyta; Embryophyta; Tracheophyta; Spermatophyta; Magnoliophyta; eudicotyledons; Gunneridae; Pentapetalae; rosids; malvids; Brassicales; Brassicaceae; Camelineae; Arabidopsis	.	.	c1477_g1_i1|m.600	13-240[-]	PGMP_ARATH^PGMP_ARATH^Q:1-75,H:549-623^93.33%ID^E:8e-41^RecName: Full=Phosphoglucomutase, chloroplastic;^Eukaryota; Viridiplantae; Streptophyta; Embryophyta; Tracheophyta; Spermatophyta; Magnoliophyta; eudicotyledons; Gunneridae; Pentapetalae; rosids; malvids; Brassicales; Brassicaceae; Camelineae; Arabidopsis	.	PF00408.15^PGM_PMM_IV^Phosphoglucomutase/phosphomannomutase, C-terminal domain^1-50^E:2.8e-11	.	.	COG0033^phosphoglucomutase	GO:0048046^cellular_component^apoplast`GO:0009507^cellular_component^chloroplast`GO:0009941^cellular_component^chloroplast envelope`GO:0009570^cellular_component^chloroplast stroma`GO:0005829^cellular_component^cytosol`GO:0010319^cellular_component^stromule`GO:0000287^molecular_function^magnesium ion binding`GO:0004614^molecular_function^phosphoglucomutase activity`GO:0005975^biological_process^c…	GO:0016868^molecular_function^intramolecular transferase activity, phosphotransferases`GO:0071704^biological_process^organic substance metabolic process	.	.
c1478_g1	c1478_g1_i1	RL31_ARATH^RL31_ARATH^Q:2-397,H:122-253^87.12%ID^E:1e-67^RecName: Full=60S ribosomal protein L3-1;^Eukaryota; Viridiplantae; Streptophyta; Embryophyta; Tracheophyta; Spermatophyta; Magnoliophyta; eudicotyledons; Gunneridae; Pentapetalae; rosids; malvids; Brassicales; Brassicaceae; Camelineae; Arabidopsis	.	.	c1478_g1_i1|m.602	2-397[+]	RL31_ARATH^RL31_ARATH^Q:1-132,H:122-253^87.12%ID^E:2e-76^RecName: Full=60S ribosomal protein L3-1;^Eukaryota; Viridiplantae; Streptophyta; Embryophyta; Tracheophyta; Spermatophyta; Magnoliophyta; eudicotyledons; Gunneridae; Pentapetalae; rosids; malvids; Brassicales; Brassicaceae; Camelineae; Arabidopsis	.	PF00297.17^Ribosomal_L3^Ribosomal protein L3^16-132^E:2.1e-42	.	.	COG0087^One of the primary rRNA binding proteins, it binds directly near the 3'-end of the 23S rRNA, where it nucleates assembly of the 50S subunit (By similarity)	GO:0005618^cellular_component^cell wall`GO:0005829^cellular_component^cytosol`GO:0022625^cellular_component^cytosolic large ribosomal subunit`GO:0022626^cellular_component^cytosolic ribosome`GO:0016020^cellular_component^membrane`GO:0005730^cellular_component^nucleolus`GO:0005886^cellular_component^plasma membrane`GO:0009506^cellular_component^plasmodesma`GO:0005774^cellular_component^vacuolar me…	GO:0003735^molecular_function^structural constituent of ribosome`GO:0006412^biological_process^translation`GO:0005622^cellular_component^intracellular`GO:0005840^cellular_component^ribosome	.	.
c1486_g1	c1486_g1_i1	.	.	.	c1486_g1_i1|m.604	2-259[-]	.	.	.	.	.	.	.	.	.	.
c1487_g1	c1487_g1_i1	.	.	.	c1487_g1_i1|m.605	1-201[-]	.	.	PF13202.1^EF-hand_5^EF hand^49-64^E:0.0019	.	.	.	.	GO:0005509^molecular_function^calcium ion binding	.	.
c1489_g1	c1489_g1_i1	.	.	.	.	.	.	.	.	.	.	.	.	.	.	.
c1493_g1	c1493_g1_i1	CUL4_ARATH^CUL4_ARATH^Q:216-1,H:668-739^88.89%ID^E:5e-36^RecName: Full=Cullin-4;^Eukaryota; Viridiplantae; Streptophyta; Embryophyta; Tracheophyta; Spermatophyta; Magnoliophyta; eudicotyledons; Gunneridae; Pentapetalae; rosids; malvids; Brassicales; Brassicaceae; Camelineae; Arabidopsis	.	.	c1493_g1_i1|m.609	1-219[-]	CUL4_ARATH^CUL4_ARATH^Q:2-73,H:668-739^88.89%ID^E:4e-36^RecName: Full=Cullin-4;^Eukaryota; Viridiplantae; Streptophyta; Embryophyta; Tracheophyta; Spermatophyta; Magnoliophyta; eudicotyledons; Gunneridae; Pentapetalae; rosids; malvids; Brassicales; Brassicaceae; Camelineae; Arabidopsis	.	PF10557.4^Cullin_Nedd8^Cullin protein neddylation domain^56-73^E:7e-05	.	.	COG5647^cullin 1	GO:0080008^cellular_component^Cul4-RING E3 ubiquitin ligase complex`GO:0005829^cellular_component^cytosol`GO:0005634^cellular_component^nucleus`GO:0000151^cellular_component^ubiquitin ligase complex`GO:0009738^biological_process^abscisic acid-activated signaling pathway`GO:0048825^biological_process^cotyledon development`GO:0006281^biological_process^DNA repair`GO:0009908^biological_process^flowe…	GO:0031625^molecular_function^ubiquitin protein ligase binding`GO:0006511^biological_process^ubiquitin-dependent protein catabolic process`GO:0031461^cellular_component^cullin-RING ubiquitin ligase complex	.	.
c1495_g1	c1495_g1_i1	LUL3_ARATH^LUL3_ARATH^Q:5-229,H:103-172^50.67%ID^E:3e-16^RecName: Full=Probable E3 ubiquitin-protein ligase LUL3;^Eukaryota; Viridiplantae; Streptophyta; Embryophyta; Tracheophyta; Spermatophyta; Magnoliophyta; eudicotyledons; Gunneridae; Pentapetalae; rosids; malvids; Brassicales; Brassicaceae; Camelineae; Arabidopsis	.	.	c1495_g1_i1|m.610	2-229[+]	LUL3_ARATH^LUL3_ARATH^Q:2-76,H:103-172^50.67%ID^E:2e-16^RecName: Full=Probable E3 ubiquitin-protein ligase LUL3;^Eukaryota; Viridiplantae; Streptophyta; Embryophyta; Tracheophyta; Spermatophyta; Magnoliophyta; eudicotyledons; Gunneridae; Pentapetalae; rosids; malvids; Brassicales; Brassicaceae; Camelineae; Arabidopsis	.	.	.	.	.	GO:0016874^molecular_function^ligase activity`GO:0004842^molecular_function^ubiquitin-protein transferase activity`GO:0008270^molecular_function^zinc ion binding	.	.	.
c1499_g1	c1499_g1_i1	U74E2_ARATH^U74E2_ARATH^Q:573-31,H:272-452^50.28%ID^E:1e-60^RecName: Full=UDP-glycosyltransferase 74E2;^Eukaryota; Viridiplantae; Streptophyta; Embryophyta; Tracheophyta; Spermatophyta; Magnoliophyta; eudicotyledons; Gunneridae; Pentapetalae; rosids; malvids; Brassicales; Brassicaceae; Camelineae; Arabidopsis	.	.	c1499_g1_i1|m.611	1-573[-]	U74E2_ARATH^U74E2_ARATH^Q:1-181,H:272-452^50.28%ID^E:8e-61^RecName: Full=UDP-glycosyltransferase 74E2;^Eukaryota; Viridiplantae; Streptophyta; Embryophyta; Tracheophyta; Spermatophyta; Magnoliophyta; eudicotyledons; Gunneridae; Pentapetalae; rosids; malvids; Brassicales; Brassicaceae; Camelineae; Arabidopsis	.	PF00201.13^UDPGT^UDP-glucoronosyl and UDP-glucosyl transferase^1-153^E:1.5e-29	.	.	.	GO:0052638^molecular_function^indole-3-butyrate beta-glucosyltransferase activity`GO:0035251^molecular_function^UDP-glucosyltransferase activity`GO:0071475^biological_process^cellular hyperosmotic salinity response`GO:0071215^biological_process^cellular response to abscisic acid stimulus`GO:0070301^biological_process^cellular response to hydrogen peroxide`GO:0042631^biological_process^cellular re…	GO:0016758^molecular_function^transferase activity, transferring hexosyl groups`GO:0008152^biological_process^metabolic process	.	.
c1512_g1	c1512_g1_i1	ORP3C_ARATH^ORP3C_ARATH^Q:475-239,H:376-455^72.5%ID^E:6e-31^RecName: Full=Oxysterol-binding protein-related protein 3C;^Eukaryota; Viridiplantae; Streptophyta; Embryophyta; Tracheophyta; Spermatophyta; Magnoliophyta; eudicotyledons; Gunneridae; Pentapetalae; rosids; malvids; Brassicales; Brassicaceae; Camelineae; Arabidopsis	.	.	c1512_g1_i1|m.613	233-481[-]	ORP3C_ARATH^ORP3C_ARATH^Q:3-81,H:376-455^72.5%ID^E:3e-32^RecName: Full=Oxysterol-binding protein-related protein 3C;^Eukaryota; Viridiplantae; Streptophyta; Embryophyta; Tracheophyta; Spermatophyta; Magnoliophyta; eudicotyledons; Gunneridae; Pentapetalae; rosids; malvids; Brassicales; Brassicaceae; Camelineae; Arabidopsis	.	PF01237.13^Oxysterol_BP^Oxysterol-binding protein^2-51^E:9.9e-07	.	.	.	GO:0005829^cellular_component^cytosol`GO:0008289^molecular_function^lipid binding`GO:0006869^biological_process^lipid transport	.	.	.
c1514_g1	c1514_g1_i1	.	.	.	.	.	.	.	.	.	.	.	.	.	.	.
c1523_g1	c1523_g1_i1	SYCC_MACFA^SYCC_MACFA^Q:1-285,H:618-712^44.21%ID^E:1e-06^RecName: Full=Cysteine--tRNA ligase, cytoplasmic;^Eukaryota; Metazoa; Chordata; Craniata; Vertebrata; Euteleostomi; Mammalia; Eutheria; Euarchontoglires; Primates; Haplorrhini; Catarrhini; Cercopithecidae; Cercopithecinae; Macaca	.	.	c1523_g1_i1|m.618	1-285[+]	SYCC_MACFA^SYCC_MACFA^Q:1-94,H:618-711^44.68%ID^E:4e-15^RecName: Full=Cysteine--tRNA ligase, cytoplasmic;^Eukaryota; Metazoa; Chordata; Craniata; Vertebrata; Euteleostomi; Mammalia; Eutheria; Euarchontoglires; Primates; Haplorrhini; Catarrhini; Cercopithecidae; Cercopithecinae; Macaca	.	.	.	.	.	GO:0005737^cellular_component^cytoplasm`GO:0005524^molecular_function^ATP binding`GO:0004817^molecular_function^cysteine-tRNA ligase activity`GO:0046872^molecular_function^metal ion binding`GO:0000049^molecular_function^tRNA binding`GO:0006423^biological_process^cysteinyl-tRNA aminoacylation	.	.	.
c1525_g1	c1525_g1_i1	.	.	.	c1525_g1_i1|m.623	1-225[-]	.	.	.	.	.	.	.	.	.	.
c1532_g1	c1532_g1_i1	.	.	.	.	.	.	.	.	.	.	.	.	.	.	.
c1533_g1	c1533_g1_i1	.	.	.	.	.	.	.	.	.	.	.	.	.	.	.
c1535_g1	c1535_g1_i1	.	.	.	.	.	.	.	.	.	.	.	.	.	.	.
c1536_g1	c1536_g1_i1	.	.	.	.	.	.	.	.	.	.	.	.	.	.	.
c1539_g1	c1539_g1_i1	.	.	.	.	.	.	.	.	.	.	.	.	.	.	.
c1543_g1	c1543_g1_i1	GDL2_ARATH^GDL2_ARATH^Q:2-541,H:191-368^60.56%ID^E:7e-76^RecName: Full=GDSL esterase/lipase At1g09390;^Eukaryota; Viridiplantae; Streptophyta; Embryophyta; Tracheophyta; Spermatophyta; Magnoliophyta; eudicotyledons; Gunneridae; Pentapetalae; rosids; malvids; Brassicales; Brassicaceae; Camelineae; Arabidopsis	.	.	c1543_g1_i1|m.628	2-550[+]	GDL2_ARATH^GDL2_ARATH^Q:1-180,H:191-368^60.56%ID^E:5e-76^RecName: Full=GDSL esterase/lipase At1g09390;^Eukaryota; Viridiplantae; Streptophyta; Embryophyta; Tracheophyta; Spermatophyta; Magnoliophyta; eudicotyledons; Gunneridae; Pentapetalae; rosids; malvids; Brassicales; Brassicaceae; Camelineae; Arabidopsis	.	PF00657.17^Lipase_GDSL^GDSL-like Lipase/Acylhydrolase^4-164^E:1.7e-25	.	.	.	GO:0009570^cellular_component^chloroplast stroma`GO:0005576^cellular_component^extracellular region`GO:0016788^molecular_function^hydrolase activity, acting on ester bonds`GO:0016042^biological_process^lipid catabolic process	GO:0016788^molecular_function^hydrolase activity, acting on ester bonds	.	.
c1544_g1	c1544_g1_i1	.	.	.	c1544_g1_i1|m.630	54-230[-]	.	.	.	.	.	.	.	.	.	.
c1549_g1	c1549_g1_i1	RS12_HORVU^RS12_HORVU^Q:3-122,H:104-143^72.5%ID^E:2e-14^RecName: Full=40S ribosomal protein S12;^Eukaryota; Viridiplantae; Streptophyta; Embryophyta; Tracheophyta; Spermatophyta; Magnoliophyta; Liliopsida; Poales; Poaceae; BEP clade; Pooideae; Triticeae; Hordeum	.	.	.	.	.	.	.	.	.	.	GO:0005840^cellular_component^ribosome`GO:0003735^molecular_function^structural constituent of ribosome`GO:0006412^biological_process^translation	.	.	.
c1553_g1	c1553_g1_i1	HOSM_SCHPO^HOSM_SCHPO^Q:3-626,H:164-371^80.29%ID^E:2e-124^RecName: Full=Homocitrate synthase, mitochondrial;^Eukaryota; Fungi; Dikarya; Ascomycota; Taphrinomycotina; Schizosaccharomycetes; Schizosaccharomycetales; Schizosaccharomycetaceae; Schizosaccharomyces	.	.	.	.	.	.	.	.	.	COG0119^Catalyzes the condensation of the acetyl group of acetyl-CoA with 3-methyl-2-oxobutanoate (2-oxoisovalerate) to form 3-carboxy-3-hydroxy-4-methylpentanoate (2-isopropylmalate) (By similarity)	GO:0005829^cellular_component^cytosol`GO:0005739^cellular_component^mitochondrion`GO:0005634^cellular_component^nucleus`GO:0004410^molecular_function^homocitrate synthase activity`GO:0006091^biological_process^generation of precursor metabolites and energy`GO:0009085^biological_process^lysine biosynthetic process`GO:0019878^biological_process^lysine biosynthetic process via aminoadipic acid	.	.	.
c1553_g1	c1553_g1_i2	HOSM_YARLI^HOSM_YARLI^Q:3-230,H:177-252^88.16%ID^E:5e-41^RecName: Full=Homocitrate synthase, mitochondrial;^Eukaryota; Fungi; Dikarya; Ascomycota; Saccharomycotina; Saccharomycetes; Saccharomycetales; Dipodascaceae; Yarrowia	.	.	.	.	.	.	.	.	.	COG0119^Catalyzes the condensation of the acetyl group of acetyl-CoA with 3-methyl-2-oxobutanoate (2-oxoisovalerate) to form 3-carboxy-3-hydroxy-4-methylpentanoate (2-isopropylmalate) (By similarity)	GO:0005739^cellular_component^mitochondrion`GO:0004410^molecular_function^homocitrate synthase activity`GO:0019878^biological_process^lysine biosynthetic process via aminoadipic acid	.	.	.
c1556_g1	c1556_g1_i1	.	.	.	.	.	.	.	.	.	.	.	.	.	.	.
c1561_g1	c1561_g1_i1	.	.	.	.	.	.	.	.	.	.	.	.	.	.	.
c1562_g1	c1562_g1_i1	HSP7O_ARATH^HSP7O_ARATH^Q:381-1,H:266-392^81.89%ID^E:8e-68^RecName: Full=Heat shock 70 kDa protein 14;^Eukaryota; Viridiplantae; Streptophyta; Embryophyta; Tracheophyta; Spermatophyta; Magnoliophyta; eudicotyledons; Gunneridae; Pentapetalae; rosids; malvids; Brassicales; Brassicaceae; Camelineae; Arabidopsis	.	.	c1562_g1_i1|m.635	1-381[-]	HSP7O_ARATH^HSP7O_ARATH^Q:1-127,H:266-392^81.89%ID^E:7e-68^RecName: Full=Heat shock 70 kDa protein 14;^Eukaryota; Viridiplantae; Streptophyta; Embryophyta; Tracheophyta; Spermatophyta; Magnoliophyta; eudicotyledons; Gunneridae; Pentapetalae; rosids; malvids; Brassicales; Brassicaceae; Camelineae; Arabidopsis	.	PF00012.15^HSP70^Hsp70 protein^2-125^E:3.1e-36	.	.	COG0443^heat shock protein 70	GO:0005829^cellular_component^cytosol`GO:0005634^cellular_component^nucleus`GO:0005886^cellular_component^plasma membrane`GO:0005524^molecular_function^ATP binding`GO:0046686^biological_process^response to cadmium ion`GO:0009408^biological_process^response to heat	.	.	.
c1566_g1	c1566_g1_i1	.	.	.	.	.	.	.	.	.	.	.	.	.	.	.
c1576_g1	c1576_g1_i1	.	.	.	c1576_g1_i1|m.638	1-249[-]	.	.	PF14392.1^zf-CCHC_4^Zinc knuckle^62-78^E:0.023`PF00098.18^zf-CCHC^Zinc knuckle^63-79^E:2.6e-08	.	.	.	.	GO:0003676^molecular_function^nucleic acid binding`GO:0008270^molecular_function^zinc ion binding	.	.
c1578_g1	c1578_g1_i1	.	.	.	c1578_g1_i1|m.641	2-244[+]	.	.	.	.	.	.	.	.	.	.
c1579_g1	c1579_g1_i1	.	.	.	.	.	.	.	.	.	.	.	.	.	.	.
c1583_g1	c1583_g1_i1	FPP_SOLLC^FPP_SOLLC^Q:244-5,H:15-93^58.75%ID^E:2e-21^RecName: Full=Filament-like plant protein;^Eukaryota; Viridiplantae; Streptophyta; Embryophyta; Tracheophyta; Spermatophyta; Magnoliophyta; eudicotyledons; Gunneridae; Pentapetalae; asterids; lamiids; Solanales; Solanaceae; Solanoideae; Solaneae; Solanum; Lycopersicon	.	.	c1583_g1_i1|m.643	2-250[-]	FPP_SOLLC^FPP_SOLLC^Q:3-82,H:15-93^58.75%ID^E:2e-21^RecName: Full=Filament-like plant protein;^Eukaryota; Viridiplantae; Streptophyta; Embryophyta; Tracheophyta; Spermatophyta; Magnoliophyta; eudicotyledons; Gunneridae; Pentapetalae; asterids; lamiids; Solanales; Solanaceae; Solanoideae; Solaneae; Solanum; Lycopersicon	.	PF05911.6^DUF869^Plant protein of unknown function (DUF869)^5-82^E:9.4e-32	.	.	.	.	.	.	.
c1591_g1	c1591_g1_i1	HIP1_ORYSJ^HIP1_ORYSJ^Q:95-277,H:533-586^50.82%ID^E:1e-10^RecName: Full=Probable E3 ubiquitin-protein ligase HIP1;^Eukaryota; Viridiplantae; Streptophyta; Embryophyta; Tracheophyta; Spermatophyta; Magnoliophyta; Liliopsida; Poales; Poaceae; BEP clade; Ehrhartoideae; Oryzeae; Oryza	.	.	c1591_g1_i1|m.645	2-277[+]	HIP1_ORYSJ^HIP1_ORYSJ^Q:32-92,H:533-586^50.82%ID^E:1e-10^RecName: Full=Probable E3 ubiquitin-protein ligase HIP1;^Eukaryota; Viridiplantae; Streptophyta; Embryophyta; Tracheophyta; Spermatophyta; Magnoliophyta; Liliopsida; Poales; Poaceae; BEP clade; Ehrhartoideae; Oryzeae; Oryza	.	.	.	.	.	GO:0016874^molecular_function^ligase activity`GO:0008270^molecular_function^zinc ion binding`GO:0016567^biological_process^protein ubiquitination`GO:0040008^biological_process^regulation of growth	.	.	.
c1598_g1	c1598_g1_i1	.	.	.	.	.	.	.	.	.	.	.	.	.	.	.
c1609_g1	c1609_g1_i1	.	.	.	.	.	.	.	.	.	.	.	.	.	.	.
c1617_g1	c1617_g1_i1	.	.	.	c1617_g1_i1|m.648	121-315[-]	.	.	PF06027.7^DUF914^Eukaryotic protein of unknown function (DUF914)^1-47^E:4.4e-08	.	.	.	.	GO:0006810^biological_process^transport`GO:0016021^cellular_component^integral component of membrane	.	.
c1617_g1	c1617_g1_i2	S35F2_HUMAN^S35F2_HUMAN^Q:207-4,H:198-265^39.71%ID^E:5e-09^RecName: Full=Solute carrier family 35 member F2;^Eukaryota; Metazoa; Chordata; Craniata; Vertebrata; Euteleostomi; Mammalia; Eutheria; Euarchontoglires; Primates; Haplorrhini; Catarrhini; Hominidae; Homo	.	.	c1617_g1_i2|m.651	1-207[-]	S35F2_HUMAN^S35F2_HUMAN^Q:1-68,H:198-265^39.71%ID^E:5e-09^RecName: Full=Solute carrier family 35 member F2;^Eukaryota; Metazoa; Chordata; Craniata; Vertebrata; Euteleostomi; Mammalia; Eutheria; Euarchontoglires; Primates; Haplorrhini; Catarrhini; Hominidae; Homo	.	PF06027.7^DUF914^Eukaryotic protein of unknown function (DUF914)^1-68^E:3.8e-16	.	.	COG0697^membrane	GO:0016021^cellular_component^integral component of membrane`GO:0006810^biological_process^transport	GO:0006810^biological_process^transport`GO:0016021^cellular_component^integral component of membrane	.	.
c1621_g1	c1621_g1_i1	XPO2_ARATH^XPO2_ARATH^Q:339-1,H:272-384^69.91%ID^E:4e-41^RecName: Full=Exportin-2;^Eukaryota; Viridiplantae; Streptophyta; Embryophyta; Tracheophyta; Spermatophyta; Magnoliophyta; eudicotyledons; Gunneridae; Pentapetalae; rosids; malvids; Brassicales; Brassicaceae; Camelineae; Arabidopsis	.	.	c1621_g1_i1|m.652	1-339[-]	XPO2_ARATH^XPO2_ARATH^Q:1-113,H:272-384^69.91%ID^E:5e-48^RecName: Full=Exportin-2;^Eukaryota; Viridiplantae; Streptophyta; Embryophyta; Tracheophyta; Spermatophyta; Magnoliophyta; eudicotyledons; Gunneridae; Pentapetalae; rosids; malvids; Brassicales; Brassicaceae; Camelineae; Arabidopsis	.	PF08506.5^Cse1^Cse1^2-113^E:6.8e-44	.	.	COG5657^Importin	GO:0005829^cellular_component^cytosol`GO:0016020^cellular_component^membrane`GO:0005634^cellular_component^nucleus`GO:0009506^cellular_component^plasmodesma`GO:0006886^biological_process^intracellular protein transport	GO:0006886^biological_process^intracellular protein transport	.	.
c1622_g1	c1622_g1_i1	.	.	.	c1622_g1_i1|m.653	40-282[+]	.	.	.	.	.	.	.	.	.	.
c1630_g1	c1630_g1_i1	Y3236_ARATH^Y3236_ARATH^Q:230-3,H:395-468^43.59%ID^E:5e-10^RecName: Full=Ankyrin repeat-containing protein At3g12360;^Eukaryota; Viridiplantae; Streptophyta; Embryophyta; Tracheophyta; Spermatophyta; Magnoliophyta; eudicotyledons; Gunneridae; Pentapetalae; rosids; malvids; Brassicales; Brassicaceae; Camelineae; Arabidopsis	.	.	c1630_g1_i1|m.655	3-356[-]	Y3236_ARATH^Y3236_ARATH^Q:43-118,H:395-468^43.59%ID^E:5e-10^RecName: Full=Ankyrin repeat-containing protein At3g12360;^Eukaryota; Viridiplantae; Streptophyta; Embryophyta; Tracheophyta; Spermatophyta; Magnoliophyta; eudicotyledons; Gunneridae; Pentapetalae; rosids; malvids; Brassicales; Brassicaceae; Camelineae; Arabidopsis	.	PF13962.1^PGG^Domain of unknown function^61-118^E:1.4e-17	.	.	COG0666^Ankyrin Repeat	GO:0016021^cellular_component^integral component of membrane`GO:0005634^cellular_component^nucleus`GO:0005886^cellular_component^plasma membrane`GO:0034613^biological_process^cellular protein localization`GO:0009651^biological_process^response to salt stress	.	.	.
c1635_g1	c1635_g1_i1	6PGD1_ORYSJ^6PGD1_ORYSJ^Q:55-327,H:1-91^62.64%ID^E:8e-30^RecName: Full=6-phosphogluconate dehydrogenase, decarboxylating 1;^Eukaryota; Viridiplantae; Streptophyta; Embryophyta; Tracheophyta; Spermatophyta; Magnoliophyta; Liliopsida; Poales; Poaceae; BEP clade; Ehrhartoideae; Oryzeae; Oryza	.	.	.	.	.	.	.	.	.	.	GO:0009570^cellular_component^chloroplast stroma`GO:0005829^cellular_component^cytosol`GO:0005777^cellular_component^peroxisome`GO:0050661^molecular_function^NADP binding`GO:0004616^molecular_function^phosphogluconate dehydrogenase (decarboxylating) activity`GO:0043090^biological_process^amino acid import`GO:0019521^biological_process^D-gluconate metabolic process`GO:0006888^biological_process^ER…	.	.	.
c1641_g1	c1641_g1_i1	.	.	.	c1641_g1_i1|m.662	26-316[-]	.	.	.	.	.	.	.	.	.	.
c1645_g1	c1645_g1_i1	.	.	.	.	.	.	.	.	.	.	.	.	.	.	.
c1652_g1	c1652_g1_i1	.	.	.	c1652_g1_i1|m.664	2-262[+]	.	.	.	.	.	.	.	.	.	.
c1654_g1	c1654_g1_i1	.	.	.	.	.	.	.	.	.	.	.	.	.	.	.
c1656_g1	c1656_g1_i1	.	.	.	.	.	.	.	.	.	.	.	.	.	.	.
c1661_g1	c1661_g1_i1	NDB3B_ARATH^NDB3B_ARATH^Q:566-393,H:1-58^77.59%ID^E:9e-26^RecName: Full=NADH dehydrogenase [ubiquinone] 1 beta subcomplex subunit 3-B;^Eukaryota; Viridiplantae; Streptophyta; Embryophyta; Tracheophyta; Spermatophyta; Magnoliophyta; eudicotyledons; Gunneridae; Pentapetalae; rosids; malvids; Brassicales; Brassicaceae; Camelineae; Arabidopsis	.	.	.	.	.	.	.	.	.	.	GO:0016021^cellular_component^integral component of membrane`GO:0031966^cellular_component^mitochondrial membrane`GO:0005747^cellular_component^mitochondrial respiratory chain complex I`GO:0045271^cellular_component^respiratory chain complex I`GO:0022900^biological_process^electron transport chain`GO:0009853^biological_process^photorespiration	.	.	.
c1666_g1	c1666_g1_i1	.	.	.	.	.	.	.	.	.	.	.	.	.	.	.
c1669_g1	c1669_g1_i1	.	.	.	c1669_g1_i1|m.670	2-154[+]	.	.	.	.	.	.	.	.	.	.
c1672_g1	c1672_g1_i1	.	.	.	c1672_g1_i1|m.671	263-592[-]	.	.	.	.	.	.	.	.	.	.
c1680_g1	c1680_g1_i1	.	.	.	.	.	.	.	.	.	.	.	.	.	.	.
c1682_g1	c1682_g1_i1	CESA1_ORYSJ^CESA1_ORYSJ^Q:3-458,H:541-690^85.53%ID^E:2e-86^RecName: Full=Probable cellulose synthase A catalytic subunit 1 [UDP-forming];^Eukaryota; Viridiplantae; Streptophyta; Embryophyta; Tracheophyta; Spermatophyta; Magnoliophyta; Liliopsida; Poales; Poaceae; BEP clade; Ehrhartoideae; Oryzeae; Oryza	.	.	c1682_g1_i1|m.674	3-458[+]	CESA1_ORYSJ^CESA1_ORYSJ^Q:1-152,H:541-690^85.53%ID^E:2e-86^RecName: Full=Probable cellulose synthase A catalytic subunit 1 [UDP-forming];^Eukaryota; Viridiplantae; Streptophyta; Embryophyta; Tracheophyta; Spermatophyta; Magnoliophyta; Liliopsida; Poales; Poaceae; BEP clade; Ehrhartoideae; Oryzeae; Oryza	.	PF03552.9^Cellulose_synt^Cellulose synthase^1-152^E:2.4e-71	.	.	COG1215^Glycosyl transferase, family 2	GO:0016021^cellular_component^integral component of membrane`GO:0005886^cellular_component^plasma membrane`GO:0016760^molecular_function^cellulose synthase (UDP-forming) activity`GO:0008270^molecular_function^zinc ion binding`GO:0071555^biological_process^cell wall organization`GO:0030244^biological_process^cellulose biosynthetic process	GO:0016760^molecular_function^cellulose synthase (UDP-forming) activity`GO:0030244^biological_process^cellulose biosynthetic process`GO:0016020^cellular_component^membrane	.	.
c1685_g1	c1685_g1_i1	.	.	.	c1685_g1_i1|m.676	2-208[-]	.	.	.	.	.	.	.	.	.	.
c1686_g1	c1686_g1_i1	.	.	.	c1686_g1_i1|m.677	210-476[-]	.	.	.	.	.	.	.	.	.	.
c1688_g1	c1688_g1_i1	.	.	.	c1688_g1_i1|m.679	93-287[+]	.	.	.	.	.	.	.	.	.	.
c1692_g1	c1692_g1_i1	FA63B_MOUSE^FA63B_MOUSE^Q:3-215,H:427-490^42.25%ID^E:4e-09^RecName: Full=Protein FAM63B;^Eukaryota; Metazoa; Chordata; Craniata; Vertebrata; Euteleostomi; Mammalia; Eutheria; Euarchontoglires; Glires; Rodentia; Sciurognathi; Muroidea; Muridae; Murinae; Mus; Mus	.	.	c1692_g1_i1|m.680	3-245[+]	FA63B_MOUSE^FA63B_MOUSE^Q:1-71,H:427-490^42.25%ID^E:4e-09^RecName: Full=Protein FAM63B;^Eukaryota; Metazoa; Chordata; Craniata; Vertebrata; Euteleostomi; Mammalia; Eutheria; Euarchontoglires; Glires; Rodentia; Sciurognathi; Muroidea; Muridae; Murinae; Mus; Mus	.	.	.	.	.	.	.	.	.
c1699_g1	c1699_g1_i2	.	.	.	.	.	.	.	.	.	.	.	.	.	.	.
c1704_g1	c1704_g1_i1	MYO1_ARATH^MYO1_ARATH^Q:249-1,H:168-250^85.54%ID^E:4e-43^RecName: Full=Myosin-1;^Eukaryota; Viridiplantae; Streptophyta; Embryophyta; Tracheophyta; Spermatophyta; Magnoliophyta; eudicotyledons; Gunneridae; Pentapetalae; rosids; malvids; Brassicales; Brassicaceae; Camelineae; Arabidopsis	.	.	c1704_g1_i1|m.682	1-249[-]	MYO1_ARATH^MYO1_ARATH^Q:1-83,H:168-250^85.54%ID^E:3e-43^RecName: Full=Myosin-1;^Eukaryota; Viridiplantae; Streptophyta; Embryophyta; Tracheophyta; Spermatophyta; Magnoliophyta; eudicotyledons; Gunneridae; Pentapetalae; rosids; malvids; Brassicales; Brassicaceae; Camelineae; Arabidopsis	.	PF00063.16^Myosin_head^Myosin head (motor domain)^1-83^E:2.2e-24	.	.	.	GO:0005783^cellular_component^endoplasmic reticulum`GO:0005768^cellular_component^endosome`GO:0016459^cellular_component^myosin complex`GO:0009524^cellular_component^phragmoplast`GO:0009506^cellular_component^plasmodesma`GO:0005524^molecular_function^ATP binding`GO:0003774^molecular_function^motor activity`GO:0006897^biological_process^endocytosis	GO:0003774^molecular_function^motor activity`GO:0005524^molecular_function^ATP binding`GO:0016459^cellular_component^myosin complex	.	.
c1711_g1	c1711_g1_i1	.	.	.	.	.	.	.	.	.	.	.	.	.	.	.
c1718_g1	c1718_g1_i1	AMO_ARATH^AMO_ARATH^Q:265-83,H:652-712^72.13%ID^E:3e-24^RecName: Full=Primary amine oxidase;^Eukaryota; Viridiplantae; Streptophyta; Embryophyta; Tracheophyta; Spermatophyta; Magnoliophyta; eudicotyledons; Gunneridae; Pentapetalae; rosids; malvids; Brassicales; Brassicaceae; Camelineae; Arabidopsis	.	.	c1718_g1_i1|m.684	80-265[-]	AMO_ARATH^AMO_ARATH^Q:1-61,H:652-712^72.13%ID^E:9e-25^RecName: Full=Primary amine oxidase;^Eukaryota; Viridiplantae; Streptophyta; Embryophyta; Tracheophyta; Spermatophyta; Magnoliophyta; eudicotyledons; Gunneridae; Pentapetalae; rosids; malvids; Brassicales; Brassicaceae; Camelineae; Arabidopsis	.	PF01179.15^Cu_amine_oxid^Copper amine oxidase, enzyme domain^1-48^E:3.8e-19	.	.	COG3733^amine oxidase	GO:0052595^molecular_function^aliphatic-amine oxidase activity`GO:0052594^molecular_function^aminoacetone:oxygen oxidoreductase(deaminating) activity`GO:0005507^molecular_function^copper ion binding`GO:0052596^molecular_function^phenethylamine:oxygen oxidoreductase (deaminating) activity`GO:0008131^molecular_function^primary amine oxidase activity`GO:0048038^molecular_function^quinone binding`GO:…	GO:0005507^molecular_function^copper ion binding`GO:0008131^molecular_function^primary amine oxidase activity`GO:0048038^molecular_function^quinone binding`GO:0009308^biological_process^amine metabolic process`GO:0055114^biological_process^oxidation-reduction process	.	.
c1725_g1	c1725_g1_i1	.	.	.	.	.	.	.	.	.	.	.	.	.	.	.
c1728_g1	c1728_g1_i1	.	.	.	.	.	.	.	.	.	.	.	.	.	.	.
c1743_g1	c1743_g1_i1	COX15_ARATH^COX15_ARATH^Q:2-202,H:144-210^86.57%ID^E:1e-35^RecName: Full=Cytochrome c oxidase assembly protein COX15;^Eukaryota; Viridiplantae; Streptophyta; Embryophyta; Tracheophyta; Spermatophyta; Magnoliophyta; eudicotyledons; Gunneridae; Pentapetalae; rosids; malvids; Brassicales; Brassicaceae; Camelineae; Arabidopsis	.	.	c1743_g1_i1|m.685	2-202[+]	COX15_ARATH^COX15_ARATH^Q:1-67,H:144-210^86.57%ID^E:1e-35^RecName: Full=Cytochrome c oxidase assembly protein COX15;^Eukaryota; Viridiplantae; Streptophyta; Embryophyta; Tracheophyta; Spermatophyta; Magnoliophyta; eudicotyledons; Gunneridae; Pentapetalae; rosids; malvids; Brassicales; Brassicaceae; Camelineae; Arabidopsis	.	PF02628.10^COX15-CtaA^Cytochrome oxidase assembly protein^1-62^E:7.1e-14	.	.	COG1612^Catalyzes the oxidation of the C8 methyl side group on heme O porphyrin ring into a formyl group (By similarity)	GO:0016021^cellular_component^integral component of membrane`GO:0005743^cellular_component^mitochondrial inner membrane`GO:0005739^cellular_component^mitochondrion`GO:0016627^molecular_function^oxidoreductase activity, acting on the CH-CH group of donors`GO:0006784^biological_process^heme a biosynthetic process	GO:0016627^molecular_function^oxidoreductase activity, acting on the CH-CH group of donors`GO:0006784^biological_process^heme a biosynthetic process`GO:0055114^biological_process^oxidation-reduction process`GO:0016021^cellular_component^integral component of membrane	.	.
c1746_g1	c1746_g1_i1	HAK5_ORYSJ^HAK5_ORYSJ^Q:597-160,H:630-781^34.64%ID^E:9e-23^RecName: Full=Potassium transporter 5;^Eukaryota; Viridiplantae; Streptophyta; Embryophyta; Tracheophyta; Spermatophyta; Magnoliophyta; Liliopsida; Poales; Poaceae; BEP clade; Ehrhartoideae; Oryzeae; Oryza	.	.	c1746_g1_i1|m.686	157-612[-]	HAK5_ORYSJ^HAK5_ORYSJ^Q:6-151,H:630-781^34.64%ID^E:2e-23^RecName: Full=Potassium transporter 5;^Eukaryota; Viridiplantae; Streptophyta; Embryophyta; Tracheophyta; Spermatophyta; Magnoliophyta; Liliopsida; Poales; Poaceae; BEP clade; Ehrhartoideae; Oryzeae; Oryza	.	.	.	.	COG3158^Transport of potassium into the cell (By similarity)	GO:0016021^cellular_component^integral component of membrane`GO:0015079^molecular_function^potassium ion transmembrane transporter activity	.	.	.
c1759_g1	c1759_g1_i1	.	.	.	c1759_g1_i1|m.689	21-317[-]	.	.	PF13516.1^LRR_6^Leucine Rich repeat^14-36^E:1.3`PF13504.1^LRR_7^Leucine rich repeat^15-30^E:17`PF13516.1^LRR_6^Leucine Rich repeat^39-60^E:0.062`PF13504.1^LRR_7^Leucine rich repeat^40-53^E:31`PF13504.1^LRR_7^Leucine rich repeat^65-75^E:150	.	.	.	.	GO:0005515^molecular_function^protein binding	.	.
c1774_g1	c1774_g1_i1	MES17_ARATH^MES17_ARATH^Q:3-347,H:156-273^58.47%ID^E:7e-41^RecName: Full=Methylesterase 17;^Eukaryota; Viridiplantae; Streptophyta; Embryophyta; Tracheophyta; Spermatophyta; Magnoliophyta; eudicotyledons; Gunneridae; Pentapetalae; rosids; malvids; Brassicales; Brassicaceae; Camelineae; Arabidopsis	.	.	c1774_g1_i1|m.690	3-347[+]	MES17_ARATH^MES17_ARATH^Q:1-115,H:156-273^58.47%ID^E:7e-41^RecName: Full=Methylesterase 17;^Eukaryota; Viridiplantae; Streptophyta; Embryophyta; Tracheophyta; Spermatophyta; Magnoliophyta; eudicotyledons; Gunneridae; Pentapetalae; rosids; malvids; Brassicales; Brassicaceae; Camelineae; Arabidopsis	.	.	.	.	.	GO:0016788^molecular_function^hydrolase activity, acting on ester bonds`GO:0080030^molecular_function^methyl indole-3-acetate esterase activity`GO:0033473^biological_process^indoleacetic acid conjugate metabolic process`GO:0048367^biological_process^shoot system development	.	.	.
c1775_g1	c1775_g1_i1	.	.	.	.	.	.	.	.	.	.	.	.	.	.	.
c1776_g1	c1776_g1_i1	.	.	.	.	.	.	.	.	.	.	.	.	.	.	.
c1777_g1	c1777_g1_i1	KSB_CUCMA^KSB_CUCMA^Q:1-252,H:692-774^55.95%ID^E:7e-19^RecName: Full=Ent-kaur-16-ene synthase, chloroplastic;^Eukaryota; Viridiplantae; Streptophyta; Embryophyta; Tracheophyta; Spermatophyta; Magnoliophyta; eudicotyledons; Gunneridae; Pentapetalae; rosids; fabids; Cucurbitales; Cucurbitaceae; Cucurbiteae; Cucurbita	.	.	c1777_g1_i1|m.693	1-252[+]	KSB_CUCMA^KSB_CUCMA^Q:1-84,H:692-774^55.95%ID^E:2e-24^RecName: Full=Ent-kaur-16-ene synthase, chloroplastic;^Eukaryota; Viridiplantae; Streptophyta; Embryophyta; Tracheophyta; Spermatophyta; Magnoliophyta; eudicotyledons; Gunneridae; Pentapetalae; rosids; fabids; Cucurbitales; Cucurbitaceae; Cucurbiteae; Cucurbita	.	.	.	.	.	GO:0009507^cellular_component^chloroplast`GO:0009899^molecular_function^ent-kaurene synthase activity`GO:0000287^molecular_function^magnesium ion binding`GO:0009686^biological_process^gibberellin biosynthetic process	.	.	.
c1782_g1	c1782_g1_i1	FAB1D_ARATH^FAB1D_ARATH^Q:44-274,H:1149-1221^62.34%ID^E:7e-21^RecName: Full=Putative 1-phosphatidylinositol-3-phosphate 5-kinase FAB1D;^Eukaryota; Viridiplantae; Streptophyta; Embryophyta; Tracheophyta; Spermatophyta; Magnoliophyta; eudicotyledons; Gunneridae; Pentapetalae; rosids; malvids; Brassicales; Brassicaceae; Camelineae; Arabidopsis	.	.	c1782_g1_i1|m.694	2-274[+]	FAB1D_ARATH^FAB1D_ARATH^Q:15-91,H:1149-1221^62.34%ID^E:7e-21^RecName: Full=Putative 1-phosphatidylinositol-3-phosphate 5-kinase FAB1D;^Eukaryota; Viridiplantae; Streptophyta; Embryophyta; Tracheophyta; Spermatophyta; Magnoliophyta; eudicotyledons; Gunneridae; Pentapetalae; rosids; malvids; Brassicales; Brassicaceae; Camelineae; Arabidopsis	.	.	.	.	COG0459^Prevents misfolding and promotes the refolding and proper assembly of unfolded polypeptides generated under stress conditions (By similarity)	GO:0000285^molecular_function^1-phosphatidylinositol-3-phosphate 5-kinase activity`GO:0005524^molecular_function^ATP binding`GO:0044267^biological_process^cellular protein metabolic process	.	.	.
c1783_g1	c1783_g1_i1	CLAH2_ARATH^CLAH2_ARATH^Q:11-211,H:337-403^89.55%ID^E:5e-23^RecName: Full=Clathrin heavy chain 2;^Eukaryota; Viridiplantae; Streptophyta; Embryophyta; Tracheophyta; Spermatophyta; Magnoliophyta; eudicotyledons; Gunneridae; Pentapetalae; rosids; malvids; Brassicales; Brassicaceae; Camelineae; Arabidopsis	.	.	c1783_g1_i1|m.695	2-211[+]	CLAH2_ARATH^CLAH2_ARATH^Q:4-70,H:337-403^89.55%ID^E:4e-33^RecName: Full=Clathrin heavy chain 2;^Eukaryota; Viridiplantae; Streptophyta; Embryophyta; Tracheophyta; Spermatophyta; Magnoliophyta; eudicotyledons; Gunneridae; Pentapetalae; rosids; malvids; Brassicales; Brassicaceae; Camelineae; Arabidopsis	.	PF09268.5^Clathrin-link^Clathrin, heavy-chain linker^11-34^E:4.3e-11`PF13838.1^Clathrin_H_link^Clathrin-H-link^36-70^E:5.8e-12	.	.	.	GO:0009507^cellular_component^chloroplast`GO:0030132^cellular_component^clathrin coat of coated pit`GO:0030130^cellular_component^clathrin coat of trans-Golgi network vesicle`GO:0005829^cellular_component^cytosol`GO:0005794^cellular_component^Golgi apparatus`GO:0016020^cellular_component^membrane`GO:0005886^cellular_component^plasma membrane`GO:0009506^cellular_component^plasmodesma`GO:0005198^mo…	GO:0005198^molecular_function^structural molecule activity`GO:0006886^biological_process^intracellular protein transport`GO:0016192^biological_process^vesicle-mediated transport`GO:0030130^cellular_component^clathrin coat of trans-Golgi network vesicle`GO:0030132^cellular_component^clathrin coat of coated pit	.	.
c1784_g1	c1784_g1_i1	.	.	.	.	.	.	.	.	.	.	.	.	.	.	.
c1795_g1	c1795_g1_i1	PLPD1_ARATH^PLPD1_ARATH^Q:390-1,H:80-208^87.69%ID^E:3e-61^RecName: Full=Dihydrolipoyl dehydrogenase 1, chloroplastic;^Eukaryota; Viridiplantae; Streptophyta; Embryophyta; Tracheophyta; Spermatophyta; Magnoliophyta; eudicotyledons; Gunneridae; Pentapetalae; rosids; malvids; Brassicales; Brassicaceae; Camelineae; Arabidopsis	.	.	c1795_g1_i1|m.696	1-390[-]	PLPD1_ARATH^PLPD1_ARATH^Q:1-130,H:80-208^87.69%ID^E:7e-65^RecName: Full=Dihydrolipoyl dehydrogenase 1, chloroplastic;^Eukaryota; Viridiplantae; Streptophyta; Embryophyta; Tracheophyta; Spermatophyta; Magnoliophyta; eudicotyledons; Gunneridae; Pentapetalae; rosids; malvids; Brassicales; Brassicaceae; Camelineae; Arabidopsis	.	PF07992.9^Pyr_redox_2^Pyridine nucleotide-disulphide oxidoreductase^10-101^E:9.2e-14`PF12831.2^FAD_oxidored^FAD dependent oxidoreductase^10-73^E:1.2e-06`PF01134.17^GIDA^Glucose inhibited division protein A^10-69^E:3.6e-06`PF00890.19^FAD_binding_2^FAD binding domain^10-41^E:5.3e-05	.	.	COG1249^dihydrolipoyl dehydrogenase	GO:0009507^cellular_component^chloroplast`GO:0009941^cellular_component^chloroplast envelope`GO:0009570^cellular_component^chloroplast stroma`GO:0005730^cellular_component^nucleolus`GO:0004148^molecular_function^dihydrolipoyl dehydrogenase activity`GO:0050660^molecular_function^flavin adenine dinucleotide binding`GO:0006086^biological_process^acetyl-CoA biosynthetic process from pyruvate`GO:00454…	GO:0016491^molecular_function^oxidoreductase activity`GO:0055114^biological_process^oxidation-reduction process`GO:0050660^molecular_function^flavin adenine dinucleotide binding`GO:0008033^biological_process^tRNA processing	.	.
c1798_g1	c1798_g1_i2	PSA3_ORYSJ^PSA3_ORYSJ^Q:408-130,H:136-228^90.32%ID^E:2e-58^RecName: Full=Proteasome subunit alpha type-3;^Eukaryota; Viridiplantae; Streptophyta; Embryophyta; Tracheophyta; Spermatophyta; Magnoliophyta; Liliopsida; Poales; Poaceae; BEP clade; Ehrhartoideae; Oryzeae; Oryza	.	.	c1798_g1_i2|m.697	64-408[-]	PSA3_ORYSJ^PSA3_ORYSJ^Q:1-114,H:136-249^88.6%ID^E:3e-71^RecName: Full=Proteasome subunit alpha type-3;^Eukaryota; Viridiplantae; Streptophyta; Embryophyta; Tracheophyta; Spermatophyta; Magnoliophyta; Liliopsida; Poales; Poaceae; BEP clade; Ehrhartoideae; Oryzeae; Oryza	.	PF00227.21^Proteasome^Proteasome subunit^2-81^E:2.5e-14	.	.	COG0638^The proteasome is a multicatalytic proteinase complex which is characterized by its ability to cleave peptides with Arg, Phe, Tyr, Leu, and Glu adjacent to the leaving group at neutral or slightly basic pH. The proteasome has an ATP-dependent proteolytic activity (By similarity)	GO:0005737^cellular_component^cytoplasm`GO:0005634^cellular_component^nucleus`GO:0019773^cellular_component^proteasome core complex, alpha-subunit complex`GO:0004298^molecular_function^threonine-type endopeptidase activity`GO:0006511^biological_process^ubiquitin-dependent protein catabolic process	GO:0004298^molecular_function^threonine-type endopeptidase activity`GO:0051603^biological_process^proteolysis involved in cellular protein catabolic process`GO:0005839^cellular_component^proteasome core complex	.	.
c1801_g1	c1801_g1_i1	.	.	.	.	.	.	.	.	.	.	.	.	.	.	.
c1811_g1	c1811_g1_i1	.	.	.	c1811_g1_i1|m.700	2-292[+]	.	.	.	.	.	.	.	.	.	.
c1813_g1	c1813_g1_i1	.	.	.	c1813_g1_i1|m.702	71-385[-]	.	.	.	.	.	.	.	.	.	.
c1818_g1	c1818_g1_i1	AX22B_VIGRR^AX22B_VIGRR^Q:6-284,H:99-191^87.1%ID^E:1e-54^RecName: Full=Auxin-induced protein 22B;^Eukaryota; Viridiplantae; Streptophyta; Embryophyta; Tracheophyta; Spermatophyta; Magnoliophyta; eudicotyledons; Gunneridae; Pentapetalae; rosids; fabids; Fabales; Fabaceae; Papilionoideae; Phaseoleae; Vigna	.	.	c1818_g1_i1|m.705	3-287[+]	AX22B_VIGRR^AX22B_VIGRR^Q:2-94,H:99-191^87.1%ID^E:7e-55^RecName: Full=Auxin-induced protein 22B;^Eukaryota; Viridiplantae; Streptophyta; Embryophyta; Tracheophyta; Spermatophyta; Magnoliophyta; eudicotyledons; Gunneridae; Pentapetalae; rosids; fabids; Fabales; Fabaceae; Papilionoideae; Phaseoleae; Vigna	.	PF02309.11^AUX_IAA^AUX/IAA family^3-94^E:1.1e-49	.	.	.	GO:0005634^cellular_component^nucleus`GO:0009734^biological_process^auxin-activated signaling pathway`GO:0006355^biological_process^regulation of transcription, DNA-templated`GO:0006351^biological_process^transcription, DNA-templated	GO:0006355^biological_process^regulation of transcription, DNA-templated`GO:0005634^cellular_component^nucleus	.	.
c1831_g1	c1831_g1_i2	.	.	.	c1831_g1_i2|m.706	3-365[-]	.	.	.	.	.	.	.	.	.	.
c1847_g1	c1847_g1_i1	.	.	.	.	.	.	.	.	.	.	.	.	.	.	.
c1850_g1	c1850_g1_i1	.	.	.	.	.	.	.	.	.	.	.	.	.	.	.
c1871_g1	c1871_g1_i1	.	.	.	.	.	.	.	.	.	.	.	.	.	.	.
c1879_g1	c1879_g1_i1	RPD6A_ARATH^RPD6A_ARATH^Q:222-49,H:45-102^81.03%ID^E:2e-26^RecName: Full=DNA-directed RNA polymerases II, IV and V subunit 6A;^Eukaryota; Viridiplantae; Streptophyta; Embryophyta; Tracheophyta; Spermatophyta; Magnoliophyta; eudicotyledons; Gunneridae; Pentapetalae; rosids; malvids; Brassicales; Brassicaceae; Camelineae; Arabidopsis	.	.	c1879_g1_i1|m.707	1-333[-]	RPB6B_ARATH^RPB6B_ARATH^Q:3-95,H:11-102^70.97%ID^E:1e-27^RecName: Full=DNA-directed RNA polymerases II and V subunit 6B;^Eukaryota; Viridiplantae; Streptophyta; Embryophyta; Tracheophyta; Spermatophyta; Magnoliophyta; eudicotyledons; Gunneridae; Pentapetalae; rosids; malvids; Brassicales; Brassicaceae; Camelineae; Arabidopsis	.	PF01192.17^RNA_pol_Rpb6^RNA polymerase Rpb6^52-92^E:2.2e-16	.	.	COG1758^Promotes RNA polymerase assembly. Latches the N- and C- terminal regions of the beta' subunit thereby facilitating its interaction with the beta and alpha subunits (By similarity)	GO:0005665^cellular_component^DNA-directed RNA polymerase II, core complex`GO:0000419^cellular_component^DNA-directed RNA polymerase V complex`GO:0003677^molecular_function^DNA binding`GO:0003899^molecular_function^DNA-directed RNA polymerase activity`GO:0006351^biological_process^transcription, DNA-templated	GO:0003677^molecular_function^DNA binding`GO:0003899^molecular_function^DNA-directed RNA polymerase activity`GO:0006351^biological_process^transcription, DNA-templated	.	.
c1882_g1	c1882_g1_i1	AROF_TOBAC^AROF_TOBAC^Q:685-2,H:139-367^89.52%ID^E:3e-148^RecName: Full=Phospho-2-dehydro-3-deoxyheptonate aldolase 1, chloroplastic;^Eukaryota; Viridiplantae; Streptophyta; Embryophyta; Tracheophyta; Spermatophyta; Magnoliophyta; eudicotyledons; Gunneridae; Pentapetalae; asterids; lamiids; Solanales; Solanaceae; Nicotianoideae; Nicotianeae; Nicotiana	.	.	c1882_g1_i1|m.708	2-685[-]	AROF_TOBAC^AROF_TOBAC^Q:1-228,H:139-367^89.52%ID^E:2e-148^RecName: Full=Phospho-2-dehydro-3-deoxyheptonate aldolase 1, chloroplastic;^Eukaryota; Viridiplantae; Streptophyta; Embryophyta; Tracheophyta; Spermatophyta; Magnoliophyta; eudicotyledons; Gunneridae; Pentapetalae; asterids; lamiids; Solanales; Solanaceae; Nicotianoideae; Nicotianeae; Nicotiana	.	PF01474.11^DAHP_synth_2^Class-II DAHP synthetase family^2-228^E:7.1e-89	.	.	.	GO:0009507^cellular_component^chloroplast`GO:0003849^molecular_function^3-deoxy-7-phosphoheptulonate synthase activity`GO:0009073^biological_process^aromatic amino acid family biosynthetic process`GO:0009423^biological_process^chorismate biosynthetic process	GO:0003849^molecular_function^3-deoxy-7-phosphoheptulonate synthase activity`GO:0009073^biological_process^aromatic amino acid family biosynthetic process	.	.
c1887_g1	c1887_g1_i1	RS241_ARATH^RS241_ARATH^Q:157-2,H:1-52^96.15%ID^E:3e-28^RecName: Full=40S ribosomal protein S24-1;^Eukaryota; Viridiplantae; Streptophyta; Embryophyta; Tracheophyta; Spermatophyta; Magnoliophyta; eudicotyledons; Gunneridae; Pentapetalae; rosids; malvids; Brassicales; Brassicaceae; Camelineae; Arabidopsis	.	.	c1887_g1_i1|m.712	2-229[-]	RS241_ARATH^RS241_ARATH^Q:25-76,H:1-52^96.15%ID^E:1e-28^RecName: Full=40S ribosomal protein S24-1;^Eukaryota; Viridiplantae; Streptophyta; Embryophyta; Tracheophyta; Spermatophyta; Magnoliophyta; eudicotyledons; Gunneridae; Pentapetalae; rosids; malvids; Brassicales; Brassicaceae; Camelineae; Arabidopsis	.	PF01282.14^Ribosomal_S24e^Ribosomal protein S24e^48-75^E:2.8e-07	.	.	COG2004^40S ribosomal protein S24	GO:0009507^cellular_component^chloroplast`GO:0005829^cellular_component^cytosol`GO:0022626^cellular_component^cytosolic ribosome`GO:0022627^cellular_component^cytosolic small ribosomal subunit`GO:0016020^cellular_component^membrane`GO:0005730^cellular_component^nucleolus`GO:0005886^cellular_component^plasma membrane`GO:0005774^cellular_component^vacuolar membrane`GO:0000166^molecular_function^nuc…	GO:0003735^molecular_function^structural constituent of ribosome`GO:0006412^biological_process^translation`GO:0005622^cellular_component^intracellular`GO:0005840^cellular_component^ribosome	.	.
c1890_g1	c1890_g1_i1	.	.	.	c1890_g1_i1|m.714	3-317[+]	.	.	.	.	.	.	.	.	.	.
c1893_g1	c1893_g1_i1	DAAA_ARATH^DAAA_ARATH^Q:3-317,H:210-315^57.55%ID^E:8e-35^RecName: Full=D-amino-acid transaminase, chloroplastic {ECO:0000303|PubMed:18318836};^Eukaryota; Viridiplantae; Streptophyta; Embryophyta; Tracheophyta; Spermatophyta; Magnoliophyta; eudicotyledons; Gunneridae; Pentapetalae; rosids; malvids; Brassicales; Brassicaceae; Camelineae; Arabidopsis	.	.	c1893_g1_i1|m.716	3-317[+]	DAAA_ARATH^DAAA_ARATH^Q:1-105,H:210-315^57.55%ID^E:7e-35^RecName: Full=D-amino-acid transaminase, chloroplastic {ECO:0000303|PubMed:18318836};^Eukaryota; Viridiplantae; Streptophyta; Embryophyta; Tracheophyta; Spermatophyta; Magnoliophyta; eudicotyledons; Gunneridae; Pentapetalae; rosids; malvids; Brassicales; Brassicaceae; Camelineae; Arabidopsis	.	PF01063.14^Aminotran_4^Aminotransferase class IV^8-85^E:1.8e-13	.	.	COG0115^brancheD-chain amino acid aminotransferase	GO:0009507^cellular_component^chloroplast`GO:0009570^cellular_component^chloroplast stroma`GO:0008696^molecular_function^4-amino-4-deoxychorismate lyase activity`GO:0047810^molecular_function^D-alanine:2-oxoglutarate aminotransferase activity`GO:0008153^biological_process^para-aminobenzoic acid biosynthetic process`GO:0046654^biological_process^tetrahydrofolate biosynthetic process	GO:0003824^molecular_function^catalytic activity`GO:0008152^biological_process^metabolic process	.	.
c1902_g1	c1902_g1_i1	.	.	.	.	.	.	.	.	.	.	.	.	.	.	.
c1914_g1	c1914_g1_i1	.	.	.	.	.	.	.	.	.	.	.	.	.	.	.
c1917_g1	c1917_g1_i1	DES_SOLLC^DES_SOLLC^Q:444-262,H:395-452^59.02%ID^E:2e-19^RecName: Full=9-divinyl ether synthase;^Eukaryota; Viridiplantae; Streptophyta; Embryophyta; Tracheophyta; Spermatophyta; Magnoliophyta; eudicotyledons; Gunneridae; Pentapetalae; asterids; lamiids; Solanales; Solanaceae; Solanoideae; Solaneae; Solanum; Lycopersicon`DES_SOLLC^DES_SOLLC^Q:281-192,H:448-477^50%ID^E:2e-19^RecName: Full=9-diviny…	.	.	.	.	.	.	.	.	.	.	GO:0020037^molecular_function^heme binding`GO:0005506^molecular_function^iron ion binding`GO:0016829^molecular_function^lyase activity`GO:0004497^molecular_function^monooxygenase activity`GO:0016705^molecular_function^oxidoreductase activity, acting on paired donors, with incorporation or reduction of molecular oxygen	.	.	.
c1918_g1	c1918_g1_i1	.	.	.	.	.	.	.	.	.	.	.	.	.	.	.
c1922_g1	c1922_g1_i1	.	.	.	c1922_g1_i1|m.721	2-250[+]	.	.	.	.	.	.	.	.	.	.
c1923_g1	c1923_g1_i1	.	.	.	.	.	.	.	.	.	.	.	.	.	.	.
c1929_g1	c1929_g1_i1	.	.	.	c1929_g1_i1|m.722	3-173[-]	.	.	PF11961.3^DUF3475^Domain of unknown function (DUF3475)^1-48^E:1.4e-15	.	.	.	.	.	.	.
c1940_g1	c1940_g1_i1	.	.	.	.	.	.	.	.	.	.	.	.	.	.	.
c1949_g1	c1949_g1_i1	NADO1_ORYSJ^NADO1_ORYSJ^Q:1-201,H:255-321^50.75%ID^E:4e-18^RecName: Full=Probable NAD(P)H-dependent oxidoreductase 1;^Eukaryota; Viridiplantae; Streptophyta; Embryophyta; Tracheophyta; Spermatophyta; Magnoliophyta; Liliopsida; Poales; Poaceae; BEP clade; Ehrhartoideae; Oryzeae; Oryza	.	.	.	.	.	.	.	.	.	COG0656^reductase	GO:0016491^molecular_function^oxidoreductase activity	.	.	.
c1960_g1	c1960_g1_i1	.	.	.	.	.	.	.	.	.	.	.	.	.	.	.
c1970_g1	c1970_g1_i1	.	.	.	c1970_g1_i1|m.725	63-278[+]	.	.	.	.	.	.	.	.	.	.
c1973_g1	c1973_g1_i1	.	.	.	.	.	.	.	.	.	.	.	.	.	.	.
c1979_g1	c1979_g1_i1	.	.	.	.	.	.	.	.	.	.	.	.	.	.	.
c1989_g1	c1989_g1_i1	.	.	.	.	.	.	.	.	.	.	.	.	.	.	.
c2001_g1	c2001_g1_i1	.	.	.	.	.	.	.	.	.	.	.	.	.	.	.
c2002_g1	c2002_g1_i1	ODBB2_ARATH^ODBB2_ARATH^Q:326-3,H:31-137^87.04%ID^E:4e-50^RecName: Full=2-oxoisovalerate dehydrogenase subunit beta 2, mitochondrial;^Eukaryota; Viridiplantae; Streptophyta; Embryophyta; Tracheophyta; Spermatophyta; Magnoliophyta; eudicotyledons; Gunneridae; Pentapetalae; rosids; malvids; Brassicales; Brassicaceae; Camelineae; Arabidopsis	.	.	c2002_g1_i1|m.727	3-341[-]	ODBB2_ARATH^ODBB2_ARATH^Q:4-113,H:29-137^85.45%ID^E:2e-61^RecName: Full=2-oxoisovalerate dehydrogenase subunit beta 2, mitochondrial;^Eukaryota; Viridiplantae; Streptophyta; Embryophyta; Tracheophyta; Spermatophyta; Magnoliophyta; eudicotyledons; Gunneridae; Pentapetalae; rosids; malvids; Brassicales; Brassicaceae; Camelineae; Arabidopsis	.	PF02779.19^Transket_pyr^Transketolase, pyrimidine binding domain^14-112^E:1.3e-20	.	.	COG0022^Dehydrogenase, E1 component	GO:0005759^cellular_component^mitochondrial matrix`GO:0003863^molecular_function^3-methyl-2-oxobutanoate dehydrogenase (2-methylpropanoyl-transferring) activity`GO:0043617^biological_process^cellular response to sucrose starvation`GO:0009646^biological_process^response to absence of light`GO:0009744^biological_process^response to sucrose	.	.	.
c2007_g1	c2007_g1_i1	.	.	.	.	.	.	.	.	.	.	.	.	.	.	.
c2007_g1	c2007_g1_i2	.	.	.	c2007_g1_i2|m.730	190-477[-]	.	.	.	.	.	.	.	.	.	.
c2009_g1	c2009_g1_i1	.	.	.	.	.	.	.	.	.	.	.	.	.	.	.
c2012_g1	c2012_g1_i1	.	.	.	.	.	.	.	.	.	.	.	.	.	.	.
c2022_g1	c2022_g1_i1	.	.	.	.	.	.	.	.	.	.	.	.	.	.	.
c2023_g1	c2023_g1_i1	.	.	.	.	.	.	.	.	.	.	.	.	.	.	.
c2028_g1	c2028_g1_i1	NSN1_ARATH^NSN1_ARATH^Q:322-38,H:395-486^60%ID^E:3e-27^RecName: Full=Guanine nucleotide-binding protein-like NSN1 {ECO:0000305};^Eukaryota; Viridiplantae; Streptophyta; Embryophyta; Tracheophyta; Spermatophyta; Magnoliophyta; eudicotyledons; Gunneridae; Pentapetalae; rosids; malvids; Brassicales; Brassicaceae; Camelineae; Arabidopsis	.	.	c2028_g1_i1|m.733	2-322[-]	NSN1_ARATH^NSN1_ARATH^Q:1-95,H:395-486^60%ID^E:3e-31^RecName: Full=Guanine nucleotide-binding protein-like NSN1 {ECO:0000305};^Eukaryota; Viridiplantae; Streptophyta; Embryophyta; Tracheophyta; Spermatophyta; Magnoliophyta; eudicotyledons; Gunneridae; Pentapetalae; rosids; malvids; Brassicales; Brassicaceae; Camelineae; Arabidopsis	.	.	.	.	COG1161^Required for a late step of 50S ribosomal subunit assembly. Has GTPase activity (By similarity)	GO:0005730^cellular_component^nucleolus`GO:0009506^cellular_component^plasmodesma`GO:0005525^molecular_function^GTP binding`GO:0048825^biological_process^cotyledon development`GO:0048444^biological_process^floral organ morphogenesis`GO:0010077^biological_process^maintenance of inflorescence meristem identity`GO:0045892^biological_process^negative regulation of transcription, DNA-templated`GO:0045…	.	.	.
c2034_g1	c2034_g1_i1	.	.	.	.	.	.	.	.	.	.	.	.	.	.	.
c2040_g1	c2040_g1_i1	UGDH1_SOYBN^UGDH1_SOYBN^Q:2-214,H:50-120^92.96%ID^E:7e-38^RecName: Full=UDP-glucose 6-dehydrogenase 1;^Eukaryota; Viridiplantae; Streptophyta; Embryophyta; Tracheophyta; Spermatophyta; Magnoliophyta; eudicotyledons; Gunneridae; Pentapetalae; rosids; fabids; Fabales; Fabaceae; Papilionoideae; Phaseoleae; Glycine; Soja	.	.	c2040_g1_i1|m.736	2-214[+]	UGDH1_SOYBN^UGDH1_SOYBN^Q:1-71,H:50-120^92.96%ID^E:6e-38^RecName: Full=UDP-glucose 6-dehydrogenase 1;^Eukaryota; Viridiplantae; Streptophyta; Embryophyta; Tracheophyta; Spermatophyta; Magnoliophyta; eudicotyledons; Gunneridae; Pentapetalae; rosids; fabids; Fabales; Fabaceae; Papilionoideae; Phaseoleae; Glycine; Soja	.	PF03721.9^UDPG_MGDP_dh_N^UDP-glucose/GDP-mannose dehydrogenase family, NAD binding domain^1-70^E:2.2e-17	.	.	.	GO:0051287^molecular_function^NAD binding`GO:0003979^molecular_function^UDP-glucose 6-dehydrogenase activity`GO:0006065^biological_process^UDP-glucuronate biosynthetic process	GO:0016616^molecular_function^oxidoreductase activity, acting on the CH-OH group of donors, NAD or NADP as acceptor`GO:0051287^molecular_function^NAD binding`GO:0055114^biological_process^oxidation-reduction process	.	.
c2046_g1	c2046_g1_i1	PP127_ARATH^PP127_ARATH^Q:265-5,H:519-605^56.32%ID^E:8e-27^RecName: Full=Putative pentatricopeptide repeat-containing protein At1g77010, mitochondrial;^Eukaryota; Viridiplantae; Streptophyta; Embryophyta; Tracheophyta; Spermatophyta; Magnoliophyta; eudicotyledons; Gunneridae; Pentapetalae; rosids; malvids; Brassicales; Brassicaceae; Camelineae; Arabidopsis	.	.	c2046_g1_i1|m.737	2-271[-]	PP127_ARATH^PP127_ARATH^Q:3-89,H:519-605^56.32%ID^E:7e-27^RecName: Full=Putative pentatricopeptide repeat-containing protein At1g77010, mitochondrial;^Eukaryota; Viridiplantae; Streptophyta; Embryophyta; Tracheophyta; Spermatophyta; Magnoliophyta; eudicotyledons; Gunneridae; Pentapetalae; rosids; malvids; Brassicales; Brassicaceae; Camelineae; Arabidopsis	.	PF01535.15^PPR^PPR repeat^2-31^E:1.8e-06`PF13041.1^PPR_2^PPR repeat family^2-45^E:1.2e-09`PF01535.15^PPR^PPR repeat^36-61^E:0.038`PF01535.15^PPR^PPR repeat^73-89^E:0.23	.	.	.	GO:0005739^cellular_component^mitochondrion	.	.	.
c2048_g1	c2048_g1_i1	.	.	.	c2048_g1_i1|m.738	2-226[+]	.	.	.	.	.	.	.	.	.	.
c2050_g1	c2050_g1_i1	.	.	.	.	.	.	.	.	.	.	.	.	.	.	.
c2060_g1	c2060_g1_i1	.	.	.	.	.	.	.	.	.	.	.	.	.	.	.
c2062_g1	c2062_g1_i1	BSL2_ARATH^BSL2_ARATH^Q:674-3,H:263-486^91.52%ID^E:2e-107^RecName: Full=Serine/threonine-protein phosphatase BSL2;^Eukaryota; Viridiplantae; Streptophyta; Embryophyta; Tracheophyta; Spermatophyta; Magnoliophyta; eudicotyledons; Gunneridae; Pentapetalae; rosids; malvids; Brassicales; Brassicaceae; Camelineae; Arabidopsis	.	.	c2062_g1_i1|m.741	3-692[-]	BSL2_ARATH^BSL2_ARATH^Q:7-230,H:263-486^91.52%ID^E:4e-125^RecName: Full=Serine/threonine-protein phosphatase BSL2;^Eukaryota; Viridiplantae; Streptophyta; Embryophyta; Tracheophyta; Spermatophyta; Magnoliophyta; eudicotyledons; Gunneridae; Pentapetalae; rosids; malvids; Brassicales; Brassicaceae; Camelineae; Arabidopsis	.	PF07646.10^Kelch_2^Kelch motif^90-136^E:1.7e-06	.	.	COG0639^serine threonine-protein phosphatase	GO:0005634^cellular_component^nucleus`GO:0005886^cellular_component^plasma membrane`GO:0005506^molecular_function^iron ion binding`GO:0030145^molecular_function^manganese ion binding`GO:0004721^molecular_function^phosphoprotein phosphatase activity	GO:0005515^molecular_function^protein binding	.	.
c2067_g1	c2067_g1_i1	.	.	.	.	.	.	.	.	.	.	.	.	.	.	.
c2072_g1	c2072_g1_i1	GASAB_ARATH^GASAB_ARATH^Q:23-250,H:19-94^72.37%ID^E:4e-32^RecName: Full=Gibberellin-regulated protein 11;^Eukaryota; Viridiplantae; Streptophyta; Embryophyta; Tracheophyta; Spermatophyta; Magnoliophyta; eudicotyledons; Gunneridae; Pentapetalae; rosids; malvids; Brassicales; Brassicaceae; Camelineae; Arabidopsis	.	.	.	.	.	.	.	.	.	.	GO:0005576^cellular_component^extracellular region`GO:0009740^biological_process^gibberellic acid mediated signaling pathway	.	.	.
c2075_g1	c2075_g1_i1	.	.	.	c2075_g1_i1|m.748	3-215[+]	.	.	.	.	.	.	.	.	.	.
c2076_g1	c2076_g1_i1	.	.	.	.	.	.	.	.	.	.	.	.	.	.	.
c2082_g1	c2082_g1_i1	.	.	.	.	.	.	.	.	.	.	.	.	.	.	.
c2085_g1	c2085_g1_i1	PRP8_MOUSE^PRP8_MOUSE^Q:407-3,H:1414-1548^97.78%ID^E:5e-87^RecName: Full=Pre-mRNA-processing-splicing factor 8;^Eukaryota; Metazoa; Chordata; Craniata; Vertebrata; Euteleostomi; Mammalia; Eutheria; Euarchontoglires; Glires; Rodentia; Sciurognathi; Muroidea; Muridae; Murinae; Mus; Mus	.	.	c2085_g1_i1|m.750	3-416[-]	PRP8_MOUSE^PRP8_MOUSE^Q:4-138,H:1414-1548^97.78%ID^E:5e-87^RecName: Full=Pre-mRNA-processing-splicing factor 8;^Eukaryota; Metazoa; Chordata; Craniata; Vertebrata; Euteleostomi; Mammalia; Eutheria; Euarchontoglires; Glires; Rodentia; Sciurognathi; Muroidea; Muridae; Murinae; Mus; Mus	.	PF10596.4^U6-snRNA_bdg^U6-snRNA interacting domain of PrP8^32-138^E:7e-61	.	.	COG5178^PRP8 pre-mRNA processing factor 8 homolog (S. cerevisiae)	GO:0071013^cellular_component^catalytic step 2 spliceosome`GO:0016020^cellular_component^membrane`GO:0016607^cellular_component^nuclear speck`GO:0070530^molecular_function^K63-linked polyubiquitin binding`GO:0044822^molecular_function^poly(A) RNA binding`GO:0030623^molecular_function^U5 snRNA binding`GO:0017070^molecular_function^U6 snRNA binding`GO:0000244^biological_process^spliceosomal tri-snR…	GO:0017070^molecular_function^U6 snRNA binding	.	.
c2096_g1	c2096_g1_i1	.	.	.	c2096_g1_i1|m.752	2-220[-]	.	.	.	.	.	.	.	.	.	.
c2097_g1	c2097_g1_i2	.	.	.	.	.	.	.	.	.	.	.	.	.	.	.
c2103_g1	c2103_g1_i1	.	.	.	.	.	.	.	.	.	.	.	.	.	.	.
c2106_g1	c2106_g1_i1	CHIT_CARPA^CHIT_CARPA^Q:175-2,H:8-65^65.52%ID^E:4e-19^RecName: Full=Endochitinase;^Eukaryota; Viridiplantae; Streptophyta; Embryophyta; Tracheophyta; Spermatophyta; Magnoliophyta; eudicotyledons; Gunneridae; Pentapetalae; rosids; malvids; Brassicales; Caricaceae; Carica	.	.	c2106_g1_i1|m.757	2-304[-]	CHI2_BRANA^CHI2_BRANA^Q:2-101,H:51-134^55%ID^E:8e-24^RecName: Full=Endochitinase CH25;^Eukaryota; Viridiplantae; Streptophyta; Embryophyta; Tracheophyta; Spermatophyta; Magnoliophyta; eudicotyledons; Gunneridae; Pentapetalae; rosids; malvids; Brassicales; Brassicaceae; Brassiceae; Brassica	.	PF00182.14^Glyco_hydro_19^Chitinase class I^41-101^E:5e-23	.	.	.	GO:0008061^molecular_function^chitin binding`GO:0004568^molecular_function^chitinase activity`GO:0016998^biological_process^cell wall macromolecule catabolic process`GO:0006032^biological_process^chitin catabolic process`GO:0000272^biological_process^polysaccharide catabolic process	GO:0004568^molecular_function^chitinase activity`GO:0006032^biological_process^chitin catabolic process`GO:0016998^biological_process^cell wall macromolecule catabolic process	.	.
c2111_g1	c2111_g1_i1	.	.	.	.	.	.	.	.	.	.	.	.	.	.	.
c2112_g1	c2112_g1_i1	.	.	.	.	.	.	.	.	.	.	.	.	.	.	.
c2119_g1	c2119_g1_i1	.	.	.	.	.	.	.	.	.	.	.	.	.	.	.
c2120_g1	c2120_g1_i1	GWD1_SOLTU^GWD1_SOLTU^Q:253-2,H:966-1049^85.71%ID^E:7e-27^RecName: Full=Alpha-glucan water dikinase, chloroplastic;^Eukaryota; Viridiplantae; Streptophyta; Embryophyta; Tracheophyta; Spermatophyta; Magnoliophyta; eudicotyledons; Gunneridae; Pentapetalae; asterids; lamiids; Solanales; Solanaceae; Solanoideae; Solaneae; Solanum	.	.	c2120_g1_i1|m.763	2-253[-]	GWD1_CITRE^GWD1_CITRE^Q:2-84,H:975-1057^77.11%ID^E:3e-37^RecName: Full=Alpha-glucan water dikinase, chloroplastic;^Eukaryota; Viridiplantae; Streptophyta; Embryophyta; Tracheophyta; Spermatophyta; Magnoliophyta; eudicotyledons; Gunneridae; Pentapetalae; rosids; malvids; Sapindales; Rutaceae; Citrus	.	.	.	.	.	GO:0009507^cellular_component^chloroplast`GO:0050521^molecular_function^alpha-glucan, water dikinase activity`GO:0005524^molecular_function^ATP binding`GO:0046872^molecular_function^metal ion binding`GO:0005975^biological_process^carbohydrate metabolic process	.	.	.
c2123_g1	c2123_g1_i1	.	.	.	.	.	.	.	.	.	.	.	.	.	.	.
c2124_g1	c2124_g1_i1	PP13_TOBAC^PP13_TOBAC^Q:16-273,H:96-181^94.19%ID^E:4e-53^RecName: Full=Serine/threonine-protein phosphatase PP1 isozyme 3;^Eukaryota; Viridiplantae; Streptophyta; Embryophyta; Tracheophyta; Spermatophyta; Magnoliophyta; eudicotyledons; Gunneridae; Pentapetalae; asterids; lamiids; Solanales; Solanaceae; Nicotianoideae; Nicotianeae; Nicotiana	.	.	c2124_g1_i1|m.765	1-273[+]	PP13_TOBAC^PP13_TOBAC^Q:6-91,H:96-181^94.19%ID^E:4e-53^RecName: Full=Serine/threonine-protein phosphatase PP1 isozyme 3;^Eukaryota; Viridiplantae; Streptophyta; Embryophyta; Tracheophyta; Spermatophyta; Magnoliophyta; eudicotyledons; Gunneridae; Pentapetalae; asterids; lamiids; Solanales; Solanaceae; Nicotianoideae; Nicotianeae; Nicotiana	.	PF00149.23^Metallophos^Calcineurin-like phosphoesterase^5-89^E:7.2e-20	.	.	.	GO:0046872^molecular_function^metal ion binding`GO:0004721^molecular_function^phosphoprotein phosphatase activity	GO:0016787^molecular_function^hydrolase activity	.	.
c2126_g1	c2126_g1_i1	PHO11_ORYSJ^PHO11_ORYSJ^Q:102-1,H:450-483^73.53%ID^E:1e-11^RecName: Full=Phosphate transporter PHO1-1;^Eukaryota; Viridiplantae; Streptophyta; Embryophyta; Tracheophyta; Spermatophyta; Magnoliophyta; Liliopsida; Poales; Poaceae; BEP clade; Ehrhartoideae; Oryzeae; Oryza	.	.	.	.	.	.	.	.	.	COG5409^Xenotropic and polytropic retrovirus receptor 1	GO:0016021^cellular_component^integral component of membrane`GO:0005886^cellular_component^plasma membrane`GO:0006817^biological_process^phosphate ion transport	.	.	.
c2133_g1	c2133_g1_i1	.	.	.	c2133_g1_i1|m.768	1-336[+]	.	.	.	.	.	.	.	.	.	.
c2141_g1	c2141_g1_i1	EIN3_ARATH^EIN3_ARATH^Q:788-429,H:421-531^45.53%ID^E:3e-17^RecName: Full=Protein ETHYLENE INSENSITIVE 3;^Eukaryota; Viridiplantae; Streptophyta; Embryophyta; Tracheophyta; Spermatophyta; Magnoliophyta; eudicotyledons; Gunneridae; Pentapetalae; rosids; malvids; Brassicales; Brassicaceae; Camelineae; Arabidopsis	.	.	c2141_g1_i1|m.771	369-788[-]	EIN3_ARATH^EIN3_ARATH^Q:1-120,H:421-531^45.53%ID^E:2e-18^RecName: Full=Protein ETHYLENE INSENSITIVE 3;^Eukaryota; Viridiplantae; Streptophyta; Embryophyta; Tracheophyta; Spermatophyta; Magnoliophyta; eudicotyledons; Gunneridae; Pentapetalae; rosids; malvids; Brassicales; Brassicaceae; Camelineae; Arabidopsis	.	.	.	.	.	GO:0005634^cellular_component^nucleus`GO:0003677^molecular_function^DNA binding`GO:0003700^molecular_function^sequence-specific DNA binding transcription factor activity`GO:0044212^molecular_function^transcription regulatory region DNA binding`GO:0071281^biological_process^cellular response to iron ion`GO:0042742^biological_process^defense response to bacterium`GO:0009873^biological_process^ethyl…	.	.	.
c2149_g1	c2149_g1_i1	.	.	.	.	.	.	.	.	.	.	.	.	.	.	.
c2151_g1	c2151_g1_i1	TPS6_ARATH^TPS6_ARATH^Q:595-65,H:680-856^77.4%ID^E:4e-84^RecName: Full=Alpha,alpha-trehalose-phosphate synthase [UDP-forming] 6;^Eukaryota; Viridiplantae; Streptophyta; Embryophyta; Tracheophyta; Spermatophyta; Magnoliophyta; eudicotyledons; Gunneridae; Pentapetalae; rosids; malvids; Brassicales; Brassicaceae; Camelineae; Arabidopsis	.	.	c2151_g1_i1|m.775	44-610[-]	TPS6_ARATH^TPS6_ARATH^Q:6-182,H:680-856^77.4%ID^E:1e-90^RecName: Full=Alpha,alpha-trehalose-phosphate synthase [UDP-forming] 6;^Eukaryota; Viridiplantae; Streptophyta; Embryophyta; Tracheophyta; Spermatophyta; Magnoliophyta; eudicotyledons; Gunneridae; Pentapetalae; rosids; malvids; Brassicales; Brassicaceae; Camelineae; Arabidopsis	.	PF02358.11^Trehalose_PPase^Trehalose-phosphatase^2-165^E:8.6e-48`PF08282.7^Hydrolase_3^haloacid dehalogenase-like hydrolase^60-137^E:0.00012	.	.	COG0380^synthase	GO:0003825^molecular_function^alpha,alpha-trehalose-phosphate synthase (UDP-forming) activity`GO:0004805^molecular_function^trehalose-phosphatase activity`GO:0016311^biological_process^dephosphorylation`GO:0005992^biological_process^trehalose biosynthetic process	GO:0003824^molecular_function^catalytic activity`GO:0005992^biological_process^trehalose biosynthetic process	.	.
c2152_g1	c2152_g1_i1	ICMTB_ARATH^ICMTB_ARATH^Q:333-1,H:72-182^74.77%ID^E:2e-59^RecName: Full=Protein-S-isoprenylcysteine O-methyltransferase B;^Eukaryota; Viridiplantae; Streptophyta; Embryophyta; Tracheophyta; Spermatophyta; Magnoliophyta; eudicotyledons; Gunneridae; Pentapetalae; rosids; malvids; Brassicales; Brassicaceae; Camelineae; Arabidopsis	.	.	c2152_g1_i1|m.777	1-342[-]	ICMTB_ARATH^ICMTB_ARATH^Q:4-114,H:72-182^74.77%ID^E:2e-59^RecName: Full=Protein-S-isoprenylcysteine O-methyltransferase B;^Eukaryota; Viridiplantae; Streptophyta; Embryophyta; Tracheophyta; Spermatophyta; Magnoliophyta; eudicotyledons; Gunneridae; Pentapetalae; rosids; malvids; Brassicales; Brassicaceae; Camelineae; Arabidopsis	.	PF06966.7^DUF1295^Protein of unknown function (DUF1295)^6-87^E:0.0001`PF04191.8^PEMT^Phospholipid methyltransferase^13-114^E:9.3e-15`PF04140.9^ICMT^Isoprenylcysteine carboxyl methyltransferase (ICMT) family^15-107^E:8.6e-30	.	.	COG2020^isoprenylcysteine carboxyl methyltransferase	GO:0005783^cellular_component^endoplasmic reticulum`GO:0005789^cellular_component^endoplasmic reticulum membrane`GO:0016021^cellular_component^integral component of membrane`GO:0004671^molecular_function^protein C-terminal S-isoprenylcysteine carboxyl O-methyltransferase activity`GO:0009908^biological_process^flower development`GO:0009788^biological_process^negative regulation of abscisic acid-ac…	GO:0004671^molecular_function^protein C-terminal S-isoprenylcysteine carboxyl O-methyltransferase activity`GO:0006481^biological_process^C-terminal protein methylation`GO:0016021^cellular_component^integral component of membrane	.	.
c2154_g1	c2154_g1_i1	.	.	.	.	.	.	.	.	.	.	.	.	.	.	.
c2156_g1	c2156_g1_i1	DCAF8_RAT^DCAF8_RAT^Q:8-274,H:173-261^52.81%ID^E:4e-25^RecName: Full=DDB1- and CUL4-associated factor 8;^Eukaryota; Metazoa; Chordata; Craniata; Vertebrata; Euteleostomi; Mammalia; Eutheria; Euarchontoglires; Glires; Rodentia; Sciurognathi; Muroidea; Muridae; Murinae; Rattus	.	.	c2156_g1_i1|m.779	2-310[+]	DCAF8_RAT^DCAF8_RAT^Q:3-91,H:173-261^52.81%ID^E:4e-25^RecName: Full=DDB1- and CUL4-associated factor 8;^Eukaryota; Metazoa; Chordata; Craniata; Vertebrata; Euteleostomi; Mammalia; Eutheria; Euarchontoglires; Glires; Rodentia; Sciurognathi; Muroidea; Muridae; Murinae; Rattus	.	PF00400.27^WD40^WD domain, G-beta repeat^10-45^E:5.5e-07`PF00400.27^WD40^WD domain, G-beta repeat^54-87^E:0.028	.	.	COG2319^repeat-containing protein	GO:0080008^cellular_component^Cul4-RING E3 ubiquitin ligase complex`GO:0005737^cellular_component^cytoplasm`GO:0005634^cellular_component^nucleus`GO:0016567^biological_process^protein ubiquitination	GO:0005515^molecular_function^protein binding	.	.
c2158_g1	c2158_g1_i1	.	.	.	c2158_g1_i1|m.780	3-266[-]	.	.	.	.	.	.	.	.	.	.
c2175_g1	c2175_g1_i1	.	.	.	.	.	.	.	.	.	.	.	.	.	.	.
c2180_g1	c2180_g1_i1	ACLA3_ORYSJ^ACLA3_ORYSJ^Q:851-156,H:192-423^89.66%ID^E:5e-151^RecName: Full=ATP-citrate synthase alpha chain protein 3;^Eukaryota; Viridiplantae; Streptophyta; Embryophyta; Tracheophyta; Spermatophyta; Magnoliophyta; Liliopsida; Poales; Poaceae; BEP clade; Ehrhartoideae; Oryzeae; Oryza	.	.	c2180_g1_i1|m.783	153-317[-]	ACLA3_ARATH^ACLA3_ARATH^Q:1-51,H:370-420^96.08%ID^E:5e-30^RecName: Full=ATP-citrate synthase alpha chain protein 3;^Eukaryota; Viridiplantae; Streptophyta; Embryophyta; Tracheophyta; Spermatophyta; Magnoliophyta; eudicotyledons; Gunneridae; Pentapetalae; rosids; malvids; Brassicales; Brassicaceae; Camelineae; Arabidopsis	.	.	.	.	COG0045^Succinyl-CoA synthetase subunit beta	GO:0009346^cellular_component^citrate lyase complex`GO:0005829^cellular_component^cytosol`GO:0005524^molecular_function^ATP binding`GO:0003878^molecular_function^ATP citrate synthase activity`GO:0006085^biological_process^acetyl-CoA biosynthetic process`GO:0006629^biological_process^lipid metabolic process	.	.	.
c2180_g1	c2180_g1_i1	ACLA3_ORYSJ^ACLA3_ORYSJ^Q:851-156,H:192-423^89.66%ID^E:5e-151^RecName: Full=ATP-citrate synthase alpha chain protein 3;^Eukaryota; Viridiplantae; Streptophyta; Embryophyta; Tracheophyta; Spermatophyta; Magnoliophyta; Liliopsida; Poales; Poaceae; BEP clade; Ehrhartoideae; Oryzeae; Oryza	.	.	c2180_g1_i1|m.781	522-851[-]	ACLA3_ORYSJ^ACLA3_ORYSJ^Q:1-109,H:192-300^88.99%ID^E:8e-65^RecName: Full=ATP-citrate synthase alpha chain protein 3;^Eukaryota; Viridiplantae; Streptophyta; Embryophyta; Tracheophyta; Spermatophyta; Magnoliophyta; Liliopsida; Poales; Poaceae; BEP clade; Ehrhartoideae; Oryzeae; Oryza	.	.	.	.	.	GO:0005829^cellular_component^cytosol`GO:0005524^molecular_function^ATP binding`GO:0003878^molecular_function^ATP citrate synthase activity`GO:0006629^biological_process^lipid metabolic process	.	.	.
c2186_g1	c2186_g1_i1	KSG7_ARATH^KSG7_ARATH^Q:681-1,H:18-244^82.82%ID^E:2e-134^RecName: Full=Shaggy-related protein kinase eta;^Eukaryota; Viridiplantae; Streptophyta; Embryophyta; Tracheophyta; Spermatophyta; Magnoliophyta; eudicotyledons; Gunneridae; Pentapetalae; rosids; malvids; Brassicales; Brassicaceae; Camelineae; Arabidopsis	.	.	c2186_g1_i1|m.784	1-630[-]	KSG7_ARATH^KSG7_ARATH^Q:3-210,H:37-244^87.02%ID^E:3e-133^RecName: Full=Shaggy-related protein kinase eta;^Eukaryota; Viridiplantae; Streptophyta; Embryophyta; Tracheophyta; Spermatophyta; Magnoliophyta; eudicotyledons; Gunneridae; Pentapetalae; rosids; malvids; Brassicales; Brassicaceae; Camelineae; Arabidopsis	.	PF00069.20^Pkinase^Protein kinase domain^8-210^E:1.6e-44`PF07714.12^Pkinase_Tyr^Protein tyrosine kinase^9-195^E:2.5e-21	.	.	COG0515^Serine Threonine protein kinase	GO:0005886^cellular_component^plasma membrane`GO:0005524^molecular_function^ATP binding`GO:0004672^molecular_function^protein kinase activity`GO:0004674^molecular_function^protein serine/threonine kinase activity`GO:0009742^biological_process^brassinosteroid mediated signaling pathway`GO:0009729^biological_process^detection of brassinosteroid stimulus`GO:0009965^biological_process^leaf morphogene…	GO:0004672^molecular_function^protein kinase activity`GO:0005524^molecular_function^ATP binding`GO:0006468^biological_process^protein phosphorylation	.	.
c2190_g1	c2190_g1_i1	.	.	.	.	.	.	.	.	.	.	.	.	.	.	.
c2190_g2	c2190_g2_i1	.	.	.	.	.	.	.	.	.	.	.	.	.	.	.
c2198_g1	c2198_g1_i1	.	.	.	c2198_g1_i1|m.785	2-220[+]	.	.	.	.	.	.	.	.	.	.
c2203_g1	c2203_g1_i1	M1250_ARATH^M1250_ARATH^Q:108-296,H:15-77^46.03%ID^E:3e-10^RecName: Full=Uncharacterized mitochondrial protein AtMg01250;^Eukaryota; Viridiplantae; Streptophyta; Embryophyta; Tracheophyta; Spermatophyta; Magnoliophyta; eudicotyledons; Gunneridae; Pentapetalae; rosids; malvids; Brassicales; Brassicaceae; Camelineae; Arabidopsis	.	.	c2203_g1_i1|m.786	3-275[+]	M1250_ARATH^M1250_ARATH^Q:36-90,H:15-69^43.64%ID^E:4e-07^RecName: Full=Uncharacterized mitochondrial protein AtMg01250;^Eukaryota; Viridiplantae; Streptophyta; Embryophyta; Tracheophyta; Spermatophyta; Magnoliophyta; eudicotyledons; Gunneridae; Pentapetalae; rosids; malvids; Brassicales; Brassicaceae; Camelineae; Arabidopsis	.	PF00078.22^RVT_1^Reverse transcriptase (RNA-dependent DNA polymerase)^8-73^E:7.4e-10	.	.	KOG1075^Retrotransposon protein	GO:0005739^cellular_component^mitochondrion	.	.	.
c2205_g1	c2205_g1_i1	SSL5_ARATH^SSL5_ARATH^Q:387-52,H:250-361^51.79%ID^E:3e-35^RecName: Full=Protein STRICTOSIDINE SYNTHASE-LIKE 5 {ECO:0000303|PubMed:10777701};^Eukaryota; Viridiplantae; Streptophyta; Embryophyta; Tracheophyta; Spermatophyta; Magnoliophyta; eudicotyledons; Gunneridae; Pentapetalae; rosids; malvids; Brassicales; Brassicaceae; Camelineae; Arabidopsis	.	.	c2205_g1_i1|m.787	28-405[-]	SSL5_ARATH^SSL5_ARATH^Q:7-118,H:250-361^51.79%ID^E:4e-35^RecName: Full=Protein STRICTOSIDINE SYNTHASE-LIKE 5 {ECO:0000303|PubMed:10777701};^Eukaryota; Viridiplantae; Streptophyta; Embryophyta; Tracheophyta; Spermatophyta; Magnoliophyta; eudicotyledons; Gunneridae; Pentapetalae; rosids; malvids; Brassicales; Brassicaceae; Camelineae; Arabidopsis	.	.	.	.	COG3386^SMP-30 gluconolaconase LRE domain protein	GO:0005783^cellular_component^endoplasmic reticulum`GO:0009058^biological_process^biosynthetic process	.	.	.
c2205_g1	c2205_g1_i2	SSL5_ARATH^SSL5_ARATH^Q:288-52,H:283-361^53.16%ID^E:5e-22^RecName: Full=Protein STRICTOSIDINE SYNTHASE-LIKE 5 {ECO:0000303|PubMed:10777701};^Eukaryota; Viridiplantae; Streptophyta; Embryophyta; Tracheophyta; Spermatophyta; Magnoliophyta; eudicotyledons; Gunneridae; Pentapetalae; rosids; malvids; Brassicales; Brassicaceae; Camelineae; Arabidopsis	.	.	c2205_g1_i2|m.788	28-246[-]	SSL5_ARATH^SSL5_ARATH^Q:2-65,H:298-361^51.56%ID^E:1e-16^RecName: Full=Protein STRICTOSIDINE SYNTHASE-LIKE 5 {ECO:0000303|PubMed:10777701};^Eukaryota; Viridiplantae; Streptophyta; Embryophyta; Tracheophyta; Spermatophyta; Magnoliophyta; eudicotyledons; Gunneridae; Pentapetalae; rosids; malvids; Brassicales; Brassicaceae; Camelineae; Arabidopsis	.	.	.	.	COG3386^SMP-30 gluconolaconase LRE domain protein	GO:0005783^cellular_component^endoplasmic reticulum`GO:0009058^biological_process^biosynthetic process	.	.	.
c2207_g1	c2207_g1_i1	.	.	.	c2207_g1_i1|m.789	1-201[+]	.	.	.	.	.	.	.	.	.	.
c2209_g1	c2209_g1_i1	.	.	.	.	.	.	.	.	.	.	.	.	.	.	.
c2210_g1	c2210_g1_i1	.	.	.	c2210_g1_i1|m.791	129-284[-]	.	.	.	.	.	.	.	.	.	.
c2214_g1	c2214_g1_i1	.	.	.	.	.	.	.	.	.	.	.	.	.	.	.
c2218_g1	c2218_g1_i1	M310_ARATH^M310_ARATH^Q:25-282,H:39-125^37.93%ID^E:5e-16^RecName: Full=Uncharacterized mitochondrial protein AtMg00310;^Eukaryota; Viridiplantae; Streptophyta; Embryophyta; Tracheophyta; Spermatophyta; Magnoliophyta; eudicotyledons; Gunneridae; Pentapetalae; rosids; malvids; Brassicales; Brassicaceae; Camelineae; Arabidopsis	.	.	c2218_g1_i1|m.793	1-291[+]	M310_ARATH^M310_ARATH^Q:9-94,H:39-125^37.93%ID^E:5e-16^RecName: Full=Uncharacterized mitochondrial protein AtMg00310;^Eukaryota; Viridiplantae; Streptophyta; Embryophyta; Tracheophyta; Spermatophyta; Magnoliophyta; eudicotyledons; Gunneridae; Pentapetalae; rosids; malvids; Brassicales; Brassicaceae; Camelineae; Arabidopsis	.	.	.	.	KOG1075^Retrotransposon protein	GO:0005739^cellular_component^mitochondrion	.	.	.
c2220_g1	c2220_g1_i1	PPA24_ARATH^PPA24_ARATH^Q:292-110,H:350-410^86.89%ID^E:1e-29^RecName: Full=Probable inactive purple acid phosphatase 24;^Eukaryota; Viridiplantae; Streptophyta; Embryophyta; Tracheophyta; Spermatophyta; Magnoliophyta; eudicotyledons; Gunneridae; Pentapetalae; rosids; malvids; Brassicales; Brassicaceae; Camelineae; Arabidopsis	.	.	c2220_g1_i1|m.795	107-292[-]	PPA24_ARATH^PPA24_ARATH^Q:1-61,H:350-410^86.89%ID^E:3e-30^RecName: Full=Probable inactive purple acid phosphatase 24;^Eukaryota; Viridiplantae; Streptophyta; Embryophyta; Tracheophyta; Spermatophyta; Magnoliophyta; eudicotyledons; Gunneridae; Pentapetalae; rosids; malvids; Brassicales; Brassicaceae; Camelineae; Arabidopsis	.	.	.	.	COG1409^Hydrolyzes cAMP to 5'-AMP. Plays an important regulatory role in modulating the intracellular concentration of cAMP, thereby influencing cAMP-dependent processes (By similarity)	GO:0005618^cellular_component^cell wall`GO:0005576^cellular_component^extracellular region`GO:0003993^molecular_function^acid phosphatase activity`GO:0046872^molecular_function^metal ion binding`GO:0016311^biological_process^dephosphorylation	.	.	.
c2220_g1	c2220_g1_i2	PPA24_ARATH^PPA24_ARATH^Q:295-110,H:350-411^87.1%ID^E:1e-30^RecName: Full=Probable inactive purple acid phosphatase 24;^Eukaryota; Viridiplantae; Streptophyta; Embryophyta; Tracheophyta; Spermatophyta; Magnoliophyta; eudicotyledons; Gunneridae; Pentapetalae; rosids; malvids; Brassicales; Brassicaceae; Camelineae; Arabidopsis	.	.	c2220_g1_i2|m.796	107-295[-]	PPA24_ARATH^PPA24_ARATH^Q:1-62,H:350-411^87.1%ID^E:3e-31^RecName: Full=Probable inactive purple acid phosphatase 24;^Eukaryota; Viridiplantae; Streptophyta; Embryophyta; Tracheophyta; Spermatophyta; Magnoliophyta; eudicotyledons; Gunneridae; Pentapetalae; rosids; malvids; Brassicales; Brassicaceae; Camelineae; Arabidopsis	.	.	.	.	COG1409^Hydrolyzes cAMP to 5'-AMP. Plays an important regulatory role in modulating the intracellular concentration of cAMP, thereby influencing cAMP-dependent processes (By similarity)	GO:0005618^cellular_component^cell wall`GO:0005576^cellular_component^extracellular region`GO:0003993^molecular_function^acid phosphatase activity`GO:0046872^molecular_function^metal ion binding`GO:0016311^biological_process^dephosphorylation	.	.	.
c2226_g1	c2226_g1_i1	.	.	.	c2226_g1_i1|m.797	1-165[+]	.	.	.	.	.	.	.	.	.	.
c2234_g1	c2234_g1_i1	.	.	.	c2234_g1_i1|m.799	54-221[-]	.	.	.	.	.	.	.	.	.	.
c2236_g1	c2236_g1_i1	MED16_ARATH^MED16_ARATH^Q:329-12,H:897-995^66.04%ID^E:1e-26^RecName: Full=Mediator of RNA polymerase II transcription subunit 16;^Eukaryota; Viridiplantae; Streptophyta; Embryophyta; Tracheophyta; Spermatophyta; Magnoliophyta; eudicotyledons; Gunneridae; Pentapetalae; rosids; malvids; Brassicales; Brassicaceae; Camelineae; Arabidopsis	.	.	c2236_g1_i1|m.800	3-452[-]	MED16_ARATH^MED16_ARATH^Q:7-147,H:846-995^53.16%ID^E:4e-27^RecName: Full=Mediator of RNA polymerase II transcription subunit 16;^Eukaryota; Viridiplantae; Streptophyta; Embryophyta; Tracheophyta; Spermatophyta; Magnoliophyta; eudicotyledons; Gunneridae; Pentapetalae; rosids; malvids; Brassicales; Brassicaceae; Camelineae; Arabidopsis	.	.	.	.	.	GO:0016592^cellular_component^mediator complex`GO:0005634^cellular_component^nucleus`GO:0032922^biological_process^circadian regulation of gene expression`GO:1901672^biological_process^positive regulation of systemic acquired resistance`GO:0010104^biological_process^regulation of ethylene-activated signaling pathway`GO:2000022^biological_process^regulation of jasmonic acid mediated signaling path…	.	.	.
c2250_g1	c2250_g1_i1	.	.	.	.	.	.	.	.	.	.	.	.	.	.	.
c2251_g1	c2251_g1_i1	.	.	.	.	.	.	.	.	.	.	.	.	.	.	.
c2254_g1	c2254_g1_i1	SD11_ARATH^SD11_ARATH^Q:229-23,H:522-590^49.28%ID^E:3e-17^RecName: Full=G-type lectin S-receptor-like serine/threonine-protein kinase SD1-1;^Eukaryota; Viridiplantae; Streptophyta; Embryophyta; Tracheophyta; Spermatophyta; Magnoliophyta; eudicotyledons; Gunneridae; Pentapetalae; rosids; malvids; Brassicales; Brassicaceae; Camelineae; Arabidopsis	.	.	c2254_g1_i1|m.803	2-229[-]	SD11_ARATH^SD11_ARATH^Q:1-69,H:522-590^49.28%ID^E:3e-17^RecName: Full=G-type lectin S-receptor-like serine/threonine-protein kinase SD1-1;^Eukaryota; Viridiplantae; Streptophyta; Embryophyta; Tracheophyta; Spermatophyta; Magnoliophyta; eudicotyledons; Gunneridae; Pentapetalae; rosids; malvids; Brassicales; Brassicaceae; Camelineae; Arabidopsis	.	PF00069.20^Pkinase^Protein kinase domain^2-65^E:3.7e-09`PF07714.12^Pkinase_Tyr^Protein tyrosine kinase^4-67^E:5.2e-13	.	.	COG0515^Serine Threonine protein kinase	GO:0016021^cellular_component^integral component of membrane`GO:0005886^cellular_component^plasma membrane`GO:0009506^cellular_component^plasmodesma`GO:0005524^molecular_function^ATP binding`GO:0005516^molecular_function^calmodulin binding`GO:0030246^molecular_function^carbohydrate binding`GO:0004674^molecular_function^protein serine/threonine kinase activity`GO:0031625^molecular_function^ubiquit…	GO:0004672^molecular_function^protein kinase activity`GO:0005524^molecular_function^ATP binding`GO:0006468^biological_process^protein phosphorylation	.	.
c2255_g1	c2255_g1_i1	.	.	.	c2255_g1_i1|m.804	2-283[-]	.	.	.	.	.	.	.	.	.	.
c2256_g1	c2256_g1_i1	.	.	.	c2256_g1_i1|m.806	134-292[+]	.	.	.	.	.	.	.	.	.	.
c2260_g1	c2260_g1_i1	.	.	.	c2260_g1_i1|m.807	3-170[+]	.	.	.	.	.	.	.	.	.	.
c2265_g1	c2265_g1_i1	.	.	.	.	.	.	.	.	.	.	.	.	.	.	.
c2266_g1	c2266_g1_i1	RRP36_VERA1^RRP36_VERA1^Q:399-13,H:109-238^38.69%ID^E:3e-15^RecName: Full=rRNA biogenesis protein RRP36;^Eukaryota; Fungi; Dikarya; Ascomycota; Pezizomycotina; Sordariomycetes; Hypocreomycetidae; Glomerellales; Plectosphaerellaceae; mitosporic Plectosphaerellaceae; Verticillium	.	.	c2266_g1_i1|m.808	1-408[-]	RRP36_VERA1^RRP36_VERA1^Q:4-132,H:109-238^38.69%ID^E:3e-15^RecName: Full=rRNA biogenesis protein RRP36;^Eukaryota; Fungi; Dikarya; Ascomycota; Pezizomycotina; Sordariomycetes; Hypocreomycetidae; Glomerellales; Plectosphaerellaceae; mitosporic Plectosphaerellaceae; Verticillium	.	PF06102.7^DUF947^Domain of unknown function (DUF947)^21-133^E:2.1e-28	.	.	.	GO:0005730^cellular_component^nucleolus`GO:0030529^cellular_component^ribonucleoprotein complex`GO:0006364^biological_process^rRNA processing	.	.	.
c2268_g1	c2268_g1_i1	.	.	.	c2268_g1_i1|m.810	34-258[-]	PP180_ARATH^PP180_ARATH^Q:5-67,H:558-620^44.44%ID^E:8e-10^RecName: Full=Pentatricopeptide repeat-containing protein At2g32630;^Eukaryota; Viridiplantae; Streptophyta; Embryophyta; Tracheophyta; Spermatophyta; Magnoliophyta; eudicotyledons; Gunneridae; Pentapetalae; rosids; malvids; Brassicales; Brassicaceae; Camelineae; Arabidopsis	.	PF13041.1^PPR_2^PPR repeat family^19-64^E:4.1e-12`PF13812.1^PPR_3^Pentatricopeptide repeat domain^21-54^E:2.3e-05`PF01535.15^PPR^PPR repeat^22-52^E:2e-06	.	.	.	.	.	.	.
c2271_g1	c2271_g1_i1	.	.	.	c2271_g1_i1|m.811	3-239[-]	.	.	.	.	.	.	.	.	.	.
c2278_g1	c2278_g1_i1	XRCC3_ARATH^XRCC3_ARATH^Q:4-273,H:2-89^55.56%ID^E:8e-23^RecName: Full=DNA repair protein XRCC3 homolog;^Eukaryota; Viridiplantae; Streptophyta; Embryophyta; Tracheophyta; Spermatophyta; Magnoliophyta; eudicotyledons; Gunneridae; Pentapetalae; rosids; malvids; Brassicales; Brassicaceae; Camelineae; Arabidopsis	.	.	.	.	.	.	.	.	.	COG0468^Can catalyze the hydrolysis of ATP in the presence of single-stranded DNA, the ATP-dependent uptake of single-stranded DNA by duplex DNA, and the ATP-dependent hybridization of homologous single-stranded DNAs. It interacts with LexA causing its activation and leading to its autocatalytic cleavage (By similarity)	GO:0005634^cellular_component^nucleus`GO:0005524^molecular_function^ATP binding`GO:0008094^molecular_function^DNA-dependent ATPase activity`GO:0003697^molecular_function^single-stranded DNA binding`GO:0006302^biological_process^double-strand break repair`GO:0045003^biological_process^double-strand break repair via synthesis-dependent strand annealing`GO:0007126^biological_process^meiotic nuclear …	.	.	.
c2280_g1	c2280_g1_i1	.	.	.	.	.	.	.	.	.	.	.	.	.	.	.
c2281_g1	c2281_g1_i1	B3GT2_ARATH^B3GT2_ARATH^Q:264-46,H:335-407^76.71%ID^E:1e-37^RecName: Full=Probable beta-1,3-galactosyltransferase 2;^Eukaryota; Viridiplantae; Streptophyta; Embryophyta; Tracheophyta; Spermatophyta; Magnoliophyta; eudicotyledons; Gunneridae; Pentapetalae; rosids; malvids; Brassicales; Brassicaceae; Camelineae; Arabidopsis	.	.	.	.	.	.	.	.	.	.	GO:0000139^cellular_component^Golgi membrane`GO:0016021^cellular_component^integral component of membrane`GO:0008378^molecular_function^galactosyltransferase activity`GO:0006486^biological_process^protein glycosylation	.	.	.
c2287_g1	c2287_g1_i1	H2B3_ARATH^H2B3_ARATH^Q:312-37,H:60-151^98.91%ID^E:9e-60^RecName: Full=Histone H2B.3;^Eukaryota; Viridiplantae; Streptophyta; Embryophyta; Tracheophyta; Spermatophyta; Magnoliophyta; eudicotyledons; Gunneridae; Pentapetalae; rosids; malvids; Brassicales; Brassicaceae; Camelineae; Arabidopsis	.	.	c2287_g1_i1|m.817	34-462[-]	H2B1_MEDTR^H2B1_MEDTR^Q:1-142,H:1-148^86.49%ID^E:3e-78^RecName: Full=Probable histone H2B.1;^Eukaryota; Viridiplantae; Streptophyta; Embryophyta; Tracheophyta; Spermatophyta; Magnoliophyta; eudicotyledons; Gunneridae; Pentapetalae; rosids; fabids; Fabales; Fabaceae; Papilionoideae; Trifolieae; Medicago	.	PF00125.19^Histone^Core histone H2A/H2B/H3/H4^50-118^E:3.7e-24`PF00808.18^CBFD_NFYB_HMF^Histone-like transcription factor (CBF/NF-Y) and archaeal histone^60-116^E:5.7e-05	.	.	.	GO:0000786^cellular_component^nucleosome`GO:0005634^cellular_component^nucleus`GO:0003677^molecular_function^DNA binding	GO:0003677^molecular_function^DNA binding`GO:0043565^molecular_function^sequence-specific DNA binding`GO:0005622^cellular_component^intracellular	.	.
c2291_g1	c2291_g1_i1	PCS1L_ARATH^PCS1L_ARATH^Q:299-18,H:340-442^32.69%ID^E:4e-09^RecName: Full=Aspartic proteinase PCS1;^Eukaryota; Viridiplantae; Streptophyta; Embryophyta; Tracheophyta; Spermatophyta; Magnoliophyta; eudicotyledons; Gunneridae; Pentapetalae; rosids; malvids; Brassicales; Brassicaceae; Camelineae; Arabidopsis	.	.	.	.	.	.	.	.	.	.	GO:0005783^cellular_component^endoplasmic reticulum`GO:0004190^molecular_function^aspartic-type endopeptidase activity`GO:0008233^molecular_function^peptidase activity`GO:0012501^biological_process^programmed cell death	.	.	.
c2296_g1	c2296_g1_i1	.	.	.	.	.	.	.	.	.	.	.	.	.	.	.
c2303_g1	c2303_g1_i1	.	.	.	c2303_g1_i1|m.823	107-346[-]	.	.	.	.	.	.	.	.	.	.
c2305_g1	c2305_g1_i1	.	.	.	.	.	.	.	.	.	.	.	.	.	.	.
c2308_g1	c2308_g1_i1	.	.	.	.	.	.	.	.	.	.	.	.	.	.	.
c2308_g1	c2308_g1_i2	PPO2_IPOBA^PPO2_IPOBA^Q:448-2,H:1-155^61.78%ID^E:7e-37^RecName: Full=Polyphenol oxidase II, chloroplastic;^Eukaryota; Viridiplantae; Streptophyta; Embryophyta; Tracheophyta; Spermatophyta; Magnoliophyta; eudicotyledons; Gunneridae; Pentapetalae; asterids; lamiids; Solanales; Convolvulaceae; Ipomoeeae; Ipomoea	.	.	.	.	.	.	.	.	.	.	GO:0009543^cellular_component^chloroplast thylakoid lumen`GO:0004097^molecular_function^catechol oxidase activity`GO:0046872^molecular_function^metal ion binding`GO:0046148^biological_process^pigment biosynthetic process	.	.	.
c2311_g1	c2311_g1_i1	.	.	.	c2311_g1_i1|m.826	2-232[-]	.	.	.	.	.	.	.	.	.	.
c2316_g1	c2316_g1_i1	MP701_ORYSJ^MP701_ORYSJ^Q:1-360,H:96-215^94.17%ID^E:4e-59^RecName: Full=Microtubule-associated protein 70-1;^Eukaryota; Viridiplantae; Streptophyta; Embryophyta; Tracheophyta; Spermatophyta; Magnoliophyta; Liliopsida; Poales; Poaceae; BEP clade; Ehrhartoideae; Oryzeae; Oryza	.	.	c2316_g1_i1|m.829	1-360[+]	MP703_ARATH^MP703_ARATH^Q:2-120,H:134-252^88.24%ID^E:1e-64^RecName: Full=Microtubule-associated protein 70-3;^Eukaryota; Viridiplantae; Streptophyta; Embryophyta; Tracheophyta; Spermatophyta; Magnoliophyta; eudicotyledons; Gunneridae; Pentapetalae; rosids; malvids; Brassicales; Brassicaceae; Camelineae; Arabidopsis	.	PF07058.6^Myosin_HC-like^Myosin II heavy chain-like^101-120^E:5.7e-06	.	.	.	GO:0005737^cellular_component^cytoplasm`GO:0005874^cellular_component^microtubule`GO:0007010^biological_process^cytoskeleton organization	GO:0008017^molecular_function^microtubule binding`GO:0007010^biological_process^cytoskeleton organization	.	.
c2321_g1	c2321_g1_i1	OLE96_ARATH^OLE96_ARATH^Q:32-256,H:32-98^37.33%ID^E:3e-07^RecName: Full=Pollen-specific protein-like At4g18596;^Eukaryota; Viridiplantae; Streptophyta; Embryophyta; Tracheophyta; Spermatophyta; Magnoliophyta; eudicotyledons; Gunneridae; Pentapetalae; rosids; malvids; Brassicales; Brassicaceae; Camelineae; Arabidopsis	.	.	c2321_g1_i1|m.833	3-275[+]	.	.	.	.	.	.	.	.	.	.
c2323_g1	c2323_g1_i1	.	.	.	c2323_g1_i1|m.834	2-232[-]	.	.	.	.	.	.	.	.	.	.
c2323_g1	c2323_g1_i2	.	.	.	c2323_g1_i2|m.836	3-227[+]	.	.	.	.	.	.	.	.	.	.
c2323_g1	c2323_g1_i2	.	.	.	c2323_g1_i2|m.837	117-311[-]	.	.	.	.	.	.	.	.	.	.
c2331_g1	c2331_g1_i1	.	.	.	.	.	.	.	.	.	.	.	.	.	.	.
c2342_g1	c2342_g1_i2	ASNS2_ORYSJ^ASNS2_ORYSJ^Q:395-141,H:472-556^85.88%ID^E:1e-44^RecName: Full=Asparagine synthetase [glutamine-hydrolyzing] 2;^Eukaryota; Viridiplantae; Streptophyta; Embryophyta; Tracheophyta; Spermatophyta; Magnoliophyta; Liliopsida; Poales; Poaceae; BEP clade; Ehrhartoideae; Oryzeae; Oryza	.	.	c2342_g1_i2|m.839	60-449[-]	ASNS2_ORYSJ^ASNS2_ORYSJ^Q:19-103,H:472-556^85.88%ID^E:1e-45^RecName: Full=Asparagine synthetase [glutamine-hydrolyzing] 2;^Eukaryota; Viridiplantae; Streptophyta; Embryophyta; Tracheophyta; Spermatophyta; Magnoliophyta; Liliopsida; Poales; Poaceae; BEP clade; Ehrhartoideae; Oryzeae; Oryza	.	.	.	.	COG0367^asparagine synthetase	GO:0004066^molecular_function^asparagine synthase (glutamine-hydrolyzing) activity`GO:0005524^molecular_function^ATP binding`GO:0006541^biological_process^glutamine metabolic process`GO:0070981^biological_process^L-asparagine biosynthetic process	.	.	.
c2355_g1	c2355_g1_i1	PP241_ARATH^PP241_ARATH^Q:242-6,H:912-990^68.35%ID^E:6e-31^RecName: Full=Pentatricopeptide repeat-containing protein At3g18110, chloroplastic;^Eukaryota; Viridiplantae; Streptophyta; Embryophyta; Tracheophyta; Spermatophyta; Magnoliophyta; eudicotyledons; Gunneridae; Pentapetalae; rosids; malvids; Brassicales; Brassicaceae; Camelineae; Arabidopsis`PP241_ARATH^PP241_ARATH^Q:242-9,H:352-429^33.33%I…	.	.	c2355_g1_i1|m.841	3-242[-]	PP241_ARATH^PP241_ARATH^Q:1-79,H:912-990^68.35%ID^E:5e-31^RecName: Full=Pentatricopeptide repeat-containing protein At3g18110, chloroplastic;^Eukaryota; Viridiplantae; Streptophyta; Embryophyta; Tracheophyta; Spermatophyta; Magnoliophyta; eudicotyledons; Gunneridae; Pentapetalae; rosids; malvids; Brassicales; Brassicaceae; Camelineae; Arabidopsis`PP241_ARATH^PP241_ARATH^Q:1-78,H:352-429^33.33%ID^…	.	PF13041.1^PPR_2^PPR repeat family^14-63^E:2e-11`PF01535.15^PPR^PPR repeat^18-47^E:0.00045`PF13812.1^PPR_3^Pentatricopeptide repeat domain^18-49^E:0.013`PF12854.2^PPR_1^PPR repeat^46-78^E:4.8e-07`PF13812.1^PPR_3^Pentatricopeptide repeat domain^51-80^E:0.36`PF01535.15^PPR^PPR repeat^53-79^E:8.6e-07	.	.	.	GO:0009507^cellular_component^chloroplast	.	.	.
c2368_g1	c2368_g1_i1	DNJC7_DICDI^DNJC7_DICDI^Q:3-209,H:376-429^40.58%ID^E:6e-08^RecName: Full=DnaJ homolog subfamily C member 7 homolog;^Eukaryota; Amoebozoa; Mycetozoa; Dictyosteliida; Dictyostelium	.	.	c2368_g1_i1|m.843	3-254[+]	DNJC7_DICDI^DNJC7_DICDI^Q:1-69,H:376-429^40.58%ID^E:6e-08^RecName: Full=DnaJ homolog subfamily C member 7 homolog;^Eukaryota; Amoebozoa; Mycetozoa; Dictyosteliida; Dictyostelium	.	PF00226.26^DnaJ^DnaJ domain^1-68^E:5.5e-16	.	.	COG0484^ATP binding to DnaK triggers the release of the substrate protein, thus completing the reaction cycle. Several rounds of ATP-dependent interactions between DnaJ, DnaK and GrpE are required for fully efficient folding. Also involved, together with DnaK and GrpE, in the DNA replication of plasmids through activation of initiation proteins (By similarity)	GO:0045335^cellular_component^phagocytic vesicle	.	.	.
c2383_g1	c2383_g1_i1	.	.	.	.	.	.	.	.	.	.	.	.	.	.	.
c2384_g1	c2384_g1_i1	.	.	.	.	.	.	.	.	.	.	.	.	.	.	.
c2394_g1	c2394_g1_i1	.	.	.	.	.	.	.	.	.	.	.	.	.	.	.
c2397_g1	c2397_g1_i1	.	.	.	c2397_g1_i1|m.845	3-212[-]	.	.	.	.	.	.	.	.	.	.
c2402_g1	c2402_g1_i1	.	.	.	.	.	.	.	.	.	.	.	.	.	.	.
c2404_g1	c2404_g1_i1	.	.	.	.	.	.	.	.	.	.	.	.	.	.	.
c2406_g1	c2406_g1_i1	ASP1_ORYSJ^ASP1_ORYSJ^Q:230-69,H:341-396^42.86%ID^E:6e-08^RecName: Full=Aspartic proteinase Asp1;^Eukaryota; Viridiplantae; Streptophyta; Embryophyta; Tracheophyta; Spermatophyta; Magnoliophyta; Liliopsida; Poales; Poaceae; BEP clade; Ehrhartoideae; Oryzeae; Oryza	.	.	c2406_g1_i1|m.848	30-233[-]	ASP1_ORYSJ^ASP1_ORYSJ^Q:2-55,H:341-396^42.86%ID^E:7e-08^RecName: Full=Aspartic proteinase Asp1;^Eukaryota; Viridiplantae; Streptophyta; Embryophyta; Tracheophyta; Spermatophyta; Magnoliophyta; Liliopsida; Poales; Poaceae; BEP clade; Ehrhartoideae; Oryzeae; Oryza	.	.	.	.	KOG1339^aspartic	GO:0004190^molecular_function^aspartic-type endopeptidase activity	.	.	.
c2415_g1	c2415_g1_i1	.	.	.	.	.	.	.	.	.	.	.	.	.	.	.
c2425_g1	c2425_g1_i1	.	.	.	.	.	.	.	.	.	.	.	.	.	.	.
c2432_g1	c2432_g1_i1	STP14_ARATH^STP14_ARATH^Q:6-290,H:195-289^71.58%ID^E:1e-44^RecName: Full=Sugar transport protein 14;^Eukaryota; Viridiplantae; Streptophyta; Embryophyta; Tracheophyta; Spermatophyta; Magnoliophyta; eudicotyledons; Gunneridae; Pentapetalae; rosids; malvids; Brassicales; Brassicaceae; Camelineae; Arabidopsis	.	.	c2432_g1_i1|m.850	3-290[+]	STP14_ARATH^STP14_ARATH^Q:2-96,H:195-289^71.58%ID^E:1e-44^RecName: Full=Sugar transport protein 14;^Eukaryota; Viridiplantae; Streptophyta; Embryophyta; Tracheophyta; Spermatophyta; Magnoliophyta; eudicotyledons; Gunneridae; Pentapetalae; rosids; malvids; Brassicales; Brassicaceae; Camelineae; Arabidopsis	.	PF00083.19^Sugar_tr^Sugar (and other) transporter^3-96^E:9.2e-17	.	.	COG0477^major facilitator Superfamily	GO:0016021^cellular_component^integral component of membrane`GO:0005886^cellular_component^plasma membrane`GO:0005354^molecular_function^galactose transmembrane transporter activity`GO:0015293^molecular_function^symporter activity`GO:0015757^biological_process^galactose transport	GO:0022857^molecular_function^transmembrane transporter activity`GO:0055085^biological_process^transmembrane transport`GO:0016021^cellular_component^integral component of membrane	.	.
c2435_g1	c2435_g1_i1	SEC1A_ORYSJ^SEC1A_ORYSJ^Q:88-5,H:265-292^75%ID^E:2e-10^RecName: Full=Probable protein transport Sec1a;^Eukaryota; Viridiplantae; Streptophyta; Embryophyta; Tracheophyta; Spermatophyta; Magnoliophyta; Liliopsida; Poales; Poaceae; BEP clade; Ehrhartoideae; Oryzeae; Oryza`SEC1A_ORYSJ^SEC1A_ORYSJ^Q:227-177,H:249-265^76.47%ID^E:2e-10^RecName: Full=Probable protein transport Sec1a;^Eukaryota; Viridipla…	.	.	.	.	.	.	.	.	.	.	GO:0015031^biological_process^protein transport`GO:0006904^biological_process^vesicle docking involved in exocytosis	.	.	.
c2445_g1	c2445_g1_i1	.	.	.	.	.	.	.	.	.	.	.	.	.	.	.
c2446_g1	c2446_g1_i1	.	.	.	c2446_g1_i1|m.854	3-314[-]	.	.	.	.	.	.	.	.	.	.
c2451_g1	c2451_g1_i1	DADIS_PANGI^DADIS_PANGI^Q:3-233,H:612-688^67.53%ID^E:3e-31^RecName: Full=Dammarenediol II synthase;^Eukaryota; Viridiplantae; Streptophyta; Embryophyta; Tracheophyta; Spermatophyta; Magnoliophyta; eudicotyledons; Gunneridae; Pentapetalae; asterids; campanulids; Apiales; Araliaceae; Panax	.	.	c2451_g1_i1|m.856	3-233[+]	DADIS_PANGI^DADIS_PANGI^Q:1-77,H:612-688^67.53%ID^E:3e-31^RecName: Full=Dammarenediol II synthase;^Eukaryota; Viridiplantae; Streptophyta; Embryophyta; Tracheophyta; Spermatophyta; Magnoliophyta; eudicotyledons; Gunneridae; Pentapetalae; asterids; campanulids; Apiales; Araliaceae; Panax	.	PF00432.16^Prenyltrans^Prenyltransferase and squalene oxidase repeat^32-57^E:0.00013	.	.	.	GO:0016021^cellular_component^integral component of membrane`GO:0016866^molecular_function^intramolecular transferase activity`GO:0016829^molecular_function^lyase activity	GO:0003824^molecular_function^catalytic activity	.	.
c2451_g1	c2451_g1_i2	DADIS_PANGI^DADIS_PANGI^Q:3-272,H:612-706^47.37%ID^E:1e-21^RecName: Full=Dammarenediol II synthase;^Eukaryota; Viridiplantae; Streptophyta; Embryophyta; Tracheophyta; Spermatophyta; Magnoliophyta; eudicotyledons; Gunneridae; Pentapetalae; asterids; campanulids; Apiales; Araliaceae; Panax	.	.	c2451_g1_i2|m.857	3-284[+]	DADIS_PANGI^DADIS_PANGI^Q:1-90,H:612-706^47.37%ID^E:9e-22^RecName: Full=Dammarenediol II synthase;^Eukaryota; Viridiplantae; Streptophyta; Embryophyta; Tracheophyta; Spermatophyta; Magnoliophyta; eudicotyledons; Gunneridae; Pentapetalae; asterids; campanulids; Apiales; Araliaceae; Panax	.	PF13243.1^Prenyltrans_1^Prenyltransferase-like^16-55^E:0.00013	.	.	.	GO:0016021^cellular_component^integral component of membrane`GO:0016866^molecular_function^intramolecular transferase activity`GO:0016829^molecular_function^lyase activity	.	.	.
c2453_g1	c2453_g1_i1	.	.	.	c2453_g1_i1|m.859	2-277[+]	.	.	PF11891.3^DUF3411^Domain of unknown function (DUF3411)^3-33^E:4.4e-08	.	.	.	.	.	.	.
c2456_g1	c2456_g1_i1	CSE_ARATH^CSE_ARATH^Q:1-255,H:242-327^47.67%ID^E:1e-21^RecName: Full=Caffeoylshikimate esterase;^Eukaryota; Viridiplantae; Streptophyta; Embryophyta; Tracheophyta; Spermatophyta; Magnoliophyta; eudicotyledons; Gunneridae; Pentapetalae; rosids; malvids; Brassicales; Brassicaceae; Camelineae; Arabidopsis	.	.	c2456_g1_i1|m.862	1-255[+]	CSE_ARATH^CSE_ARATH^Q:1-85,H:242-327^47.67%ID^E:1e-21^RecName: Full=Caffeoylshikimate esterase;^Eukaryota; Viridiplantae; Streptophyta; Embryophyta; Tracheophyta; Spermatophyta; Magnoliophyta; eudicotyledons; Gunneridae; Pentapetalae; rosids; malvids; Brassicales; Brassicaceae; Camelineae; Arabidopsis	.	.	.	.	COG2267^alpha beta hydrolase fold	GO:0005886^cellular_component^plasma membrane`GO:0009506^cellular_component^plasmodesma`GO:0003846^molecular_function^2-acylglycerol O-acyltransferase activity`GO:0016787^molecular_function^hydrolase activity`GO:0004622^molecular_function^lysophospholipase activity`GO:0009809^biological_process^lignin biosynthetic process`GO:0046686^biological_process^response to cadmium ion`GO:0042542^biological…	.	.	.
c2458_g1	c2458_g1_i1	.	.	.	.	.	.	.	.	.	.	.	.	.	.	.
c2463_g1	c2463_g1_i1	KPYC_SOLTU^KPYC_SOLTU^Q:204-13,H:185-246^46.88%ID^E:1e-10^RecName: Full=Pyruvate kinase, cytosolic isozyme;^Eukaryota; Viridiplantae; Streptophyta; Embryophyta; Tracheophyta; Spermatophyta; Magnoliophyta; eudicotyledons; Gunneridae; Pentapetalae; asterids; lamiids; Solanales; Solanaceae; Solanoideae; Solaneae; Solanum	.	.	c2463_g1_i1|m.865	49-231[-]	KPYC_ARATH^KPYC_ARATH^Q:10-55,H:172-217^50%ID^E:3e-08^RecName: Full=Probable pyruvate kinase, cytosolic isozyme;^Eukaryota; Viridiplantae; Streptophyta; Embryophyta; Tracheophyta; Spermatophyta; Magnoliophyta; eudicotyledons; Gunneridae; Pentapetalae; rosids; malvids; Brassicales; Brassicaceae; Camelineae; Arabidopsis	.	PF00224.16^PK^Pyruvate kinase, barrel domain^6-55^E:1.3e-09	.	.	COG0469^Pyruvate kinase	GO:0005737^cellular_component^cytoplasm`GO:0005524^molecular_function^ATP binding`GO:0000287^molecular_function^magnesium ion binding`GO:0030955^molecular_function^potassium ion binding`GO:0004743^molecular_function^pyruvate kinase activity`GO:0006096^biological_process^glycolytic process	GO:0000287^molecular_function^magnesium ion binding`GO:0004743^molecular_function^pyruvate kinase activity`GO:0030955^molecular_function^potassium ion binding`GO:0006096^biological_process^glycolytic process	.	.
c2468_g1	c2468_g1_i1	SRP72_DICDI^SRP72_DICDI^Q:45-227,H:2-62^34.43%ID^E:1e-06^RecName: Full=Signal recognition particle subunit SRP72;^Eukaryota; Amoebozoa; Mycetozoa; Dictyosteliida; Dictyostelium	.	.	c2468_g1_i1|m.866	3-227[+]	SRP72_DICDI^SRP72_DICDI^Q:15-75,H:2-62^34.43%ID^E:9e-07^RecName: Full=Signal recognition particle subunit SRP72;^Eukaryota; Amoebozoa; Mycetozoa; Dictyosteliida; Dictyostelium	.	PF13371.1^TPR_9^Tetratricopeptide repeat^30-60^E:0.016	.	.	.	GO:0005786^cellular_component^signal recognition particle, endoplasmic reticulum targeting`GO:0008312^molecular_function^7S RNA binding`GO:0005047^molecular_function^signal recognition particle binding`GO:0006614^biological_process^SRP-dependent cotranslational protein targeting to membrane	.	.	.
c2477_g1	c2477_g1_i1	.	.	.	.	.	.	.	.	.	.	.	.	.	.	.
c2480_g1	c2480_g1_i1	.	.	.	.	.	.	.	.	.	.	.	.	.	.	.
c2481_g1	c2481_g1_i1	.	.	.	.	.	.	.	.	.	.	.	.	.	.	.
c2482_g1	c2482_g1_i1	H42_WHEAT^H42_WHEAT^Q:235-14,H:30-103^97.3%ID^E:5e-44^RecName: Full=Histone H4 variant TH091;^Eukaryota; Viridiplantae; Streptophyta; Embryophyta; Tracheophyta; Spermatophyta; Magnoliophyta; Liliopsida; Poales; Poaceae; BEP clade; Pooideae; Triticeae; Triticum	.	.	c2482_g1_i1|m.872	11-235[-]	H42_WHEAT^H42_WHEAT^Q:1-74,H:30-103^97.3%ID^E:4e-44^RecName: Full=Histone H4 variant TH091;^Eukaryota; Viridiplantae; Streptophyta; Embryophyta; Tracheophyta; Spermatophyta; Magnoliophyta; Liliopsida; Poales; Poaceae; BEP clade; Pooideae; Triticeae; Triticum	.	PF00125.19^Histone^Core histone H2A/H2B/H3/H4^2-65^E:1.7e-13`PF00808.18^CBFD_NFYB_HMF^Histone-like transcription factor (CBF/NF-Y) and archaeal histone^27-62^E:0.00025`PF02969.12^TAF^TATA box binding protein associated factor (TAF)^32-63^E:0.00011	.	.	.	GO:0009507^cellular_component^chloroplast`GO:0005829^cellular_component^cytosol`GO:0005730^cellular_component^nucleolus`GO:0000786^cellular_component^nucleosome`GO:0005886^cellular_component^plasma membrane`GO:0009506^cellular_component^plasmodesma`GO:0009579^cellular_component^thylakoid`GO:0005774^cellular_component^vacuolar membrane`GO:0003677^molecular_function^DNA binding`GO:0006334^biologica…	GO:0003677^molecular_function^DNA binding`GO:0043565^molecular_function^sequence-specific DNA binding`GO:0005622^cellular_component^intracellular`GO:0006352^biological_process^DNA-templated transcription, initiation`GO:0005634^cellular_component^nucleus	.	.
c2487_g1	c2487_g1_i1	.	.	.	.	.	.	.	.	.	.	.	.	.	.	.
c2490_g1	c2490_g1_i1	.	.	.	c2490_g1_i1|m.874	99-488[-]	.	.	.	.	.	.	.	.	.	.
c2505_g1	c2505_g1_i1	NUD15_ARATH^NUD15_ARATH^Q:1-366,H:123-244^72.13%ID^E:2e-58^RecName: Full=Nudix hydrolase 15, mitochondrial;^Eukaryota; Viridiplantae; Streptophyta; Embryophyta; Tracheophyta; Spermatophyta; Magnoliophyta; eudicotyledons; Gunneridae; Pentapetalae; rosids; malvids; Brassicales; Brassicaceae; Camelineae; Arabidopsis	.	.	c2505_g1_i1|m.876	1-366[+]	NUD15_ARATH^NUD15_ARATH^Q:1-122,H:123-244^72.13%ID^E:2e-58^RecName: Full=Nudix hydrolase 15, mitochondrial;^Eukaryota; Viridiplantae; Streptophyta; Embryophyta; Tracheophyta; Spermatophyta; Magnoliophyta; eudicotyledons; Gunneridae; Pentapetalae; rosids; malvids; Brassicales; Brassicaceae; Camelineae; Arabidopsis	.	PF00293.23^NUDIX^NUDIX domain^2-108^E:1.1e-11	.	.	COG0494^NUDiX hydrolase	GO:0005739^cellular_component^mitochondrion`GO:0010945^molecular_function^CoA pyrophosphatase activity`GO:0008893^molecular_function^guanosine-3',5'-bis(diphosphate) 3'-diphosphatase activity`GO:0016787^molecular_function^hydrolase activity`GO:0046872^molecular_function^metal ion binding`GO:0015937^biological_process^coenzyme A biosynthetic process`GO:0006753^biological_process^nucleoside phospha…	GO:0016787^molecular_function^hydrolase activity	.	.
c2506_g1	c2506_g1_i1	.	.	.	c2506_g1_i1|m.878	2-217[-]	.	.	.	.	.	.	.	.	.	.
c2506_g1	c2506_g1_i1	.	.	.	c2506_g1_i1|m.879	3-161[+]	.	.	.	.	.	.	.	.	.	.
c2507_g1	c2507_g1_i1	.	.	.	c2507_g1_i1|m.881	2-289[+]	RM46_HUMAN^RM46_HUMAN^Q:5-96,H:131-220^31.52%ID^E:1e-06^RecName: Full=39S ribosomal protein L46, mitochondrial;^Eukaryota; Metazoa; Chordata; Craniata; Vertebrata; Euteleostomi; Mammalia; Eutheria; Euarchontoglires; Primates; Haplorrhini; Catarrhini; Hominidae; Homo	.	.	.	.	.	GO:0005739^cellular_component^mitochondrion`GO:0005840^cellular_component^ribosome`GO:0016787^molecular_function^hydrolase activity	.	.	.
c2514_g1	c2514_g1_i1	.	.	.	c2514_g1_i1|m.884	93-338[-]	.	.	.	.	.	.	.	.	.	.
c2514_g1	c2514_g1_i2	.	.	.	.	.	.	.	.	.	.	.	.	.	.	.
c2518_g1	c2518_g1_i1	.	.	.	c2518_g1_i1|m.885	3-209[+]	.	.	PF08555.5^DUF1754^Eukaryotic family of unknown function (DUF1754)^1-42^E:2.7e-06	.	.	.	.	.	.	.
c2527_g1	c2527_g1_i1	.	.	.	.	.	.	.	.	.	.	.	.	.	.	.
c2534_g1	c2534_g1_i1	.	.	.	.	.	.	.	.	.	.	.	.	.	.	.
c2539_g1	c2539_g1_i1	.	.	.	.	.	.	.	.	.	.	.	.	.	.	.
c2540_g1	c2540_g1_i1	.	.	.	.	.	.	.	.	.	.	.	.	.	.	.
c2544_g1	c2544_g1_i1	PERR_RAUSE^PERR_RAUSE^Q:312-1,H:39-142^72.12%ID^E:6e-46^RecName: Full=Perakine reductase;^Eukaryota; Viridiplantae; Streptophyta; Embryophyta; Tracheophyta; Spermatophyta; Magnoliophyta; eudicotyledons; Gunneridae; Pentapetalae; asterids; lamiids; Gentianales; Apocynaceae; Rauvolfioideae; Vinceae; Rauvolfiinae; Rauvolfia	.	.	c2544_g1_i1|m.890	1-312[-]	PERR_RAUSE^PERR_RAUSE^Q:1-104,H:39-142^72.12%ID^E:5e-46^RecName: Full=Perakine reductase;^Eukaryota; Viridiplantae; Streptophyta; Embryophyta; Tracheophyta; Spermatophyta; Magnoliophyta; eudicotyledons; Gunneridae; Pentapetalae; asterids; lamiids; Gentianales; Apocynaceae; Rauvolfioideae; Vinceae; Rauvolfiinae; Rauvolfia	.	PF00248.16^Aldo_ket_red^Aldo/keto reductase family^1-103^E:3e-27	.	.	.	GO:0016491^molecular_function^oxidoreductase activity`GO:0009820^biological_process^alkaloid metabolic process	.	.	.
c2548_g1	c2548_g1_i1	.	.	.	.	.	.	.	.	.	.	.	.	.	.	.
c2549_g1	c2549_g1_i1	.	.	.	c2549_g1_i1|m.893	138-335[+]	.	.	.	.	.	.	.	.	.	.
c2549_g1	c2549_g1_i1	.	.	.	c2549_g1_i1|m.892	483-875[-]	.	.	.	.	.	.	.	.	.	.
c2550_g1	c2550_g1_i1	CMTA4_ARATH^CMTA4_ARATH^Q:151-2,H:694-743^74%ID^E:2e-15^RecName: Full=Calmodulin-binding transcription activator 4;^Eukaryota; Viridiplantae; Streptophyta; Embryophyta; Tracheophyta; Spermatophyta; Magnoliophyta; eudicotyledons; Gunneridae; Pentapetalae; rosids; malvids; Brassicales; Brassicaceae; Camelineae; Arabidopsis	.	.	.	.	.	.	.	.	.	.	GO:0005829^cellular_component^cytosol`GO:0005634^cellular_component^nucleus`GO:0003677^molecular_function^DNA binding`GO:0006355^biological_process^regulation of transcription, DNA-templated`GO:0006351^biological_process^transcription, DNA-templated	.	.	.
c2558_g1	c2558_g1_i1	C3H49_ORYSJ^C3H49_ORYSJ^Q:2-304,H:141-241^86.14%ID^E:7e-59^RecName: Full=Zinc finger CCCH domain-containing protein 49;^Eukaryota; Viridiplantae; Streptophyta; Embryophyta; Tracheophyta; Spermatophyta; Magnoliophyta; Liliopsida; Poales; Poaceae; BEP clade; Ehrhartoideae; Oryzeae; Oryza	.	.	c2558_g1_i1|m.894	2-304[+]	C3H49_ORYSJ^C3H49_ORYSJ^Q:1-101,H:141-241^86.14%ID^E:6e-59^RecName: Full=Zinc finger CCCH domain-containing protein 49;^Eukaryota; Viridiplantae; Streptophyta; Embryophyta; Tracheophyta; Spermatophyta; Magnoliophyta; Liliopsida; Poales; Poaceae; BEP clade; Ehrhartoideae; Oryzeae; Oryza	.	PF00642.19^zf-CCCH^Zinc finger C-x8-C-x5-C-x3-H type (and similar)^23-41^E:0.00022`PF14608.1^zf-CCCH_2^Zinc finger C-x8-C-x5-C-x3-H type^23-41^E:0.015	.	.	.	GO:0003677^molecular_function^DNA binding`GO:0046872^molecular_function^metal ion binding`GO:0000166^molecular_function^nucleotide binding`GO:0003723^molecular_function^RNA binding	GO:0046872^molecular_function^metal ion binding	.	.
c2565_g1	c2565_g1_i1	VSR3_ARATH^VSR3_ARATH^Q:219-16,H:517-584^79.41%ID^E:3e-30^RecName: Full=Vacuolar-sorting receptor 3;^Eukaryota; Viridiplantae; Streptophyta; Embryophyta; Tracheophyta; Spermatophyta; Magnoliophyta; eudicotyledons; Gunneridae; Pentapetalae; rosids; malvids; Brassicales; Brassicaceae; Camelineae; Arabidopsis	.	.	c2565_g1_i1|m.895	90-404[-]	.	.	.	.	.	.	.	.	.	.
c2576_g1	c2576_g1_i1	HSP16_SOYBN^HSP16_SOYBN^Q:327-91,H:83-161^88.61%ID^E:3e-32^RecName: Full=18.5 kDa class I heat shock protein;^Eukaryota; Viridiplantae; Streptophyta; Embryophyta; Tracheophyta; Spermatophyta; Magnoliophyta; eudicotyledons; Gunneridae; Pentapetalae; rosids; fabids; Fabales; Fabaceae; Papilionoideae; Phaseoleae; Glycine; Soja	.	.	c2576_g1_i1|m.898	88-327[-]	HSP16_SOYBN^HSP16_SOYBN^Q:1-79,H:83-161^88.61%ID^E:4e-44^RecName: Full=18.5 kDa class I heat shock protein;^Eukaryota; Viridiplantae; Streptophyta; Embryophyta; Tracheophyta; Spermatophyta; Magnoliophyta; eudicotyledons; Gunneridae; Pentapetalae; rosids; fabids; Fabales; Fabaceae; Papilionoideae; Phaseoleae; Glycine; Soja	.	PF00011.16^HSP20^Hsp20/alpha crystallin family^2-78^E:1.1e-23	.	.	.	GO:0005737^cellular_component^cytoplasm	.	.	.
c2577_g1	c2577_g1_i1	.	.	.	c2577_g1_i1|m.901	59-418[-]	.	.	.	.	.	.	.	.	.	.
c2578_g1	c2578_g1_i1	.	.	.	.	.	.	.	.	.	.	.	.	.	.	.
c2579_g1	c2579_g1_i1	.	.	.	.	.	.	.	.	.	.	.	.	.	.	.
c2581_g1	c2581_g1_i1	BBR_ARATH^BBR_ARATH^Q:137-3,H:225-269^77.78%ID^E:1e-14^RecName: Full=E3 ubiquitin ligase BIG BROTHER-related;^Eukaryota; Viridiplantae; Streptophyta; Embryophyta; Tracheophyta; Spermatophyta; Magnoliophyta; eudicotyledons; Gunneridae; Pentapetalae; rosids; malvids; Brassicales; Brassicaceae; Camelineae; Arabidopsis	.	.	c2581_g1_i1|m.904	3-449[-]	BBR_ARATH^BBR_ARATH^Q:42-149,H:161-269^61.26%ID^E:7e-29^RecName: Full=E3 ubiquitin ligase BIG BROTHER-related;^Eukaryota; Viridiplantae; Streptophyta; Embryophyta; Tracheophyta; Spermatophyta; Magnoliophyta; eudicotyledons; Gunneridae; Pentapetalae; rosids; malvids; Brassicales; Brassicaceae; Camelineae; Arabidopsis	.	.	.	.	.	GO:0016874^molecular_function^ligase activity`GO:0004842^molecular_function^ubiquitin-protein transferase activity`GO:0008270^molecular_function^zinc ion binding`GO:0051865^biological_process^protein autoubiquitination`GO:0016567^biological_process^protein ubiquitination	.	.	.
c2587_g1	c2587_g1_i1	PWD_ARATH^PWD_ARATH^Q:458-150,H:700-802^66.02%ID^E:6e-41^RecName: Full=Phosphoglucan, water dikinase, chloroplastic;^Eukaryota; Viridiplantae; Streptophyta; Embryophyta; Tracheophyta; Spermatophyta; Magnoliophyta; eudicotyledons; Gunneridae; Pentapetalae; rosids; malvids; Brassicales; Brassicaceae; Camelineae; Arabidopsis	.	.	c2587_g1_i1|m.907	3-458[-]	PWD_ARATH^PWD_ARATH^Q:1-136,H:700-837^57.97%ID^E:2e-42^RecName: Full=Phosphoglucan, water dikinase, chloroplastic;^Eukaryota; Viridiplantae; Streptophyta; Embryophyta; Tracheophyta; Spermatophyta; Magnoliophyta; eudicotyledons; Gunneridae; Pentapetalae; rosids; malvids; Brassicales; Brassicaceae; Camelineae; Arabidopsis	.	.	.	.	COG0574^pyruvate phosphate dikinase	GO:0009507^cellular_component^chloroplast`GO:0009570^cellular_component^chloroplast stroma`GO:0009536^cellular_component^plastid`GO:0005524^molecular_function^ATP binding`GO:0019200^molecular_function^carbohydrate kinase activity`GO:0046872^molecular_function^metal ion binding`GO:0051752^molecular_function^phosphoglucan, water dikinase activity`GO:2001070^molecular_function^starch binding`GO:0046…	.	.	.
c2588_g1	c2588_g1_i1	EDS1L_ARATH^EDS1L_ARATH^Q:362-24,H:438-581^45.83%ID^E:7e-31^RecName: Full=Protein EDS1L {ECO:0000305};^Eukaryota; Viridiplantae; Streptophyta; Embryophyta; Tracheophyta; Spermatophyta; Magnoliophyta; eudicotyledons; Gunneridae; Pentapetalae; rosids; malvids; Brassicales; Brassicaceae; Camelineae; Arabidopsis	.	.	c2588_g1_i1|m.908	3-374[-]	EDS1L_ARATH^EDS1L_ARATH^Q:5-117,H:438-581^45.83%ID^E:6e-31^RecName: Full=Protein EDS1L {ECO:0000305};^Eukaryota; Viridiplantae; Streptophyta; Embryophyta; Tracheophyta; Spermatophyta; Magnoliophyta; eudicotyledons; Gunneridae; Pentapetalae; rosids; malvids; Brassicales; Brassicaceae; Camelineae; Arabidopsis	.	.	.	.	.	GO:0016787^molecular_function^hydrolase activity`GO:0006629^biological_process^lipid metabolic process	.	.	.
c2594_g1	c2594_g1_i1	.	.	.	c2594_g1_i1|m.911	2-271[+]	.	.	.	.	.	.	.	.	.	.
c2597_g1	c2597_g1_i1	PAT1_ARATH^PAT1_ARATH^Q:331-50,H:397-490^84.04%ID^E:5e-51^RecName: Full=Scarecrow-like transcription factor PAT1;^Eukaryota; Viridiplantae; Streptophyta; Embryophyta; Tracheophyta; Spermatophyta; Magnoliophyta; eudicotyledons; Gunneridae; Pentapetalae; rosids; malvids; Brassicales; Brassicaceae; Camelineae; Arabidopsis	.	.	c2597_g1_i1|m.912	47-331[-]	PAT1_ARATH^PAT1_ARATH^Q:1-94,H:397-490^84.04%ID^E:3e-51^RecName: Full=Scarecrow-like transcription factor PAT1;^Eukaryota; Viridiplantae; Streptophyta; Embryophyta; Tracheophyta; Spermatophyta; Magnoliophyta; eudicotyledons; Gunneridae; Pentapetalae; rosids; malvids; Brassicales; Brassicaceae; Camelineae; Arabidopsis	.	PF03514.9^GRAS^GRAS domain family^1-94^E:1.6e-29	.	.	.	GO:0005737^cellular_component^cytoplasm`GO:0003700^molecular_function^sequence-specific DNA binding transcription factor activity`GO:0004871^molecular_function^signal transducer activity`GO:0009640^biological_process^photomorphogenesis`GO:0007165^biological_process^signal transduction`GO:0006351^biological_process^transcription, DNA-templated	.	.	.
c2598_g1	c2598_g1_i1	SPT6H_DROME^SPT6H_DROME^Q:717-19,H:175-404^29.73%ID^E:6e-13^RecName: Full=Transcription elongation factor SPT6;^Eukaryota; Metazoa; Ecdysozoa; Arthropoda; Hexapoda; Insecta; Pterygota; Neoptera; Endopterygota; Diptera; Brachycera; Muscomorpha; Ephydroidea; Drosophilidae; Drosophila; Sophophora	.	.	c2598_g1_i1|m.913	16-819[-]	SPT6H_DROME^SPT6H_DROME^Q:23-267,H:168-404^29.89%ID^E:1e-13^RecName: Full=Transcription elongation factor SPT6;^Eukaryota; Metazoa; Ecdysozoa; Arthropoda; Hexapoda; Insecta; Pterygota; Neoptera; Endopterygota; Diptera; Brachycera; Muscomorpha; Ephydroidea; Drosophilidae; Drosophila; Sophophora	.	.	.	.	COG2183^domain) protein	GO:0035363^cellular_component^histone locus body`GO:0005634^cellular_component^nucleus`GO:0005705^cellular_component^polytene chromosome interband`GO:0005703^cellular_component^polytene chromosome puff`GO:0008023^cellular_component^transcription elongation factor complex`GO:0035327^cellular_component^transcriptionally active chromatin`GO:0003682^molecular_function^chromatin binding`GO:0003677^mol…	.	.	.
c2600_g1	c2600_g1_i1	PP155_ARATH^PP155_ARATH^Q:213-13,H:331-397^46.27%ID^E:4e-13^RecName: Full=Pentatricopeptide repeat-containing protein At2g15980;^Eukaryota; Viridiplantae; Streptophyta; Embryophyta; Tracheophyta; Spermatophyta; Magnoliophyta; eudicotyledons; Gunneridae; Pentapetalae; rosids; malvids; Brassicales; Brassicaceae; Camelineae; Arabidopsis	.	.	c2600_g1_i1|m.917	67-219[-]	PP155_ARATH^PP155_ARATH^Q:3-49,H:331-377^51.06%ID^E:2e-10^RecName: Full=Pentatricopeptide repeat-containing protein At2g15980;^Eukaryota; Viridiplantae; Streptophyta; Embryophyta; Tracheophyta; Spermatophyta; Magnoliophyta; eudicotyledons; Gunneridae; Pentapetalae; rosids; malvids; Brassicales; Brassicaceae; Camelineae; Arabidopsis	.	PF01535.15^PPR^PPR repeat^2-19^E:0.52`PF13516.1^LRR_6^Leucine Rich repeat^23-40^E:0.056`PF01535.15^PPR^PPR repeat^29-48^E:0.033	.	.	.	.	.	.	.
c2602_g1	c2602_g1_i1	PB27A_ARATH^PB27A_ARATH^Q:30-422,H:41-174^73.13%ID^E:3e-59^RecName: Full=Photosystem II repair protein PSB27-H1, chloroplastic;^Eukaryota; Viridiplantae; Streptophyta; Embryophyta; Tracheophyta; Spermatophyta; Magnoliophyta; eudicotyledons; Gunneridae; Pentapetalae; rosids; malvids; Brassicales; Brassicaceae; Camelineae; Arabidopsis	.	.	.	.	.	.	.	.	.	NOG09648^phage major capsid protein (HK97 family)	GO:0009507^cellular_component^chloroplast`GO:0009534^cellular_component^chloroplast thylakoid`GO:0009535^cellular_component^chloroplast thylakoid membrane`GO:0009579^cellular_component^thylakoid`GO:0010207^biological_process^photosystem II assembly`GO:0010206^biological_process^photosystem II repair	.	.	.
c2604_g1	c2604_g1_i1	NRX1_ARATH^NRX1_ARATH^Q:334-555,H:443-516^55.41%ID^E:5e-11^RecName: Full=Probable nucleoredoxin 1;^Eukaryota; Viridiplantae; Streptophyta; Embryophyta; Tracheophyta; Spermatophyta; Magnoliophyta; eudicotyledons; Gunneridae; Pentapetalae; rosids; malvids; Brassicales; Brassicaceae; Camelineae; Arabidopsis	.	.	c2604_g1_i1|m.920	343-558[+]	NRX1_ARATH^NRX1_ARATH^Q:1-71,H:446-516^54.93%ID^E:6e-18^RecName: Full=Probable nucleoredoxin 1;^Eukaryota; Viridiplantae; Streptophyta; Embryophyta; Tracheophyta; Spermatophyta; Magnoliophyta; eudicotyledons; Gunneridae; Pentapetalae; rosids; malvids; Brassicales; Brassicaceae; Camelineae; Arabidopsis	.	.	.	.	COG0526^Thioredoxin	GO:0005829^cellular_component^cytosol`GO:0047134^molecular_function^protein-disulfide reductase activity`GO:0045454^biological_process^cell redox homeostasis`GO:0009860^biological_process^pollen tube growth`GO:0010183^biological_process^pollen tube guidance`GO:0080092^biological_process^regulation of pollen tube growth`GO:0046686^biological_process^response to cadmium ion	.	.	.
c2612_g1	c2612_g1_i1	TCTP_HEVBR^TCTP_HEVBR^Q:436-50,H:10-137^80.62%ID^E:4e-53^RecName: Full=Translationally-controlled tumor protein homolog;^Eukaryota; Viridiplantae; Streptophyta; Embryophyta; Tracheophyta; Spermatophyta; Magnoliophyta; eudicotyledons; Gunneridae; Pentapetalae; rosids; fabids; Malpighiales; Euphorbiaceae; Crotonoideae; Micrandreae; Hevea	.	.	c2612_g1_i1|m.922	71-436[-]	TCTP_HEVBR^TCTP_HEVBR^Q:1-121,H:10-130^83.47%ID^E:3e-66^RecName: Full=Translationally-controlled tumor protein homolog;^Eukaryota; Viridiplantae; Streptophyta; Embryophyta; Tracheophyta; Spermatophyta; Magnoliophyta; eudicotyledons; Gunneridae; Pentapetalae; rosids; fabids; Malpighiales; Euphorbiaceae; Crotonoideae; Micrandreae; Hevea	.	PF00838.12^TCTP^Translationally controlled tumour protein^2-120^E:2.4e-40	.	.	.	GO:0005737^cellular_component^cytoplasm	.	.	.
c2614_g1	c2614_g1_i1	.	.	.	.	.	.	.	.	.	.	.	.	.	.	.
c2636_g1	c2636_g1_i1	P5CS_VIGAC^P5CS_VIGAC^Q:3-245,H:456-536^91.36%ID^E:2e-33^RecName: Full=Delta-1-pyrroline-5-carboxylate synthase;^Eukaryota; Viridiplantae; Streptophyta; Embryophyta; Tracheophyta; Spermatophyta; Magnoliophyta; eudicotyledons; Gunneridae; Pentapetalae; rosids; fabids; Fabales; Fabaceae; Papilionoideae; Phaseoleae; Vigna	.	.	c2636_g1_i1|m.927	3-245[+]	P5CS_VIGAC^P5CS_VIGAC^Q:1-81,H:456-536^91.36%ID^E:2e-43^RecName: Full=Delta-1-pyrroline-5-carboxylate synthase;^Eukaryota; Viridiplantae; Streptophyta; Embryophyta; Tracheophyta; Spermatophyta; Magnoliophyta; eudicotyledons; Gunneridae; Pentapetalae; rosids; fabids; Fabales; Fabaceae; Papilionoideae; Phaseoleae; Vigna	.	.	.	.	.	GO:0005737^cellular_component^cytoplasm`GO:0005524^molecular_function^ATP binding`GO:0004349^molecular_function^glutamate 5-kinase activity`GO:0004350^molecular_function^glutamate-5-semialdehyde dehydrogenase activity`GO:0055129^biological_process^L-proline biosynthetic process	.	.	.
c2640_g1	c2640_g1_i1	.	.	.	.	.	.	.	.	.	.	.	.	.	.	.
c2644_g1	c2644_g1_i1	NUA_ARATH^NUA_ARATH^Q:365-231,H:845-889^57.78%ID^E:6e-09^RecName: Full=Nuclear-pore anchor {ECO:0000303|PubMed:17513499, ECO:0000303|PubMed:21189294};^Eukaryota; Viridiplantae; Streptophyta; Embryophyta; Tracheophyta; Spermatophyta; Magnoliophyta; eudicotyledons; Gunneridae; Pentapetalae; rosids; malvids; Brassicales; Brassicaceae; Camelineae; Arabidopsis`NUA_ARATH^NUA_ARATH^Q:228-184,H:912-926^6…	.	.	c2644_g1_i1|m.930	201-413[-]	NUA_ARATH^NUA_ARATH^Q:1-61,H:829-889^65.57%ID^E:1e-17^RecName: Full=Nuclear-pore anchor {ECO:0000303|PubMed:17513499, ECO:0000303|PubMed:21189294};^Eukaryota; Viridiplantae; Streptophyta; Embryophyta; Tracheophyta; Spermatophyta; Magnoliophyta; eudicotyledons; Gunneridae; Pentapetalae; rosids; malvids; Brassicales; Brassicaceae; Camelineae; Arabidopsis	.	.	.	.	.	GO:0031965^cellular_component^nuclear membrane`GO:0005643^cellular_component^nuclear pore`GO:0051028^biological_process^mRNA transport`GO:0006606^biological_process^protein import into nucleus	.	.	.
c2648_g1	c2648_g1_i1	.	.	.	.	.	.	.	.	.	.	.	.	.	.	.
c2649_g1	c2649_g1_i1	ZHD1_ORYSJ^ZHD1_ORYSJ^Q:19-189,H:216-272^75.44%ID^E:4e-29^RecName: Full=Zinc-finger homeodomain protein 1;^Eukaryota; Viridiplantae; Streptophyta; Embryophyta; Tracheophyta; Spermatophyta; Magnoliophyta; Liliopsida; Poales; Poaceae; BEP clade; Ehrhartoideae; Oryzeae; Oryza	.	.	c2649_g1_i1|m.934	1-213[+]	ZHD1_ORYSJ^ZHD1_ORYSJ^Q:7-63,H:216-272^75.44%ID^E:4e-29^RecName: Full=Zinc-finger homeodomain protein 1;^Eukaryota; Viridiplantae; Streptophyta; Embryophyta; Tracheophyta; Spermatophyta; Magnoliophyta; Liliopsida; Poales; Poaceae; BEP clade; Ehrhartoideae; Oryzeae; Oryza	.	PF15123.1^DUF4562^Domain of unknown function (DUF4562)^17-66^E:0.0031	.	.	.	GO:0005634^cellular_component^nucleus`GO:0003677^molecular_function^DNA binding`GO:0046872^molecular_function^metal ion binding`GO:0006355^biological_process^regulation of transcription, DNA-templated`GO:0006351^biological_process^transcription, DNA-templated	.	.	.
c2650_g1	c2650_g1_i1	IKU2_ARATH^IKU2_ARATH^Q:301-38,H:879-968^54.44%ID^E:2e-25^RecName: Full=Receptor-like protein kinase HAIKU2;^Eukaryota; Viridiplantae; Streptophyta; Embryophyta; Tracheophyta; Spermatophyta; Magnoliophyta; eudicotyledons; Gunneridae; Pentapetalae; rosids; malvids; Brassicales; Brassicaceae; Camelineae; Arabidopsis	.	.	c2650_g1_i1|m.935	8-301[-]	IKU2_ARATH^IKU2_ARATH^Q:1-88,H:879-968^54.44%ID^E:1e-25^RecName: Full=Receptor-like protein kinase HAIKU2;^Eukaryota; Viridiplantae; Streptophyta; Embryophyta; Tracheophyta; Spermatophyta; Magnoliophyta; eudicotyledons; Gunneridae; Pentapetalae; rosids; malvids; Brassicales; Brassicaceae; Camelineae; Arabidopsis	.	.	.	.	COG4886^leucine Rich Repeat	GO:0016021^cellular_component^integral component of membrane`GO:0005524^molecular_function^ATP binding`GO:0004674^molecular_function^protein serine/threonine kinase activity`GO:0009960^biological_process^endosperm development	.	.	.
c2652_g1	c2652_g1_i1	ZDHC1_ARATH^ZDHC1_ARATH^Q:1201-509,H:352-595^57.94%ID^E:1e-47^RecName: Full=Probable protein S-acyltransferase 22;^Eukaryota; Viridiplantae; Streptophyta; Embryophyta; Tracheophyta; Spermatophyta; Magnoliophyta; eudicotyledons; Gunneridae; Pentapetalae; rosids; malvids; Brassicales; Brassicaceae; Camelineae; Arabidopsis	.	.	c2652_g1_i1|m.938	407-946[-]	ZDHC1_ARATH^ZDHC1_ARATH^Q:6-146,H:448-595^50.32%ID^E:1e-32^RecName: Full=Probable protein S-acyltransferase 22;^Eukaryota; Viridiplantae; Streptophyta; Embryophyta; Tracheophyta; Spermatophyta; Magnoliophyta; eudicotyledons; Gunneridae; Pentapetalae; rosids; malvids; Brassicales; Brassicaceae; Camelineae; Arabidopsis	.	.	.	.	COG5273^Zinc finger, DHHC-type containing	GO:0030659^cellular_component^cytoplasmic vesicle membrane`GO:0016021^cellular_component^integral component of membrane`GO:0005886^cellular_component^plasma membrane`GO:0019706^molecular_function^protein-cysteine S-palmitoyltransferase activity`GO:0008270^molecular_function^zinc ion binding	.	.	.
c2654_g1	c2654_g1_i1	DPNP1_ARATH^DPNP1_ARATH^Q:93-1,H:249-279^96.77%ID^E:2e-12^RecName: Full=SAL1 phosphatase;^Eukaryota; Viridiplantae; Streptophyta; Embryophyta; Tracheophyta; Spermatophyta; Magnoliophyta; eudicotyledons; Gunneridae; Pentapetalae; rosids; malvids; Brassicales; Brassicaceae; Camelineae; Arabidopsis	.	.	c2654_g1_i1|m.942	3-281[+]	.	.	.	.	.	.	.	.	.	.
c2654_g1	c2654_g1_i2	DPNP1_ARATH^DPNP1_ARATH^Q:207-1,H:211-279^79.71%ID^E:4e-22^RecName: Full=SAL1 phosphatase;^Eukaryota; Viridiplantae; Streptophyta; Embryophyta; Tracheophyta; Spermatophyta; Magnoliophyta; eudicotyledons; Gunneridae; Pentapetalae; rosids; malvids; Brassicales; Brassicaceae; Camelineae; Arabidopsis	.	.	c2654_g1_i2|m.944	1-207[-]	DPNP1_ARATH^DPNP1_ARATH^Q:1-69,H:211-279^79.71%ID^E:2e-31^RecName: Full=SAL1 phosphatase;^Eukaryota; Viridiplantae; Streptophyta; Embryophyta; Tracheophyta; Spermatophyta; Magnoliophyta; eudicotyledons; Gunneridae; Pentapetalae; rosids; malvids; Brassicales; Brassicaceae; Camelineae; Arabidopsis	.	.	.	.	COG1218^3'(2'),5'bisphosphate nucleotidase	GO:0008441^molecular_function^3'(2'),5'-bisphosphate nucleotidase activity`GO:0004441^molecular_function^inositol-1,4-bisphosphate 1-phosphatase activity`GO:0046872^molecular_function^metal ion binding`GO:0009738^biological_process^abscisic acid-activated signaling pathway`GO:0046854^biological_process^phosphatidylinositol phosphorylation`GO:0006790^biological_process^sulfur compound metabolic pr…	.	.	.
c2657_g1	c2657_g1_i1	RP8L3_ARATH^RP8L3_ARATH^Q:5-232,H:343-425^37.35%ID^E:7e-11^RecName: Full=Disease resistance RPP8-like protein 3;^Eukaryota; Viridiplantae; Streptophyta; Embryophyta; Tracheophyta; Spermatophyta; Magnoliophyta; eudicotyledons; Gunneridae; Pentapetalae; rosids; malvids; Brassicales; Brassicaceae; Camelineae; Arabidopsis	.	.	c2657_g1_i1|m.945	2-235[+]	RP8L3_ARATH^RP8L3_ARATH^Q:2-77,H:343-425^37.35%ID^E:6e-11^RecName: Full=Disease resistance RPP8-like protein 3;^Eukaryota; Viridiplantae; Streptophyta; Embryophyta; Tracheophyta; Spermatophyta; Magnoliophyta; eudicotyledons; Gunneridae; Pentapetalae; rosids; malvids; Brassicales; Brassicaceae; Camelineae; Arabidopsis	.	PF00931.17^NB-ARC^NB-ARC domain^2-78^E:3e-15	.	.	KOG4658^resistance protein	GO:0005886^cellular_component^plasma membrane`GO:0043531^molecular_function^ADP binding`GO:0005524^molecular_function^ATP binding`GO:0006952^biological_process^defense response	GO:0043531^molecular_function^ADP binding	.	.
c2663_g1	c2663_g1_i1	.	.	.	.	.	.	.	.	.	.	.	.	.	.	.
c2677_g1	c2677_g1_i1	.	.	.	c2677_g1_i1|m.946	2-253[+]	.	.	.	.	.	.	.	.	.	.
c2678_g1	c2678_g1_i1	.	.	.	c2678_g1_i1|m.949	2-247[-]	.	.	.	.	.	.	.	.	.	.
c2679_g1	c2679_g1_i1	.	.	.	.	.	.	.	.	.	.	.	.	.	.	.
c2681_g1	c2681_g1_i1	.	.	.	c2681_g1_i1|m.956	1-153[+]	.	.	.	.	.	.	.	.	.	.
c2681_g1	c2681_g1_i1	.	.	.	c2681_g1_i1|m.953	229-609[-]	.	.	.	.	.	.	.	.	.	.
c2690_g1	c2690_g1_i1	.	.	.	c2690_g1_i1|m.957	2-355[-]	.	.	.	.	.	.	.	.	.	.
c2691_g1	c2691_g1_i1	SUI1_SCHPO^SUI1_SCHPO^Q:2-214,H:38-109^62.5%ID^E:5e-24^RecName: Full=Protein translation factor sui1;^Eukaryota; Fungi; Dikarya; Ascomycota; Taphrinomycotina; Schizosaccharomycetes; Schizosaccharomycetales; Schizosaccharomycetaceae; Schizosaccharomyces	.	.	c2691_g1_i1|m.958	2-217[+]	SUI1_SCHPO^SUI1_SCHPO^Q:1-71,H:38-109^62.5%ID^E:1e-24^RecName: Full=Protein translation factor sui1;^Eukaryota; Fungi; Dikarya; Ascomycota; Taphrinomycotina; Schizosaccharomycetes; Schizosaccharomycetales; Schizosaccharomycetaceae; Schizosaccharomyces	.	PF01253.17^SUI1^Translation initiation factor SUI1^1-64^E:3e-15	.	.	COG0023^translation initiation factor	GO:0005829^cellular_component^cytosol`GO:0005634^cellular_component^nucleus`GO:0003743^molecular_function^translation initiation factor activity`GO:0002183^biological_process^cytoplasmic translational initiation`GO:0006417^biological_process^regulation of translation`GO:0006413^biological_process^translational initiation	GO:0003743^molecular_function^translation initiation factor activity`GO:0006413^biological_process^translational initiation	.	.
c2692_g1	c2692_g1_i1	.	.	.	.	.	.	.	.	.	.	.	.	.	.	.
c2694_g1	c2694_g1_i1	.	.	.	.	.	.	.	.	.	.	.	.	.	.	.
c2698_g1	c2698_g1_i1	.	.	.	.	.	.	.	.	.	.	.	.	.	.	.
c2699_g1	c2699_g1_i1	EXP12_ARATH^EXP12_ARATH^Q:152-718,H:6-193^63.49%ID^E:5e-84^RecName: Full=Expansin-A12;^Eukaryota; Viridiplantae; Streptophyta; Embryophyta; Tracheophyta; Spermatophyta; Magnoliophyta; eudicotyledons; Gunneridae; Pentapetalae; rosids; malvids; Brassicales; Brassicaceae; Camelineae; Arabidopsis	.	.	.	.	.	.	.	.	.	.	GO:0005618^cellular_component^cell wall`GO:0005576^cellular_component^extracellular region`GO:0016020^cellular_component^membrane`GO:0009664^biological_process^plant-type cell wall organization	.	.	.
c2701_g1	c2701_g1_i1	KPYA_TOBAC^KPYA_TOBAC^Q:207-1,H:233-301^95.65%ID^E:1e-42^RecName: Full=Pyruvate kinase isozyme A, chloroplastic;^Eukaryota; Viridiplantae; Streptophyta; Embryophyta; Tracheophyta; Spermatophyta; Magnoliophyta; eudicotyledons; Gunneridae; Pentapetalae; asterids; lamiids; Solanales; Solanaceae; Nicotianoideae; Nicotianeae; Nicotiana	.	.	c2701_g1_i1|m.966	1-207[-]	KPYA_TOBAC^KPYA_TOBAC^Q:1-69,H:233-301^95.65%ID^E:1e-42^RecName: Full=Pyruvate kinase isozyme A, chloroplastic;^Eukaryota; Viridiplantae; Streptophyta; Embryophyta; Tracheophyta; Spermatophyta; Magnoliophyta; eudicotyledons; Gunneridae; Pentapetalae; asterids; lamiids; Solanales; Solanaceae; Nicotianoideae; Nicotianeae; Nicotiana	.	.	.	.	.	GO:0009507^cellular_component^chloroplast`GO:0005524^molecular_function^ATP binding`GO:0000287^molecular_function^magnesium ion binding`GO:0030955^molecular_function^potassium ion binding`GO:0004743^molecular_function^pyruvate kinase activity`GO:0006096^biological_process^glycolytic process	.	.	.
c2702_g1	c2702_g1_i1	.	.	.	c2702_g1_i1|m.967	3-173[-]	.	.	.	.	.	.	.	.	.	.
c2705_g1	c2705_g1_i1	BRM_ARATH^BRM_ARATH^Q:233-3,H:1653-1726^44.16%ID^E:4e-06^RecName: Full=ATP-dependent helicase BRM;^Eukaryota; Viridiplantae; Streptophyta; Embryophyta; Tracheophyta; Spermatophyta; Magnoliophyta; eudicotyledons; Gunneridae; Pentapetalae; rosids; malvids; Brassicales; Brassicaceae; Camelineae; Arabidopsis	.	.	c2705_g1_i1|m.968	3-239[-]	BRM_ARATH^BRM_ARATH^Q:3-79,H:1653-1726^44.16%ID^E:4e-06^RecName: Full=ATP-dependent helicase BRM;^Eukaryota; Viridiplantae; Streptophyta; Embryophyta; Tracheophyta; Spermatophyta; Magnoliophyta; eudicotyledons; Gunneridae; Pentapetalae; rosids; malvids; Brassicales; Brassicaceae; Camelineae; Arabidopsis	.	.	.	.	COG0553^helicase	GO:0005829^cellular_component^cytosol`GO:0005634^cellular_component^nucleus`GO:0005524^molecular_function^ATP binding`GO:0003682^molecular_function^chromatin binding`GO:0003677^molecular_function^DNA binding`GO:0004386^molecular_function^helicase activity`GO:0043044^biological_process^ATP-dependent chromatin remodeling`GO:0010199^biological_process^organ boundary specification between lateral org…	.	.	.
c2710_g1	c2710_g1_i1	.	.	.	.	.	.	.	.	.	.	.	.	.	.	.
c2711_g1	c2711_g1_i1	VPS39_MOUSE^VPS39_MOUSE^Q:20-289,H:661-745^43.33%ID^E:4e-13^RecName: Full=Vam6/Vps39-like protein;^Eukaryota; Metazoa; Chordata; Craniata; Vertebrata; Euteleostomi; Mammalia; Eutheria; Euarchontoglires; Glires; Rodentia; Sciurognathi; Muroidea; Muridae; Murinae; Mus; Mus	.	.	c2711_g1_i1|m.972	2-292[+]	VPS39_MOUSE^VPS39_MOUSE^Q:7-96,H:661-745^43.33%ID^E:3e-13^RecName: Full=Vam6/Vps39-like protein;^Eukaryota; Metazoa; Chordata; Craniata; Vertebrata; Euteleostomi; Mammalia; Eutheria; Euarchontoglires; Glires; Rodentia; Sciurognathi; Muroidea; Muridae; Murinae; Mus; Mus	.	PF00637.15^Clathrin^Region in Clathrin and VPS^7-72^E:8.5e-07	.	.	.	GO:0030897^cellular_component^HOPS complex`GO:0031902^cellular_component^late endosome membrane`GO:0005765^cellular_component^lysosomal membrane`GO:0005083^molecular_function^small GTPase regulator activity`GO:0006886^biological_process^intracellular protein transport`GO:0016192^biological_process^vesicle-mediated transport	GO:0006886^biological_process^intracellular protein transport`GO:0016192^biological_process^vesicle-mediated transport	.	.
c2712_g1	c2712_g1_i1	DHQSD_ARATH^DHQSD_ARATH^Q:10-321,H:271-376^48.11%ID^E:3e-28^RecName: Full=Bifunctional 3-dehydroquinate dehydratase/shikimate dehydrogenase, chloroplastic;^Eukaryota; Viridiplantae; Streptophyta; Embryophyta; Tracheophyta; Spermatophyta; Magnoliophyta; eudicotyledons; Gunneridae; Pentapetalae; rosids; malvids; Brassicales; Brassicaceae; Camelineae; Arabidopsis	.	.	c2712_g1_i1|m.974	1-321[+]	DHQSD_ARATH^DHQSD_ARATH^Q:4-107,H:271-376^48.11%ID^E:3e-28^RecName: Full=Bifunctional 3-dehydroquinate dehydratase/shikimate dehydrogenase, chloroplastic;^Eukaryota; Viridiplantae; Streptophyta; Embryophyta; Tracheophyta; Spermatophyta; Magnoliophyta; eudicotyledons; Gunneridae; Pentapetalae; rosids; malvids; Brassicales; Brassicaceae; Camelineae; Arabidopsis	.	PF01487.10^DHquinase_I^Type I 3-dehydroquinase^1-46^E:5.3e-09`PF08501.6^Shikimate_dh_N^Shikimate dehydrogenase substrate binding domain^59-106^E:2.4e-05	.	.	COG0169^shikimate dehydrogenase	GO:0009507^cellular_component^chloroplast`GO:0009570^cellular_component^chloroplast stroma`GO:0003855^molecular_function^3-dehydroquinate dehydratase activity`GO:0050661^molecular_function^NADP binding`GO:0004764^molecular_function^shikimate 3-dehydrogenase (NADP+) activity`GO:0009073^biological_process^aromatic amino acid family biosynthetic process`GO:0009423^biological_process^chorismate biosy…	GO:0003855^molecular_function^3-dehydroquinate dehydratase activity`GO:0004764^molecular_function^shikimate 3-dehydrogenase (NADP+) activity`GO:0055114^biological_process^oxidation-reduction process	.	.
c2715_g1	c2715_g1_i1	.	.	.	.	.	.	.	.	.	.	.	.	.	.	.
c2716_g1	c2716_g1_i1	RL291_ARATH^RL291_ARATH^Q:265-149,H:22-61^77.5%ID^E:2e-12^RecName: Full=60S ribosomal protein L29-1;^Eukaryota; Viridiplantae; Streptophyta; Embryophyta; Tracheophyta; Spermatophyta; Magnoliophyta; eudicotyledons; Gunneridae; Pentapetalae; rosids; malvids; Brassicales; Brassicaceae; Camelineae; Arabidopsis	.	.	.	.	.	.	.	.	.	.	GO:0022625^cellular_component^cytosolic large ribosomal subunit`GO:0005730^cellular_component^nucleolus`GO:0003735^molecular_function^structural constituent of ribosome`GO:0006412^biological_process^translation	.	.	.
c2719_g1	c2719_g1_i1	MBR2_ARATH^MBR2_ARATH^Q:167-3,H:550-604^54.55%ID^E:7e-11^RecName: Full=E3 ubiquitin-protein ligase MBR2;^Eukaryota; Viridiplantae; Streptophyta; Embryophyta; Tracheophyta; Spermatophyta; Magnoliophyta; eudicotyledons; Gunneridae; Pentapetalae; rosids; malvids; Brassicales; Brassicaceae; Camelineae; Arabidopsis	.	.	c2719_g1_i1|m.977	3-404[-]	MBR2_ARATH^MBR2_ARATH^Q:80-134,H:550-604^54.55%ID^E:5e-11^RecName: Full=E3 ubiquitin-protein ligase MBR2;^Eukaryota; Viridiplantae; Streptophyta; Embryophyta; Tracheophyta; Spermatophyta; Magnoliophyta; eudicotyledons; Gunneridae; Pentapetalae; rosids; malvids; Brassicales; Brassicaceae; Camelineae; Arabidopsis	.	.	.	.	.	GO:0016874^molecular_function^ligase activity`GO:0008270^molecular_function^zinc ion binding`GO:0009908^biological_process^flower development`GO:0043161^biological_process^proteasome-mediated ubiquitin-dependent protein catabolic process`GO:0016567^biological_process^protein ubiquitination`GO:0040008^biological_process^regulation of growth`GO:0010228^biological_process^vegetative to reproductive …	.	.	.
c2728_g1	c2728_g1_i1	.	.	.	c2728_g1_i1|m.979	131-361[-]	.	.	.	.	.	.	.	.	.	.
c2732_g1	c2732_g1_i1	.	.	.	.	.	.	.	.	.	.	.	.	.	.	.
c2737_g1	c2737_g1_i1	.	.	.	.	.	.	.	.	.	.	.	.	.	.	.
c2747_g1	c2747_g1_i1	SPT51_ARATH^SPT51_ARATH^Q:462-1,H:235-389^81.94%ID^E:5e-81^RecName: Full=Putative transcription elongation factor SPT5 homolog 1;^Eukaryota; Viridiplantae; Streptophyta; Embryophyta; Tracheophyta; Spermatophyta; Magnoliophyta; eudicotyledons; Gunneridae; Pentapetalae; rosids; malvids; Brassicales; Brassicaceae; Camelineae; Arabidopsis	.	.	c2747_g1_i1|m.980	1-462[-]	SPT51_ARATH^SPT51_ARATH^Q:1-154,H:235-389^81.94%ID^E:5e-81^RecName: Full=Putative transcription elongation factor SPT5 homolog 1;^Eukaryota; Viridiplantae; Streptophyta; Embryophyta; Tracheophyta; Spermatophyta; Magnoliophyta; eudicotyledons; Gunneridae; Pentapetalae; rosids; malvids; Brassicales; Brassicaceae; Camelineae; Arabidopsis	.	PF00467.24^KOW^KOW motif^44-72^E:9.5e-06	.	.	COG5164^Transcription elongation factor	GO:0005634^cellular_component^nucleus`GO:0005840^cellular_component^ribosome`GO:0003735^molecular_function^structural constituent of ribosome`GO:0032784^biological_process^regulation of DNA-templated transcription, elongation`GO:0006357^biological_process^regulation of transcription from RNA polymerase II promoter`GO:0006351^biological_process^transcription, DNA-templated`GO:0006412^biological_pr…	.	.	.
c2748_g1	c2748_g1_i1	.	.	.	c2748_g1_i1|m.982	64-246[+]	.	.	.	.	.	.	.	.	.	.
c2750_g1	c2750_g1_i1	.	.	.	.	.	.	.	.	.	.	.	.	.	.	.
c2751_g1	c2751_g1_i1	.	.	.	.	.	.	.	.	.	.	.	.	.	.	.
c2752_g1	c2752_g1_i1	.	.	.	c2752_g1_i1|m.983	2-187[+]	.	.	.	.	.	.	.	.	.	.
c2756_g1	c2756_g1_i1	.	.	.	.	.	.	.	.	.	.	.	.	.	.	.
c2758_g1	c2758_g1_i1	.	.	.	c2758_g1_i1|m.984	77-670[-]	.	.	.	.	.	.	.	.	.	.
c2764_g1	c2764_g1_i1	.	.	.	.	.	.	.	.	.	.	.	.	.	.	.
c2772_g1	c2772_g1_i1	MBD8_ARATH^MBD8_ARATH^Q:161-3,H:335-387^52.83%ID^E:1e-14^RecName: Full=Methyl-CpG-binding domain-containing protein 8;^Eukaryota; Viridiplantae; Streptophyta; Embryophyta; Tracheophyta; Spermatophyta; Magnoliophyta; eudicotyledons; Gunneridae; Pentapetalae; rosids; malvids; Brassicales; Brassicaceae; Camelineae; Arabidopsis	.	.	c2772_g1_i1|m.989	3-206[-]	MBD8_ARATH^MBD8_ARATH^Q:11-68,H:330-387^51.72%ID^E:1e-15^RecName: Full=Methyl-CpG-binding domain-containing protein 8;^Eukaryota; Viridiplantae; Streptophyta; Embryophyta; Tracheophyta; Spermatophyta; Magnoliophyta; eudicotyledons; Gunneridae; Pentapetalae; rosids; malvids; Brassicales; Brassicaceae; Camelineae; Arabidopsis	.	PF01429.14^MBD^Methyl-CpG binding domain^24-68^E:2.9e-06	.	.	.	GO:0005634^cellular_component^nucleus`GO:0008327^molecular_function^methyl-CpG binding`GO:0006355^biological_process^regulation of transcription, DNA-templated`GO:0006351^biological_process^transcription, DNA-templated	GO:0003677^molecular_function^DNA binding`GO:0005634^cellular_component^nucleus	.	.
c2773_g1	c2773_g1_i1	BIP_SPIOL^BIP_SPIOL^Q:305-3,H:203-303^92.08%ID^E:4e-47^RecName: Full=Luminal-binding protein;^Eukaryota; Viridiplantae; Streptophyta; Embryophyta; Tracheophyta; Spermatophyta; Magnoliophyta; eudicotyledons; Gunneridae; Pentapetalae; Caryophyllales; Amaranthaceae; Chenopodioideae; Anserineae; Spinacia	.	.	c2773_g1_i1|m.990	3-305[-]	BIP_SPIOL^BIP_SPIOL^Q:1-101,H:203-303^92.08%ID^E:3e-58^RecName: Full=Luminal-binding protein;^Eukaryota; Viridiplantae; Streptophyta; Embryophyta; Tracheophyta; Spermatophyta; Magnoliophyta; eudicotyledons; Gunneridae; Pentapetalae; Caryophyllales; Amaranthaceae; Chenopodioideae; Anserineae; Spinacia	.	PF00012.15^HSP70^Hsp70 protein^2-101^E:3e-46	.	.	.	GO:0005788^cellular_component^endoplasmic reticulum lumen`GO:0005524^molecular_function^ATP binding	.	.	.
c2774_g1	c2774_g1_i1	EDR1_ARATH^EDR1_ARATH^Q:151-2,H:806-854^55.77%ID^E:8e-07^RecName: Full=Serine/threonine-protein kinase EDR1;^Eukaryota; Viridiplantae; Streptophyta; Embryophyta; Tracheophyta; Spermatophyta; Magnoliophyta; eudicotyledons; Gunneridae; Pentapetalae; rosids; malvids; Brassicales; Brassicaceae; Camelineae; Arabidopsis	.	.	c2774_g1_i1|m.992	2-175[-]	EDR1_ARATH^EDR1_ARATH^Q:9-58,H:806-854^55.77%ID^E:5e-07^RecName: Full=Serine/threonine-protein kinase EDR1;^Eukaryota; Viridiplantae; Streptophyta; Embryophyta; Tracheophyta; Spermatophyta; Magnoliophyta; eudicotyledons; Gunneridae; Pentapetalae; rosids; malvids; Brassicales; Brassicaceae; Camelineae; Arabidopsis	.	PF07714.12^Pkinase_Tyr^Protein tyrosine kinase^7-58^E:5e-07`PF00069.20^Pkinase^Protein kinase domain^9-58^E:2.8e-08	.	.	COG5022^myosin heavy chain	GO:0005829^cellular_component^cytosol`GO:0005769^cellular_component^early endosome`GO:0005783^cellular_component^endoplasmic reticulum`GO:0005634^cellular_component^nucleus`GO:0005802^cellular_component^trans-Golgi network`GO:0005524^molecular_function^ATP binding`GO:0016301^molecular_function^kinase activity`GO:0004709^molecular_function^MAP kinase kinase kinase activity`GO:0004712^molecular_fun…	GO:0004672^molecular_function^protein kinase activity`GO:0006468^biological_process^protein phosphorylation`GO:0005524^molecular_function^ATP binding	.	.
c2776_g1	c2776_g1_i1	.	.	.	.	.	.	.	.	.	.	.	.	.	.	.
c2785_g1	c2785_g1_i1	TAF4B_ARATH^TAF4B_ARATH^Q:4-219,H:374-434^43.06%ID^E:2e-08^RecName: Full=Transcription initiation factor TFIID subunit 4b;^Eukaryota; Viridiplantae; Streptophyta; Embryophyta; Tracheophyta; Spermatophyta; Magnoliophyta; eudicotyledons; Gunneridae; Pentapetalae; rosids; malvids; Brassicales; Brassicaceae; Camelineae; Arabidopsis	.	.	c2785_g1_i1|m.994	1-297[+]	TAF4B_ARATH^TAF4B_ARATH^Q:2-83,H:374-444^40.24%ID^E:6e-09^RecName: Full=Transcription initiation factor TFIID subunit 4b;^Eukaryota; Viridiplantae; Streptophyta; Embryophyta; Tracheophyta; Spermatophyta; Magnoliophyta; eudicotyledons; Gunneridae; Pentapetalae; rosids; malvids; Brassicales; Brassicaceae; Camelineae; Arabidopsis	.	.	.	.	.	GO:0005669^cellular_component^transcription factor TFIID complex`GO:0006352^biological_process^DNA-templated transcription, initiation`GO:0006355^biological_process^regulation of transcription, DNA-templated	.	.	.
c2786_g1	c2786_g1_i1	C76A2_SOLME^C76A2_SOLME^Q:282-1,H:1-96^54.17%ID^E:2e-22^RecName: Full=Cytochrome P450 76A2;^Eukaryota; Viridiplantae; Streptophyta; Embryophyta; Tracheophyta; Spermatophyta; Magnoliophyta; eudicotyledons; Gunneridae; Pentapetalae; asterids; lamiids; Solanales; Solanaceae; Solanoideae; Solaneae; Solanum	.	.	c2786_g1_i1|m.996	1-282[-]	C76A2_SOLME^C76A2_SOLME^Q:1-94,H:1-96^54.17%ID^E:7e-32^RecName: Full=Cytochrome P450 76A2;^Eukaryota; Viridiplantae; Streptophyta; Embryophyta; Tracheophyta; Spermatophyta; Magnoliophyta; eudicotyledons; Gunneridae; Pentapetalae; asterids; lamiids; Solanales; Solanaceae; Solanoideae; Solaneae; Solanum	.	PF00067.17^p450^Cytochrome P450^34-93^E:1.2e-08	.	.	.	GO:0020037^molecular_function^heme binding`GO:0005506^molecular_function^iron ion binding`GO:0004497^molecular_function^monooxygenase activity`GO:0016705^molecular_function^oxidoreductase activity, acting on paired donors, with incorporation or reduction of molecular oxygen	GO:0005506^molecular_function^iron ion binding`GO:0016705^molecular_function^oxidoreductase activity, acting on paired donors, with incorporation or reduction of molecular oxygen`GO:0020037^molecular_function^heme binding`GO:0055114^biological_process^oxidation-reduction process	.	.
c2799_g1	c2799_g1_i2	CBSX6_ARATH^CBSX6_ARATH^Q:450-49,H:23-158^75.91%ID^E:9e-67^RecName: Full=CBS domain-containing protein CBSX6;^Eukaryota; Viridiplantae; Streptophyta; Embryophyta; Tracheophyta; Spermatophyta; Magnoliophyta; eudicotyledons; Gunneridae; Pentapetalae; rosids; malvids; Brassicales; Brassicaceae; Camelineae; Arabidopsis	.	.	c2799_g1_i2|m.998	1-336[-]	CBSX6_ARATH^CBSX6_ARATH^Q:1-96,H:64-158^82.29%ID^E:1e-49^RecName: Full=CBS domain-containing protein CBSX6;^Eukaryota; Viridiplantae; Streptophyta; Embryophyta; Tracheophyta; Spermatophyta; Magnoliophyta; eudicotyledons; Gunneridae; Pentapetalae; rosids; malvids; Brassicales; Brassicaceae; Camelineae; Arabidopsis	.	.	.	.	.	GO:0016021^cellular_component^integral component of membrane`GO:0005774^cellular_component^vacuolar membrane`GO:0005773^cellular_component^vacuole`GO:0030554^molecular_function^adenyl nucleotide binding	.	.	.
c2802_g1	c2802_g1_i1	Y5102_ARATH^Y5102_ARATH^Q:257-3,H:1-68^44.71%ID^E:4e-11^RecName: Full=Serine/threonine-protein kinase At5g01020;^Eukaryota; Viridiplantae; Streptophyta; Embryophyta; Tracheophyta; Spermatophyta; Magnoliophyta; eudicotyledons; Gunneridae; Pentapetalae; rosids; malvids; Brassicales; Brassicaceae; Camelineae; Arabidopsis	.	.	c2802_g1_i1|m.1001	3-257[-]	Y5102_ARATH^Y5102_ARATH^Q:1-85,H:1-68^44.71%ID^E:2e-11^RecName: Full=Serine/threonine-protein kinase At5g01020;^Eukaryota; Viridiplantae; Streptophyta; Embryophyta; Tracheophyta; Spermatophyta; Magnoliophyta; eudicotyledons; Gunneridae; Pentapetalae; rosids; malvids; Brassicales; Brassicaceae; Camelineae; Arabidopsis	.	.	.	.	COG0515^Serine Threonine protein kinase	GO:0005886^cellular_component^plasma membrane`GO:0005524^molecular_function^ATP binding`GO:0004674^molecular_function^protein serine/threonine kinase activity	.	.	.
c2803_g1	c2803_g1_i1	.	.	.	.	.	.	.	.	.	.	.	.	.	.	.
c2814_g1	c2814_g1_i1	.	.	.	.	.	.	.	.	.	.	.	.	.	.	.
c2822_g1	c2822_g1_i1	.	.	.	.	.	.	.	.	.	.	.	.	.	.	.
c2826_g1	c2826_g1_i1	.	.	.	c2826_g1_i1|m.1004	42-203[-]	.	.	.	.	.	.	.	.	.	.
c2844_g1	c2844_g1_i1	.	.	.	.	.	.	.	.	.	.	.	.	.	.	.
c2855_g1	c2855_g1_i1	.	.	.	c2855_g1_i1|m.1006	146-352[+]	.	.	.	.	.	.	.	.	.	.
c2857_g1	c2857_g1_i1	TMK1_ARATH^TMK1_ARATH^Q:229-2,H:51-124^48.05%ID^E:2e-11^RecName: Full=Probable receptor protein kinase TMK1;^Eukaryota; Viridiplantae; Streptophyta; Embryophyta; Tracheophyta; Spermatophyta; Magnoliophyta; eudicotyledons; Gunneridae; Pentapetalae; rosids; malvids; Brassicales; Brassicaceae; Camelineae; Arabidopsis	.	.	c2857_g1_i1|m.1008	2-244[-]	TMK1_ARATH^TMK1_ARATH^Q:6-81,H:51-124^48.05%ID^E:2e-11^RecName: Full=Probable receptor protein kinase TMK1;^Eukaryota; Viridiplantae; Streptophyta; Embryophyta; Tracheophyta; Spermatophyta; Magnoliophyta; eudicotyledons; Gunneridae; Pentapetalae; rosids; malvids; Brassicales; Brassicaceae; Camelineae; Arabidopsis	.	PF13516.1^LRR_6^Leucine Rich repeat^44-62^E:0.1`PF00560.28^LRR_1^Leucine Rich Repeat^46-67^E:0.012	.	.	COG0515^Serine Threonine protein kinase	GO:0005576^cellular_component^extracellular region`GO:0016021^cellular_component^integral component of membrane`GO:0005886^cellular_component^plasma membrane`GO:0005524^molecular_function^ATP binding`GO:0004675^molecular_function^transmembrane receptor protein serine/threonine kinase activity`GO:0007165^biological_process^signal transduction`GO:0007178^biological_process^transmembrane receptor pr…	GO:0005515^molecular_function^protein binding	.	.
c2859_g1	c2859_g1_i1	SAP18_ARATH^SAP18_ARATH^Q:3-221,H:79-152^67.57%ID^E:1e-25^RecName: Full=Histone deacetylase complex subunit SAP18;^Eukaryota; Viridiplantae; Streptophyta; Embryophyta; Tracheophyta; Spermatophyta; Magnoliophyta; eudicotyledons; Gunneridae; Pentapetalae; rosids; malvids; Brassicales; Brassicaceae; Camelineae; Arabidopsis	.	.	c2859_g1_i1|m.1010	3-224[+]	SAP18_ARATH^SAP18_ARATH^Q:1-73,H:79-152^67.57%ID^E:9e-26^RecName: Full=Histone deacetylase complex subunit SAP18;^Eukaryota; Viridiplantae; Streptophyta; Embryophyta; Tracheophyta; Spermatophyta; Magnoliophyta; eudicotyledons; Gunneridae; Pentapetalae; rosids; malvids; Brassicales; Brassicaceae; Camelineae; Arabidopsis	.	PF06487.7^SAP18^Sin3 associated polypeptide p18 (SAP18)^1-72^E:1.6e-20	.	.	.	GO:0005730^cellular_component^nucleolus`GO:0006355^biological_process^regulation of transcription, DNA-templated`GO:0009737^biological_process^response to abscisic acid`GO:0009651^biological_process^response to salt stress`GO:0006351^biological_process^transcription, DNA-templated	.	.	.
c2860_g1	c2860_g1_i1	SERK2_ARATH^SERK2_ARATH^Q:351-247,H:43-77^82.86%ID^E:1e-13^RecName: Full=Somatic embryogenesis receptor kinase 2;^Eukaryota; Viridiplantae; Streptophyta; Embryophyta; Tracheophyta; Spermatophyta; Magnoliophyta; eudicotyledons; Gunneridae; Pentapetalae; rosids; malvids; Brassicales; Brassicaceae; Camelineae; Arabidopsis`SERK2_ARATH^SERK2_ARATH^Q:89-3,H:78-106^75.86%ID^E:1e-05^RecName: Full=Somatic…	.	.	.	.	.	.	.	.	.	COG0515^Serine Threonine protein kinase	GO:0016021^cellular_component^integral component of membrane`GO:0005886^cellular_component^plasma membrane`GO:0005524^molecular_function^ATP binding`GO:0008289^molecular_function^lipid binding`GO:0004674^molecular_function^protein serine/threonine kinase activity`GO:0033612^molecular_function^receptor serine/threonine kinase binding`GO:0009742^biological_process^brassinosteroid mediated signaling…	.	.	.
c2861_g1	c2861_g1_i1	.	.	.	c2861_g1_i1|m.1011	223-420[-]	.	.	.	.	.	.	.	.	.	.
c2868_g1	c2868_g1_i1	SUBL_ARATH^SUBL_ARATH^Q:663-4,H:282-499^50.68%ID^E:1e-64^RecName: Full=Subtilisin-like protease;^Eukaryota; Viridiplantae; Streptophyta; Embryophyta; Tracheophyta; Spermatophyta; Magnoliophyta; eudicotyledons; Gunneridae; Pentapetalae; rosids; malvids; Brassicales; Brassicaceae; Camelineae; Arabidopsis	.	.	c2868_g1_i1|m.1012	1-663[-]	SUBL_ARATH^SUBL_ARATH^Q:1-220,H:282-499^50.68%ID^E:9e-65^RecName: Full=Subtilisin-like protease;^Eukaryota; Viridiplantae; Streptophyta; Embryophyta; Tracheophyta; Spermatophyta; Magnoliophyta; eudicotyledons; Gunneridae; Pentapetalae; rosids; malvids; Brassicales; Brassicaceae; Camelineae; Arabidopsis	.	PF02225.17^PA^PA domain^91-180^E:5.3e-11	.	.	COG1404^peptidase (S8 and S53, subtilisin, kexin, sedolisin	GO:0048046^cellular_component^apoplast`GO:0005618^cellular_component^cell wall`GO:0005576^cellular_component^extracellular region`GO:0009505^cellular_component^plant-type cell wall`GO:0004252^molecular_function^serine-type endopeptidase activity`GO:0080001^biological_process^mucilage extrusion from seed coat`GO:0048359^biological_process^mucilage metabolic process involved in seed coat developmen…	.	.	.
c2869_g1	c2869_g1_i1	HBL1_GOSHI^HBL1_GOSHI^Q:263-69,H:14-76^72.31%ID^E:3e-22^RecName: Full=Non-symbiotic hemoglobin 1;^Eukaryota; Viridiplantae; Streptophyta; Embryophyta; Tracheophyta; Spermatophyta; Magnoliophyta; eudicotyledons; Gunneridae; Pentapetalae; rosids; malvids; Malvales; Malvaceae; Malvoideae; Gossypium	.	.	c2869_g1_i1|m.1015	15-272[-]	HBL1_GOSHI^HBL1_GOSHI^Q:4-69,H:14-77^71.21%ID^E:5e-22^RecName: Full=Non-symbiotic hemoglobin 1;^Eukaryota; Viridiplantae; Streptophyta; Embryophyta; Tracheophyta; Spermatophyta; Magnoliophyta; eudicotyledons; Gunneridae; Pentapetalae; rosids; malvids; Malvales; Malvaceae; Malvoideae; Gossypium	.	PF00042.17^Globin^Globin^4-74^E:8.5e-13	.	.	.	GO:0020037^molecular_function^heme binding`GO:0005506^molecular_function^iron ion binding`GO:0019825^molecular_function^oxygen binding`GO:0015671^biological_process^oxygen transport	GO:0005506^molecular_function^iron ion binding`GO:0020037^molecular_function^heme binding	.	.
c2871_g1	c2871_g1_i1	.	.	.	.	.	.	.	.	.	.	.	.	.	.	.
c2883_g1	c2883_g1_i1	.	.	.	c2883_g1_i1|m.1017	43-246[+]	.	.	.	.	.	.	.	.	.	.
c2884_g1	c2884_g1_i1	.	.	.	.	.	.	.	.	.	.	.	.	.	.	.
c2885_g1	c2885_g1_i1	.	.	.	c2885_g1_i1|m.1019	134-364[-]	.	.	PF06155.7^DUF971^Protein of unknown function (DUF971)^14-76^E:6.4e-11	.	.	.	.	.	.	.
c2885_g1	c2885_g1_i1	.	.	.	c2885_g1_i1|m.1020	1-150[-]	.	.	PF06155.7^DUF971^Protein of unknown function (DUF971)^3-20^E:0.00016	.	.	.	.	.	.	.
c2888_g1	c2888_g1_i1	CAP1_ARATH^CAP1_ARATH^Q:420-1,H:116-274^45.91%ID^E:8e-35^RecName: Full=Probable clathrin assembly protein At4g32285;^Eukaryota; Viridiplantae; Streptophyta; Embryophyta; Tracheophyta; Spermatophyta; Magnoliophyta; eudicotyledons; Gunneridae; Pentapetalae; rosids; malvids; Brassicales; Brassicaceae; Camelineae; Arabidopsis	.	.	c2888_g1_i1|m.1021	1-420[-]	CAP1_ARATH^CAP1_ARATH^Q:1-140,H:116-274^45.91%ID^E:6e-41^RecName: Full=Probable clathrin assembly protein At4g32285;^Eukaryota; Viridiplantae; Streptophyta; Embryophyta; Tracheophyta; Spermatophyta; Magnoliophyta; eudicotyledons; Gunneridae; Pentapetalae; rosids; malvids; Brassicales; Brassicaceae; Camelineae; Arabidopsis	.	PF07651.11^ANTH^ANTH domain^2-140^E:2.1e-17	.	.	.	GO:0030118^cellular_component^clathrin coat`GO:0030136^cellular_component^clathrin-coated vesicle`GO:0005905^cellular_component^coated pit`GO:0005829^cellular_component^cytosol`GO:0005794^cellular_component^Golgi apparatus`GO:0005634^cellular_component^nucleus`GO:0005886^cellular_component^plasma membrane`GO:0005545^molecular_function^1-phosphatidylinositol binding`GO:0048268^biological_process^c…	GO:0005543^molecular_function^phospholipid binding	.	.
c2892_g1	c2892_g1_i1	POR_DAUCA^POR_DAUCA^Q:2-235,H:214-291^89.74%ID^E:5e-44^RecName: Full=Protochlorophyllide reductase, chloroplastic;^Eukaryota; Viridiplantae; Streptophyta; Embryophyta; Tracheophyta; Spermatophyta; Magnoliophyta; eudicotyledons; Gunneridae; Pentapetalae; asterids; campanulids; Apiales; Apiaceae; Apioideae; Scandiceae; Daucinae; Daucus	.	.	c2892_g1_i1|m.1022	2-235[+]	POR_DAUCA^POR_DAUCA^Q:1-78,H:214-291^89.74%ID^E:5e-44^RecName: Full=Protochlorophyllide reductase, chloroplastic;^Eukaryota; Viridiplantae; Streptophyta; Embryophyta; Tracheophyta; Spermatophyta; Magnoliophyta; eudicotyledons; Gunneridae; Pentapetalae; asterids; campanulids; Apiales; Apiaceae; Apioideae; Scandiceae; Daucinae; Daucus	.	.	.	.	.	GO:0009507^cellular_component^chloroplast`GO:0016630^molecular_function^protochlorophyllide reductase activity`GO:0015995^biological_process^chlorophyll biosynthetic process`GO:0015979^biological_process^photosynthesis	.	.	.
c2900_g1	c2900_g1_i1	.	.	.	.	.	.	.	.	.	.	.	.	.	.	.
c2902_g1	c2902_g1_i1	.	.	.	.	.	.	.	.	.	.	.	.	.	.	.
c2905_g1	c2905_g1_i1	.	.	.	.	.	.	.	.	.	.	.	.	.	.	.
c2911_g1	c2911_g1_i1	PIF1_ARATH^PIF1_ARATH^Q:541-278,H:36-110^40.91%ID^E:5e-12^RecName: Full=Transcription factor PIF1;^Eukaryota; Viridiplantae; Streptophyta; Embryophyta; Tracheophyta; Spermatophyta; Magnoliophyta; eudicotyledons; Gunneridae; Pentapetalae; rosids; malvids; Brassicales; Brassicaceae; Camelineae; Arabidopsis	.	.	c2911_g1_i1|m.1024	2-529[-]	PIF1_ARATH^PIF1_ARATH^Q:1-172,H:40-178^35%ID^E:3e-12^RecName: Full=Transcription factor PIF1;^Eukaryota; Viridiplantae; Streptophyta; Embryophyta; Tracheophyta; Spermatophyta; Magnoliophyta; eudicotyledons; Gunneridae; Pentapetalae; rosids; malvids; Brassicales; Brassicaceae; Camelineae; Arabidopsis	.	.	.	.	.	GO:0005634^cellular_component^nucleus`GO:0003677^molecular_function^DNA binding`GO:0042802^molecular_function^identical protein binding`GO:0010313^molecular_function^phytochrome binding`GO:0003700^molecular_function^sequence-specific DNA binding transcription factor activity`GO:0015995^biological_process^chlorophyll biosynthetic process`GO:0009740^biological_process^gibberellic acid mediated sign…	.	.	.
c2911_g1	c2911_g1_i2	PIF1_ARATH^PIF1_ARATH^Q:646-278,H:1-110^41.13%ID^E:5e-17^RecName: Full=Transcription factor PIF1;^Eukaryota; Viridiplantae; Streptophyta; Embryophyta; Tracheophyta; Spermatophyta; Magnoliophyta; eudicotyledons; Gunneridae; Pentapetalae; rosids; malvids; Brassicales; Brassicaceae; Camelineae; Arabidopsis	.	.	c2911_g1_i2|m.1029	2-646[-]	PIF1_ARATH^PIF1_ARATH^Q:1-211,H:1-178^35.87%ID^E:7e-20^RecName: Full=Transcription factor PIF1;^Eukaryota; Viridiplantae; Streptophyta; Embryophyta; Tracheophyta; Spermatophyta; Magnoliophyta; eudicotyledons; Gunneridae; Pentapetalae; rosids; malvids; Brassicales; Brassicaceae; Camelineae; Arabidopsis	.	.	.	.	.	GO:0005634^cellular_component^nucleus`GO:0003677^molecular_function^DNA binding`GO:0042802^molecular_function^identical protein binding`GO:0010313^molecular_function^phytochrome binding`GO:0003700^molecular_function^sequence-specific DNA binding transcription factor activity`GO:0015995^biological_process^chlorophyll biosynthetic process`GO:0009740^biological_process^gibberellic acid mediated sign…	.	.	.
c2918_g1	c2918_g1_i1	GSTX3_SOYBN^GSTX3_SOYBN^Q:257-3,H:17-101^68.24%ID^E:2e-37^RecName: Full=Glutathione S-transferase 3;^Eukaryota; Viridiplantae; Streptophyta; Embryophyta; Tracheophyta; Spermatophyta; Magnoliophyta; eudicotyledons; Gunneridae; Pentapetalae; rosids; fabids; Fabales; Fabaceae; Papilionoideae; Phaseoleae; Glycine; Soja	.	.	c2918_g1_i1|m.1034	3-266[-]	GSTX3_SOYBN^GSTX3_SOYBN^Q:4-88,H:17-101^68.24%ID^E:2e-37^RecName: Full=Glutathione S-transferase 3;^Eukaryota; Viridiplantae; Streptophyta; Embryophyta; Tracheophyta; Spermatophyta; Magnoliophyta; eudicotyledons; Gunneridae; Pentapetalae; rosids; fabids; Fabales; Fabaceae; Papilionoideae; Phaseoleae; Glycine; Soja	.	PF02798.15^GST_N^Glutathione S-transferase, N-terminal domain^4-63^E:4.8e-11`PF13417.1^GST_N_3^Glutathione S-transferase, N-terminal domain^4-63^E:5.3e-11`PF13409.1^GST_N_2^Glutathione S-transferase, N-terminal domain^4-63^E:1.6e-07	.	.	.	GO:0004364^molecular_function^glutathione transferase activity	GO:0005515^molecular_function^protein binding	.	.
c2921_g1	c2921_g1_i1	BIG_ARATH^BIG_ARATH^Q:738-1,H:1122-1367^40.24%ID^E:5e-42^RecName: Full=Auxin transport protein BIG;^Eukaryota; Viridiplantae; Streptophyta; Embryophyta; Tracheophyta; Spermatophyta; Magnoliophyta; eudicotyledons; Gunneridae; Pentapetalae; rosids; malvids; Brassicales; Brassicaceae; Camelineae; Arabidopsis	.	.	c2921_g1_i1|m.1035	232-732[-]	BIG_ARATH^BIG_ARATH^Q:4-163,H:1127-1286^38.75%ID^E:1e-28^RecName: Full=Auxin transport protein BIG;^Eukaryota; Viridiplantae; Streptophyta; Embryophyta; Tracheophyta; Spermatophyta; Magnoliophyta; eudicotyledons; Gunneridae; Pentapetalae; rosids; malvids; Brassicales; Brassicaceae; Camelineae; Arabidopsis	.	.	.	.	.	GO:0005829^cellular_component^cytosol`GO:0016021^cellular_component^integral component of membrane`GO:0016020^cellular_component^membrane`GO:0009506^cellular_component^plasmodesma`GO:0004842^molecular_function^ubiquitin-protein transferase activity`GO:0008270^molecular_function^zinc ion binding`GO:0009926^biological_process^auxin polar transport`GO:0009734^biological_process^auxin-activated signa…	.	.	.
c2924_g1	c2924_g1_i1	IST1_BOVIN^IST1_BOVIN^Q:173-9,H:55-109^43.64%ID^E:2e-08^RecName: Full=IST1 homolog;^Eukaryota; Metazoa; Chordata; Craniata; Vertebrata; Euteleostomi; Mammalia; Eutheria; Laurasiatheria; Cetartiodactyla; Ruminantia; Pecora; Bovidae; Bovinae; Bos	.	.	.	.	.	.	.	.	.	.	GO:0016023^cellular_component^cytoplasmic membrane-bounded vesicle`GO:0007049^biological_process^cell cycle`GO:0051301^biological_process^cell division	.	.	.
c2931_g1	c2931_g1_i1	.	.	.	c2931_g1_i1|m.1037	2-199[+]	.	.	.	.	.	.	.	.	.	.
c2938_g1	c2938_g1_i1	.	.	.	c2938_g1_i1|m.1039	3-188[+]	.	.	.	.	.	.	.	.	.	.
c2938_g1	c2938_g1_i1	.	.	.	c2938_g1_i1|m.1040	85-255[-]	.	.	.	.	.	.	.	.	.	.
c2942_g1	c2942_g1_i1	.	.	.	.	.	.	.	.	.	.	.	.	.	.	.
c2944_g1	c2944_g1_i1	.	.	.	.	.	.	.	.	.	.	.	.	.	.	.
c2946_g1	c2946_g1_i1	.	.	.	.	.	.	.	.	.	.	.	.	.	.	.
c2949_g1	c2949_g1_i1	.	.	.	c2949_g1_i1|m.1043	94-324[+]	.	.	.	.	.	.	.	.	.	.
c2951_g1	c2951_g1_i1	GSTUH_ARATH^GSTUH_ARATH^Q:695-33,H:1-222^65.77%ID^E:2e-92^RecName: Full=Glutathione S-transferase U17;^Eukaryota; Viridiplantae; Streptophyta; Embryophyta; Tracheophyta; Spermatophyta; Magnoliophyta; eudicotyledons; Gunneridae; Pentapetalae; rosids; malvids; Brassicales; Brassicaceae; Camelineae; Arabidopsis	.	.	c2951_g1_i1|m.1044	18-695[-]	GSTUH_ARATH^GSTUH_ARATH^Q:1-221,H:1-222^65.77%ID^E:3e-98^RecName: Full=Glutathione S-transferase U17;^Eukaryota; Viridiplantae; Streptophyta; Embryophyta; Tracheophyta; Spermatophyta; Magnoliophyta; eudicotyledons; Gunneridae; Pentapetalae; rosids; malvids; Brassicales; Brassicaceae; Camelineae; Arabidopsis	.	PF13417.1^GST_N_3^Glutathione S-transferase, N-terminal domain^8-77^E:2.2e-14`PF02798.15^GST_N^Glutathione S-transferase, N-terminal domain^8-77^E:3.6e-10`PF13409.1^GST_N_2^Glutathione S-transferase, N-terminal domain^14-77^E:3.6e-08`PF00043.20^GST_C^Glutathione S-transferase, C-terminal domain^98-199^E:3.6e-12`PF13410.1^GST_C_2^Glutathione S-transferase, C-terminal domain^121-194^E:6e-08	.	.	.	GO:0009507^cellular_component^chloroplast`GO:0005737^cellular_component^cytoplasm`GO:0005829^cellular_component^cytosol`GO:0004364^molecular_function^glutathione transferase activity`GO:0009704^biological_process^de-etiolation`GO:0006749^biological_process^glutathione metabolic process`GO:0048527^biological_process^lateral root development`GO:0080148^biological_process^negative regulation of resp…	GO:0005515^molecular_function^protein binding	.	.
c2962_g1	c2962_g1_i1	.	.	.	.	.	.	.	.	.	.	.	.	.	.	.
c2963_g1	c2963_g1_i2	CHD3_CAEEL^CHD3_CAEEL^Q:252-82,H:257-314^40.68%ID^E:7e-10^RecName: Full=Chromodomain-helicase-DNA-binding protein 3 homolog;^Eukaryota; Metazoa; Ecdysozoa; Nematoda; Chromadorea; Rhabditida; Rhabditoidea; Rhabditidae; Peloderinae; Caenorhabditis	.	.	c2963_g1_i2|m.1047	1-282[-]	CHD3_CAEEL^CHD3_CAEEL^Q:11-67,H:257-314^40.68%ID^E:6e-10^RecName: Full=Chromodomain-helicase-DNA-binding protein 3 homolog;^Eukaryota; Metazoa; Ecdysozoa; Nematoda; Chromadorea; Rhabditida; Rhabditoidea; Rhabditidae; Peloderinae; Caenorhabditis	.	PF00628.24^PHD^PHD-finger^21-63^E:2.3e-10	.	.	COG0553^helicase	GO:0000118^cellular_component^histone deacetylase complex`GO:0005524^molecular_function^ATP binding`GO:0008026^molecular_function^ATP-dependent helicase activity`GO:0003682^molecular_function^chromatin binding`GO:0003677^molecular_function^DNA binding`GO:0003678^molecular_function^DNA helicase activity`GO:0008270^molecular_function^zinc ion binding`GO:0001709^biological_process^cell fate determin…	GO:0005515^molecular_function^protein binding	.	.
c2964_g1	c2964_g1_i1	.	.	.	c2964_g1_i1|m.1050	2-286[+]	.	.	.	.	.	.	.	.	.	.
c2969_g1	c2969_g1_i1	.	.	.	.	.	.	.	.	.	.	.	.	.	.	.
c2973_g1	c2973_g1_i1	.	.	.	.	.	.	.	.	.	.	.	.	.	.	.
c2975_g1	c2975_g1_i1	SKIP8_ARATH^SKIP8_ARATH^Q:3-236,H:129-205^74.36%ID^E:6e-35^RecName: Full=F-box protein SKIP8;^Eukaryota; Viridiplantae; Streptophyta; Embryophyta; Tracheophyta; Spermatophyta; Magnoliophyta; eudicotyledons; Gunneridae; Pentapetalae; rosids; malvids; Brassicales; Brassicaceae; Camelineae; Arabidopsis	.	.	c2975_g1_i1|m.1054	3-236[+]	SKIP8_ARATH^SKIP8_ARATH^Q:1-78,H:129-205^74.36%ID^E:6e-35^RecName: Full=F-box protein SKIP8;^Eukaryota; Viridiplantae; Streptophyta; Embryophyta; Tracheophyta; Spermatophyta; Magnoliophyta; eudicotyledons; Gunneridae; Pentapetalae; rosids; malvids; Brassicales; Brassicaceae; Camelineae; Arabidopsis	.	PF13474.1^SnoaL_3^SnoaL-like domain^3-78^E:5.9e-11	.	.	.	GO:0016567^biological_process^protein ubiquitination	.	.	.
c2980_g1	c2980_g1_i1	.	.	.	.	.	.	.	.	.	.	.	.	.	.	.
c2983_g1	c2983_g1_i1	GSTX3_SOYBN^GSTX3_SOYBN^Q:178-2,H:3-61^62.71%ID^E:2e-19^RecName: Full=Glutathione S-transferase 3;^Eukaryota; Viridiplantae; Streptophyta; Embryophyta; Tracheophyta; Spermatophyta; Magnoliophyta; eudicotyledons; Gunneridae; Pentapetalae; rosids; fabids; Fabales; Fabaceae; Papilionoideae; Phaseoleae; Glycine; Soja	.	.	c2983_g1_i1|m.1058	2-190[-]	GSTX3_SOYBN^GSTX3_SOYBN^Q:5-63,H:3-61^62.71%ID^E:1e-19^RecName: Full=Glutathione S-transferase 3;^Eukaryota; Viridiplantae; Streptophyta; Embryophyta; Tracheophyta; Spermatophyta; Magnoliophyta; eudicotyledons; Gunneridae; Pentapetalae; rosids; fabids; Fabales; Fabaceae; Papilionoideae; Phaseoleae; Glycine; Soja	.	PF13417.1^GST_N_3^Glutathione S-transferase, N-terminal domain^9-63^E:1.8e-05`PF02798.15^GST_N^Glutathione S-transferase, N-terminal domain^10-62^E:6.5e-08	.	.	.	GO:0004364^molecular_function^glutathione transferase activity	GO:0005515^molecular_function^protein binding	.	.
c2987_g1	c2987_g1_i1	.	.	.	c2987_g1_i1|m.1059	2-238[+]	.	.	.	.	.	.	.	.	.	.
c2988_g1	c2988_g1_i1	SAHH_BOVIN^SAHH_BOVIN^Q:3-866,H:146-432^81.94%ID^E:2e-172^RecName: Full=Adenosylhomocysteinase;^Eukaryota; Metazoa; Chordata; Craniata; Vertebrata; Euteleostomi; Mammalia; Eutheria; Laurasiatheria; Cetartiodactyla; Ruminantia; Pecora; Bovidae; Bovinae; Bos	.	.	c2988_g1_i1|m.1060	3-869[+]	SAHH_BOVIN^SAHH_BOVIN^Q:1-288,H:146-432^81.94%ID^E:6e-173^RecName: Full=Adenosylhomocysteinase;^Eukaryota; Metazoa; Chordata; Craniata; Vertebrata; Euteleostomi; Mammalia; Eutheria; Laurasiatheria; Cetartiodactyla; Ruminantia; Pecora; Bovidae; Bovinae; Bos	.	PF05221.12^AdoHcyase^S-adenosyl-L-homocysteine hydrolase^2-287^E:1.8e-58`PF00670.16^AdoHcyase_NAD^S-adenosyl-L-homocysteine hydrolase, NAD binding domain^46-207^E:4.6e-86`PF02826.14^2-Hacid_dh_C^D-isomer specific 2-hydroxyacid dehydrogenase, NAD binding domain^62-155^E:1.1e-08	.	.	COG0499^May play a key role in the regulation of the intracellular concentration of adenosylhomocysteine (By similarity)	GO:0005829^cellular_component^cytosol`GO:0070062^cellular_component^extracellular vesicular exosome`GO:0042470^cellular_component^melanosome`GO:0004013^molecular_function^adenosylhomocysteinase activity`GO:0005507^molecular_function^copper ion binding`GO:0043621^molecular_function^protein self-association`GO:0006730^biological_process^one-carbon metabolic process`GO:0019510^biological_process^S-a…	GO:0004013^molecular_function^adenosylhomocysteinase activity`GO:0006730^biological_process^one-carbon metabolic process`GO:0051287^molecular_function^NAD binding`GO:0055114^biological_process^oxidation-reduction process	.	.
c2991_g1	c2991_g1_i1	.	.	.	.	.	.	.	.	.	.	.	.	.	.	.
c2994_g1	c2994_g1_i1	PPR64_ARATH^PPR64_ARATH^Q:213-1,H:672-770^57.58%ID^E:9e-30^RecName: Full=Pentatricopeptide repeat-containing protein At1g30610, chloroplastic;^Eukaryota; Viridiplantae; Streptophyta; Embryophyta; Tracheophyta; Spermatophyta; Magnoliophyta; eudicotyledons; Gunneridae; Pentapetalae; rosids; malvids; Brassicales; Brassicaceae; Camelineae; Arabidopsis	.	.	c2994_g1_i1|m.1061	1-213[-]	PPR64_ARATH^PPR64_ARATH^Q:1-71,H:672-770^57.58%ID^E:8e-30^RecName: Full=Pentatricopeptide repeat-containing protein At1g30610, chloroplastic;^Eukaryota; Viridiplantae; Streptophyta; Embryophyta; Tracheophyta; Spermatophyta; Magnoliophyta; eudicotyledons; Gunneridae; Pentapetalae; rosids; malvids; Brassicales; Brassicaceae; Camelineae; Arabidopsis	.	PF01535.15^PPR^PPR repeat^3-22^E:0.19`PF13374.1^TPR_10^Tetratricopeptide repeat^25-47^E:0.31	.	.	.	GO:0009507^cellular_component^chloroplast`GO:0009793^biological_process^embryo development ending in seed dormancy	.	.	.
c3005_g1	c3005_g1_i1	PLT5_ARATH^PLT5_ARATH^Q:447-1,H:171-319^64.43%ID^E:4e-65^RecName: Full=Polyol transporter 5;^Eukaryota; Viridiplantae; Streptophyta; Embryophyta; Tracheophyta; Spermatophyta; Magnoliophyta; eudicotyledons; Gunneridae; Pentapetalae; rosids; malvids; Brassicales; Brassicaceae; Camelineae; Arabidopsis	.	.	c3005_g1_i1|m.1062	1-369[-]	PLT5_ARATH^PLT5_ARATH^Q:1-123,H:197-319^67.48%ID^E:4e-54^RecName: Full=Polyol transporter 5;^Eukaryota; Viridiplantae; Streptophyta; Embryophyta; Tracheophyta; Spermatophyta; Magnoliophyta; eudicotyledons; Gunneridae; Pentapetalae; rosids; malvids; Brassicales; Brassicaceae; Camelineae; Arabidopsis	.	PF00083.19^Sugar_tr^Sugar (and other) transporter^1-123^E:1.2e-15	.	.	COG0477^major facilitator Superfamily	GO:0016021^cellular_component^integral component of membrane`GO:0005886^cellular_component^plasma membrane`GO:0015591^molecular_function^D-ribose transmembrane transporter activity`GO:0015148^molecular_function^D-xylose transmembrane transporter activity`GO:0005354^molecular_function^galactose transmembrane transporter activity`GO:0005355^molecular_function^glucose transmembrane transporter activ…	GO:0022857^molecular_function^transmembrane transporter activity`GO:0055085^biological_process^transmembrane transport`GO:0016021^cellular_component^integral component of membrane	.	.
c3012_g1	c3012_g1_i1	.	.	.	.	.	.	.	.	.	.	.	.	.	.	.
c3032_g1	c3032_g1_i1	.	.	.	.	.	.	.	.	.	.	.	.	.	.	.
c3038_g1	c3038_g1_i1	PUMP5_ARATH^PUMP5_ARATH^Q:2-274,H:220-310^75.82%ID^E:1e-29^RecName: Full=Mitochondrial uncoupling protein 5;^Eukaryota; Viridiplantae; Streptophyta; Embryophyta; Tracheophyta; Spermatophyta; Magnoliophyta; eudicotyledons; Gunneridae; Pentapetalae; rosids; malvids; Brassicales; Brassicaceae; Camelineae; Arabidopsis	.	.	.	.	.	.	.	.	.	.	GO:0016021^cellular_component^integral component of membrane`GO:0005743^cellular_component^mitochondrial inner membrane`GO:0005310^molecular_function^dicarboxylic acid transmembrane transporter activity`GO:0017077^molecular_function^oxidative phosphorylation uncoupler activity`GO:0006835^biological_process^dicarboxylic acid transport`GO:0006839^biological_process^mitochondrial transport`GO:001599…	.	.	.
c3043_g1	c3043_g1_i1	RING1_GOSHI^RING1_GOSHI^Q:438-160,H:185-277^50.54%ID^E:2e-27^RecName: Full=E3 ubiquitin-protein ligase RING1;^Eukaryota; Viridiplantae; Streptophyta; Embryophyta; Tracheophyta; Spermatophyta; Magnoliophyta; eudicotyledons; Gunneridae; Pentapetalae; rosids; malvids; Malvales; Malvaceae; Malvoideae; Gossypium	.	.	c3043_g1_i1|m.1069	37-507[-]	RING1_GOSHI^RING1_GOSHI^Q:19-130,H:180-292^45.13%ID^E:9e-28^RecName: Full=E3 ubiquitin-protein ligase RING1;^Eukaryota; Viridiplantae; Streptophyta; Embryophyta; Tracheophyta; Spermatophyta; Magnoliophyta; eudicotyledons; Gunneridae; Pentapetalae; rosids; malvids; Malvales; Malvaceae; Malvoideae; Gossypium	.	PF13639.1^zf-RING_2^Ring finger domain^62-104^E:3.6e-13`PF00097.20^zf-C3HC4^Zinc finger, C3HC4 type (RING finger)^63-103^E:2.2e-05`PF13923.1^zf-C3HC4_2^Zinc finger, C3HC4 type (RING finger)^63-103^E:2.6e-05	.	.	.	GO:0016874^molecular_function^ligase activity`GO:0008270^molecular_function^zinc ion binding`GO:0016567^biological_process^protein ubiquitination	GO:0005515^molecular_function^protein binding`GO:0008270^molecular_function^zinc ion binding`GO:0046872^molecular_function^metal ion binding	.	.
c3045_g1	c3045_g1_i1	.	.	.	c3045_g1_i1|m.1071	1-204[-]	.	.	.	.	.	.	.	.	.	.
c3047_g1	c3047_g1_i1	.	.	.	c3047_g1_i1|m.1072	120-296[+]	.	.	PF07800.7^DUF1644^Protein of unknown function (DUF1644)^22-58^E:5.9e-18	.	.	.	.	.	.	.
c3049_g1	c3049_g1_i1	.	.	.	c3049_g1_i1|m.1073	2-214[-]	.	.	.	.	.	.	.	.	.	.
c3054_g1	c3054_g1_i1	.	.	.	.	.	.	.	.	.	.	.	.	.	.	.
c3060_g1	c3060_g1_i1	KNAT3_ARATH^KNAT3_ARATH^Q:615-391,H:330-404^96%ID^E:5e-42^RecName: Full=Homeobox protein knotted-1-like 3;^Eukaryota; Viridiplantae; Streptophyta; Embryophyta; Tracheophyta; Spermatophyta; Magnoliophyta; eudicotyledons; Gunneridae; Pentapetalae; rosids; malvids; Brassicales; Brassicaceae; Camelineae; Arabidopsis	.	.	.	.	.	.	.	.	.	.	GO:0005829^cellular_component^cytosol`GO:0005634^cellular_component^nucleus`GO:0003677^molecular_function^DNA binding`GO:0003700^molecular_function^sequence-specific DNA binding transcription factor activity`GO:0071345^biological_process^cellular response to cytokine stimulus`GO:0009722^biological_process^detection of cytokinin stimulus`GO:0009416^biological_process^response to light stimulus	.	.	.
c3064_g1	c3064_g1_i1	Y2245_ARATH^Y2245_ARATH^Q:213-1,H:388-458^84.51%ID^E:1e-36^RecName: Full=Uncharacterized TPR repeat-containing protein At2g32450;^Eukaryota; Viridiplantae; Streptophyta; Embryophyta; Tracheophyta; Spermatophyta; Magnoliophyta; eudicotyledons; Gunneridae; Pentapetalae; rosids; malvids; Brassicales; Brassicaceae; Camelineae; Arabidopsis	.	.	c3064_g1_i1|m.1077	1-213[-]	Y2245_ARATH^Y2245_ARATH^Q:1-71,H:388-458^84.51%ID^E:1e-36^RecName: Full=Uncharacterized TPR repeat-containing protein At2g32450;^Eukaryota; Viridiplantae; Streptophyta; Embryophyta; Tracheophyta; Spermatophyta; Magnoliophyta; eudicotyledons; Gunneridae; Pentapetalae; rosids; malvids; Brassicales; Brassicaceae; Camelineae; Arabidopsis	.	PF13414.1^TPR_11^TPR repeat^3-39^E:4.3e-07`PF13181.1^TPR_8^Tetratricopeptide repeat^3-17^E:0.61`PF13371.1^TPR_9^Tetratricopeptide repeat^4-56^E:0.0027`PF13414.1^TPR_11^TPR repeat^21-70^E:3.2e-09`PF00515.23^TPR_1^Tetratricopeptide repeat^21-53^E:9.9e-08`PF07719.12^TPR_2^Tetratricopeptide repeat^21-48^E:0.00018`PF13428.1^TPR_14^Tetratricopeptide repeat^21-62^E:5.1e-06`PF13174.1^TPR_6^Tetratricopept…	.	.	COG0457^repeat-containing protein	GO:0005886^cellular_component^plasma membrane`GO:0005509^molecular_function^calcium ion binding`GO:0008270^molecular_function^zinc ion binding	GO:0005515^molecular_function^protein binding	.	.
c3066_g1	c3066_g1_i1	.	.	.	.	.	.	.	.	.	.	.	.	.	.	.
c3071_g1	c3071_g1_i1	.	.	.	.	.	.	.	.	.	.	.	.	.	.	.
c3073_g1	c3073_g1_i1	.	.	.	.	.	.	.	.	.	.	.	.	.	.	.
c3074_g1	c3074_g1_i1	Y4634_ARATH^Y4634_ARATH^Q:413-12,H:146-282^57.25%ID^E:4e-46^RecName: Full=Uncharacterized zinc finger protein At4g06634;^Eukaryota; Viridiplantae; Streptophyta; Embryophyta; Tracheophyta; Spermatophyta; Magnoliophyta; eudicotyledons; Gunneridae; Pentapetalae; rosids; malvids; Brassicales; Brassicaceae; Camelineae; Arabidopsis	.	.	c3074_g1_i1|m.1081	3-413[-]	Y4634_ARATH^Y4634_ARATH^Q:1-134,H:146-282^57.25%ID^E:4e-46^RecName: Full=Uncharacterized zinc finger protein At4g06634;^Eukaryota; Viridiplantae; Streptophyta; Embryophyta; Tracheophyta; Spermatophyta; Magnoliophyta; eudicotyledons; Gunneridae; Pentapetalae; rosids; malvids; Brassicales; Brassicaceae; Camelineae; Arabidopsis	.	PF13465.1^zf-H2C2_2^Zinc-finger double domain^10-36^E:3.5e-05`PF00096.21^zf-C2H2^Zinc finger, C2H2 type^23-48^E:0.00078`PF13894.1^zf-C2H2_4^C2H2-type zinc finger^23-48^E:0.0012`PF00096.21^zf-C2H2^Zinc finger, C2H2 type^86-111^E:0.0014`PF13894.1^zf-C2H2_4^C2H2-type zinc finger^86-111^E:0.044	.	.	COG5048^Zinc finger protein	GO:0046872^molecular_function^metal ion binding`GO:0043565^molecular_function^sequence-specific DNA binding	GO:0046872^molecular_function^metal ion binding	.	.
c3075_g1	c3075_g1_i1	.	.	.	.	.	.	.	.	.	.	.	.	.	.	.
c3078_g1	c3078_g1_i1	MSH1_ARATH^MSH1_ARATH^Q:541-5,H:884-1045^46.93%ID^E:2e-43^RecName: Full=DNA mismatch repair protein MSH1, mitochondrial;^Eukaryota; Viridiplantae; Streptophyta; Embryophyta; Tracheophyta; Spermatophyta; Magnoliophyta; eudicotyledons; Gunneridae; Pentapetalae; rosids; malvids; Brassicales; Brassicaceae; Camelineae; Arabidopsis	.	.	c3078_g1_i1|m.1086	2-541[-]	MSH1_ARATH^MSH1_ARATH^Q:1-179,H:884-1045^46.93%ID^E:2e-43^RecName: Full=DNA mismatch repair protein MSH1, mitochondrial;^Eukaryota; Viridiplantae; Streptophyta; Embryophyta; Tracheophyta; Spermatophyta; Magnoliophyta; eudicotyledons; Gunneridae; Pentapetalae; rosids; malvids; Brassicales; Brassicaceae; Camelineae; Arabidopsis	.	.	.	.	COG0249^that it carries out the mismatch recognition step. This protein has a weak ATPase activity (By similarity)	GO:0009507^cellular_component^chloroplast`GO:0005739^cellular_component^mitochondrion`GO:0032301^cellular_component^MutSalpha complex`GO:0000228^cellular_component^nuclear chromosome`GO:0005524^molecular_function^ATP binding`GO:0003684^molecular_function^damaged DNA binding`GO:0008094^molecular_function^DNA-dependent ATPase activity`GO:0000400^molecular_function^four-way junction DNA binding`GO:0…	.	.	.
c3082_g1	c3082_g1_i1	NIK3_ARATH^NIK3_ARATH^Q:269-3,H:310-398^78.65%ID^E:1e-42^RecName: Full=Protein NSP-INTERACTING KINASE 3;^Eukaryota; Viridiplantae; Streptophyta; Embryophyta; Tracheophyta; Spermatophyta; Magnoliophyta; eudicotyledons; Gunneridae; Pentapetalae; rosids; malvids; Brassicales; Brassicaceae; Camelineae; Arabidopsis	.	.	c3082_g1_i1|m.1087	3-269[-]	NIK3_ARATH^NIK3_ARATH^Q:1-89,H:310-398^78.65%ID^E:1e-42^RecName: Full=Protein NSP-INTERACTING KINASE 3;^Eukaryota; Viridiplantae; Streptophyta; Embryophyta; Tracheophyta; Spermatophyta; Magnoliophyta; eudicotyledons; Gunneridae; Pentapetalae; rosids; malvids; Brassicales; Brassicaceae; Camelineae; Arabidopsis	.	PF07714.12^Pkinase_Tyr^Protein tyrosine kinase^1-81^E:4.2e-12`PF00069.20^Pkinase^Protein kinase domain^1-81^E:4.6e-09	.	.	COG0515^Serine Threonine protein kinase	GO:0016021^cellular_component^integral component of membrane`GO:0005886^cellular_component^plasma membrane`GO:0005524^molecular_function^ATP binding`GO:0004674^molecular_function^protein serine/threonine kinase activity`GO:0006952^biological_process^defense response`GO:0016032^biological_process^viral process	GO:0004672^molecular_function^protein kinase activity`GO:0006468^biological_process^protein phosphorylation`GO:0005524^molecular_function^ATP binding	.	.
c3084_g1	c3084_g1_i1	UBE11_ARATH^UBE11_ARATH^Q:3-581,H:695-887^70.98%ID^E:3e-86^RecName: Full=Ubiquitin-activating enzyme E1 1;^Eukaryota; Viridiplantae; Streptophyta; Embryophyta; Tracheophyta; Spermatophyta; Magnoliophyta; eudicotyledons; Gunneridae; Pentapetalae; rosids; malvids; Brassicales; Brassicaceae; Camelineae; Arabidopsis	.	.	c3084_g1_i1|m.1088	3-581[+]	UBE11_ARATH^UBE11_ARATH^Q:1-193,H:695-887^70.98%ID^E:5e-95^RecName: Full=Ubiquitin-activating enzyme E1 1;^Eukaryota; Viridiplantae; Streptophyta; Embryophyta; Tracheophyta; Spermatophyta; Magnoliophyta; eudicotyledons; Gunneridae; Pentapetalae; rosids; malvids; Brassicales; Brassicaceae; Camelineae; Arabidopsis	.	PF02134.16^UBACT^Repeat in ubiquitin-activating (UBA) protein^85-140^E:3.1e-07	.	.	COG0476^UBA THIF-type NAD FAD binding protein	GO:0005829^cellular_component^cytosol`GO:0005886^cellular_component^plasma membrane`GO:0009506^cellular_component^plasmodesma`GO:0005524^molecular_function^ATP binding`GO:0016874^molecular_function^ligase activity`GO:0008641^molecular_function^small protein activating enzyme activity`GO:0004842^molecular_function^ubiquitin-protein transferase activity`GO:0016567^biological_process^protein ubiquit…	GO:0005524^molecular_function^ATP binding`GO:0008641^molecular_function^small protein activating enzyme activity`GO:0006464^biological_process^cellular protein modification process	.	.
c3088_g1	c3088_g1_i1	.	.	.	.	.	.	.	.	.	.	.	.	.	.	.
c3092_g1	c3092_g1_i1	.	.	.	.	.	.	.	.	.	.	.	.	.	.	.
c3092_g1	c3092_g1_i2	.	.	.	c3092_g1_i2|m.1093	255-557[+]	.	.	.	.	.	.	.	.	.	.
c3093_g1	c3093_g1_i1	.	.	.	c3093_g1_i1|m.1096	2-277[-]	.	.	.	.	.	.	.	.	.	.
c3094_g1	c3094_g1_i1	SRG1_ARATH^SRG1_ARATH^Q:200-3,H:252-317^60.61%ID^E:7e-23^RecName: Full=Protein SRG1;^Eukaryota; Viridiplantae; Streptophyta; Embryophyta; Tracheophyta; Spermatophyta; Magnoliophyta; eudicotyledons; Gunneridae; Pentapetalae; rosids; malvids; Brassicales; Brassicaceae; Camelineae; Arabidopsis	.	.	c3094_g1_i1|m.1097	3-200[-]	SRG1_ARATH^SRG1_ARATH^Q:1-66,H:252-317^60.61%ID^E:6e-23^RecName: Full=Protein SRG1;^Eukaryota; Viridiplantae; Streptophyta; Embryophyta; Tracheophyta; Spermatophyta; Magnoliophyta; eudicotyledons; Gunneridae; Pentapetalae; rosids; malvids; Brassicales; Brassicaceae; Camelineae; Arabidopsis	.	PF03171.15^2OG-FeII_Oxy^2OG-Fe(II) oxygenase superfamily^2-58^E:9.6e-12	.	.	COG3491^2OGFe(II) oxygenase	GO:0046872^molecular_function^metal ion binding`GO:0016682^molecular_function^oxidoreductase activity, acting on diphenols and related substances as donors, oxygen as acceptor`GO:0016706^molecular_function^oxidoreductase activity, acting on paired donors, with incorporation or reduction of molecular oxygen, 2-oxoglutarate as one donor, and incorporation of one atom each of oxygen into both donors…	GO:0016491^molecular_function^oxidoreductase activity`GO:0016706^molecular_function^oxidoreductase activity, acting on paired donors, with incorporation or reduction of molecular oxygen, 2-oxoglutarate as one donor, and incorporation of one atom each of oxygen into both donors`GO:0055114^biological_process^oxidation-reduction process	.	.
c3102_g1	c3102_g1_i1	IDND_VITVI^IDND_VITVI^Q:212-9,H:18-85^80.88%ID^E:9e-36^RecName: Full=L-idonate 5-dehydrogenase;^Eukaryota; Viridiplantae; Streptophyta; Embryophyta; Tracheophyta; Spermatophyta; Magnoliophyta; eudicotyledons; Gunneridae; Pentapetalae; rosids; Vitales; Vitaceae; Vitis	.	.	c3102_g1_i1|m.1098	3-230[-]	IDND_VITVI^IDND_VITVI^Q:7-74,H:18-85^80.88%ID^E:8e-36^RecName: Full=L-idonate 5-dehydrogenase;^Eukaryota; Viridiplantae; Streptophyta; Embryophyta; Tracheophyta; Spermatophyta; Magnoliophyta; eudicotyledons; Gunneridae; Pentapetalae; rosids; Vitales; Vitaceae; Vitis	.	PF08240.7^ADH_N^Alcohol dehydrogenase GroES-like domain^32-74^E:6.7e-10	.	.	COG1063^Dehydrogenase	GO:0005829^cellular_component^cytosol`GO:0031966^cellular_component^mitochondrial membrane`GO:0005886^cellular_component^plasma membrane`GO:0009506^cellular_component^plasmodesma`GO:0003939^molecular_function^L-iditol 2-dehydrogenase activity`GO:0008270^molecular_function^zinc ion binding`GO:0046183^biological_process^L-idonate catabolic process	GO:0016491^molecular_function^oxidoreductase activity`GO:0055114^biological_process^oxidation-reduction process	.	.
c3105_g1	c3105_g1_i1	Y5614_ARATH^Y5614_ARATH^Q:307-2,H:652-753^64.71%ID^E:2e-36^RecName: Full=Probable LRR receptor-like serine/threonine-protein kinase At1g56140;^Eukaryota; Viridiplantae; Streptophyta; Embryophyta; Tracheophyta; Spermatophyta; Magnoliophyta; eudicotyledons; Gunneridae; Pentapetalae; rosids; malvids; Brassicales; Brassicaceae; Camelineae; Arabidopsis	.	.	c3105_g1_i1|m.1100	5-307[-]	Y5614_ARATH^Y5614_ARATH^Q:1-100,H:652-751^65%ID^E:5e-36^RecName: Full=Probable LRR receptor-like serine/threonine-protein kinase At1g56140;^Eukaryota; Viridiplantae; Streptophyta; Embryophyta; Tracheophyta; Spermatophyta; Magnoliophyta; eudicotyledons; Gunneridae; Pentapetalae; rosids; malvids; Brassicales; Brassicaceae; Camelineae; Arabidopsis	.	PF07714.12^Pkinase_Tyr^Protein tyrosine kinase^43-98^E:1.7e-06	.	.	COG0515^Serine Threonine protein kinase	GO:0016021^cellular_component^integral component of membrane`GO:0005886^cellular_component^plasma membrane`GO:0005524^molecular_function^ATP binding`GO:0004674^molecular_function^protein serine/threonine kinase activity	GO:0004672^molecular_function^protein kinase activity`GO:0006468^biological_process^protein phosphorylation	.	.
c3106_g1	c3106_g1_i1	.	.	.	c3106_g1_i1|m.1101	3-161[-]	.	.	.	.	.	.	.	.	.	.
c3111_g1	c3111_g1_i1	.	.	.	.	.	.	.	.	.	.	.	.	.	.	.
c3113_g1	c3113_g1_i1	.	.	.	.	.	.	.	.	.	.	.	.	.	.	.
c3116_g1	c3116_g1_i1	CLPX_YERPS^CLPX_YERPS^Q:2-163,H:360-409^48.15%ID^E:2e-08^RecName: Full=ATP-dependent Clp protease ATP-binding subunit ClpX {ECO:0000255|HAMAP-Rule:MF_00175};^Bacteria; Proteobacteria; Gammaproteobacteria; Enterobacteriales; Enterobacteriaceae; Yersinia	.	.	c3116_g1_i1|m.1102	2-259[+]	CLPX_YERPS^CLPX_YERPS^Q:1-54,H:360-409^48.15%ID^E:2e-08^RecName: Full=ATP-dependent Clp protease ATP-binding subunit ClpX {ECO:0000255|HAMAP-Rule:MF_00175};^Bacteria; Proteobacteria; Gammaproteobacteria; Enterobacteriales; Enterobacteriaceae; Yersinia	.	.	.	.	COG1219^ATP-dependent specificity component of the Clp protease. It directs the protease to specific substrates. Can perform chaperone functions in the absence of ClpP (By similarity)	GO:0005524^molecular_function^ATP binding`GO:0008270^molecular_function^zinc ion binding`GO:0006457^biological_process^protein folding	.	.	.
c3120_g1	c3120_g1_i1	RGP1_BOVIN^RGP1_BOVIN^Q:73-375,H:231-331^32.04%ID^E:5e-07^RecName: Full=RAB6A-GEF complex partner protein 2 {ECO:0000305};^Eukaryota; Metazoa; Chordata; Craniata; Vertebrata; Euteleostomi; Mammalia; Eutheria; Laurasiatheria; Cetartiodactyla; Ruminantia; Pecora; Bovidae; Bovinae; Bos	.	.	c3120_g1_i1|m.1104	1-429[+]	RGP1_BOVIN^RGP1_BOVIN^Q:25-125,H:231-331^32.04%ID^E:5e-07^RecName: Full=RAB6A-GEF complex partner protein 2 {ECO:0000305};^Eukaryota; Metazoa; Chordata; Craniata; Vertebrata; Euteleostomi; Mammalia; Eutheria; Laurasiatheria; Cetartiodactyla; Ruminantia; Pecora; Bovidae; Bovinae; Bos	.	PF08737.5^Rgp1^Rgp1^25-125^E:2.8e-17	.	.	.	GO:0005829^cellular_component^cytosol`GO:0016020^cellular_component^membrane`GO:0043234^cellular_component^protein complex`GO:0034066^cellular_component^RIC1-RGP1 guanyl-nucleotide exchange factor complex`GO:0017137^molecular_function^Rab GTPase binding`GO:0017112^molecular_function^Rab guanyl-nucleotide exchange factor activity`GO:1903363^biological_process^negative regulation of cellular protei…	.	.	.
c3121_g1	c3121_g1_i1	EF1G2_ORYSJ^EF1G2_ORYSJ^Q:2-469,H:62-217^76.92%ID^E:2e-74^RecName: Full=Elongation factor 1-gamma 2;^Eukaryota; Viridiplantae; Streptophyta; Embryophyta; Tracheophyta; Spermatophyta; Magnoliophyta; Liliopsida; Poales; Poaceae; BEP clade; Ehrhartoideae; Oryzeae; Oryza	.	.	c3121_g1_i1|m.1107	2-697[+]	EF1G_PRUAV^EF1G_PRUAV^Q:1-232,H:62-289^77.59%ID^E:2e-107^RecName: Full=Elongation factor 1-gamma;^Eukaryota; Viridiplantae; Streptophyta; Embryophyta; Tracheophyta; Spermatophyta; Magnoliophyta; eudicotyledons; Gunneridae; Pentapetalae; rosids; fabids; Rosales; Rosaceae; Maloideae; Amygdaleae; Prunus	.	PF14497.1^GST_C_3^Glutathione S-transferase, C-terminal domain^28-131^E:2.3e-07`PF00043.20^GST_C^Glutathione S-transferase, C-terminal domain^67-136^E:4.7e-11`PF13410.1^GST_C_2^Glutathione S-transferase, C-terminal domain^67-129^E:3e-08`PF00647.14^EF1G^Elongation factor 1 gamma, conserved domain^204-231^E:7.1e-07	.	.	.	GO:0003746^molecular_function^translation elongation factor activity	GO:0003746^molecular_function^translation elongation factor activity`GO:0006414^biological_process^translational elongation	.	.
c3122_g1	c3122_g1_i2	.	.	.	c3122_g1_i2|m.1109	75-275[+]	.	.	.	.	.	.	.	.	.	.
c3125_g1	c3125_g1_i1	.	.	.	.	.	.	.	.	.	.	.	.	.	.	.
c3127_g1	c3127_g1_i1	Y5020_ARATH^Y5020_ARATH^Q:633-112,H:117-290^58.62%ID^E:1e-54^RecName: Full=Probable inactive receptor kinase At5g10020;^Eukaryota; Viridiplantae; Streptophyta; Embryophyta; Tracheophyta; Spermatophyta; Magnoliophyta; eudicotyledons; Gunneridae; Pentapetalae; rosids; malvids; Brassicales; Brassicaceae; Camelineae; Arabidopsis`Y5020_ARATH^Y5020_ARATH^Q:633-115,H:266-428^32.95%ID^E:1e-09^RecName: Fu…	.	.	c3127_g1_i1|m.1112	109-633[-]	Y5020_ARATH^Y5020_ARATH^Q:1-174,H:117-290^58.62%ID^E:1e-64^RecName: Full=Probable inactive receptor kinase At5g10020;^Eukaryota; Viridiplantae; Streptophyta; Embryophyta; Tracheophyta; Spermatophyta; Magnoliophyta; eudicotyledons; Gunneridae; Pentapetalae; rosids; malvids; Brassicales; Brassicaceae; Camelineae; Arabidopsis`Y5020_ARATH^Y5020_ARATH^Q:8-173,H:341-509^32.39%ID^E:2e-13^RecName: Full=P…	.	PF13516.1^LRR_6^Leucine Rich repeat^7-19^E:0.52`PF13504.1^LRR_7^Leucine rich repeat^7-19^E:0.57`PF00560.28^LRR_1^Leucine Rich Repeat^8-25^E:0.063`PF12799.2^LRR_4^Leucine Rich repeats (2 copies)^32-70^E:5.4e-07`PF00560.28^LRR_1^Leucine Rich Repeat^32-54^E:0.0075`PF13855.1^LRR_8^Leucine rich repeat^32-90^E:3.6e-09`PF13516.1^LRR_6^Leucine Rich repeat^32-52^E:0.14`PF13504.1^LRR_7^Leucine rich repeat^…	.	.	COG0515^Serine Threonine protein kinase	GO:0005829^cellular_component^cytosol`GO:0016021^cellular_component^integral component of membrane`GO:0005886^cellular_component^plasma membrane`GO:0005524^molecular_function^ATP binding`GO:0004672^molecular_function^protein kinase activity	GO:0005515^molecular_function^protein binding	.	.
c3128_g1	c3128_g1_i1	.	.	.	c3128_g1_i1|m.1113	1-330[+]	.	.	.	.	.	.	.	.	.	.
c3137_g1	c3137_g1_i1	AOX1_TOBAC^AOX1_TOBAC^Q:287-3,H:75-172^65.31%ID^E:2e-38^RecName: Full=Ubiquinol oxidase 1, mitochondrial;^Eukaryota; Viridiplantae; Streptophyta; Embryophyta; Tracheophyta; Spermatophyta; Magnoliophyta; eudicotyledons; Gunneridae; Pentapetalae; asterids; lamiids; Solanales; Solanaceae; Nicotianoideae; Nicotianeae; Nicotiana	.	.	c3137_g1_i1|m.1116	3-314[-]	AOX1_TOBAC^AOX1_TOBAC^Q:10-104,H:75-172^65.31%ID^E:2e-38^RecName: Full=Ubiquinol oxidase 1, mitochondrial;^Eukaryota; Viridiplantae; Streptophyta; Embryophyta; Tracheophyta; Spermatophyta; Magnoliophyta; eudicotyledons; Gunneridae; Pentapetalae; asterids; lamiids; Solanales; Solanaceae; Nicotianoideae; Nicotianeae; Nicotiana	.	.	.	.	.	GO:0016021^cellular_component^integral component of membrane`GO:0005743^cellular_component^mitochondrial inner membrane`GO:0070469^cellular_component^respiratory chain`GO:0009916^molecular_function^alternative oxidase activity`GO:0046872^molecular_function^metal ion binding	.	.	.
c3143_g1	c3143_g1_i1	.	.	.	.	.	.	.	.	.	.	.	.	.	.	.
c3146_g1	c3146_g1_i1	PRS6B_SOLTU^PRS6B_SOLTU^Q:274-2,H:45-135^96.7%ID^E:3e-54^RecName: Full=26S protease regulatory subunit 6B homolog;^Eukaryota; Viridiplantae; Streptophyta; Embryophyta; Tracheophyta; Spermatophyta; Magnoliophyta; eudicotyledons; Gunneridae; Pentapetalae; asterids; lamiids; Solanales; Solanaceae; Solanoideae; Solaneae; Solanum	.	.	c3146_g1_i1|m.1118	2-274[-]	PRS6B_SOLTU^PRS6B_SOLTU^Q:1-91,H:45-135^96.7%ID^E:2e-54^RecName: Full=26S protease regulatory subunit 6B homolog;^Eukaryota; Viridiplantae; Streptophyta; Embryophyta; Tracheophyta; Spermatophyta; Magnoliophyta; eudicotyledons; Gunneridae; Pentapetalae; asterids; lamiids; Solanales; Solanaceae; Solanoideae; Solaneae; Solanum	.	.	.	.	.	GO:0005737^cellular_component^cytoplasm`GO:0005634^cellular_component^nucleus`GO:0000502^cellular_component^proteasome complex`GO:0005524^molecular_function^ATP binding`GO:0016787^molecular_function^hydrolase activity`GO:0030163^biological_process^protein catabolic process	.	.	.
c3150_g1	c3150_g1_i1	PROF1_LILLO^PROF1_LILLO^Q:3-92,H:102-131^76.67%ID^E:2e-09^RecName: Full=Profilin-1;^Eukaryota; Viridiplantae; Streptophyta; Embryophyta; Tracheophyta; Spermatophyta; Magnoliophyta; Liliopsida; Liliales; Liliaceae; Lilium	.	.	.	.	.	.	.	.	.	.	GO:0005737^cellular_component^cytoplasm`GO:0005856^cellular_component^cytoskeleton`GO:0030036^biological_process^actin cytoskeleton organization	.	.	.
c3154_g1	c3154_g1_i1	SCR_IPONI^SCR_IPONI^Q:1051-5,H:1-336^67.13%ID^E:9e-103^RecName: Full=Protein SCARECROW;^Eukaryota; Viridiplantae; Streptophyta; Embryophyta; Tracheophyta; Spermatophyta; Magnoliophyta; eudicotyledons; Gunneridae; Pentapetalae; asterids; lamiids; Solanales; Convolvulaceae; Ipomoeeae; Ipomoea	.	.	c3154_g1_i1|m.1120	2-1072[-]	SCR_IPONI^SCR_IPONI^Q:8-356,H:1-336^74.31%ID^E:5e-144^RecName: Full=Protein SCARECROW;^Eukaryota; Viridiplantae; Streptophyta; Embryophyta; Tracheophyta; Spermatophyta; Magnoliophyta; eudicotyledons; Gunneridae; Pentapetalae; asterids; lamiids; Solanales; Convolvulaceae; Ipomoeeae; Ipomoea	.	.	.	.	.	GO:0005634^cellular_component^nucleus`GO:0007275^biological_process^multicellular organismal development`GO:0006355^biological_process^regulation of transcription, DNA-templated`GO:0006351^biological_process^transcription, DNA-templated	.	.	.
c3163_g1	c3163_g1_i1	MIP2_ARATH^MIP2_ARATH^Q:318-55,H:2251-2338^47.73%ID^E:1e-19^RecName: Full=MAG2-interacting protein 2 {ECO:0000303|PubMed:24118572};^Eukaryota; Viridiplantae; Streptophyta; Embryophyta; Tracheophyta; Spermatophyta; Magnoliophyta; eudicotyledons; Gunneridae; Pentapetalae; rosids; malvids; Brassicales; Brassicaceae; Camelineae; Arabidopsis	.	.	c3163_g1_i1|m.1126	1-318[-]	MIP2_ARATH^MIP2_ARATH^Q:1-106,H:2251-2356^46.23%ID^E:4e-23^RecName: Full=MAG2-interacting protein 2 {ECO:0000303|PubMed:24118572};^Eukaryota; Viridiplantae; Streptophyta; Embryophyta; Tracheophyta; Spermatophyta; Magnoliophyta; eudicotyledons; Gunneridae; Pentapetalae; rosids; malvids; Brassicales; Brassicaceae; Camelineae; Arabidopsis	.	.	.	.	.	GO:0005789^cellular_component^endoplasmic reticulum membrane`GO:0051604^biological_process^protein maturation`GO:0015031^biological_process^protein transport`GO:0006624^biological_process^vacuolar protein processing	.	.	.
c3167_g1	c3167_g1_i1	.	.	.	c3167_g1_i1|m.1127	59-205[+]	.	.	.	.	.	.	.	.	.	.
c3174_g1	c3174_g1_i1	.	.	.	.	.	.	.	.	.	.	.	.	.	.	.
c3185_g1	c3185_g1_i1	.	.	.	.	.	.	.	.	.	.	.	.	.	.	.
c3186_g1	c3186_g1_i1	.	.	.	.	.	.	.	.	.	.	.	.	.	.	.
c3187_g1	c3187_g1_i1	.	.	.	.	.	.	.	.	.	.	.	.	.	.	.
c3189_g1	c3189_g1_i1	.	.	.	c3189_g1_i1|m.1129	2-226[-]	.	.	.	.	.	.	.	.	.	.
c3192_g1	c3192_g1_i1	NOL_ORYSJ^NOL_ORYSJ^Q:231-4,H:131-206^78.95%ID^E:3e-38^RecName: Full=Chlorophyll(ide) b reductase NOL, chloroplastic;^Eukaryota; Viridiplantae; Streptophyta; Embryophyta; Tracheophyta; Spermatophyta; Magnoliophyta; Liliopsida; Poales; Poaceae; BEP clade; Ehrhartoideae; Oryzeae; Oryza	.	.	c3192_g1_i1|m.1130	1-231[-]	NOL_ORYSJ^NOL_ORYSJ^Q:1-76,H:131-206^78.95%ID^E:3e-38^RecName: Full=Chlorophyll(ide) b reductase NOL, chloroplastic;^Eukaryota; Viridiplantae; Streptophyta; Embryophyta; Tracheophyta; Spermatophyta; Magnoliophyta; Liliopsida; Poales; Poaceae; BEP clade; Ehrhartoideae; Oryzeae; Oryza	.	PF00106.20^adh_short^short chain dehydrogenase^1-65^E:9.3e-07	.	.	COG1028^short-chain dehydrogenase reductase	GO:0009535^cellular_component^chloroplast thylakoid membrane`GO:0034256^molecular_function^chlorophyll(ide) b reductase activity`GO:0015996^biological_process^chlorophyll catabolic process`GO:0010304^biological_process^PSII associated light-harvesting complex II catabolic process	GO:0016491^molecular_function^oxidoreductase activity`GO:0008152^biological_process^metabolic process	.	.
c3201_g1	c3201_g1_i2	UBC20_ARATH^UBC20_ARATH^Q:268-23,H:71-152^78.05%ID^E:2e-40^RecName: Full=Ubiquitin-conjugating enzyme E2 20;^Eukaryota; Viridiplantae; Streptophyta; Embryophyta; Tracheophyta; Spermatophyta; Magnoliophyta; eudicotyledons; Gunneridae; Pentapetalae; rosids; malvids; Brassicales; Brassicaceae; Camelineae; Arabidopsis	.	.	c3201_g1_i2|m.1131	2-286[-]	UBC20_ARATH^UBC20_ARATH^Q:7-88,H:71-152^78.05%ID^E:2e-40^RecName: Full=Ubiquitin-conjugating enzyme E2 20;^Eukaryota; Viridiplantae; Streptophyta; Embryophyta; Tracheophyta; Spermatophyta; Magnoliophyta; eudicotyledons; Gunneridae; Pentapetalae; rosids; malvids; Brassicales; Brassicaceae; Camelineae; Arabidopsis	.	PF00179.21^UQ_con^Ubiquitin-conjugating enzyme^6-88^E:1.2e-33	.	.	COG5078^ubiquitin-conjugating enzyme	GO:0016881^molecular_function^acid-amino acid ligase activity`GO:0005524^molecular_function^ATP binding`GO:0004842^molecular_function^ubiquitin-protein transferase activity`GO:0008283^biological_process^cell proliferation	.	.	.
c3205_g1	c3205_g1_i1	.	.	.	c3205_g1_i1|m.1133	2-196[+]	.	.	.	.	.	.	.	.	.	.
c3206_g1	c3206_g1_i1	.	.	.	.	.	.	.	.	.	.	.	.	.	.	.
c3212_g1	c3212_g1_i1	.	.	.	.	.	.	.	.	.	.	.	.	.	.	.
c3217_g1	c3217_g1_i1	.	.	.	c3217_g1_i1|m.1136	1-249[+]	.	.	.	.	.	.	.	.	.	.
c3218_g1	c3218_g1_i1	.	.	.	c3218_g1_i1|m.1137	18-215[+]	.	.	.	.	.	.	.	.	.	.
c3235_g1	c3235_g1_i1	FRO7_ARATH^FRO7_ARATH^Q:4-450,H:247-394^30.92%ID^E:1e-14^RecName: Full=Ferric reduction oxidase 7, chloroplastic;^Eukaryota; Viridiplantae; Streptophyta; Embryophyta; Tracheophyta; Spermatophyta; Magnoliophyta; eudicotyledons; Gunneridae; Pentapetalae; rosids; malvids; Brassicales; Brassicaceae; Camelineae; Arabidopsis	.	.	.	.	.	.	.	.	.	.	GO:0009507^cellular_component^chloroplast`GO:0031969^cellular_component^chloroplast membrane`GO:0016021^cellular_component^integral component of membrane`GO:0000293^molecular_function^ferric-chelate reductase activity`GO:0046872^molecular_function^metal ion binding`GO:0006811^biological_process^ion transport`GO:0009767^biological_process^photosynthetic electron transport chain	.	.	.
c3239_g1	c3239_g1_i1	IDN2_ARATH^IDN2_ARATH^Q:12-272,H:59-157^33.33%ID^E:3e-08^RecName: Full=Protein INVOLVED IN DE NOVO 2 {ECO:0000303|PubMed:19915591};^Eukaryota; Viridiplantae; Streptophyta; Embryophyta; Tracheophyta; Spermatophyta; Magnoliophyta; eudicotyledons; Gunneridae; Pentapetalae; rosids; malvids; Brassicales; Brassicaceae; Camelineae; Arabidopsis	.	.	c3239_g1_i1|m.1140	3-272[+]	IDN2_ARATH^IDN2_ARATH^Q:4-90,H:59-157^33.33%ID^E:3e-08^RecName: Full=Protein INVOLVED IN DE NOVO 2 {ECO:0000303|PubMed:19915591};^Eukaryota; Viridiplantae; Streptophyta; Embryophyta; Tracheophyta; Spermatophyta; Magnoliophyta; eudicotyledons; Gunneridae; Pentapetalae; rosids; malvids; Brassicales; Brassicaceae; Camelineae; Arabidopsis	.	PF03470.9^zf-XS^XS zinc finger domain^2-34^E:2.4e-05`PF03468.9^XS^XS domain^58-90^E:1e-05	.	.	.	GO:0003723^molecular_function^RNA binding`GO:0006342^biological_process^chromatin silencing`GO:0006306^biological_process^DNA methylation`GO:0031047^biological_process^gene silencing by RNA`GO:0046686^biological_process^response to cadmium ion	GO:0031047^biological_process^gene silencing by RNA	.	.
c3241_g1	c3241_g1_i1	.	.	.	.	.	.	.	.	.	.	.	.	.	.	.
c3247_g1	c3247_g1_i1	.	.	.	.	.	.	.	.	.	.	.	.	.	.	.
c3248_g1	c3248_g1_i1	TIO_ARATH^TIO_ARATH^Q:3-443,H:1172-1319^76.35%ID^E:1e-70^RecName: Full=Serine/threonine-protein kinase TIO;^Eukaryota; Viridiplantae; Streptophyta; Embryophyta; Tracheophyta; Spermatophyta; Magnoliophyta; eudicotyledons; Gunneridae; Pentapetalae; rosids; malvids; Brassicales; Brassicaceae; Camelineae; Arabidopsis	.	.	c3248_g1_i1|m.1143	3-452[+]	TIO_ARATH^TIO_ARATH^Q:1-147,H:1172-1319^76.35%ID^E:7e-71^RecName: Full=Serine/threonine-protein kinase TIO;^Eukaryota; Viridiplantae; Streptophyta; Embryophyta; Tracheophyta; Spermatophyta; Magnoliophyta; eudicotyledons; Gunneridae; Pentapetalae; rosids; malvids; Brassicales; Brassicaceae; Camelineae; Arabidopsis	.	PF00514.18^Arm^Armadillo/beta-catenin-like repeat^20-52^E:0.00026	.	.	COG0515^Serine Threonine protein kinase	GO:0005856^cellular_component^cytoskeleton`GO:0009524^cellular_component^phragmoplast`GO:0005524^molecular_function^ATP binding`GO:0004674^molecular_function^protein serine/threonine kinase activity`GO:0000911^biological_process^cytokinesis by cell plate formation`GO:0009558^biological_process^embryo sac cellularization	GO:0005515^molecular_function^protein binding	.	.
c3254_g1	c3254_g1_i1	.	.	.	.	.	.	.	.	.	.	.	.	.	.	.
c3260_g1	c3260_g1_i1	DNJC2_DANRE^DNJC2_DANRE^Q:1-189,H:549-611^44.44%ID^E:4e-09^RecName: Full=DnaJ homolog subfamily C member 2;^Eukaryota; Metazoa; Chordata; Craniata; Vertebrata; Euteleostomi; Actinopterygii; Neopterygii; Teleostei; Ostariophysi; Cypriniformes; Cyprinidae; Danio	.	.	c3260_g1_i1|m.1148	1-192[+]	DNJC2_DANRE^DNJC2_DANRE^Q:1-63,H:549-611^44.44%ID^E:1e-09^RecName: Full=DnaJ homolog subfamily C member 2;^Eukaryota; Metazoa; Chordata; Craniata; Vertebrata; Euteleostomi; Actinopterygii; Neopterygii; Teleostei; Ostariophysi; Cypriniformes; Cyprinidae; Danio	.	PF13921.1^Myb_DNA-bind_6^Myb-like DNA-binding domain^5-57^E:2.9e-06`PF00249.26^Myb_DNA-binding^Myb-like DNA-binding domain^5-46^E:4.7e-06	.	.	.	GO:0005829^cellular_component^cytosol`GO:0005634^cellular_component^nucleus`GO:0003682^molecular_function^chromatin binding`GO:0003677^molecular_function^DNA binding`GO:0042393^molecular_function^histone binding`GO:0043130^molecular_function^ubiquitin binding`GO:0016568^biological_process^chromatin modification`GO:0045893^biological_process^positive regulation of transcription, DNA-templated`GO:0…	GO:0003682^molecular_function^chromatin binding	.	.
c3262_g1	c3262_g1_i1	.	.	.	c3262_g1_i1|m.1150	2-298[+]	.	.	.	.	.	.	.	.	.	.
c3267_g1	c3267_g1_i1	.	.	.	.	.	.	.	.	.	.	.	.	.	.	.
c3268_g1	c3268_g1_i1	.	.	.	.	.	.	.	.	.	.	.	.	.	.	.
c3269_g1	c3269_g1_i1	.	.	.	c3269_g1_i1|m.1154	1-294[-]	.	.	PF04147.7^Nop14^Nop14-like family^3-98^E:6.2e-09	.	.	.	.	GO:0032040^cellular_component^small-subunit processome	.	.
c3270_g1	c3270_g1_i1	TBB_PHYCI^TBB_PHYCI^Q:1-417,H:105-243^97.84%ID^E:1e-76^RecName: Full=Tubulin beta chain;^Eukaryota; Stramenopiles; Oomycetes; Peronosporales; Phytophthora	.	.	.	.	.	.	.	.	.	.	GO:0005737^cellular_component^cytoplasm`GO:0005874^cellular_component^microtubule`GO:0005525^molecular_function^GTP binding`GO:0003924^molecular_function^GTPase activity`GO:0005200^molecular_function^structural constituent of cytoskeleton`GO:0007017^biological_process^microtubule-based process`GO:0051258^biological_process^protein polymerization	.	.	.
c3271_g1	c3271_g1_i1	.	.	.	.	.	.	.	.	.	.	.	.	.	.	.
c3276_g1	c3276_g1_i1	.	.	.	.	.	.	.	.	.	.	.	.	.	.	.
c3283_g1	c3283_g1_i1	P4KG5_ARATH^P4KG5_ARATH^Q:615-31,H:442-630^46.97%ID^E:4e-29^RecName: Full=Phosphatidylinositol 4-kinase gamma 5;^Eukaryota; Viridiplantae; Streptophyta; Embryophyta; Tracheophyta; Spermatophyta; Magnoliophyta; eudicotyledons; Gunneridae; Pentapetalae; rosids; malvids; Brassicales; Brassicaceae; Camelineae; Arabidopsis	.	.	c3283_g1_i1|m.1159	145-486[-]	P4KG7_ARATH^P4KG7_ARATH^Q:5-113,H:495-613^44.35%ID^E:1e-11^RecName: Full=Phosphatidylinositol 4-kinase gamma 7;^Eukaryota; Viridiplantae; Streptophyta; Embryophyta; Tracheophyta; Spermatophyta; Magnoliophyta; eudicotyledons; Gunneridae; Pentapetalae; rosids; malvids; Brassicales; Brassicaceae; Camelineae; Arabidopsis	.	.	.	.	.	GO:0004430^molecular_function^1-phosphatidylinositol 4-kinase activity`GO:0046854^biological_process^phosphatidylinositol phosphorylation`GO:0046777^biological_process^protein autophosphorylation	.	.	.
c3285_g1	c3285_g1_i1	.	.	.	.	.	.	.	.	.	.	.	.	.	.	.
c3289_g1	c3289_g1_i2	.	.	.	.	.	.	.	.	.	.	.	.	.	.	.
c3290_g1	c3290_g1_i1	.	.	.	.	.	.	.	.	.	.	.	.	.	.	.
c3295_g1	c3295_g1_i2	.	.	.	.	.	.	.	.	.	.	.	.	.	.	.
c3299_g1	c3299_g1_i1	.	.	.	.	.	.	.	.	.	.	.	.	.	.	.
c3301_g1	c3301_g1_i1	.	.	.	.	.	.	.	.	.	.	.	.	.	.	.
c3307_g1	c3307_g1_i1	.	.	.	.	.	.	.	.	.	.	.	.	.	.	.
c3308_g1	c3308_g1_i1	LPAT2_BRAOL^LPAT2_BRAOL^Q:1-183,H:321-384^62.5%ID^E:2e-17^RecName: Full=1-acyl-sn-glycerol-3-phosphate acyltransferase 2;^Eukaryota; Viridiplantae; Streptophyta; Embryophyta; Tracheophyta; Spermatophyta; Magnoliophyta; eudicotyledons; Gunneridae; Pentapetalae; rosids; malvids; Brassicales; Brassicaceae; Brassiceae; Brassica	.	.	c3308_g1_i1|m.1164	1-204[+]	LPAT2_BRAOL^LPAT2_BRAOL^Q:1-61,H:321-384^62.5%ID^E:8e-18^RecName: Full=1-acyl-sn-glycerol-3-phosphate acyltransferase 2;^Eukaryota; Viridiplantae; Streptophyta; Embryophyta; Tracheophyta; Spermatophyta; Magnoliophyta; eudicotyledons; Gunneridae; Pentapetalae; rosids; malvids; Brassicales; Brassicaceae; Brassiceae; Brassica	.	.	.	.	.	GO:0005789^cellular_component^endoplasmic reticulum membrane`GO:0016021^cellular_component^integral component of membrane`GO:0003841^molecular_function^1-acylglycerol-3-phosphate O-acyltransferase activity`GO:0016024^biological_process^CDP-diacylglycerol biosynthetic process	.	.	.
c3312_g1	c3312_g1_i1	TLPH_ARATH^TLPH_ARATH^Q:18-368,H:118-239^59.84%ID^E:2e-44^RecName: Full=Thaumatin-like protein;^Eukaryota; Viridiplantae; Streptophyta; Embryophyta; Tracheophyta; Spermatophyta; Magnoliophyta; eudicotyledons; Gunneridae; Pentapetalae; rosids; malvids; Brassicales; Brassicaceae; Camelineae; Arabidopsis	.	.	c3312_g1_i1|m.1166	3-587[+]	TLPH_ARATH^TLPH_ARATH^Q:6-122,H:118-239^59.84%ID^E:3e-45^RecName: Full=Thaumatin-like protein;^Eukaryota; Viridiplantae; Streptophyta; Embryophyta; Tracheophyta; Spermatophyta; Magnoliophyta; eudicotyledons; Gunneridae; Pentapetalae; rosids; malvids; Brassicales; Brassicaceae; Camelineae; Arabidopsis	.	PF00314.12^Thaumatin^Thaumatin family^6-122^E:1.3e-46	.	.	NOG70012^	.	.	.	.
c3323_g1	c3323_g1_i1	.	.	.	.	.	.	.	.	.	.	.	.	.	.	.
c3324_g1	c3324_g1_i1	RZ22A_ARATH^RZ22A_ARATH^Q:76-270,H:1-65^84.62%ID^E:1e-31^RecName: Full=Serine/arginine-rich splicing factor RSZ22A;^Eukaryota; Viridiplantae; Streptophyta; Embryophyta; Tracheophyta; Spermatophyta; Magnoliophyta; eudicotyledons; Gunneridae; Pentapetalae; rosids; malvids; Brassicales; Brassicaceae; Camelineae; Arabidopsis	.	.	c3324_g1_i1|m.1170	76-270[+]	RZ22A_ARATH^RZ22A_ARATH^Q:1-65,H:1-65^84.62%ID^E:5e-32^RecName: Full=Serine/arginine-rich splicing factor RSZ22A;^Eukaryota; Viridiplantae; Streptophyta; Embryophyta; Tracheophyta; Spermatophyta; Magnoliophyta; eudicotyledons; Gunneridae; Pentapetalae; rosids; malvids; Brassicales; Brassicaceae; Camelineae; Arabidopsis	.	PF00076.17^RRM_1^RNA recognition motif. (a.k.a. RRM, RBD, or RNP domain)^4-62^E:3.9e-18`PF14259.1^RRM_6^RNA recognition motif (a.k.a. RRM, RBD, or RNP domain)^4-60^E:2.8e-12`PF13893.1^RRM_5^RNA recognition motif. (a.k.a. RRM, RBD, or RNP domain)^21-61^E:4.6e-07	.	.	.	GO:0005829^cellular_component^cytosol`GO:0005730^cellular_component^nucleolus`GO:0005681^cellular_component^spliceosomal complex`GO:0003676^molecular_function^nucleic acid binding`GO:0000166^molecular_function^nucleotide binding`GO:0008270^molecular_function^zinc ion binding`GO:0006397^biological_process^mRNA processing`GO:0008380^biological_process^RNA splicing	GO:0003676^molecular_function^nucleic acid binding	.	.
c3324_g2	c3324_g2_i1	RZ22A_ARATH^RZ22A_ARATH^Q:67-261,H:1-65^86.15%ID^E:4e-32^RecName: Full=Serine/arginine-rich splicing factor RSZ22A;^Eukaryota; Viridiplantae; Streptophyta; Embryophyta; Tracheophyta; Spermatophyta; Magnoliophyta; eudicotyledons; Gunneridae; Pentapetalae; rosids; malvids; Brassicales; Brassicaceae; Camelineae; Arabidopsis	.	.	c3324_g2_i1|m.1173	67-261[+]	RZ22A_ARATH^RZ22A_ARATH^Q:1-65,H:1-65^86.15%ID^E:1e-32^RecName: Full=Serine/arginine-rich splicing factor RSZ22A;^Eukaryota; Viridiplantae; Streptophyta; Embryophyta; Tracheophyta; Spermatophyta; Magnoliophyta; eudicotyledons; Gunneridae; Pentapetalae; rosids; malvids; Brassicales; Brassicaceae; Camelineae; Arabidopsis	.	PF00076.17^RRM_1^RNA recognition motif. (a.k.a. RRM, RBD, or RNP domain)^4-62^E:4.8e-18`PF14259.1^RRM_6^RNA recognition motif (a.k.a. RRM, RBD, or RNP domain)^4-60^E:9.5e-12`PF13893.1^RRM_5^RNA recognition motif. (a.k.a. RRM, RBD, or RNP domain)^21-61^E:4.6e-07	.	.	.	GO:0005829^cellular_component^cytosol`GO:0005730^cellular_component^nucleolus`GO:0005681^cellular_component^spliceosomal complex`GO:0003676^molecular_function^nucleic acid binding`GO:0000166^molecular_function^nucleotide binding`GO:0008270^molecular_function^zinc ion binding`GO:0006397^biological_process^mRNA processing`GO:0008380^biological_process^RNA splicing	GO:0003676^molecular_function^nucleic acid binding	.	.
c3340_g1	c3340_g1_i1	DNJH_CUCSA^DNJH_CUCSA^Q:609-175,H:274-413^57.93%ID^E:6e-42^RecName: Full=DnaJ protein homolog;^Eukaryota; Viridiplantae; Streptophyta; Embryophyta; Tracheophyta; Spermatophyta; Magnoliophyta; eudicotyledons; Gunneridae; Pentapetalae; rosids; fabids; Cucurbitales; Cucurbitaceae; Benincaseae; Cucumis	.	.	c3340_g1_i1|m.1174	172-471[-]	DNJH_ATRNU^DNJH_ATRNU^Q:1-99,H:322-417^59.6%ID^E:4e-31^RecName: Full=DnaJ protein homolog ANJ1;^Eukaryota; Viridiplantae; Streptophyta; Embryophyta; Tracheophyta; Spermatophyta; Magnoliophyta; eudicotyledons; Gunneridae; Pentapetalae; Caryophyllales; Amaranthaceae; Chenopodioideae; Atripliceae; Atriplex	.	.	.	.	.	GO:0016020^cellular_component^membrane`GO:0005524^molecular_function^ATP binding`GO:0046872^molecular_function^metal ion binding`GO:0006457^biological_process^protein folding`GO:0009408^biological_process^response to heat	.	.	.
c3359_g1	c3359_g1_i1	IRX9H_ARATH^IRX9H_ARATH^Q:2-280,H:269-361^70.97%ID^E:2e-43^RecName: Full=Probable beta-1,4-xylosyltransferase IRX9H;^Eukaryota; Viridiplantae; Streptophyta; Embryophyta; Tracheophyta; Spermatophyta; Magnoliophyta; eudicotyledons; Gunneridae; Pentapetalae; rosids; malvids; Brassicales; Brassicaceae; Camelineae; Arabidopsis	.	.	c3359_g1_i1|m.1177	2-280[+]	IRX9H_ARATH^IRX9H_ARATH^Q:1-93,H:269-361^70.97%ID^E:2e-43^RecName: Full=Probable beta-1,4-xylosyltransferase IRX9H;^Eukaryota; Viridiplantae; Streptophyta; Embryophyta; Tracheophyta; Spermatophyta; Magnoliophyta; eudicotyledons; Gunneridae; Pentapetalae; rosids; malvids; Brassicales; Brassicaceae; Camelineae; Arabidopsis	.	PF03360.11^Glyco_transf_43^Glycosyltransferase family 43^5-93^E:3.9e-17	.	.	.	GO:0005794^cellular_component^Golgi apparatus`GO:0000139^cellular_component^Golgi membrane`GO:0016021^cellular_component^integral component of membrane`GO:0015018^molecular_function^galactosylgalactosylxylosylprotein 3-beta-glucuronosyltransferase activity`GO:0042285^molecular_function^xylosyltransferase activity`GO:0071555^biological_process^cell wall organization`GO:0010417^biological_process^g…	GO:0015018^molecular_function^galactosylgalactosylxylosylprotein 3-beta-glucuronosyltransferase activity`GO:0016020^cellular_component^membrane	.	.
c3365_g1	c3365_g1_i1	.	.	.	c3365_g1_i1|m.1179	3-470[-]	.	.	.	.	.	.	.	.	.	.
c3366_g1	c3366_g1_i1	PPR59_ARATH^PPR59_ARATH^Q:234-1,H:181-258^61.54%ID^E:2e-27^RecName: Full=Putative pentatricopeptide repeat-containing protein At1g26500;^Eukaryota; Viridiplantae; Streptophyta; Embryophyta; Tracheophyta; Spermatophyta; Magnoliophyta; eudicotyledons; Gunneridae; Pentapetalae; rosids; malvids; Brassicales; Brassicaceae; Camelineae; Arabidopsis	.	.	c3366_g1_i1|m.1181	1-234[-]	PPR59_ARATH^PPR59_ARATH^Q:1-78,H:181-258^61.54%ID^E:2e-27^RecName: Full=Putative pentatricopeptide repeat-containing protein At1g26500;^Eukaryota; Viridiplantae; Streptophyta; Embryophyta; Tracheophyta; Spermatophyta; Magnoliophyta; eudicotyledons; Gunneridae; Pentapetalae; rosids; malvids; Brassicales; Brassicaceae; Camelineae; Arabidopsis	.	PF13041.1^PPR_2^PPR repeat family^3-47^E:1.2e-07`PF01535.15^PPR^PPR repeat^3-29^E:0.3`PF12854.2^PPR_1^PPR repeat^31-61^E:2.3e-05`PF13812.1^PPR_3^Pentatricopeptide repeat domain^35-67^E:0.013`PF01535.15^PPR^PPR repeat^36-66^E:2.6e-05	.	.	.	.	.	.	.
c3367_g1	c3367_g1_i1	.	.	.	.	.	.	.	.	.	.	.	.	.	.	.
c3368_g1	c3368_g1_i1	SILD_FORIN^SILD_FORIN^Q:514-2,H:14-183^59.65%ID^E:2e-62^RecName: Full=Secoisolariciresinol dehydrogenase;^Eukaryota; Viridiplantae; Streptophyta; Embryophyta; Tracheophyta; Spermatophyta; Magnoliophyta; eudicotyledons; Gunneridae; Pentapetalae; asterids; lamiids; Lamiales; Oleaceae; Forsythieae; Forsythia	.	.	.	.	.	.	.	.	.	.	GO:0016491^molecular_function^oxidoreductase activity	.	.	.
c3376_g1	c3376_g1_i1	.	.	.	.	.	.	.	.	.	.	.	.	.	.	.
c3379_g1	c3379_g1_i1	.	.	.	c3379_g1_i1|m.1186	165-317[-]	.	.	.	.	.	.	.	.	.	.
c3385_g1	c3385_g1_i1	.	.	.	.	.	.	.	.	.	.	.	.	.	.	.
c3392_g1	c3392_g1_i1	U74E1_ARATH^U74E1_ARATH^Q:3-269,H:298-386^57.3%ID^E:1e-34^RecName: Full=UDP-glycosyltransferase 74E1;^Eukaryota; Viridiplantae; Streptophyta; Embryophyta; Tracheophyta; Spermatophyta; Magnoliophyta; eudicotyledons; Gunneridae; Pentapetalae; rosids; malvids; Brassicales; Brassicaceae; Camelineae; Arabidopsis	.	.	c3392_g1_i1|m.1187	3-269[+]	U74E1_ARATH^U74E1_ARATH^Q:1-89,H:298-386^57.3%ID^E:1e-34^RecName: Full=UDP-glycosyltransferase 74E1;^Eukaryota; Viridiplantae; Streptophyta; Embryophyta; Tracheophyta; Spermatophyta; Magnoliophyta; eudicotyledons; Gunneridae; Pentapetalae; rosids; malvids; Brassicales; Brassicaceae; Camelineae; Arabidopsis	.	PF00201.13^UDPGT^UDP-glucoronosyl and UDP-glucosyl transferase^5-88^E:4.1e-19	.	.	.	GO:0016758^molecular_function^transferase activity, transferring hexosyl groups	GO:0016758^molecular_function^transferase activity, transferring hexosyl groups`GO:0008152^biological_process^metabolic process	.	.
c3395_g1	c3395_g1_i1	GLSN_MEDSA^GLSN_MEDSA^Q:611-6,H:1640-1836^82.18%ID^E:2e-107^RecName: Full=Glutamate synthase [NADH], amyloplastic;^Eukaryota; Viridiplantae; Streptophyta; Embryophyta; Tracheophyta; Spermatophyta; Magnoliophyta; eudicotyledons; Gunneridae; Pentapetalae; rosids; fabids; Fabales; Fabaceae; Papilionoideae; Trifolieae; Medicago	.	.	c3395_g1_i1|m.1188	3-611[-]	GLSN_MEDSA^GLSN_MEDSA^Q:1-202,H:1640-1836^82.18%ID^E:2e-107^RecName: Full=Glutamate synthase [NADH], amyloplastic;^Eukaryota; Viridiplantae; Streptophyta; Embryophyta; Tracheophyta; Spermatophyta; Magnoliophyta; eudicotyledons; Gunneridae; Pentapetalae; rosids; fabids; Fabales; Fabaceae; Papilionoideae; Trifolieae; Medicago	.	PF14691.1^Fer4_20^Dihydroprymidine dehydrogenase domain II, 4Fe-4S cluster^69-178^E:3.8e-24	.	.	.	GO:0009501^cellular_component^amyloplast`GO:0051538^molecular_function^3 iron, 4 sulfur cluster binding`GO:0050660^molecular_function^flavin adenine dinucleotide binding`GO:0010181^molecular_function^FMN binding`GO:0016040^molecular_function^glutamate synthase (NADH) activity`GO:0005506^molecular_function^iron ion binding`GO:0006541^biological_process^glutamine metabolic process`GO:0097054^biolog…	.	.	.
c3398_g1	c3398_g1_i1	LEU1_LEPIN^LEU1_LEPIN^Q:2-208,H:156-221^69.57%ID^E:2e-25^RecName: Full=2-isopropylmalate synthase {ECO:0000255|HAMAP-Rule:MF_01025};^Bacteria; Spirochaetes; Spirochaetales; Leptospiraceae; Leptospira	.	.	c3398_g1_i1|m.1191	2-208[+]	LEU1_LEPIN^LEU1_LEPIN^Q:1-69,H:156-221^69.57%ID^E:1e-25^RecName: Full=2-isopropylmalate synthase {ECO:0000255|HAMAP-Rule:MF_01025};^Bacteria; Spirochaetes; Spirochaetales; Leptospiraceae; Leptospira	.	PF00682.14^HMGL-like^HMGL-like^1-69^E:5.9e-18	.	.	COG0119^Catalyzes the condensation of the acetyl group of acetyl-CoA with 3-methyl-2-oxobutanoate (2-oxoisovalerate) to form 3-carboxy-3-hydroxy-4-methylpentanoate (2-isopropylmalate) (By similarity)	GO:0003852^molecular_function^2-isopropylmalate synthase activity`GO:0009098^biological_process^leucine biosynthetic process	GO:0003824^molecular_function^catalytic activity	.	.
c3404_g1	c3404_g1_i1	CSLH3_ORYSJ^CSLH3_ORYSJ^Q:340-5,H:493-604^54.46%ID^E:2e-36^RecName: Full=Putative cellulose synthase-like protein H3;^Eukaryota; Viridiplantae; Streptophyta; Embryophyta; Tracheophyta; Spermatophyta; Magnoliophyta; Liliopsida; Poales; Poaceae; BEP clade; Ehrhartoideae; Oryzeae; Oryza	.	.	c3404_g1_i1|m.1195	2-340[-]	CSLH3_ORYSJ^CSLH3_ORYSJ^Q:1-112,H:493-604^54.46%ID^E:2e-36^RecName: Full=Putative cellulose synthase-like protein H3;^Eukaryota; Viridiplantae; Streptophyta; Embryophyta; Tracheophyta; Spermatophyta; Magnoliophyta; Liliopsida; Poales; Poaceae; BEP clade; Ehrhartoideae; Oryzeae; Oryza	.	PF03552.9^Cellulose_synt^Cellulose synthase^1-109^E:2.7e-28`PF13632.1^Glyco_trans_2_3^Glycosyl transferase family group 2^4-104^E:1.4e-08	.	.	.	GO:0000139^cellular_component^Golgi membrane`GO:0016021^cellular_component^integral component of membrane`GO:0016760^molecular_function^cellulose synthase (UDP-forming) activity`GO:0071555^biological_process^cell wall organization`GO:0030244^biological_process^cellulose biosynthetic process	GO:0016760^molecular_function^cellulose synthase (UDP-forming) activity`GO:0030244^biological_process^cellulose biosynthetic process`GO:0016020^cellular_component^membrane	.	.
c3406_g1	c3406_g1_i1	.	.	.	c3406_g1_i1|m.1196	2-271[-]	.	.	.	.	.	.	.	.	.	.
c3407_g1	c3407_g1_i2	.	.	.	c3407_g1_i2|m.1198	1-186[-]	.	.	.	.	.	.	.	.	.	.
c3409_g1	c3409_g1_i1	.	.	.	.	.	.	.	.	.	.	.	.	.	.	.
c3410_g1	c3410_g1_i1	.	.	.	.	.	.	.	.	.	.	.	.	.	.	.
c3411_g1	c3411_g1_i1	OCT7_ARATH^OCT7_ARATH^Q:162-49,H:136-173^73.68%ID^E:5e-12^RecName: Full=Organic cation/carnitine transporter 7;^Eukaryota; Viridiplantae; Streptophyta; Embryophyta; Tracheophyta; Spermatophyta; Magnoliophyta; eudicotyledons; Gunneridae; Pentapetalae; rosids; malvids; Brassicales; Brassicaceae; Camelineae; Arabidopsis	.	.	c3411_g1_i1|m.1203	1-219[-]	OCT7_ARATH^OCT7_ARATH^Q:20-65,H:136-181^76.09%ID^E:3e-17^RecName: Full=Organic cation/carnitine transporter 7;^Eukaryota; Viridiplantae; Streptophyta; Embryophyta; Tracheophyta; Spermatophyta; Magnoliophyta; eudicotyledons; Gunneridae; Pentapetalae; rosids; malvids; Brassicales; Brassicaceae; Camelineae; Arabidopsis	.	PF00083.19^Sugar_tr^Sugar (and other) transporter^6-68^E:2.5e-05	.	.	COG0477^major facilitator Superfamily	GO:0016021^cellular_component^integral component of membrane`GO:0005886^cellular_component^plasma membrane`GO:0005524^molecular_function^ATP binding`GO:0090417^molecular_function^N-methylnicotinate transporter activity`GO:0090416^molecular_function^nicotinate transporter activity`GO:0022857^molecular_function^transmembrane transporter activity`GO:2001143^biological_process^N-methylnicotinate tran…	GO:0022857^molecular_function^transmembrane transporter activity`GO:0055085^biological_process^transmembrane transport`GO:0016021^cellular_component^integral component of membrane	.	.
c3414_g1	c3414_g1_i1	.	.	.	c3414_g1_i1|m.1204	2-286[-]	.	.	.	.	.	.	.	.	.	.
c3414_g1	c3414_g1_i2	.	.	.	c3414_g1_i2|m.1205	55-294[-]	.	.	.	.	.	.	.	.	.	.
c3415_g1	c3415_g1_i1	GSTT1_ARATH^GSTT1_ARATH^Q:716-78,H:29-245^62.21%ID^E:8e-98^RecName: Full=Glutathione S-transferase T1;^Eukaryota; Viridiplantae; Streptophyta; Embryophyta; Tracheophyta; Spermatophyta; Magnoliophyta; eudicotyledons; Gunneridae; Pentapetalae; rosids; malvids; Brassicales; Brassicaceae; Camelineae; Arabidopsis	.	.	c3415_g1_i1|m.1206	75-719[-]	GSTT1_ARATH^GSTT1_ARATH^Q:2-214,H:29-245^62.21%ID^E:3e-98^RecName: Full=Glutathione S-transferase T1;^Eukaryota; Viridiplantae; Streptophyta; Embryophyta; Tracheophyta; Spermatophyta; Magnoliophyta; eudicotyledons; Gunneridae; Pentapetalae; rosids; malvids; Brassicales; Brassicaceae; Camelineae; Arabidopsis	.	PF02798.15^GST_N^Glutathione S-transferase, N-terminal domain^1-49^E:4.3e-11`PF13409.1^GST_N_2^Glutathione S-transferase, N-terminal domain^5-49^E:1.3e-05`PF13417.1^GST_N_3^Glutathione S-transferase, N-terminal domain^7-53^E:5.9e-07`PF13410.1^GST_C_2^Glutathione S-transferase, C-terminal domain^106-176^E:1.1e-05	.	.	COG0625^glutathione s-transferase	GO:0005737^cellular_component^cytoplasm`GO:0005634^cellular_component^nucleus`GO:0005777^cellular_component^peroxisome`GO:0004364^molecular_function^glutathione transferase activity`GO:0004601^molecular_function^peroxidase activity`GO:0009636^biological_process^response to toxic substance`GO:0009407^biological_process^toxin catabolic process	GO:0005515^molecular_function^protein binding	.	.
c3420_g1	c3420_g1_i1	Y5516_ARATH^Y5516_ARATH^Q:677-216,H:434-613^38.04%ID^E:2e-29^RecName: Full=Probable leucine-rich repeat receptor-like protein kinase At5g05160;^Eukaryota; Viridiplantae; Streptophyta; Embryophyta; Tracheophyta; Spermatophyta; Magnoliophyta; eudicotyledons; Gunneridae; Pentapetalae; rosids; malvids; Brassicales; Brassicaceae; Camelineae; Arabidopsis	.	.	c3420_g1_i1|m.1208	150-788[-]	Y5516_ARATH^Y5516_ARATH^Q:38-199,H:434-621^36.98%ID^E:2e-31^RecName: Full=Probable leucine-rich repeat receptor-like protein kinase At5g05160;^Eukaryota; Viridiplantae; Streptophyta; Embryophyta; Tracheophyta; Spermatophyta; Magnoliophyta; eudicotyledons; Gunneridae; Pentapetalae; rosids; malvids; Brassicales; Brassicaceae; Camelineae; Arabidopsis	.	PF00069.20^Pkinase^Protein kinase domain^41-99^E:7.3e-06`PF07714.12^Pkinase_Tyr^Protein tyrosine kinase^41-106^E:0.00012	.	.	COG0515^Serine Threonine protein kinase	GO:0005618^cellular_component^cell wall`GO:0016021^cellular_component^integral component of membrane`GO:0005886^cellular_component^plasma membrane`GO:0005524^molecular_function^ATP binding`GO:0004674^molecular_function^protein serine/threonine kinase activity`GO:2000605^biological_process^positive regulation of secondary growth	GO:0004672^molecular_function^protein kinase activity`GO:0005524^molecular_function^ATP binding`GO:0006468^biological_process^protein phosphorylation	.	.
c3424_g1	c3424_g1_i2	EZA1_ARATH^EZA1_ARATH^Q:675-1,H:577-801^88%ID^E:1e-130^RecName: Full=Histone-lysine N-methyltransferase EZA1;^Eukaryota; Viridiplantae; Streptophyta; Embryophyta; Tracheophyta; Spermatophyta; Magnoliophyta; eudicotyledons; Gunneridae; Pentapetalae; rosids; malvids; Brassicales; Brassicaceae; Camelineae; Arabidopsis	.	.	c3424_g1_i2|m.1210	1-558[-]	EZ3_MAIZE^EZ3_MAIZE^Q:1-186,H:655-841^89.84%ID^E:4e-120^RecName: Full=Histone-lysine N-methyltransferase EZ3;^Eukaryota; Viridiplantae; Streptophyta; Embryophyta; Tracheophyta; Spermatophyta; Magnoliophyta; Liliopsida; Poales; Poaceae; PACMAD clade; Panicoideae; Andropogoneae; Zea	.	PF03638.10^TCR^Tesmin/TSO1-like CXC domain, cysteine-rich domain^29-61^E:0.00026`PF00856.23^SET^SET domain^103-178^E:7.3e-08	.	.	.	GO:0031519^cellular_component^PcG protein complex`GO:0003682^molecular_function^chromatin binding`GO:0018024^molecular_function^histone-lysine N-methyltransferase activity`GO:0006355^biological_process^regulation of transcription, DNA-templated`GO:0006351^biological_process^transcription, DNA-templated	GO:0005515^molecular_function^protein binding	.	.
c3424_g1	c3424_g1_i2	EZA1_ARATH^EZA1_ARATH^Q:675-1,H:577-801^88%ID^E:1e-130^RecName: Full=Histone-lysine N-methyltransferase EZA1;^Eukaryota; Viridiplantae; Streptophyta; Embryophyta; Tracheophyta; Spermatophyta; Magnoliophyta; eudicotyledons; Gunneridae; Pentapetalae; rosids; malvids; Brassicales; Brassicaceae; Camelineae; Arabidopsis	.	.	c3424_g1_i2|m.1211	306-674[-]	.	.	.	.	.	.	.	.	.	.
c3428_g1	c3428_g1_i1	.	.	.	c3428_g1_i1|m.1214	2-301[-]	.	.	.	.	.	.	.	.	.	.
[truncated: 85,721 more rows]
