# Supplementary material for: Parallel evolution of storage roots in morning glories (Convolvulaceae)
Source: BMC Plant Biol. 2018 May 29;18:95. doi: 10.1186/s12870-018-1307-4 (PMC5975488; doi:10.1186/s12870-018-1307-4)
Supplement: Supplementary file 11 — Table S11. Functional annotation of genes and transcripts in Distimake quinquefolius from Trinotate. (XLSX 23712 kb) [file 12870_2018_1307_MOESM11_ESM.xlsx]

## Sheet: trinotate_annotation_report
Table S11. Functional annotation of genes and transcripts in Distimake quinquefolius from Trinotate.
#gene_id	transcript_id	sprot_Top_BLASTX_hit	TrEMBL_Top_BLASTX_hit	RNAMMER	prot_id	prot_coords	sprot_Top_BLASTP_hit	TrEMBL_Top_BLASTP_hit	Pfam	SignalP	TmHMM	eggnog	gene_ontology_blast	gene_ontology_pfam	transcript	peptide
c0_g1	c0_g1_i1	.	.	.	.	.	.	.	.	.	.	.	.	.	.	.
c2_g1	c2_g1_i1	.	.	.	.	.	.	.	.	.	.	.	.	.	.	.
c11_g1	c11_g1_i1	.	.	.	c11_g1_i1|m.3	1-294[-]	.	.	.	.	.	.	.	.	.	.
c12_g1	c12_g1_i1	PP127_ARATH^PP127_ARATH^Q:418-8,H:545-681^57.66%ID^E:3e-51^RecName: Full=Putative pentatricopeptide repeat-containing protein At1g77010, mitochondrial;^Eukaryota; Viridiplantae; Streptophyta; Embryophyta; Tracheophyta; Spermatophyta; Magnoliophyta; eudicotyledons; Gunneridae; Pentapetalae; rosids; malvids; Brassicales; Brassicaceae; Camelineae; Arabidopsis	.	.	c12_g1_i1|m.4	2-418[-]	PP127_ARATH^PP127_ARATH^Q:1-137,H:545-681^57.66%ID^E:3e-51^RecName: Full=Putative pentatricopeptide repeat-containing protein At1g77010, mitochondrial;^Eukaryota; Viridiplantae; Streptophyta; Embryophyta; Tracheophyta; Spermatophyta; Magnoliophyta; eudicotyledons; Gunneridae; Pentapetalae; rosids; malvids; Brassicales; Brassicaceae; Camelineae; Arabidopsis	.	PF01535.15^PPR^PPR repeat^8-33^E:0.083`PF01535.15^PPR^PPR repeat^45-65^E:0.00054`PF01535.15^PPR^PPR repeat^117-139^E:0.33	.	.	.	GO:0005739^cellular_component^mitochondrion	.	.	.
c15_g1	c15_g1_i1	.	.	.	c15_g1_i1|m.5	98-253[-]	.	.	.	.	.	.	.	.	.	.
c17_g1	c17_g1_i1	Y3037_ARATH^Y3037_ARATH^Q:213-1,H:659-729^56.34%ID^E:1e-20^RecName: Full=Probable inactive leucine-rich repeat receptor-like protein kinase At3g03770;^Eukaryota; Viridiplantae; Streptophyta; Embryophyta; Tracheophyta; Spermatophyta; Magnoliophyta; eudicotyledons; Gunneridae; Pentapetalae; rosids; malvids; Brassicales; Brassicaceae; Camelineae; Arabidopsis	.	.	c17_g1_i1|m.6	1-231[-]	Y3037_ARATH^Y3037_ARATH^Q:7-77,H:659-729^56.34%ID^E:9e-21^RecName: Full=Probable inactive leucine-rich repeat receptor-like protein kinase At3g03770;^Eukaryota; Viridiplantae; Streptophyta; Embryophyta; Tracheophyta; Spermatophyta; Magnoliophyta; eudicotyledons; Gunneridae; Pentapetalae; rosids; malvids; Brassicales; Brassicaceae; Camelineae; Arabidopsis	.	.	.	.	.	GO:0016021^cellular_component^integral component of membrane`GO:0005886^cellular_component^plasma membrane`GO:0005524^molecular_function^ATP binding`GO:0004672^molecular_function^protein kinase activity	.	.	.
c24_g1	c24_g1_i1	.	.	.	.	.	.	.	.	.	.	.	.	.	.	.
c25_g1	c25_g1_i1	.	.	.	c25_g1_i1|m.7	3-230[-]	.	.	.	.	.	.	.	.	.	.
c34_g1	c34_g1_i1	.	.	.	c34_g1_i1|m.8	3-224[+]	.	.	.	.	.	.	.	.	.	.
c35_g1	c35_g1_i1	.	.	.	.	.	.	.	.	.	.	.	.	.	.	.
c44_g1	c44_g1_i1	.	.	.	.	.	.	.	.	.	.	.	.	.	.	.
c45_g1	c45_g1_i1	IF4G1_ARATH^IF4G1_ARATH^Q:246-79,H:725-780^51.79%ID^E:1e-10^RecName: Full=Eukaryotic translation initiation factor isoform 4G-1;^Eukaryota; Viridiplantae; Streptophyta; Embryophyta; Tracheophyta; Spermatophyta; Magnoliophyta; eudicotyledons; Gunneridae; Pentapetalae; rosids; malvids; Brassicales; Brassicaceae; Camelineae; Arabidopsis	.	.	c45_g1_i1|m.10	70-246[-]	IF4G1_ARATH^IF4G1_ARATH^Q:1-56,H:725-780^51.79%ID^E:6e-11^RecName: Full=Eukaryotic translation initiation factor isoform 4G-1;^Eukaryota; Viridiplantae; Streptophyta; Embryophyta; Tracheophyta; Spermatophyta; Magnoliophyta; eudicotyledons; Gunneridae; Pentapetalae; rosids; malvids; Brassicales; Brassicaceae; Camelineae; Arabidopsis	.	.	.	.	.	GO:0005737^cellular_component^cytoplasm`GO:0005829^cellular_component^cytosol`GO:0005634^cellular_component^nucleus`GO:0003743^molecular_function^translation initiation factor activity`GO:0006417^biological_process^regulation of translation	.	.	.
c46_g1	c46_g1_i1	.	.	.	.	.	.	.	.	.	.	.	.	.	.	.
c48_g1	c48_g1_i1	.	.	.	.	.	.	.	.	.	.	.	.	.	.	.
c49_g1	c49_g1_i1	.	.	.	.	.	.	.	.	.	.	.	.	.	.	.
c53_g1	c53_g1_i1	SYT5_ARATH^SYT5_ARATH^Q:326-18,H:155-257^78.64%ID^E:4e-50^RecName: Full=Synaptotagmin-5;^Eukaryota; Viridiplantae; Streptophyta; Embryophyta; Tracheophyta; Spermatophyta; Magnoliophyta; eudicotyledons; Gunneridae; Pentapetalae; rosids; malvids; Brassicales; Brassicaceae; Camelineae; Arabidopsis	.	.	c53_g1_i1|m.11	3-326[-]	SYT5_ARATH^SYT5_ARATH^Q:1-103,H:155-257^78.64%ID^E:3e-50^RecName: Full=Synaptotagmin-5;^Eukaryota; Viridiplantae; Streptophyta; Embryophyta; Tracheophyta; Spermatophyta; Magnoliophyta; eudicotyledons; Gunneridae; Pentapetalae; rosids; malvids; Brassicales; Brassicaceae; Camelineae; Arabidopsis	.	.	.	.	COG5038^c2 domain protein	GO:0012505^cellular_component^endomembrane system`GO:0005783^cellular_component^endoplasmic reticulum`GO:0016021^cellular_component^integral component of membrane`GO:0005886^cellular_component^plasma membrane`GO:0009506^cellular_component^plasmodesma`GO:0008289^molecular_function^lipid binding`GO:0046872^molecular_function^metal ion binding	.	.	.
c54_g1	c54_g1_i1	.	.	.	.	.	.	.	.	.	.	.	.	.	.	.
c57_g1	c57_g1_i1	LACS4_ARATH^LACS4_ARATH^Q:130-2,H:370-412^65.12%ID^E:7e-11^RecName: Full=Long chain acyl-CoA synthetase 4;^Eukaryota; Viridiplantae; Streptophyta; Embryophyta; Tracheophyta; Spermatophyta; Magnoliophyta; eudicotyledons; Gunneridae; Pentapetalae; rosids; malvids; Brassicales; Brassicaceae; Camelineae; Arabidopsis	.	.	.	.	.	.	.	.	.	COG1022^Amp-dependent synthetase and ligase	GO:0005794^cellular_component^Golgi apparatus`GO:0005886^cellular_component^plasma membrane`GO:0005524^molecular_function^ATP binding`GO:0004467^molecular_function^long-chain fatty acid-CoA ligase activity`GO:0006631^biological_process^fatty acid metabolic process	.	.	.
c60_g1	c60_g1_i1	.	.	.	c60_g1_i1|m.14	197-388[-]	.	.	.	.	.	.	.	.	.	.
c60_g1	c60_g1_i1	.	.	.	c60_g1_i1|m.15	140-310[+]	.	.	.	.	.	.	.	.	.	.
c61_g1	c61_g1_i1	.	.	.	.	.	.	.	.	.	.	.	.	.	.	.
c63_g1	c63_g1_i1	.	.	.	.	.	.	.	.	.	.	.	.	.	.	.
c69_g1	c69_g1_i1	.	.	.	.	.	.	.	.	.	.	.	.	.	.	.
c70_g1	c70_g1_i1	.	.	.	.	.	.	.	.	.	.	.	.	.	.	.
c73_g1	c73_g1_i1	.	.	.	c73_g1_i1|m.20	1-336[+]	.	.	.	.	.	.	.	.	.	.
c74_g1	c74_g1_i1	.	.	.	c74_g1_i1|m.22	194-487[-]	.	.	.	.	.	.	.	.	.	.
c76_g1	c76_g1_i1	VIL1_ARATH^VIL1_ARATH^Q:244-2,H:120-200^66.67%ID^E:7e-20^RecName: Full=VIN3-like protein 1;^Eukaryota; Viridiplantae; Streptophyta; Embryophyta; Tracheophyta; Spermatophyta; Magnoliophyta; eudicotyledons; Gunneridae; Pentapetalae; rosids; malvids; Brassicales; Brassicaceae; Camelineae; Arabidopsis	.	.	c76_g1_i1|m.24	2-244[-]	VIL1_ARATH^VIL1_ARATH^Q:1-81,H:120-200^66.67%ID^E:6e-29^RecName: Full=VIN3-like protein 1;^Eukaryota; Viridiplantae; Streptophyta; Embryophyta; Tracheophyta; Spermatophyta; Magnoliophyta; eudicotyledons; Gunneridae; Pentapetalae; rosids; malvids; Brassicales; Brassicaceae; Camelineae; Arabidopsis	.	.	.	.	.	GO:0005677^cellular_component^chromatin silencing complex`GO:0016607^cellular_component^nuclear speck`GO:0005634^cellular_component^nucleus`GO:0046872^molecular_function^metal ion binding`GO:0016568^biological_process^chromatin modification`GO:0009908^biological_process^flower development`GO:0016571^biological_process^histone methylation`GO:0045814^biological_process^negative regulation of gene e…	.	.	.
c77_g1	c77_g1_i1	AB1A_ARATH^AB1A_ARATH^Q:1-264,H:1215-1302^79.55%ID^E:5e-40^RecName: Full=ABC transporter A family member 1;^Eukaryota; Viridiplantae; Streptophyta; Embryophyta; Tracheophyta; Spermatophyta; Magnoliophyta; eudicotyledons; Gunneridae; Pentapetalae; rosids; malvids; Brassicales; Brassicaceae; Camelineae; Arabidopsis	.	.	c77_g1_i1|m.25	1-264[+]	AB1A_ARATH^AB1A_ARATH^Q:1-88,H:1215-1302^79.55%ID^E:4e-40^RecName: Full=ABC transporter A family member 1;^Eukaryota; Viridiplantae; Streptophyta; Embryophyta; Tracheophyta; Spermatophyta; Magnoliophyta; eudicotyledons; Gunneridae; Pentapetalae; rosids; malvids; Brassicales; Brassicaceae; Camelineae; Arabidopsis	.	PF12698.2^ABC2_membrane_3^ABC-2 family transporter protein^1-86^E:8.8e-10	.	.	COG1131^(ABC) transporter	GO:0016021^cellular_component^integral component of membrane`GO:0005774^cellular_component^vacuolar membrane`GO:0005524^molecular_function^ATP binding`GO:0016887^molecular_function^ATPase activity`GO:0006810^biological_process^transport	.	.	.
c83_g1	c83_g1_i1	.	.	.	.	.	.	.	.	.	.	.	.	.	.	.
c86_g1	c86_g1_i1	.	.	.	.	.	.	.	.	.	.	.	.	.	.	.
c88_g1	c88_g1_i1	.	.	.	c88_g1_i1|m.26	3-152[-]	.	.	.	.	.	.	.	.	.	.
c90_g1	c90_g1_i1	.	.	.	c90_g1_i1|m.27	3-230[-]	.	.	PF05327.6^RRN3^RNA polymerase I specific transcription initiation factor RRN3^4-57^E:5.7e-15	.	.	.	.	.	.	.
c92_g1	c92_g1_i1	SEC18_SCHPO^SEC18_SCHPO^Q:5-154,H:421-470^78%ID^E:2e-18^RecName: Full=Vesicular-fusion protein sec18;^Eukaryota; Fungi; Dikarya; Ascomycota; Taphrinomycotina; Schizosaccharomycetes; Schizosaccharomycetales; Schizosaccharomycetaceae; Schizosaccharomyces	.	.	c92_g1_i1|m.29	2-199[+]	SEC18_SCHPO^SEC18_SCHPO^Q:2-66,H:421-485^73.85%ID^E:3e-24^RecName: Full=Vesicular-fusion protein sec18;^Eukaryota; Fungi; Dikarya; Ascomycota; Taphrinomycotina; Schizosaccharomycetes; Schizosaccharomycetales; Schizosaccharomycetaceae; Schizosaccharomyces	.	.	.	.	COG0464^Aaa atpase	GO:0005737^cellular_component^cytoplasm`GO:0005524^molecular_function^ATP binding`GO:0016887^molecular_function^ATPase activity`GO:0006200^biological_process^ATP catabolic process`GO:0006888^biological_process^ER to Golgi vesicle-mediated transport`GO:0006886^biological_process^intracellular protein transport`GO:0042144^biological_process^vacuole fusion, non-autophagic	.	.	.
c98_g1	c98_g1_i1	.	.	.	.	.	.	.	.	.	.	.	.	.	.	.
c102_g1	c102_g1_i1	TRI65_MOUSE^TRI65_MOUSE^Q:15-173,H:22-74^43.4%ID^E:1e-07^RecName: Full=Tripartite motif-containing protein 65;^Eukaryota; Metazoa; Chordata; Craniata; Vertebrata; Euteleostomi; Mammalia; Eutheria; Euarchontoglires; Glires; Rodentia; Sciurognathi; Muroidea; Muridae; Murinae; Mus; Mus	.	.	c102_g1_i1|m.30	3-194[+]	TRI65_MOUSE^TRI65_MOUSE^Q:5-57,H:22-74^43.4%ID^E:6e-08^RecName: Full=Tripartite motif-containing protein 65;^Eukaryota; Metazoa; Chordata; Craniata; Vertebrata; Euteleostomi; Mammalia; Eutheria; Euarchontoglires; Glires; Rodentia; Sciurognathi; Muroidea; Muridae; Murinae; Mus; Mus	.	PF13923.1^zf-C3HC4_2^Zinc finger, C3HC4 type (RING finger)^2-34^E:4.9e-08`PF00097.20^zf-C3HC4^Zinc finger, C3HC4 type (RING finger)^3-34^E:9.8e-08`PF13639.1^zf-RING_2^Ring finger domain^4-35^E:5.5e-07`PF13920.1^zf-C3HC4_3^Zinc finger, C3HC4 type (RING finger)^5-39^E:1.8e-06	.	.	.	GO:0008270^molecular_function^zinc ion binding	GO:0046872^molecular_function^metal ion binding`GO:0005515^molecular_function^protein binding`GO:0008270^molecular_function^zinc ion binding	.	.
c106_g1	c106_g1_i1	.	.	.	.	.	.	.	.	.	.	.	.	.	.	.
c111_g1	c111_g1_i1	.	.	.	.	.	.	.	.	.	.	.	.	.	.	.
c112_g1	c112_g1_i1	Y1061_ARATH^Y1061_ARATH^Q:301-155,H:411-462^46.15%ID^E:1e-09^RecName: Full=Probably inactive leucine-rich repeat receptor-like protein kinase At1g50610;^Eukaryota; Viridiplantae; Streptophyta; Embryophyta; Tracheophyta; Spermatophyta; Magnoliophyta; eudicotyledons; Gunneridae; Pentapetalae; rosids; malvids; Brassicales; Brassicaceae; Camelineae; Arabidopsis`Y1061_ARATH^Y1061_ARATH^Q:158-18,H:467-…	.	.	c112_g1_i1|m.33	97-363[+]	.	.	.	.	.	.	.	.	.	.
c114_g1	c114_g1_i1	.	.	.	c114_g1_i1|m.36	2-331[-]	.	.	PF12802.2^MarR_2^MarR family^14-64^E:6.6e-08`PF04182.7^B-block_TFIIIC^B-block binding subunit of TFIIIC^15-97^E:2.9e-17	.	.	.	.	.	.	.
c115_g1	c115_g1_i1	TIC32_PEA^TIC32_PEA^Q:432-121,H:209-312^68.27%ID^E:1e-46^RecName: Full=Short-chain dehydrogenase TIC 32, chloroplastic;^Eukaryota; Viridiplantae; Streptophyta; Embryophyta; Tracheophyta; Spermatophyta; Magnoliophyta; eudicotyledons; Gunneridae; Pentapetalae; rosids; fabids; Fabales; Fabaceae; Papilionoideae; Fabeae; Pisum	.	.	c115_g1_i1|m.39	2-235[+]	.	.	.	.	.	.	.	.	.	.
c115_g1	c115_g1_i1	TIC32_PEA^TIC32_PEA^Q:432-121,H:209-312^68.27%ID^E:1e-46^RecName: Full=Short-chain dehydrogenase TIC 32, chloroplastic;^Eukaryota; Viridiplantae; Streptophyta; Embryophyta; Tracheophyta; Spermatophyta; Magnoliophyta; eudicotyledons; Gunneridae; Pentapetalae; rosids; fabids; Fabales; Fabaceae; Papilionoideae; Fabeae; Pisum	.	.	c115_g1_i1|m.38	109-432[-]	TIC32_PEA^TIC32_PEA^Q:1-104,H:209-312^68.27%ID^E:3e-47^RecName: Full=Short-chain dehydrogenase TIC 32, chloroplastic;^Eukaryota; Viridiplantae; Streptophyta; Embryophyta; Tracheophyta; Spermatophyta; Magnoliophyta; eudicotyledons; Gunneridae; Pentapetalae; rosids; fabids; Fabales; Fabaceae; Papilionoideae; Fabeae; Pisum	.	.	.	.	.	GO:0009706^cellular_component^chloroplast inner membrane`GO:0016491^molecular_function^oxidoreductase activity`GO:0015031^biological_process^protein transport	.	.	.
c118_g1	c118_g1_i1	.	.	.	.	.	.	.	.	.	.	.	.	.	.	.
c122_g1	c122_g1_i1	.	.	.	c122_g1_i1|m.41	1-285[-]	.	.	.	.	.	.	.	.	.	.
c124_g1	c124_g1_i1	RPOA2_PYRFU^RPOA2_PYRFU^Q:177-1,H:23-82^48.33%ID^E:5e-08^RecName: Full=DNA-directed RNA polymerase subunit A'' {ECO:0000255|HAMAP-Rule:MF_00411};^Archaea; Euryarchaeota; Thermococci; Thermococcales; Thermococcaceae; Pyrococcus	.	.	c124_g1_i1|m.42	1-201[-]	RPOA2_PYRFU^RPOA2_PYRFU^Q:9-67,H:23-82^48.33%ID^E:4e-08^RecName: Full=DNA-directed RNA polymerase subunit A'' {ECO:0000255|HAMAP-Rule:MF_00411};^Archaea; Euryarchaeota; Thermococci; Thermococcales; Thermococcaceae; Pyrococcus	.	PF04998.12^RNA_pol_Rpb1_5^RNA polymerase Rpb1, domain 5^38-67^E:1.6e-10	.	.	COG0086^DNA-dependent RNA polymerase catalyzes the transcription of DNA into RNA using the four ribonucleoside triphosphates as substrates (By similarity)	GO:0003677^molecular_function^DNA binding`GO:0003899^molecular_function^DNA-directed RNA polymerase activity`GO:0006351^biological_process^transcription, DNA-templated	GO:0003677^molecular_function^DNA binding`GO:0003899^molecular_function^DNA-directed RNA polymerase activity`GO:0006351^biological_process^transcription, DNA-templated	.	.
c125_g1	c125_g1_i1	ACBD4_HUMAN^ACBD4_HUMAN^Q:89-226,H:40-85^47.83%ID^E:7e-11^RecName: Full=Acyl-CoA-binding domain-containing protein 4;^Eukaryota; Metazoa; Chordata; Craniata; Vertebrata; Euteleostomi; Mammalia; Eutheria; Euarchontoglires; Primates; Haplorrhini; Catarrhini; Hominidae; Homo	.	.	c125_g1_i1|m.43	2-229[+]	ACBD4_HUMAN^ACBD4_HUMAN^Q:30-75,H:40-85^47.83%ID^E:6e-11^RecName: Full=Acyl-CoA-binding domain-containing protein 4;^Eukaryota; Metazoa; Chordata; Craniata; Vertebrata; Euteleostomi; Mammalia; Eutheria; Euarchontoglires; Primates; Haplorrhini; Catarrhini; Hominidae; Homo	.	PF00887.14^ACBP^Acyl CoA binding protein^7-76^E:3.9e-22	.	.	COG4281^acyl-coA-binding protein	GO:0000062^molecular_function^fatty-acyl-CoA binding`GO:0008289^molecular_function^lipid binding	GO:0000062^molecular_function^fatty-acyl-CoA binding	.	.
c130_g1	c130_g1_i2	G3P_ATRNU^G3P_ATRNU^Q:250-89,H:307-356^64.81%ID^E:7e-13^RecName: Full=Glyceraldehyde-3-phosphate dehydrogenase;^Eukaryota; Viridiplantae; Streptophyta; Embryophyta; Tracheophyta; Spermatophyta; Magnoliophyta; eudicotyledons; Gunneridae; Pentapetalae; Caryophyllales; Amaranthaceae; Chenopodioideae; Atripliceae; Atriplex	.	.	.	.	.	.	.	.	.	.	GO:0004365^molecular_function^glyceraldehyde-3-phosphate dehydrogenase (NAD+) (phosphorylating) activity`GO:0051287^molecular_function^NAD binding`GO:0050661^molecular_function^NADP binding`GO:0006006^biological_process^glucose metabolic process`GO:0006096^biological_process^glycolytic process	.	.	.
c131_g1	c131_g1_i1	.	.	.	.	.	.	.	.	.	.	.	.	.	.	.
c132_g1	c132_g1_i1	.	.	.	.	.	.	.	.	.	.	.	.	.	.	.
c139_g1	c139_g1_i1	.	.	.	.	.	.	.	.	.	.	.	.	.	.	.
c144_g1	c144_g1_i1	.	.	.	c144_g1_i1|m.46	2-316[+]	.	.	.	.	.	.	.	.	.	.
c151_g1	c151_g1_i1	.	.	.	c151_g1_i1|m.47	65-220[+]	.	.	.	.	.	.	.	.	.	.
c153_g1	c153_g1_i2	PKNL_MYCTU^PKNL_MYCTU^Q:26-202,H:156-209^37.29%ID^E:8e-06^RecName: Full=Serine/threonine-protein kinase PknL;^Bacteria; Actinobacteria; Actinobacteridae; Actinomycetales; Corynebacterineae; Mycobacteriaceae; Mycobacterium; Mycobacterium tuberculosis complex	.	.	c153_g1_i2|m.48	2-202[+]	PKNL_MYCTU^PKNL_MYCTU^Q:9-67,H:156-209^37.29%ID^E:7e-06^RecName: Full=Serine/threonine-protein kinase PknL;^Bacteria; Actinobacteria; Actinobacteridae; Actinomycetales; Corynebacterineae; Mycobacteriaceae; Mycobacterium; Mycobacterium tuberculosis complex	.	PF00069.20^Pkinase^Protein kinase domain^1-67^E:9.1e-09`PF07714.12^Pkinase_Tyr^Protein tyrosine kinase^4-67^E:2e-07	.	.	.	GO:0016021^cellular_component^integral component of membrane`GO:0005886^cellular_component^plasma membrane`GO:0005524^molecular_function^ATP binding`GO:0004672^molecular_function^protein kinase activity`GO:0004674^molecular_function^protein serine/threonine kinase activity`GO:0045717^biological_process^negative regulation of fatty acid biosynthetic process`GO:0018107^biological_process^peptidyl-t…	GO:0004672^molecular_function^protein kinase activity`GO:0005524^molecular_function^ATP binding`GO:0006468^biological_process^protein phosphorylation	.	.
c154_g1	c154_g1_i1	.	.	.	c154_g1_i1|m.50	97-246[+]	.	.	.	.	.	.	.	.	.	.
c155_g1	c155_g1_i1	.	.	.	c155_g1_i1|m.51	1-222[+]	.	.	.	.	.	.	.	.	.	.
c156_g1	c156_g1_i1	.	.	.	.	.	.	.	.	.	.	.	.	.	.	.
c158_g1	c158_g1_i1	TGT2_ARATH^TGT2_ARATH^Q:211-23,H:64-126^80.95%ID^E:7e-27^RecName: Full=Trihelix transcription factor GT-2;^Eukaryota; Viridiplantae; Streptophyta; Embryophyta; Tracheophyta; Spermatophyta; Magnoliophyta; eudicotyledons; Gunneridae; Pentapetalae; rosids; malvids; Brassicales; Brassicaceae; Camelineae; Arabidopsis`TGT2_ARATH^TGT2_ARATH^Q:202-17,H:423-485^50.79%ID^E:8e-11^RecName: Full=Trihelix tran…	.	.	c158_g1_i1|m.53	2-211[-]	TGT2_ARATH^TGT2_ARATH^Q:1-63,H:64-126^80.95%ID^E:6e-27^RecName: Full=Trihelix transcription factor GT-2;^Eukaryota; Viridiplantae; Streptophyta; Embryophyta; Tracheophyta; Spermatophyta; Magnoliophyta; eudicotyledons; Gunneridae; Pentapetalae; rosids; malvids; Brassicales; Brassicaceae; Camelineae; Arabidopsis`TGT2_ARATH^TGT2_ARATH^Q:4-65,H:423-485^50.79%ID^E:7e-11^RecName: Full=Trihelix transcri…	.	PF13837.1^Myb_DNA-bind_4^Myb/SANT-like DNA-binding domain^2-62^E:1.4e-12	.	.	.	GO:0005634^cellular_component^nucleus`GO:0003682^molecular_function^chromatin binding`GO:0003677^molecular_function^DNA binding`GO:0003700^molecular_function^sequence-specific DNA binding transcription factor activity`GO:0006351^biological_process^transcription, DNA-templated	.	.	.
c160_g1	c160_g1_i1	PT111_ORYSJ^PT111_ORYSJ^Q:359-3,H:180-299^63.33%ID^E:3e-43^RecName: Full=Inorganic phosphate transporter 1-11;^Eukaryota; Viridiplantae; Streptophyta; Embryophyta; Tracheophyta; Spermatophyta; Magnoliophyta; Liliopsida; Poales; Poaceae; BEP clade; Ehrhartoideae; Oryzeae; Oryza	.	.	c160_g1_i1|m.55	127-357[-]	.	.	.	.	.	.	.	.	.	.
c164_g1	c164_g1_i1	.	.	.	.	.	.	.	.	.	.	.	.	.	.	.
c166_g1	c166_g1_i1	.	.	.	.	.	.	.	.	.	.	.	.	.	.	.
c168_g1	c168_g1_i1	.	.	.	c168_g1_i1|m.58	2-214[-]	.	.	.	.	.	.	.	.	.	.
c169_g1	c169_g1_i1	.	.	.	c169_g1_i1|m.60	2-250[-]	.	.	PF02136.15^NTF2^Nuclear transport factor 2 (NTF2) domain^17-82^E:1.5e-08	.	.	.	.	GO:0006810^biological_process^transport`GO:0005622^cellular_component^intracellular	.	.
c170_g2	c170_g2_i1	.	.	.	.	.	.	.	.	.	.	.	.	.	.	.
c171_g1	c171_g1_i1	.	.	.	.	.	.	.	.	.	.	.	.	.	.	.
c172_g1	c172_g1_i1	ERF1Z_ARATH^ERF1Z_ARATH^Q:1-135,H:380-424^64.44%ID^E:1e-14^RecName: Full=Eukaryotic peptide chain release factor subunit 1-3;^Eukaryota; Viridiplantae; Streptophyta; Embryophyta; Tracheophyta; Spermatophyta; Magnoliophyta; eudicotyledons; Gunneridae; Pentapetalae; rosids; malvids; Brassicales; Brassicaceae; Camelineae; Arabidopsis	.	.	c172_g1_i1|m.63	1-219[+]	ERF1Y_ARATH^ERF1Y_ARATH^Q:1-45,H:379-423^64.44%ID^E:5e-15^RecName: Full=Eukaryotic peptide chain release factor subunit 1-2;^Eukaryota; Viridiplantae; Streptophyta; Embryophyta; Tracheophyta; Spermatophyta; Magnoliophyta; eudicotyledons; Gunneridae; Pentapetalae; rosids; malvids; Brassicales; Brassicaceae; Camelineae; Arabidopsis	.	PF03465.10^eRF1_3^eRF1 domain 3^2-38^E:1.1e-12	.	.	COG1503^Peptide Chain Release Factor	GO:0005737^cellular_component^cytoplasm`GO:0005829^cellular_component^cytosol`GO:0005886^cellular_component^plasma membrane`GO:0003747^molecular_function^translation release factor activity`GO:0016149^molecular_function^translation release factor activity, codon specific`GO:0006415^biological_process^translational termination	.	.	.
c175_g1	c175_g1_i1	BBRD_ORYSJ^BBRD_ORYSJ^Q:253-128,H:290-331^83.33%ID^E:2e-17^RecName: Full=Barley B recombinant-like protein D;^Eukaryota; Viridiplantae; Streptophyta; Embryophyta; Tracheophyta; Spermatophyta; Magnoliophyta; Liliopsida; Poales; Poaceae; BEP clade; Ehrhartoideae; Oryzeae; Oryza	.	.	.	.	.	.	.	.	.	.	GO:0005634^cellular_component^nucleus`GO:0003677^molecular_function^DNA binding`GO:0006355^biological_process^regulation of transcription, DNA-templated`GO:0006351^biological_process^transcription, DNA-templated	.	.	.
c180_g1	c180_g1_i1	.	.	.	.	.	.	.	.	.	.	.	.	.	.	.
c182_g1	c182_g1_i1	RPC10_HUMAN^RPC10_HUMAN^Q:42-230,H:23-85^68.25%ID^E:3e-23^RecName: Full=DNA-directed RNA polymerase III subunit RPC10;^Eukaryota; Metazoa; Chordata; Craniata; Vertebrata; Euteleostomi; Mammalia; Eutheria; Euarchontoglires; Primates; Haplorrhini; Catarrhini; Hominidae; Homo	.	.	.	.	.	.	.	.	.	COG1594^DNA-dependent RNA polymerase catalyzes the transcription of DNA into RNA using the four ribonucleoside triphosphates as substrates (By similarity)	GO:0005829^cellular_component^cytosol`GO:0005666^cellular_component^DNA-directed RNA polymerase III complex`GO:0005654^cellular_component^nucleoplasm`GO:0003677^molecular_function^DNA binding`GO:0003899^molecular_function^DNA-directed RNA polymerase activity`GO:0008270^molecular_function^zinc ion binding`GO:0051607^biological_process^defense response to virus`GO:0010467^biological_process^gene ex…	.	.	.
c185_g1	c185_g1_i1	.	.	.	.	.	.	.	.	.	.	.	.	.	.	.
c191_g1	c191_g1_i1	EXOC1_MOUSE^EXOC1_MOUSE^Q:1-285,H:798-892^47.37%ID^E:1e-25^RecName: Full=Exocyst complex component 1;^Eukaryota; Metazoa; Chordata; Craniata; Vertebrata; Euteleostomi; Mammalia; Eutheria; Euarchontoglires; Glires; Rodentia; Sciurognathi; Muroidea; Muridae; Murinae; Mus; Mus	.	.	c191_g1_i1|m.69	1-285[+]	EXOC1_MOUSE^EXOC1_MOUSE^Q:1-95,H:798-892^47.37%ID^E:1e-25^RecName: Full=Exocyst complex component 1;^Eukaryota; Metazoa; Chordata; Craniata; Vertebrata; Euteleostomi; Mammalia; Eutheria; Euarchontoglires; Glires; Rodentia; Sciurognathi; Muroidea; Muridae; Murinae; Mus; Mus	.	PF09763.4^Sec3_C^Exocyst complex component Sec3^3-73^E:1.8e-20	.	.	.	GO:0005886^cellular_component^plasma membrane`GO:0006887^biological_process^exocytosis`GO:0015031^biological_process^protein transport	.	.	.
c193_g1	c193_g1_i1	AB10C_ARATH^AB10C_ARATH^Q:781-2,H:618-873^66.54%ID^E:9e-106^RecName: Full=ABC transporter C family member 10;^Eukaryota; Viridiplantae; Streptophyta; Embryophyta; Tracheophyta; Spermatophyta; Magnoliophyta; eudicotyledons; Gunneridae; Pentapetalae; rosids; malvids; Brassicales; Brassicaceae; Camelineae; Arabidopsis`AB10C_ARATH^AB10C_ARATH^Q:775-218,H:1224-1421^24.62%ID^E:8e-07^RecName: Full=ABC t…	.	.	c193_g1_i1|m.70	2-808[-]	AB10C_ARATH^AB10C_ARATH^Q:10-269,H:618-873^67.31%ID^E:3e-108^RecName: Full=ABC transporter C family member 10;^Eukaryota; Viridiplantae; Streptophyta; Embryophyta; Tracheophyta; Spermatophyta; Magnoliophyta; eudicotyledons; Gunneridae; Pentapetalae; rosids; malvids; Brassicales; Brassicaceae; Camelineae; Arabidopsis`AB10C_ARATH^AB10C_ARATH^Q:12-197,H:1224-1421^25.13%ID^E:1e-06^RecName: Full=ABC t…	.	PF00005.22^ABC_tran^ABC transporter^12-146^E:7.7e-22	.	.	COG1132^(ABC) transporter	GO:0016021^cellular_component^integral component of membrane`GO:0005774^cellular_component^vacuolar membrane`GO:0005524^molecular_function^ATP binding`GO:0042626^molecular_function^ATPase activity, coupled to transmembrane movement of substances`GO:0008559^molecular_function^xenobiotic-transporting ATPase activity	GO:0005524^molecular_function^ATP binding`GO:0016887^molecular_function^ATPase activity	.	.
c195_g1	c195_g1_i1	.	.	.	.	.	.	.	.	.	.	.	.	.	.	.
c196_g1	c196_g1_i1	PDR2_NICPL^PDR2_NICPL^Q:673-2,H:230-453^79.91%ID^E:3e-119^RecName: Full=Pleiotropic drug resistance protein 2;^Eukaryota; Viridiplantae; Streptophyta; Embryophyta; Tracheophyta; Spermatophyta; Magnoliophyta; eudicotyledons; Gunneridae; Pentapetalae; asterids; lamiids; Solanales; Solanaceae; Nicotianoideae; Nicotianeae; Nicotiana`PDR2_NICPL^PDR2_NICPL^Q:673-50,H:928-1108^23.36%ID^E:6e-11^RecName: …	.	.	c196_g1_i1|m.72	20-679[-]	PDR2_NICPL^PDR2_NICPL^Q:2-219,H:229-446^79.82%ID^E:2e-125^RecName: Full=Pleiotropic drug resistance protein 2;^Eukaryota; Viridiplantae; Streptophyta; Embryophyta; Tracheophyta; Spermatophyta; Magnoliophyta; eudicotyledons; Gunneridae; Pentapetalae; asterids; lamiids; Solanales; Solanaceae; Nicotianoideae; Nicotianeae; Nicotiana`PDR2_NICPL^PDR2_NICPL^Q:3-210,H:928-1108^23.36%ID^E:5e-10^RecName: F…	.	PF00005.22^ABC_tran^ABC transporter^3-143^E:1.6e-05	.	.	.	GO:0016021^cellular_component^integral component of membrane`GO:0005524^molecular_function^ATP binding`GO:0016887^molecular_function^ATPase activity`GO:0006810^biological_process^transport	GO:0005524^molecular_function^ATP binding`GO:0016887^molecular_function^ATPase activity	.	.
c199_g1	c199_g1_i1	.	.	.	c199_g1_i1|m.74	129-305[-]	.	.	.	.	.	.	.	.	.	.
c204_g1	c204_g1_i1	SF3_HELAN^SF3_HELAN^Q:412-275,H:147-192^56.52%ID^E:8e-11^RecName: Full=Pollen-specific protein SF3;^Eukaryota; Viridiplantae; Streptophyta; Embryophyta; Tracheophyta; Spermatophyta; Magnoliophyta; eudicotyledons; Gunneridae; Pentapetalae; asterids; campanulids; Asterales; Asteraceae; Asteroideae; Heliantheae alliance; Heliantheae; Helianthus	.	.	.	.	.	.	.	.	.	.	GO:0008270^molecular_function^zinc ion binding	.	.	.
c206_g1	c206_g1_i1	.	.	.	.	.	.	.	.	.	.	.	.	.	.	.
c208_g1	c208_g1_i1	SRF6_ARATH^SRF6_ARATH^Q:315-7,H:144-245^59.22%ID^E:2e-25^RecName: Full=Protein STRUBBELIG-RECEPTOR FAMILY 6;^Eukaryota; Viridiplantae; Streptophyta; Embryophyta; Tracheophyta; Spermatophyta; Magnoliophyta; eudicotyledons; Gunneridae; Pentapetalae; rosids; malvids; Brassicales; Brassicaceae; Camelineae; Arabidopsis	.	.	c208_g1_i1|m.76	1-315[-]	SRF6_ARATH^SRF6_ARATH^Q:1-103,H:144-245^59.22%ID^E:5e-34^RecName: Full=Protein STRUBBELIG-RECEPTOR FAMILY 6;^Eukaryota; Viridiplantae; Streptophyta; Embryophyta; Tracheophyta; Spermatophyta; Magnoliophyta; eudicotyledons; Gunneridae; Pentapetalae; rosids; malvids; Brassicales; Brassicaceae; Camelineae; Arabidopsis`SRF6_ARATH^SRF6_ARATH^Q:18-104,H:91-177^39.33%ID^E:2e-06^RecName: Full=Protein STRU…	.	PF13855.1^LRR_8^Leucine rich repeat^1-58^E:3e-08`PF00560.28^LRR_1^Leucine Rich Repeat^1-15^E:0.34`PF13516.1^LRR_6^Leucine Rich repeat^1-14^E:1.8`PF13504.1^LRR_7^Leucine rich repeat^1-12^E:7.9`PF13516.1^LRR_6^Leucine Rich repeat^22-42^E:0.09`PF12799.2^LRR_4^Leucine Rich repeats (2 copies)^23-68^E:2e-06`PF13504.1^LRR_7^Leucine rich repeat^23-35^E:36`PF00560.28^LRR_1^Leucine Rich Repeat^24-46^E:0.14…	.	.	COG0515^Serine Threonine protein kinase	GO:0016021^cellular_component^integral component of membrane`GO:0005524^molecular_function^ATP binding`GO:0004672^molecular_function^protein kinase activity	GO:0005515^molecular_function^protein binding	.	.
c213_g1	c213_g1_i1	.	.	.	c213_g1_i1|m.78	124-450[-]	.	.	.	.	.	.	.	.	.	.
c216_g1	c216_g1_i1	.	.	.	.	.	.	.	.	.	.	.	.	.	.	.
c222_g1	c222_g1_i1	FATA_CORSA^FATA_CORSA^Q:234-1,H:90-167^88.46%ID^E:2e-42^RecName: Full=Oleoyl-acyl carrier protein thioesterase, chloroplastic;^Eukaryota; Viridiplantae; Streptophyta; Embryophyta; Tracheophyta; Spermatophyta; Magnoliophyta; eudicotyledons; Gunneridae; Pentapetalae; asterids; campanulids; Apiales; Apiaceae; Apioideae; apioid superclade; Coriandreae; Coriandrum	.	.	.	.	.	.	.	.	.	.	GO:0009507^cellular_component^chloroplast`GO:0016295^molecular_function^myristoyl-[acyl-carrier-protein] hydrolase activity`GO:0004320^molecular_function^oleoyl-[acyl-carrier-protein] hydrolase activity`GO:0016296^molecular_function^palmitoyl-[acyl-carrier-protein] hydrolase activity`GO:0006633^biological_process^fatty acid biosynthetic process	.	.	.
c223_g1	c223_g1_i1	.	.	.	.	.	.	.	.	.	.	.	.	.	.	.
c227_g1	c227_g1_i1	ANM14_ARATH^ANM14_ARATH^Q:1-237,H:93-174^71.95%ID^E:1e-31^RecName: Full=Probable histone-arginine methyltransferase 1.4;^Eukaryota; Viridiplantae; Streptophyta; Embryophyta; Tracheophyta; Spermatophyta; Magnoliophyta; eudicotyledons; Gunneridae; Pentapetalae; rosids; malvids; Brassicales; Brassicaceae; Camelineae; Arabidopsis	.	.	c227_g1_i1|m.79	1-237[+]	ANM14_ARATH^ANM14_ARATH^Q:1-79,H:93-174^71.95%ID^E:9e-32^RecName: Full=Probable histone-arginine methyltransferase 1.4;^Eukaryota; Viridiplantae; Streptophyta; Embryophyta; Tracheophyta; Spermatophyta; Magnoliophyta; eudicotyledons; Gunneridae; Pentapetalae; rosids; malvids; Brassicales; Brassicaceae; Camelineae; Arabidopsis	.	.	.	.	COG0500^methyltransferase	GO:0005737^cellular_component^cytoplasm`GO:0005634^cellular_component^nucleus`GO:0016277^molecular_function^[myelin basic protein]-arginine N-methyltransferase activity`GO:0008469^molecular_function^histone-arginine N-methyltransferase activity`GO:0046982^molecular_function^protein heterodimerization activity`GO:0042803^molecular_function^protein homodimerization activity`GO:0035242^molecular_fun…	.	.	.
c236_g1	c236_g1_i1	.	.	.	.	.	.	.	.	.	.	.	.	.	.	.
c242_g1	c242_g1_i1	MIC60_SCLS1^MIC60_SCLS1^Q:68-334,H:512-600^42.7%ID^E:5e-17^RecName: Full=MICOS complex subunit mic60;^Eukaryota; Fungi; Dikarya; Ascomycota; Pezizomycotina; Leotiomycetes; Helotiales; Sclerotiniaceae; Sclerotinia	.	.	c242_g1_i1|m.80	2-334[+]	MIC60_SCLS1^MIC60_SCLS1^Q:23-111,H:512-600^42.7%ID^E:4e-17^RecName: Full=MICOS complex subunit mic60;^Eukaryota; Fungi; Dikarya; Ascomycota; Pezizomycotina; Leotiomycetes; Helotiales; Sclerotiniaceae; Sclerotinia	.	PF09731.4^Mitofilin^Mitochondrial inner membrane protein^1-111^E:2.7e-32	.	.	.	GO:0016021^cellular_component^integral component of membrane`GO:0005743^cellular_component^mitochondrial inner membrane	.	.	.
c242_g1	c242_g1_i1	MIC60_SCLS1^MIC60_SCLS1^Q:68-334,H:512-600^42.7%ID^E:5e-17^RecName: Full=MICOS complex subunit mic60;^Eukaryota; Fungi; Dikarya; Ascomycota; Pezizomycotina; Leotiomycetes; Helotiales; Sclerotiniaceae; Sclerotinia	.	.	c242_g1_i1|m.81	1-333[-]	.	.	.	.	.	.	.	.	.	.
c243_g1	c243_g1_i1	.	.	.	.	.	.	.	.	.	.	.	.	.	.	.
c254_g1	c254_g1_i1	.	.	.	c254_g1_i1|m.82	1-279[-]	.	.	.	.	.	.	.	.	.	.
c255_g1	c255_g1_i1	.	.	.	.	.	.	.	.	.	.	.	.	.	.	.
c256_g1	c256_g1_i1	GCN1L_HUMAN^GCN1L_HUMAN^Q:246-85,H:1999-2052^42.59%ID^E:2e-07^RecName: Full=Translational activator GCN1;^Eukaryota; Metazoa; Chordata; Craniata; Vertebrata; Euteleostomi; Mammalia; Eutheria; Euarchontoglires; Primates; Haplorrhini; Catarrhini; Hominidae; Homo`GCN1L_HUMAN^GCN1L_HUMAN^Q:85-2,H:2053-2082^43.33%ID^E:2e-07^RecName: Full=Translational activator GCN1;^Eukaryota; Metazoa; Chordata; Cran…	.	.	c256_g1_i1|m.84	46-249[-]	.	.	.	.	.	.	.	.	.	.
c258_g1	c258_g1_i1	ALA6_ARATH^ALA6_ARATH^Q:303-1,H:721-822^79.41%ID^E:1e-45^RecName: Full=Phospholipid-transporting ATPase 6;^Eukaryota; Viridiplantae; Streptophyta; Embryophyta; Tracheophyta; Spermatophyta; Magnoliophyta; eudicotyledons; Gunneridae; Pentapetalae; rosids; malvids; Brassicales; Brassicaceae; Camelineae; Arabidopsis	.	.	c258_g1_i1|m.85	1-303[-]	ALA6_ARATH^ALA6_ARATH^Q:1-101,H:721-822^79.41%ID^E:2e-47^RecName: Full=Phospholipid-transporting ATPase 6;^Eukaryota; Viridiplantae; Streptophyta; Embryophyta; Tracheophyta; Spermatophyta; Magnoliophyta; eudicotyledons; Gunneridae; Pentapetalae; rosids; malvids; Brassicales; Brassicaceae; Camelineae; Arabidopsis	.	.	.	.	COG0474^P-type atpase	GO:0016021^cellular_component^integral component of membrane`GO:0005524^molecular_function^ATP binding`GO:0019829^molecular_function^cation-transporting ATPase activity`GO:0000287^molecular_function^magnesium ion binding`GO:0004012^molecular_function^phospholipid-translocating ATPase activity`GO:0008270^molecular_function^zinc ion binding	.	.	.
c259_g1	c259_g1_i1	RADA_MYCTU^RADA_MYCTU^Q:211-2,H:281-349^40.28%ID^E:1e-05^RecName: Full=DNA repair protein RadA homolog;^Bacteria; Actinobacteria; Actinobacteridae; Actinomycetales; Corynebacterineae; Mycobacteriaceae; Mycobacterium; Mycobacterium tuberculosis complex	.	.	c259_g1_i1|m.86	2-211[-]	RADA_MYCTU^RADA_MYCTU^Q:1-70,H:281-349^40.28%ID^E:1e-05^RecName: Full=DNA repair protein RadA homolog;^Bacteria; Actinobacteria; Actinobacteridae; Actinomycetales; Corynebacterineae; Mycobacteriaceae; Mycobacterium; Mycobacterium tuberculosis complex	.	.	.	.	.	GO:0005829^cellular_component^cytosol`GO:0005524^molecular_function^ATP binding`GO:0003684^molecular_function^damaged DNA binding`GO:0008094^molecular_function^DNA-dependent ATPase activity`GO:0046872^molecular_function^metal ion binding`GO:0006281^biological_process^DNA repair	.	.	.
c263_g1	c263_g1_i1	.	.	.	c263_g1_i1|m.87	2-271[+]	.	.	.	.	.	.	.	.	.	.
c269_g1	c269_g1_i1	U496A_ARATH^U496A_ARATH^Q:212-18,H:253-317^40%ID^E:3e-14^RecName: Full=UPF0496 protein At4g34320;^Eukaryota; Viridiplantae; Streptophyta; Embryophyta; Tracheophyta; Spermatophyta; Magnoliophyta; eudicotyledons; Gunneridae; Pentapetalae; rosids; malvids; Brassicales; Brassicaceae; Camelineae; Arabidopsis	.	.	c269_g1_i1|m.88	3-254[-]	U496A_ARATH^U496A_ARATH^Q:13-80,H:251-318^39.71%ID^E:5e-15^RecName: Full=UPF0496 protein At4g34320;^Eukaryota; Viridiplantae; Streptophyta; Embryophyta; Tracheophyta; Spermatophyta; Magnoliophyta; eudicotyledons; Gunneridae; Pentapetalae; rosids; malvids; Brassicales; Brassicaceae; Camelineae; Arabidopsis	.	PF05055.7^DUF677^Protein of unknown function (DUF677)^2-81^E:9.5e-20	.	.	.	GO:0016021^cellular_component^integral component of membrane	.	.	.
c270_g1	c270_g1_i1	.	.	.	.	.	.	.	.	.	.	.	.	.	.	.
c275_g1	c275_g1_i1	.	.	.	.	.	.	.	.	.	.	.	.	.	.	.
c277_g1	c277_g1_i1	.	.	.	.	.	.	.	.	.	.	.	.	.	.	.
c279_g1	c279_g1_i1	.	.	.	.	.	.	.	.	.	.	.	.	.	.	.
c280_g1	c280_g1_i1	.	.	.	.	.	.	.	.	.	.	.	.	.	.	.
c281_g1	c281_g1_i1	.	.	.	.	.	.	.	.	.	.	.	.	.	.	.
c284_g1	c284_g1_i1	Y2296_ARATH^Y2296_ARATH^Q:198-73,H:252-293^78.57%ID^E:4e-18^RecName: Full=Probable receptor-like protein kinase At2g42960;^Eukaryota; Viridiplantae; Streptophyta; Embryophyta; Tracheophyta; Spermatophyta; Magnoliophyta; eudicotyledons; Gunneridae; Pentapetalae; rosids; malvids; Brassicales; Brassicaceae; Camelineae; Arabidopsis	.	.	.	.	.	.	.	.	.	COG0515^Serine Threonine protein kinase	GO:0016021^cellular_component^integral component of membrane`GO:0005524^molecular_function^ATP binding`GO:0004674^molecular_function^protein serine/threonine kinase activity	.	.	.
c287_g1	c287_g1_i2	TGA3_ARATH^TGA3_ARATH^Q:261-16,H:60-146^60.23%ID^E:2e-14^RecName: Full=Transcription factor TGA3;^Eukaryota; Viridiplantae; Streptophyta; Embryophyta; Tracheophyta; Spermatophyta; Magnoliophyta; eudicotyledons; Gunneridae; Pentapetalae; rosids; malvids; Brassicales; Brassicaceae; Camelineae; Arabidopsis	.	.	c287_g1_i2|m.92	1-291[-]	TGA1_ARATH^TGA1_ARATH^Q:6-93,H:45-133^57.3%ID^E:4e-21^RecName: Full=Transcription factor TGA1;^Eukaryota; Viridiplantae; Streptophyta; Embryophyta; Tracheophyta; Spermatophyta; Magnoliophyta; eudicotyledons; Gunneridae; Pentapetalae; rosids; malvids; Brassicales; Brassicaceae; Camelineae; Arabidopsis	.	PF00170.16^bZIP_1^bZIP transcription factor^42-79^E:1.2e-08`PF07716.10^bZIP_2^Basic region leucine zipper^42-85^E:8.1e-06	.	.	.	GO:0005634^cellular_component^nucleus`GO:0043565^molecular_function^sequence-specific DNA binding`GO:0003700^molecular_function^sequence-specific DNA binding transcription factor activity`GO:0044212^molecular_function^transcription regulatory region DNA binding`GO:0042742^biological_process^defense response to bacterium`GO:0006351^biological_process^transcription, DNA-templated	GO:0003700^molecular_function^sequence-specific DNA binding transcription factor activity`GO:0043565^molecular_function^sequence-specific DNA binding`GO:0006355^biological_process^regulation of transcription, DNA-templated	.	.
c292_g1	c292_g1_i1	.	.	.	.	.	.	.	.	.	.	.	.	.	.	.
c294_g1	c294_g1_i1	.	.	.	.	.	.	.	.	.	.	.	.	.	.	.
c299_g1	c299_g1_i1	PI5K1_ARATH^PI5K1_ARATH^Q:399-88,H:103-206^40.38%ID^E:1e-16^RecName: Full=Phosphatidylinositol 4-phosphate 5-kinase 1;^Eukaryota; Viridiplantae; Streptophyta; Embryophyta; Tracheophyta; Spermatophyta; Magnoliophyta; eudicotyledons; Gunneridae; Pentapetalae; rosids; malvids; Brassicales; Brassicaceae; Camelineae; Arabidopsis`PI5K1_ARATH^PI5K1_ARATH^Q:399-94,H:126-227^39.22%ID^E:2e-12^RecName: Full…	.	.	c299_g1_i1|m.95	1-402[-]	PI5K1_ARATH^PI5K1_ARATH^Q:2-105,H:103-206^40.38%ID^E:1e-16^RecName: Full=Phosphatidylinositol 4-phosphate 5-kinase 1;^Eukaryota; Viridiplantae; Streptophyta; Embryophyta; Tracheophyta; Spermatophyta; Magnoliophyta; eudicotyledons; Gunneridae; Pentapetalae; rosids; malvids; Brassicales; Brassicaceae; Camelineae; Arabidopsis`PI5K1_ARATH^PI5K1_ARATH^Q:2-103,H:126-227^39.22%ID^E:2e-12^RecName: Full=P…	.	PF02493.15^MORN^MORN repeat^9-25^E:0.0066`PF02493.15^MORN^MORN repeat^26-47^E:8.7e-06`PF02493.15^MORN^MORN repeat^49-70^E:1.2e-05`PF02493.15^MORN^MORN repeat^72-93^E:1.9e-05	.	.	COG4642^whole genome shotgun sequence	GO:0005886^cellular_component^plasma membrane`GO:0016308^molecular_function^1-phosphatidylinositol-4-phosphate 5-kinase activity`GO:0051015^molecular_function^actin filament binding`GO:0003785^molecular_function^actin monomer binding`GO:0005524^molecular_function^ATP binding`GO:0016307^molecular_function^phosphatidylinositol phosphate kinase activity`GO:0046854^biological_process^phosphatidylinos…	.	.	.
c301_g1	c301_g1_i1	.	.	.	.	.	.	.	.	.	.	.	.	.	.	.
c302_g1	c302_g1_i1	.	.	.	.	.	.	.	.	.	.	.	.	.	.	.
c304_g1	c304_g1_i2	.	.	.	.	.	.	.	.	.	.	.	.	.	.	.
c311_g1	c311_g1_i1	CDKD1_ARATH^CDKD1_ARATH^Q:192-1,H:1-64^79.69%ID^E:5e-25^RecName: Full=Cyclin-dependent kinase D-1;^Eukaryota; Viridiplantae; Streptophyta; Embryophyta; Tracheophyta; Spermatophyta; Magnoliophyta; eudicotyledons; Gunneridae; Pentapetalae; rosids; malvids; Brassicales; Brassicaceae; Camelineae; Arabidopsis	.	.	c311_g1_i1|m.99	1-204[-]	CDKD1_ARATH^CDKD1_ARATH^Q:5-68,H:1-64^79.69%ID^E:5e-25^RecName: Full=Cyclin-dependent kinase D-1;^Eukaryota; Viridiplantae; Streptophyta; Embryophyta; Tracheophyta; Spermatophyta; Magnoliophyta; eudicotyledons; Gunneridae; Pentapetalae; rosids; malvids; Brassicales; Brassicaceae; Camelineae; Arabidopsis	.	PF00069.20^Pkinase^Protein kinase domain^18-67^E:3.2e-09	.	.	COG0515^Serine Threonine protein kinase	GO:0005634^cellular_component^nucleus`GO:0005524^molecular_function^ATP binding`GO:0004693^molecular_function^cyclin-dependent protein serine/threonine kinase activity`GO:0008353^molecular_function^RNA polymerase II carboxy-terminal domain kinase activity`GO:0030154^biological_process^cell differentiation`GO:0051726^biological_process^regulation of cell cycle	GO:0004672^molecular_function^protein kinase activity`GO:0005524^molecular_function^ATP binding`GO:0006468^biological_process^protein phosphorylation	.	.
c311_g2	c311_g2_i1	CDKD1_ORYSJ^CDKD1_ORYSJ^Q:235-2,H:73-150^92.31%ID^E:2e-45^RecName: Full=Cyclin-dependent kinase D-1;^Eukaryota; Viridiplantae; Streptophyta; Embryophyta; Tracheophyta; Spermatophyta; Magnoliophyta; Liliopsida; Poales; Poaceae; BEP clade; Ehrhartoideae; Oryzeae; Oryza	.	.	c311_g2_i1|m.101	2-235[-]	CDKD1_ORYSJ^CDKD1_ORYSJ^Q:1-78,H:73-150^92.31%ID^E:2e-45^RecName: Full=Cyclin-dependent kinase D-1;^Eukaryota; Viridiplantae; Streptophyta; Embryophyta; Tracheophyta; Spermatophyta; Magnoliophyta; Liliopsida; Poales; Poaceae; BEP clade; Ehrhartoideae; Oryzeae; Oryza	.	PF00069.20^Pkinase^Protein kinase domain^2-77^E:5.7e-20`PF07714.12^Pkinase_Tyr^Protein tyrosine kinase^2-77^E:1.1e-07	.	.	COG0515^Serine Threonine protein kinase	GO:0005634^cellular_component^nucleus`GO:0005524^molecular_function^ATP binding`GO:0004693^molecular_function^cyclin-dependent protein serine/threonine kinase activity`GO:0008353^molecular_function^RNA polymerase II carboxy-terminal domain kinase activity`GO:0007049^biological_process^cell cycle`GO:0051301^biological_process^cell division	GO:0004672^molecular_function^protein kinase activity`GO:0005524^molecular_function^ATP binding`GO:0006468^biological_process^protein phosphorylation	.	.
c314_g1	c314_g1_i1	.	.	.	.	.	.	.	.	.	.	.	.	.	.	.
c321_g1	c321_g1_i1	.	.	.	.	.	.	.	.	.	.	.	.	.	.	.
c328_g1	c328_g1_i1	RL9_ICTPU^RL9_ICTPU^Q:202-23,H:131-190^70%ID^E:1e-21^RecName: Full=60S ribosomal protein L9;^Eukaryota; Metazoa; Chordata; Craniata; Vertebrata; Euteleostomi; Actinopterygii; Neopterygii; Teleostei; Ostariophysi; Siluriformes; Ictaluridae; Ictalurus	.	.	c328_g1_i1|m.106	17-202[-]	RL9_ICTPU^RL9_ICTPU^Q:1-60,H:131-190^70%ID^E:1e-21^RecName: Full=60S ribosomal protein L9;^Eukaryota; Metazoa; Chordata; Craniata; Vertebrata; Euteleostomi; Actinopterygii; Neopterygii; Teleostei; Ostariophysi; Siluriformes; Ictaluridae; Ictalurus	.	PF00347.18^Ribosomal_L6^Ribosomal protein L6^1-48^E:1e-07	.	.	.	GO:0005840^cellular_component^ribosome`GO:0019843^molecular_function^rRNA binding`GO:0003735^molecular_function^structural constituent of ribosome`GO:0006412^biological_process^translation	GO:0003735^molecular_function^structural constituent of ribosome`GO:0019843^molecular_function^rRNA binding`GO:0006412^biological_process^translation`GO:0005840^cellular_component^ribosome	.	.
c334_g1	c334_g1_i1	GID8_NEMVE^GID8_NEMVE^Q:568-23,H:9-178^27.42%ID^E:1e-07^RecName: Full=Glucose-induced degradation protein 8 homolog;^Eukaryota; Metazoa; Cnidaria; Anthozoa; Hexacorallia; Actiniaria; Edwardsiidae; Nematostella	.	.	c334_g1_i1|m.107	2-568[-]	GID8_NEMVE^GID8_NEMVE^Q:1-182,H:9-178^27.42%ID^E:9e-08^RecName: Full=Glucose-induced degradation protein 8 homolog;^Eukaryota; Metazoa; Cnidaria; Anthozoa; Hexacorallia; Actiniaria; Edwardsiidae; Nematostella	.	PF10607.4^CLTH^CTLH/CRA C-terminal to LisH motif domain^66-183^E:3e-18	.	.	.	GO:0005634^cellular_component^nucleus	.	.	.
c335_g1	c335_g1_i1	.	.	.	c335_g1_i1|m.109	1-237[-]	.	.	.	.	.	.	.	.	.	.
c337_g1	c337_g1_i1	.	.	.	.	.	.	.	.	.	.	.	.	.	.	.
c352_g1	c352_g1_i1	.	.	.	.	.	.	.	.	.	.	.	.	.	.	.
c354_g1	c354_g1_i1	CMTA3_ARATH^CMTA3_ARATH^Q:353-3,H:825-941^63.03%ID^E:8e-43^RecName: Full=Calmodulin-binding transcription activator 3;^Eukaryota; Viridiplantae; Streptophyta; Embryophyta; Tracheophyta; Spermatophyta; Magnoliophyta; eudicotyledons; Gunneridae; Pentapetalae; rosids; malvids; Brassicales; Brassicaceae; Camelineae; Arabidopsis	.	.	c354_g1_i1|m.111	3-359[-]	CMTA3_ARATH^CMTA3_ARATH^Q:3-119,H:825-941^63.03%ID^E:7e-43^RecName: Full=Calmodulin-binding transcription activator 3;^Eukaryota; Viridiplantae; Streptophyta; Embryophyta; Tracheophyta; Spermatophyta; Magnoliophyta; eudicotyledons; Gunneridae; Pentapetalae; rosids; malvids; Brassicales; Brassicaceae; Camelineae; Arabidopsis	.	PF00612.22^IQ^IQ calmodulin-binding motif^29-48^E:0.0032`PF00612.22^IQ^IQ calmodulin-binding motif^53-72^E:9.4e-06	.	.	.	GO:0005634^cellular_component^nucleus`GO:0005516^molecular_function^calmodulin binding`GO:0003677^molecular_function^DNA binding`GO:0042742^biological_process^defense response to bacterium`GO:0050832^biological_process^defense response to fungus`GO:0010150^biological_process^leaf senescence`GO:0006355^biological_process^regulation of transcription, DNA-templated`GO:0009409^biological_process^resp…	GO:0005515^molecular_function^protein binding	.	.
c356_g1	c356_g1_i1	TF2B_ORYSJ^TF2B_ORYSJ^Q:321-16,H:132-233^77.45%ID^E:6e-51^RecName: Full=Transcription initiation factor IIB;^Eukaryota; Viridiplantae; Streptophyta; Embryophyta; Tracheophyta; Spermatophyta; Magnoliophyta; Liliopsida; Poales; Poaceae; BEP clade; Ehrhartoideae; Oryzeae; Oryza	.	.	c356_g1_i1|m.114	1-321[-]	TF2B_ORYSJ^TF2B_ORYSJ^Q:1-102,H:132-233^77.45%ID^E:5e-51^RecName: Full=Transcription initiation factor IIB;^Eukaryota; Viridiplantae; Streptophyta; Embryophyta; Tracheophyta; Spermatophyta; Magnoliophyta; Liliopsida; Poales; Poaceae; BEP clade; Ehrhartoideae; Oryzeae; Oryza	.	PF00382.14^TFIIB^Transcription factor TFIIB repeat^1-45^E:1.6e-11	.	.	COG1405^Stabilizes TBP binding to an archaeal box-A promoter. Also responsible for recruiting RNA polymerase II to the pre- initiation complex (DNA-TBP-TFIIB) (By similarity)	GO:0005634^cellular_component^nucleus`GO:0008270^molecular_function^zinc ion binding`GO:0006352^biological_process^DNA-templated transcription, initiation`GO:0006355^biological_process^regulation of transcription, DNA-templated`GO:0010440^biological_process^stomatal lineage progression	GO:0017025^molecular_function^TBP-class protein binding	.	.
c359_g1	c359_g1_i1	.	.	.	c359_g1_i1|m.117	2-310[+]	.	.	.	.	.	.	.	.	.	.
c360_g1	c360_g1_i2	.	.	.	c360_g1_i2|m.118	3-398[+]	.	.	.	.	.	.	.	.	.	.
c365_g1	c365_g1_i2	.	.	.	.	.	.	.	.	.	.	.	.	.	.	.
c367_g1	c367_g1_i1	.	.	.	.	.	.	.	.	.	.	.	.	.	.	.
c369_g1	c369_g1_i1	.	.	.	.	.	.	.	.	.	.	.	.	.	.	.
c371_g1	c371_g1_i1	.	.	.	.	.	.	.	.	.	.	.	.	.	.	.
c375_g1	c375_g1_i1	CYSP4_BRANA^CYSP4_BRANA^Q:404-18,H:107-235^64.34%ID^E:7e-55^RecName: Full=Cysteine proteinase COT44;^Eukaryota; Viridiplantae; Streptophyta; Embryophyta; Tracheophyta; Spermatophyta; Magnoliophyta; eudicotyledons; Gunneridae; Pentapetalae; rosids; malvids; Brassicales; Brassicaceae; Brassiceae; Brassica	.	.	c375_g1_i1|m.119	3-404[-]	CYSP4_BRANA^CYSP4_BRANA^Q:1-129,H:107-235^64.34%ID^E:6e-55^RecName: Full=Cysteine proteinase COT44;^Eukaryota; Viridiplantae; Streptophyta; Embryophyta; Tracheophyta; Spermatophyta; Magnoliophyta; eudicotyledons; Gunneridae; Pentapetalae; rosids; malvids; Brassicales; Brassicaceae; Brassiceae; Brassica	.	PF00112.18^Peptidase_C1^Papain family cysteine protease^1-133^E:3.7e-45	.	.	.	GO:0008234^molecular_function^cysteine-type peptidase activity	GO:0008234^molecular_function^cysteine-type peptidase activity`GO:0006508^biological_process^proteolysis	.	.
c376_g1	c376_g1_i1	.	.	.	c376_g1_i1|m.121	1-312[-]	TBL11_ARATH^TBL11_ARATH^Q:3-103,H:1-104^39.09%ID^E:1e-09^RecName: Full=Protein trichome birefringence-like 11;^Eukaryota; Viridiplantae; Streptophyta; Embryophyta; Tracheophyta; Spermatophyta; Magnoliophyta; eudicotyledons; Gunneridae; Pentapetalae; rosids; malvids; Brassicales; Brassicaceae; Camelineae; Arabidopsis	.	.	.	.	.	GO:0016021^cellular_component^integral component of membrane	.	.	.
c380_g1	c380_g1_i1	.	.	.	c380_g1_i1|m.124	194-424[-]	.	.	.	.	.	.	.	.	.	.
c388_g1	c388_g1_i1	TBL1X_MOUSE^TBL1X_MOUSE^Q:247-2,H:263-344^68.29%ID^E:3e-33^RecName: Full=F-box-like/WD repeat-containing protein TBL1X;^Eukaryota; Metazoa; Chordata; Craniata; Vertebrata; Euteleostomi; Mammalia; Eutheria; Euarchontoglires; Glires; Rodentia; Sciurognathi; Muroidea; Muridae; Murinae; Mus; Mus	.	.	c388_g1_i1|m.125	2-271[-]	TBL1X_MOUSE^TBL1X_MOUSE^Q:9-90,H:263-344^68.29%ID^E:3e-33^RecName: Full=F-box-like/WD repeat-containing protein TBL1X;^Eukaryota; Metazoa; Chordata; Craniata; Vertebrata; Euteleostomi; Mammalia; Eutheria; Euarchontoglires; Glires; Rodentia; Sciurognathi; Muroidea; Muridae; Murinae; Mus; Mus	.	PF00400.27^WD40^WD domain, G-beta repeat^15-53^E:2.9e-09`PF00400.27^WD40^WD domain, G-beta repeat^58-90^E:0.062	.	.	COG2319^repeat-containing protein	GO:0005654^cellular_component^nucleoplasm`GO:0005667^cellular_component^transcription factor complex`GO:0003682^molecular_function^chromatin binding`GO:0003677^molecular_function^DNA binding`GO:0003714^molecular_function^transcription corepressor activity`GO:0044212^molecular_function^transcription regulatory region DNA binding`GO:0045444^biological_process^fat cell differentiation`GO:0045892^bio…	GO:0005515^molecular_function^protein binding	.	.
c391_g1	c391_g1_i1	.	.	.	.	.	.	.	.	.	.	.	.	.	.	.
c398_g1	c398_g1_i1	EFGM1_ARATH^EFGM1_ARATH^Q:282-28,H:669-753^90.59%ID^E:5e-47^RecName: Full=Elongation factor G-1, mitochondrial;^Eukaryota; Viridiplantae; Streptophyta; Embryophyta; Tracheophyta; Spermatophyta; Magnoliophyta; eudicotyledons; Gunneridae; Pentapetalae; rosids; malvids; Brassicales; Brassicaceae; Camelineae; Arabidopsis	.	.	c398_g1_i1|m.127	1-165[-]	EFGM1_ARATH^EFGM1_ARATH^Q:1-46,H:708-753^86.96%ID^E:5e-20^RecName: Full=Elongation factor G-1, mitochondrial;^Eukaryota; Viridiplantae; Streptophyta; Embryophyta; Tracheophyta; Spermatophyta; Magnoliophyta; eudicotyledons; Gunneridae; Pentapetalae; rosids; malvids; Brassicales; Brassicaceae; Camelineae; Arabidopsis	.	PF00679.19^EFG_C^Elongation factor G C-terminus^1-35^E:2.3e-08	.	.	COG0480^Catalyzes the GTP-dependent ribosomal translocation step during translation elongation. During this step, the ribosome changes from the pre-translocational (PRE) to the post- translocational (POST) state as the newly formed A-site-bound peptidyl-tRNA and P-site-bound deacylated tRNA move to the P and E sites, respectively. Catalyzes the coordinated movement of the two tRNA molecules, the …	GO:0005739^cellular_component^mitochondrion`GO:0005524^molecular_function^ATP binding`GO:0005525^molecular_function^GTP binding`GO:0003924^molecular_function^GTPase activity`GO:0003746^molecular_function^translation elongation factor activity`GO:0070125^biological_process^mitochondrial translational elongation	.	.	.
c401_g1	c401_g1_i1	.	.	.	c401_g1_i1|m.128	41-325[+]	.	.	PF06428.6^Sec2p^GDP/GTP exchange factor Sec2p^7-85^E:7.5e-06`PF01442.13^Apolipoprotein^Apolipoprotein A1/A4/E domain^10-70^E:0.0017	.	.	.	.	GO:0008289^molecular_function^lipid binding`GO:0006869^biological_process^lipid transport`GO:0042157^biological_process^lipoprotein metabolic process`GO:0005576^cellular_component^extracellular region	.	.
c404_g1	c404_g1_i1	.	.	.	.	.	.	.	.	.	.	.	.	.	.	.
c407_g1	c407_g1_i1	.	.	.	.	.	.	.	.	.	.	.	.	.	.	.
c408_g1	c408_g1_i1	.	.	.	.	.	.	.	.	.	.	.	.	.	.	.
c409_g1	c409_g1_i1	MNS2_ARATH^MNS2_ARATH^Q:150-356,H:52-122^33.8%ID^E:1e-06^RecName: Full=Mannosyl-oligosaccharide 1,2-alpha-mannosidase MNS2;^Eukaryota; Viridiplantae; Streptophyta; Embryophyta; Tracheophyta; Spermatophyta; Magnoliophyta; eudicotyledons; Gunneridae; Pentapetalae; rosids; malvids; Brassicales; Brassicaceae; Camelineae; Arabidopsis	.	.	c409_g1_i1|m.134	33-356[+]	MNS2_ARATH^MNS2_ARATH^Q:23-108,H:33-122^32.22%ID^E:3e-09^RecName: Full=Mannosyl-oligosaccharide 1,2-alpha-mannosidase MNS2;^Eukaryota; Viridiplantae; Streptophyta; Embryophyta; Tracheophyta; Spermatophyta; Magnoliophyta; eudicotyledons; Gunneridae; Pentapetalae; rosids; malvids; Brassicales; Brassicaceae; Camelineae; Arabidopsis	.	.	.	.	.	GO:0005768^cellular_component^endosome`GO:0005794^cellular_component^Golgi apparatus`GO:0000139^cellular_component^Golgi membrane`GO:0016021^cellular_component^integral component of membrane`GO:0005802^cellular_component^trans-Golgi network`GO:0004559^molecular_function^alpha-mannosidase activity`GO:0005509^molecular_function^calcium ion binding`GO:0004571^molecular_function^mannosyl-oligosacchar…	.	.	.
c414_g1	c414_g1_i1	.	.	.	.	.	.	.	.	.	.	.	.	.	.	.
c415_g1	c415_g1_i1	.	.	.	c415_g1_i1|m.137	2-241[-]	.	.	.	.	.	.	.	.	.	.
c421_g1	c421_g1_i1	.	.	.	c421_g1_i1|m.138	1-198[+]	.	.	.	.	.	.	.	.	.	.
c425_g1	c425_g1_i1	AP2S_DICDI^AP2S_DICDI^Q:27-242,H:1-72^81.94%ID^E:1e-39^RecName: Full=AP-2 complex subunit sigma;^Eukaryota; Amoebozoa; Mycetozoa; Dictyosteliida; Dictyostelium	.	.	c425_g1_i1|m.139	3-248[+]	AP2S_DICDI^AP2S_DICDI^Q:9-80,H:1-72^81.94%ID^E:1e-39^RecName: Full=AP-2 complex subunit sigma;^Eukaryota; Amoebozoa; Mycetozoa; Dictyosteliida; Dictyostelium	.	PF01217.15^Clat_adaptor_s^Clathrin adaptor complex small chain^9-81^E:3.6e-25	.	.	COG5030^Adaptor-related protein complex	GO:0030122^cellular_component^AP-2 adaptor complex`GO:0030132^cellular_component^clathrin coat of coated pit`GO:0008565^molecular_function^protein transporter activity`GO:0006897^biological_process^endocytosis	.	.	.
c429_g1	c429_g1_i1	.	.	.	.	.	.	.	.	.	.	.	.	.	.	.
c430_g1	c430_g1_i1	.	.	.	.	.	.	.	.	.	.	.	.	.	.	.
c436_g1	c436_g1_i1	PTH2_HUMAN^PTH2_HUMAN^Q:250-2,H:42-127^47.67%ID^E:5e-16^RecName: Full=Peptidyl-tRNA hydrolase 2, mitochondrial;^Eukaryota; Metazoa; Chordata; Craniata; Vertebrata; Euteleostomi; Mammalia; Eutheria; Euarchontoglires; Primates; Haplorrhini; Catarrhini; Hominidae; Homo	.	.	c436_g1_i1|m.141	59-394[-]	PTH2_HUMAN^PTH2_HUMAN^Q:49-109,H:42-105^54.69%ID^E:3e-14^RecName: Full=Peptidyl-tRNA hydrolase 2, mitochondrial;^Eukaryota; Metazoa; Chordata; Craniata; Vertebrata; Euteleostomi; Mammalia; Eutheria; Euarchontoglires; Primates; Haplorrhini; Catarrhini; Hominidae; Homo	.	PF01981.11^PTH2^Peptidyl-tRNA hydrolase PTH2^69-107^E:1.3e-14	.	.	COG1990^The natural substrate for this enzyme may be peptidyl- tRNAs which drop off the ribosome during protein synthesis (By similarity)	GO:0005829^cellular_component^cytosol`GO:0016020^cellular_component^membrane`GO:0005739^cellular_component^mitochondrion`GO:0004045^molecular_function^aminoacyl-tRNA hydrolase activity`GO:0006915^biological_process^apoptotic process`GO:2000811^biological_process^negative regulation of anoikis`GO:0010629^biological_process^negative regulation of gene expression`GO:2000210^biological_process^positi…	GO:0004045^molecular_function^aminoacyl-tRNA hydrolase activity	.	.
c440_g1	c440_g1_i1	.	.	.	c440_g1_i1|m.143	2-385[-]	.	.	.	.	.	.	.	.	.	.
c441_g1	c441_g1_i1	.	.	.	.	.	.	.	.	.	.	.	.	.	.	.
c442_g1	c442_g1_i1	2A5T_ARATH^2A5T_ARATH^Q:219-1,H:342-414^87.67%ID^E:2e-38^RecName: Full=Serine/threonine protein phosphatase 2A 57 kDa regulatory subunit B' theta isoform;^Eukaryota; Viridiplantae; Streptophyta; Embryophyta; Tracheophyta; Spermatophyta; Magnoliophyta; eudicotyledons; Gunneridae; Pentapetalae; rosids; malvids; Brassicales; Brassicaceae; Camelineae; Arabidopsis	.	.	c442_g1_i1|m.148	1-219[-]	2A5T_ARATH^2A5T_ARATH^Q:1-73,H:342-414^87.67%ID^E:2e-38^RecName: Full=Serine/threonine protein phosphatase 2A 57 kDa regulatory subunit B' theta isoform;^Eukaryota; Viridiplantae; Streptophyta; Embryophyta; Tracheophyta; Spermatophyta; Magnoliophyta; eudicotyledons; Gunneridae; Pentapetalae; rosids; malvids; Brassicales; Brassicaceae; Camelineae; Arabidopsis	.	PF01603.15^B56^Protein phosphatase 2A regulatory B subunit (B56 family)^1-73^E:7.9e-29	.	.	.	GO:0005777^cellular_component^peroxisome`GO:0000159^cellular_component^protein phosphatase type 2A complex`GO:0008601^molecular_function^protein phosphatase type 2A regulator activity`GO:0007165^biological_process^signal transduction	GO:0008601^molecular_function^protein phosphatase type 2A regulator activity`GO:0007165^biological_process^signal transduction`GO:0000159^cellular_component^protein phosphatase type 2A complex	.	.
c444_g1	c444_g1_i1	.	.	.	.	.	.	.	.	.	.	.	.	.	.	.
c456_g1	c456_g1_i1	SAP6_ORYSJ^SAP6_ORYSJ^Q:79-552,H:6-152^33.54%ID^E:2e-20^RecName: Full=Zinc finger A20 and AN1 domain-containing stress-associated protein 6;^Eukaryota; Viridiplantae; Streptophyta; Embryophyta; Tracheophyta; Spermatophyta; Magnoliophyta; Liliopsida; Poales; Poaceae; BEP clade; Ehrhartoideae; Oryzeae; Oryza	.	.	.	.	.	.	.	.	.	.	GO:0003677^molecular_function^DNA binding`GO:0008270^molecular_function^zinc ion binding	.	.	.
c458_g1	c458_g1_i1	.	.	.	c458_g1_i1|m.153	2-256[+]	.	.	.	.	.	.	.	.	.	.
c460_g1	c460_g1_i1	.	.	.	.	.	.	.	.	.	.	.	.	.	.	.
c461_g1	c461_g1_i1	ACOC_CUCMA^ACOC_CUCMA^Q:1318-20,H:466-898^86.84%ID^E:0^RecName: Full=Aconitate hydratase, cytoplasmic;^Eukaryota; Viridiplantae; Streptophyta; Embryophyta; Tracheophyta; Spermatophyta; Magnoliophyta; eudicotyledons; Gunneridae; Pentapetalae; rosids; fabids; Cucurbitales; Cucurbitaceae; Cucurbiteae; Cucurbita	.	.	c461_g1_i1|m.154	266-880[-]	ACOC_SOLTU^ACOC_SOLTU^Q:1-204,H:330-533^87.25%ID^E:1e-131^RecName: Full=Aconitate hydratase, cytoplasmic;^Eukaryota; Viridiplantae; Streptophyta; Embryophyta; Tracheophyta; Spermatophyta; Magnoliophyta; eudicotyledons; Gunneridae; Pentapetalae; asterids; lamiids; Solanales; Solanaceae; Solanoideae; Solaneae; Solanum	.	PF00694.14^Aconitase_C^Aconitase C-terminal domain^86-203^E:1.2e-39	.	.	.	GO:0005737^cellular_component^cytoplasm`GO:0051539^molecular_function^4 iron, 4 sulfur cluster binding`GO:0003994^molecular_function^aconitate hydratase activity`GO:0046872^molecular_function^metal ion binding`GO:0006097^biological_process^glyoxylate cycle	GO:0008152^biological_process^metabolic process	.	.
c462_g1	c462_g1_i1	.	.	.	.	.	.	.	.	.	.	.	.	.	.	.
c463_g1	c463_g1_i1	.	.	.	c463_g1_i1|m.160	1-393[+]	.	.	PF05792.8^Candida_ALS^Candida agglutinin-like (ALS)^87-117^E:0.064`PF14604.1^SH3_9^Variant SH3 domain^91-129^E:2.8e-08`PF00018.23^SH3_1^SH3 domain^95-129^E:1e-05	.	.	.	.	GO:0007155^biological_process^cell adhesion`GO:0005515^molecular_function^protein binding	.	.
c465_g1	c465_g1_i1	.	.	.	c465_g1_i1|m.164	3-275[+]	.	.	.	.	.	.	.	.	.	.
c466_g1	c466_g1_i1	APRR7_ARATH^APRR7_ARATH^Q:431-255,H:662-720^66.1%ID^E:1e-16^RecName: Full=Two-component response regulator-like APRR7;^Eukaryota; Viridiplantae; Streptophyta; Embryophyta; Tracheophyta; Spermatophyta; Magnoliophyta; eudicotyledons; Gunneridae; Pentapetalae; rosids; malvids; Brassicales; Brassicaceae; Camelineae; Arabidopsis	.	.	c466_g1_i1|m.167	243-728[-]	PRR73_ORYSJ^PRR73_ORYSJ^Q:45-150,H:652-755^61.11%ID^E:4e-20^RecName: Full=Two-component response regulator-like PRR73;^Eukaryota; Viridiplantae; Streptophyta; Embryophyta; Tracheophyta; Spermatophyta; Magnoliophyta; Liliopsida; Poales; Poaceae; BEP clade; Ehrhartoideae; Oryzeae; Oryza	.	PF06203.9^CCT^CCT motif^107-150^E:1.2e-19	.	.	COG2204^two component, sigma54 specific, transcriptional regulator, Fis family	GO:0005634^cellular_component^nucleus`GO:0000160^biological_process^phosphorelay signal transduction system`GO:0006355^biological_process^regulation of transcription, DNA-templated`GO:0048511^biological_process^rhythmic process`GO:0006351^biological_process^transcription, DNA-templated	GO:0005515^molecular_function^protein binding	.	.
c468_g1	c468_g1_i1	.	.	.	c468_g1_i1|m.170	104-1279[+]	.	.	.	.	.	.	.	.	.	.
c469_g1	c469_g1_i1	.	.	.	.	.	.	.	.	.	.	.	.	.	.	.
c470_g1	c470_g1_i1	YMR1_SCHPO^YMR1_SCHPO^Q:8-1033,H:214-549^44.79%ID^E:3e-88^RecName: Full=Phosphoinositide 3-phosphatase;^Eukaryota; Fungi; Dikarya; Ascomycota; Taphrinomycotina; Schizosaccharomycetes; Schizosaccharomycetales; Schizosaccharomycetaceae; Schizosaccharomyces	.	.	c470_g1_i1|m.175	2-2200[+]	YMR1_SCHPO^YMR1_SCHPO^Q:3-344,H:214-549^44.79%ID^E:5e-98^RecName: Full=Phosphoinositide 3-phosphatase;^Eukaryota; Fungi; Dikarya; Ascomycota; Taphrinomycotina; Schizosaccharomycetes; Schizosaccharomycetales; Schizosaccharomycetaceae; Schizosaccharomyces	.	PF06602.9^Myotub-related^Myotubularin-like phosphatase domain^3-280^E:8.9e-93	.	.	.	GO:0005737^cellular_component^cytoplasm`GO:0005829^cellular_component^cytosol`GO:0016791^molecular_function^phosphatase activity`GO:0004438^molecular_function^phosphatidylinositol-3-phosphatase activity`GO:0004725^molecular_function^protein tyrosine phosphatase activity`GO:0048017^biological_process^inositol lipid-mediated signaling`GO:0046856^biological_process^phosphatidylinositol dephosphoryla…	.	.	.
c475_g1	c475_g1_i1	SR542_SOLLC^SR542_SOLLC^Q:684-280,H:351-485^93.33%ID^E:3e-81^RecName: Full=Signal recognition particle 54 kDa protein 2;^Eukaryota; Viridiplantae; Streptophyta; Embryophyta; Tracheophyta; Spermatophyta; Magnoliophyta; eudicotyledons; Gunneridae; Pentapetalae; asterids; lamiids; Solanales; Solanaceae; Solanoideae; Solaneae; Solanum; Lycopersicon	.	.	c475_g1_i1|m.178	247-606[-]	SR543_ARATH^SR543_ARATH^Q:1-119,H:377-495^89.08%ID^E:3e-68^RecName: Full=Signal recognition particle 54 kDa protein 3;^Eukaryota; Viridiplantae; Streptophyta; Embryophyta; Tracheophyta; Spermatophyta; Magnoliophyta; eudicotyledons; Gunneridae; Pentapetalae; rosids; malvids; Brassicales; Brassicaceae; Camelineae; Arabidopsis	.	PF02978.14^SRP_SPB^Signal peptide binding domain^2-52^E:6.9e-14	.	.	COG0541^Involved in targeting and insertion of nascent membrane proteins into the cytoplasmic membrane. Binds to the hydrophobic signal sequence of the ribosome-nascent chain (RNC) as it emerges from the ribosomes. The SRP-RNC complex is then targeted to the cytoplasmic membrane where it interacts with the SRP receptor FtsY	GO:0005829^cellular_component^cytosol`GO:0005786^cellular_component^signal recognition particle, endoplasmic reticulum targeting`GO:0008312^molecular_function^7S RNA binding`GO:0005525^molecular_function^GTP binding`GO:0003924^molecular_function^GTPase activity`GO:0006614^biological_process^SRP-dependent cotranslational protein targeting to membrane	GO:0008312^molecular_function^7S RNA binding`GO:0006614^biological_process^SRP-dependent cotranslational protein targeting to membrane`GO:0048500^cellular_component^signal recognition particle	.	.
c477_g1	c477_g1_i1	TAF13_ARATH^TAF13_ARATH^Q:84-314,H:22-94^74.03%ID^E:9e-34^RecName: Full=Transcription initiation factor TFIID subunit 13;^Eukaryota; Viridiplantae; Streptophyta; Embryophyta; Tracheophyta; Spermatophyta; Magnoliophyta; eudicotyledons; Gunneridae; Pentapetalae; rosids; malvids; Brassicales; Brassicaceae; Camelineae; Arabidopsis	.	.	c477_g1_i1|m.181	30-323[+]	TAF13_ARATH^TAF13_ARATH^Q:17-95,H:20-94^73.42%ID^E:7e-36^RecName: Full=Transcription initiation factor TFIID subunit 13;^Eukaryota; Viridiplantae; Streptophyta; Embryophyta; Tracheophyta; Spermatophyta; Magnoliophyta; eudicotyledons; Gunneridae; Pentapetalae; rosids; malvids; Brassicales; Brassicaceae; Camelineae; Arabidopsis	.	PF02269.11^TFIID-18kDa^Transcription initiation factor IID, 18kD subunit^31-93^E:3.1e-22	.	.	COG5248^TAF13 RNA polymerase II, TATA box binding protein (TBP)-associated factor	GO:0005634^cellular_component^nucleus`GO:0005886^cellular_component^plasma membrane`GO:0009793^biological_process^embryo development ending in seed dormancy`GO:0009960^biological_process^endosperm development`GO:0006355^biological_process^regulation of transcription, DNA-templated`GO:0048316^biological_process^seed development`GO:0006366^biological_process^transcription from RNA polymerase II pro…	GO:0006366^biological_process^transcription from RNA polymerase II promoter	.	.
c480_g1	c480_g1_i1	.	.	.	.	.	.	.	.	.	.	.	.	.	.	.
c481_g1	c481_g1_i1	.	.	.	c481_g1_i1|m.186	138-626[+]	.	.	.	.	.	.	.	.	.	.
c482_g1	c482_g1_i1	RL8_XENTR^RL8_XENTR^Q:17-760,H:1-248^72.18%ID^E:5e-133^RecName: Full=60S ribosomal protein L8;^Eukaryota; Metazoa; Chordata; Craniata; Vertebrata; Euteleostomi; Amphibia; Batrachia; Anura; Pipoidea; Pipidae; Xenopodinae; Xenopus; Silurana	.	.	c482_g1_i1|m.190	2-787[+]	RL8_XENTR^RL8_XENTR^Q:6-253,H:1-248^72.18%ID^E:5e-134^RecName: Full=60S ribosomal protein L8;^Eukaryota; Metazoa; Chordata; Craniata; Vertebrata; Euteleostomi; Amphibia; Batrachia; Anura; Pipoidea; Pipidae; Xenopodinae; Xenopus; Silurana	.	PF00181.18^Ribosomal_L2^Ribosomal Proteins L2, RNA binding domain^16-94^E:2.5e-14`PF03947.13^Ribosomal_L2_C^Ribosomal Proteins L2, C-terminal domain^102-235^E:2.2e-40	.	.	COG0090^One of the primary rRNA binding proteins. Required for association of the 30S and 50S subunits to form the 70S ribosome, for tRNA binding and peptide bond formation. It has been suggested to have peptidyltransferase activity	GO:0015934^cellular_component^large ribosomal subunit`GO:0019843^molecular_function^rRNA binding`GO:0003735^molecular_function^structural constituent of ribosome`GO:0006412^biological_process^translation	GO:0003735^molecular_function^structural constituent of ribosome`GO:0006412^biological_process^translation`GO:0005622^cellular_component^intracellular`GO:0005840^cellular_component^ribosome	.	.
c483_g1	c483_g1_i1	WDR74_BOVIN^WDR74_BOVIN^Q:867-328,H:158-336^38.8%ID^E:2e-27^RecName: Full=WD repeat-containing protein 74;^Eukaryota; Metazoa; Chordata; Craniata; Vertebrata; Euteleostomi; Mammalia; Eutheria; Laurasiatheria; Cetartiodactyla; Ruminantia; Pecora; Bovidae; Bovinae; Bos	.	.	c483_g1_i1|m.192	52-867[-]	WDR74_BOVIN^WDR74_BOVIN^Q:1-185,H:158-341^38.3%ID^E:3e-28^RecName: Full=WD repeat-containing protein 74;^Eukaryota; Metazoa; Chordata; Craniata; Vertebrata; Euteleostomi; Mammalia; Eutheria; Laurasiatheria; Cetartiodactyla; Ruminantia; Pecora; Bovidae; Bovinae; Bos	.	PF00400.27^WD40^WD domain, G-beta repeat^112-141^E:0.00039	.	.	.	GO:0005730^cellular_component^nucleolus`GO:0001825^biological_process^blastocyst formation`GO:0016070^biological_process^RNA metabolic process	GO:0005515^molecular_function^protein binding	.	.
c485_g1	c485_g1_i1	.	.	.	.	.	.	.	.	.	.	.	.	.	.	.
c487_g1	c487_g1_i1	RNHX1_ARATH^RNHX1_ARATH^Q:17-241,H:10-84^28%ID^E:1e-09^RecName: Full=Putative ribonuclease H protein At1g65750;^Eukaryota; Viridiplantae; Streptophyta; Embryophyta; Tracheophyta; Spermatophyta; Magnoliophyta; eudicotyledons; Gunneridae; Pentapetalae; rosids; malvids; Brassicales; Brassicaceae; Camelineae; Arabidopsis`RNHX1_ARATH^RNHX1_ARATH^Q:232-339,H:81-116^44.44%ID^E:1e-09^RecName: Full=Putati…	.	.	c487_g1_i1|m.195	2-301[+]	RNHX1_ARATH^RNHX1_ARATH^Q:6-80,H:10-84^28%ID^E:9e-06^RecName: Full=Putative ribonuclease H protein At1g65750;^Eukaryota; Viridiplantae; Streptophyta; Embryophyta; Tracheophyta; Spermatophyta; Magnoliophyta; eudicotyledons; Gunneridae; Pentapetalae; rosids; malvids; Brassicales; Brassicaceae; Camelineae; Arabidopsis	.	.	.	.	.	GO:0046872^molecular_function^metal ion binding`GO:0003676^molecular_function^nucleic acid binding`GO:0004523^molecular_function^RNA-DNA hybrid ribonuclease activity	.	.	.
c489_g1	c489_g1_i1	7SB1_SOYBN^7SB1_SOYBN^Q:695-3,H:37-289^34.63%ID^E:2e-23^RecName: Full=Basic 7S globulin;^Eukaryota; Viridiplantae; Streptophyta; Embryophyta; Tracheophyta; Spermatophyta; Magnoliophyta; eudicotyledons; Gunneridae; Pentapetalae; rosids; fabids; Fabales; Fabaceae; Papilionoideae; Phaseoleae; Glycine; Soja	.	.	c489_g1_i1|m.196	3-695[-]	7SB1_SOYBN^7SB1_SOYBN^Q:1-231,H:37-289^35.41%ID^E:1e-29^RecName: Full=Basic 7S globulin;^Eukaryota; Viridiplantae; Streptophyta; Embryophyta; Tracheophyta; Spermatophyta; Magnoliophyta; eudicotyledons; Gunneridae; Pentapetalae; rosids; fabids; Fabales; Fabaceae; Papilionoideae; Phaseoleae; Glycine; Soja	.	PF14543.1^TAXi_N^Xylanase inhibitor N-terminal^11-171^E:4.9e-28	.	.	.	GO:0004190^molecular_function^aspartic-type endopeptidase activity`GO:0042802^molecular_function^identical protein binding`GO:0045735^molecular_function^nutrient reservoir activity	.	.	.
c491_g1	c491_g1_i1	.	.	.	.	.	.	.	.	.	.	.	.	.	.	.
c493_g1	c493_g1_i1	.	.	.	.	.	.	.	.	.	.	.	.	.	.	.
c495_g1	c495_g1_i1	PUB21_ARATH^PUB21_ARATH^Q:275-78,H:367-435^52.17%ID^E:6e-12^RecName: Full=U-box domain-containing protein 21;^Eukaryota; Viridiplantae; Streptophyta; Embryophyta; Tracheophyta; Spermatophyta; Magnoliophyta; eudicotyledons; Gunneridae; Pentapetalae; rosids; malvids; Brassicales; Brassicaceae; Camelineae; Arabidopsis	.	.	c495_g1_i1|m.199	75-278[-]	PUB21_ARATH^PUB21_ARATH^Q:2-67,H:367-435^52.17%ID^E:3e-12^RecName: Full=U-box domain-containing protein 21;^Eukaryota; Viridiplantae; Streptophyta; Embryophyta; Tracheophyta; Spermatophyta; Magnoliophyta; eudicotyledons; Gunneridae; Pentapetalae; rosids; malvids; Brassicales; Brassicaceae; Camelineae; Arabidopsis	.	.	.	.	.	GO:0016874^molecular_function^ligase activity`GO:0004842^molecular_function^ubiquitin-protein transferase activity`GO:0010200^biological_process^response to chitin	.	.	.
c503_g1	c503_g1_i1	.	.	.	.	.	.	.	.	.	.	.	.	.	.	.
c507_g1	c507_g1_i1	.	.	.	.	.	.	.	.	.	.	.	.	.	.	.
c508_g1	c508_g1_i1	.	.	.	c508_g1_i1|m.201	2-241[+]	.	.	.	.	.	.	.	.	.	.
c510_g1	c510_g1_i1	.	.	.	c510_g1_i1|m.203	3-311[+]	.	.	.	.	.	.	.	.	.	.
c514_g1	c514_g1_i1	.	.	.	.	.	.	.	.	.	.	.	.	.	.	.
c515_g1	c515_g1_i1	EBP2_SCHPO^EBP2_SCHPO^Q:233-859,H:92-299^43.13%ID^E:6e-41^RecName: Full=Probable rRNA-processing protein ebp2;^Eukaryota; Fungi; Dikarya; Ascomycota; Taphrinomycotina; Schizosaccharomycetes; Schizosaccharomycetales; Schizosaccharomycetaceae; Schizosaccharomyces	.	.	c515_g1_i1|m.207	2-982[+]	EBP2_SCHPO^EBP2_SCHPO^Q:53-322,H:63-332^43.48%ID^E:2e-56^RecName: Full=Probable rRNA-processing protein ebp2;^Eukaryota; Fungi; Dikarya; Ascomycota; Taphrinomycotina; Schizosaccharomycetes; Schizosaccharomycetales; Schizosaccharomycetaceae; Schizosaccharomyces	.	PF05890.7^Ebp2^Eukaryotic rRNA processing protein EBP2^61-318^E:1.1e-84	.	.	.	GO:0044732^cellular_component^mitotic spindle pole body`GO:0005730^cellular_component^nucleolus`GO:0005634^cellular_component^nucleus`GO:0006364^biological_process^rRNA processing	.	.	.
c515_g1	c515_g1_i1	EBP2_SCHPO^EBP2_SCHPO^Q:233-859,H:92-299^43.13%ID^E:6e-41^RecName: Full=Probable rRNA-processing protein ebp2;^Eukaryota; Fungi; Dikarya; Ascomycota; Taphrinomycotina; Schizosaccharomycetes; Schizosaccharomycetales; Schizosaccharomycetaceae; Schizosaccharomyces	.	.	c515_g1_i1|m.208	846-1022[+]	.	.	.	.	.	.	.	.	.	.
c521_g1	c521_g1_i1	.	.	.	c521_g1_i1|m.210	3-236[-]	WR52W_ARATH^WR52W_ARATH^Q:14-62,H:175-227^47.17%ID^E:5e-07^RecName: Full=Disease resistance protein RRS1 {ECO:0000303|PubMed:19519800};^Eukaryota; Viridiplantae; Streptophyta; Embryophyta; Tracheophyta; Spermatophyta; Magnoliophyta; eudicotyledons; Gunneridae; Pentapetalae; rosids; malvids; Brassicales; Brassicaceae; Camelineae; Arabidopsis	.	PF00931.17^NB-ARC^NB-ARC domain^9-72^E:4.9e-11	.	.	.	GO:0043531^molecular_function^ADP binding`GO:0043565^molecular_function^sequence-specific DNA binding`GO:0003700^molecular_function^sequence-specific DNA binding transcription factor activity`GO:0007165^biological_process^signal transduction	GO:0043531^molecular_function^ADP binding	.	.
c525_g1	c525_g1_i1	CIPKC_ARATH^CIPKC_ARATH^Q:595-251,H:357-489^63.16%ID^E:6e-42^RecName: Full=CBL-interacting serine/threonine-protein kinase 12;^Eukaryota; Viridiplantae; Streptophyta; Embryophyta; Tracheophyta; Spermatophyta; Magnoliophyta; eudicotyledons; Gunneridae; Pentapetalae; rosids; malvids; Brassicales; Brassicaceae; Camelineae; Arabidopsis	.	.	c525_g1_i1|m.211	248-706[-]	CIPKC_ARATH^CIPKC_ARATH^Q:38-152,H:357-489^63.16%ID^E:4e-43^RecName: Full=CBL-interacting serine/threonine-protein kinase 12;^Eukaryota; Viridiplantae; Streptophyta; Embryophyta; Tracheophyta; Spermatophyta; Magnoliophyta; eudicotyledons; Gunneridae; Pentapetalae; rosids; malvids; Brassicales; Brassicaceae; Camelineae; Arabidopsis	.	PF03822.9^NAF^NAF domain^47-75^E:4.1e-06	.	.	COG0515^Serine Threonine protein kinase	GO:0005524^molecular_function^ATP binding`GO:0004674^molecular_function^protein serine/threonine kinase activity`GO:0007165^biological_process^signal transduction	GO:0007165^biological_process^signal transduction	.	.
c526_g1	c526_g1_i1	.	.	.	c526_g1_i1|m.217	3-251[-]	.	.	.	.	.	.	.	.	.	.
c529_g1	c529_g1_i1	.	.	.	c529_g1_i1|m.222	109-333[+]	.	.	.	.	.	.	.	.	.	.
c542_g1	c542_g1_i1	.	.	.	.	.	.	.	.	.	.	.	.	.	.	.
c543_g1	c543_g1_i1	C3H30_ARATH^C3H30_ARATH^Q:290-45,H:460-536^61.63%ID^E:3e-17^RecName: Full=Zinc finger CCCH domain-containing protein 30;^Eukaryota; Viridiplantae; Streptophyta; Embryophyta; Tracheophyta; Spermatophyta; Magnoliophyta; eudicotyledons; Gunneridae; Pentapetalae; rosids; malvids; Brassicales; Brassicaceae; Camelineae; Arabidopsis	.	.	c543_g1_i1|m.224	15-293[-]	C3H30_ARATH^C3H30_ARATH^Q:2-83,H:460-536^61.63%ID^E:2e-17^RecName: Full=Zinc finger CCCH domain-containing protein 30;^Eukaryota; Viridiplantae; Streptophyta; Embryophyta; Tracheophyta; Spermatophyta; Magnoliophyta; eudicotyledons; Gunneridae; Pentapetalae; rosids; malvids; Brassicales; Brassicaceae; Camelineae; Arabidopsis	.	.	.	.	NOG69137^receptor	GO:0005737^cellular_component^cytoplasm`GO:0005634^cellular_component^nucleus`GO:0003677^molecular_function^DNA binding`GO:0046872^molecular_function^metal ion binding`GO:0003700^molecular_function^sequence-specific DNA binding transcription factor activity`GO:0006355^biological_process^regulation of transcription, DNA-templated	.	.	.
c546_g1	c546_g1_i1	.	.	.	c546_g1_i1|m.225	2-250[-]	.	.	.	.	.	.	.	.	.	.
c550_g1	c550_g1_i1	RKF1_ARATH^RKF1_ARATH^Q:512-6,H:388-555^55.62%ID^E:2e-55^RecName: Full=Probable LRR receptor-like serine/threonine-protein kinase RFK1;^Eukaryota; Viridiplantae; Streptophyta; Embryophyta; Tracheophyta; Spermatophyta; Magnoliophyta; eudicotyledons; Gunneridae; Pentapetalae; rosids; malvids; Brassicales; Brassicaceae; Camelineae; Arabidopsis	.	.	c550_g1_i1|m.227	3-524[-]	RKF1_ARATH^RKF1_ARATH^Q:5-173,H:388-555^55.62%ID^E:2e-55^RecName: Full=Probable LRR receptor-like serine/threonine-protein kinase RFK1;^Eukaryota; Viridiplantae; Streptophyta; Embryophyta; Tracheophyta; Spermatophyta; Magnoliophyta; eudicotyledons; Gunneridae; Pentapetalae; rosids; malvids; Brassicales; Brassicaceae; Camelineae; Arabidopsis	.	PF11721.3^Malectin^Di-glucose binding within endoplasmic reticulum^35-173^E:1.1e-32	.	.	COG0515^Serine Threonine protein kinase	GO:0016021^cellular_component^integral component of membrane`GO:0005524^molecular_function^ATP binding`GO:0004674^molecular_function^protein serine/threonine kinase activity`GO:0004702^molecular_function^receptor signaling protein serine/threonine kinase activity`GO:0023014^biological_process^signal transduction by phosphorylation	.	.	.
c553_g1	c553_g1_i1	COPZ1_PONAB^COPZ1_PONAB^Q:53-571,H:9-177^45.09%ID^E:2e-50^RecName: Full=Coatomer subunit zeta-1;^Eukaryota; Metazoa; Chordata; Craniata; Vertebrata; Euteleostomi; Mammalia; Eutheria; Euarchontoglires; Primates; Haplorrhini; Catarrhini; Hominidae; Pongo	.	.	c553_g1_i1|m.228	2-586[+]	COPZ1_PONAB^COPZ1_PONAB^Q:18-190,H:9-177^45.09%ID^E:5e-51^RecName: Full=Coatomer subunit zeta-1;^Eukaryota; Metazoa; Chordata; Craniata; Vertebrata; Euteleostomi; Mammalia; Eutheria; Euarchontoglires; Primates; Haplorrhini; Catarrhini; Hominidae; Pongo	.	PF01217.15^Clat_adaptor_s^Clathrin adaptor complex small chain^25-157^E:1.1e-23	.	.	.	GO:0030126^cellular_component^COPI vesicle coat`GO:0006891^biological_process^intra-Golgi vesicle-mediated transport`GO:0006886^biological_process^intracellular protein transport	.	.	.
c555_g1	c555_g1_i1	4CL1_TOBAC^4CL1_TOBAC^Q:330-1,H:12-121^75.45%ID^E:2e-53^RecName: Full=4-coumarate--CoA ligase 1;^Eukaryota; Viridiplantae; Streptophyta; Embryophyta; Tracheophyta; Spermatophyta; Magnoliophyta; eudicotyledons; Gunneridae; Pentapetalae; asterids; lamiids; Solanales; Solanaceae; Nicotianoideae; Nicotianeae; Nicotiana	.	.	.	.	.	.	.	.	.	.	GO:0016207^molecular_function^4-coumarate-CoA ligase activity`GO:0005524^molecular_function^ATP binding`GO:0009698^biological_process^phenylpropanoid metabolic process	.	.	.
c556_g1	c556_g1_i1	.	.	.	.	.	.	.	.	.	.	.	.	.	.	.
c562_g1	c562_g1_i1	SRG1_ARATH^SRG1_ARATH^Q:312-7,H:70-171^59.8%ID^E:2e-38^RecName: Full=Protein SRG1;^Eukaryota; Viridiplantae; Streptophyta; Embryophyta; Tracheophyta; Spermatophyta; Magnoliophyta; eudicotyledons; Gunneridae; Pentapetalae; rosids; malvids; Brassicales; Brassicaceae; Camelineae; Arabidopsis	.	.	c562_g1_i1|m.234	1-408[-]	SRG1_ARATH^SRG1_ARATH^Q:14-134,H:49-171^53.66%ID^E:2e-38^RecName: Full=Protein SRG1;^Eukaryota; Viridiplantae; Streptophyta; Embryophyta; Tracheophyta; Spermatophyta; Magnoliophyta; eudicotyledons; Gunneridae; Pentapetalae; rosids; malvids; Brassicales; Brassicaceae; Camelineae; Arabidopsis	.	PF14226.1^DIOX_N^non-haem dioxygenase in morphine synthesis N-terminal^31-115^E:5.5e-23	.	.	COG3491^2OGFe(II) oxygenase	GO:0046872^molecular_function^metal ion binding`GO:0016682^molecular_function^oxidoreductase activity, acting on diphenols and related substances as donors, oxygen as acceptor`GO:0016706^molecular_function^oxidoreductase activity, acting on paired donors, with incorporation or reduction of molecular oxygen, 2-oxoglutarate as one donor, and incorporation of one atom each of oxygen into both donors…	.	.	.
c563_g1	c563_g1_i1	.	.	.	c563_g1_i1|m.237	1-243[-]	.	.	.	.	.	.	.	.	.	.
c564_g1	c564_g1_i1	.	.	.	.	.	.	.	.	.	.	.	.	.	.	.
c569_g1	c569_g1_i1	M310_ARATH^M310_ARATH^Q:1-270,H:57-146^35.56%ID^E:1e-13^RecName: Full=Uncharacterized mitochondrial protein AtMg00310;^Eukaryota; Viridiplantae; Streptophyta; Embryophyta; Tracheophyta; Spermatophyta; Magnoliophyta; eudicotyledons; Gunneridae; Pentapetalae; rosids; malvids; Brassicales; Brassicaceae; Camelineae; Arabidopsis	.	.	c569_g1_i1|m.239	1-660[+]	M310_ARATH^M310_ARATH^Q:1-90,H:57-146^35.56%ID^E:1e-13^RecName: Full=Uncharacterized mitochondrial protein AtMg00310;^Eukaryota; Viridiplantae; Streptophyta; Embryophyta; Tracheophyta; Spermatophyta; Magnoliophyta; eudicotyledons; Gunneridae; Pentapetalae; rosids; malvids; Brassicales; Brassicaceae; Camelineae; Arabidopsis	.	.	.	.	KOG1075^Retrotransposon protein	GO:0005739^cellular_component^mitochondrion	.	.	.
c570_g1	c570_g1_i1	TTC6_HUMAN^TTC6_HUMAN^Q:4-573,H:289-514^27.31%ID^E:3e-17^RecName: Full=Tetratricopeptide repeat protein 6;^Eukaryota; Metazoa; Chordata; Craniata; Vertebrata; Euteleostomi; Mammalia; Eutheria; Euarchontoglires; Primates; Haplorrhini; Catarrhini; Hominidae; Homo`TTC6_HUMAN^TTC6_HUMAN^Q:1-390,H:392-520^30%ID^E:4e-08^RecName: Full=Tetratricopeptide repeat protein 6;^Eukaryota; Metazoa; Chordata; Cra…	.	.	c570_g1_i1|m.241	1-600[+]	TTC6_HUMAN^TTC6_HUMAN^Q:2-191,H:289-514^27.31%ID^E:4e-17^RecName: Full=Tetratricopeptide repeat protein 6;^Eukaryota; Metazoa; Chordata; Craniata; Vertebrata; Euteleostomi; Mammalia; Eutheria; Euarchontoglires; Primates; Haplorrhini; Catarrhini; Hominidae; Homo`TTC6_HUMAN^TTC6_HUMAN^Q:1-130,H:392-520^30%ID^E:4e-08^RecName: Full=Tetratricopeptide repeat protein 6;^Eukaryota; Metazoa; Chordata; Cra…	.	PF13414.1^TPR_11^TPR repeat^1-56^E:3.9e-11`PF00515.23^TPR_1^Tetratricopeptide repeat^1-22^E:0.0023`PF07719.12^TPR_2^Tetratricopeptide repeat^2-22^E:0.061`PF13181.1^TPR_8^Tetratricopeptide repeat^3-22^E:0.03`PF13414.1^TPR_11^TPR repeat^24-90^E:1.1e-11`PF00515.23^TPR_1^Tetratricopeptide repeat^25-58^E:3.7e-06`PF07719.12^TPR_2^Tetratricopeptide repeat^25-58^E:2.7e-05`PF13181.1^TPR_8^Tetratricopeptid…	.	.	COG0457^repeat-containing protein	.	GO:0005515^molecular_function^protein binding	.	.
c571_g1	c571_g1_i1	DOCK1_MOUSE^DOCK1_MOUSE^Q:1-201,H:689-755^41.79%ID^E:7e-09^RecName: Full=Dedicator of cytokinesis protein 1;^Eukaryota; Metazoa; Chordata; Craniata; Vertebrata; Euteleostomi; Mammalia; Eutheria; Euarchontoglires; Glires; Rodentia; Sciurognathi; Muroidea; Muridae; Murinae; Mus; Mus	.	.	.	.	.	.	.	.	.	.	GO:0005737^cellular_component^cytoplasm`GO:0016020^cellular_component^membrane`GO:0005634^cellular_component^nucleus`GO:0005085^molecular_function^guanyl-nucleotide exchange factor activity`GO:0006915^biological_process^apoptotic process`GO:0016477^biological_process^cell migration`GO:0002244^biological_process^hematopoietic progenitor cell differentiation`GO:0006909^biological_process^phagocytos…	.	.	.
c572_g1	c572_g1_i1	.	.	.	.	.	.	.	.	.	.	.	.	.	.	.
c577_g1	c577_g1_i1	.	.	.	c577_g1_i1|m.244	3-230[+]	.	.	.	.	.	.	.	.	.	.
c578_g1	c578_g1_i1	VPS41_MOUSE^VPS41_MOUSE^Q:195-347,H:27-77^54.9%ID^E:1e-10^RecName: Full=Vacuolar protein sorting-associated protein 41 homolog;^Eukaryota; Metazoa; Chordata; Craniata; Vertebrata; Euteleostomi; Mammalia; Eutheria; Euarchontoglires; Glires; Rodentia; Sciurognathi; Muroidea; Muridae; Murinae; Mus; Mus	.	.	c578_g1_i1|m.247	18-353[+]	VPS41_HUMAN^VPS41_HUMAN^Q:60-110,H:28-78^54.9%ID^E:2e-12^RecName: Full=Vacuolar protein sorting-associated protein 41 homolog;^Eukaryota; Metazoa; Chordata; Craniata; Vertebrata; Euteleostomi; Mammalia; Eutheria; Euarchontoglires; Primates; Haplorrhini; Catarrhini; Hominidae; Homo	.	.	.	.	.	GO:0005829^cellular_component^cytosol`GO:0005769^cellular_component^early endosome`GO:0005798^cellular_component^Golgi-associated vesicle`GO:0030897^cellular_component^HOPS complex`GO:0005770^cellular_component^late endosome`GO:0005765^cellular_component^lysosomal membrane`GO:0016020^cellular_component^membrane`GO:0015630^cellular_component^microtubule cytoskeleton`GO:0008270^molecular_function^z…	.	.	.
c579_g1	c579_g1_i1	SF3B2_HUMAN^SF3B2_HUMAN^Q:3-419,H:488-631^67.36%ID^E:6e-58^RecName: Full=Splicing factor 3B subunit 2;^Eukaryota; Metazoa; Chordata; Craniata; Vertebrata; Euteleostomi; Mammalia; Eutheria; Euarchontoglires; Primates; Haplorrhini; Catarrhini; Hominidae; Homo	.	.	c579_g1_i1|m.249	3-419[+]	SF3B2_HUMAN^SF3B2_HUMAN^Q:1-139,H:488-631^67.36%ID^E:5e-58^RecName: Full=Splicing factor 3B subunit 2;^Eukaryota; Metazoa; Chordata; Craniata; Vertebrata; Euteleostomi; Mammalia; Eutheria; Euarchontoglires; Primates; Haplorrhini; Catarrhini; Hominidae; Homo	.	PF04037.8^DUF382^Domain of unknown function (DUF382)^1-110^E:4.9e-51`PF04046.11^PSP^PSP^118-139^E:3.6e-06	.	.	COG5182^Splicing factor 3b subunit	GO:0071013^cellular_component^catalytic step 2 spliceosome`GO:0005654^cellular_component^nucleoplasm`GO:0005634^cellular_component^nucleus`GO:0005681^cellular_component^spliceosomal complex`GO:0005689^cellular_component^U12-type spliceosomal complex`GO:0044822^molecular_function^poly(A) RNA binding`GO:0010467^biological_process^gene expression`GO:0006397^biological_process^mRNA processing`GO:0000…	GO:0005634^cellular_component^nucleus	.	.
c580_g1	c580_g1_i1	.	.	.	c580_g1_i1|m.250	3-326[+]	CCT13_ORYSJ^CCT13_ORYSJ^Q:9-90,H:357-438^64.63%ID^E:4e-25^RecName: Full=Cyclin-T1-3;^Eukaryota; Viridiplantae; Streptophyta; Embryophyta; Tracheophyta; Spermatophyta; Magnoliophyta; Liliopsida; Poales; Poaceae; BEP clade; Ehrhartoideae; Oryzeae; Oryza	.	.	.	.	.	GO:0005634^cellular_component^nucleus`GO:0007049^biological_process^cell cycle`GO:0051301^biological_process^cell division`GO:0000079^biological_process^regulation of cyclin-dependent protein serine/threonine kinase activity`GO:0006355^biological_process^regulation of transcription, DNA-templated	.	.	.
c582_g1	c582_g1_i1	.	.	.	.	.	.	.	.	.	.	.	.	.	.	.
c583_g1	c583_g1_i1	CYNS2_POPTR^CYNS2_POPTR^Q:2-166,H:108-162^98.18%ID^E:7e-19^RecName: Full=Cyanate hydratase 2 {ECO:0000255|HAMAP-Rule:MF_03139};^Eukaryota; Viridiplantae; Streptophyta; Embryophyta; Tracheophyta; Spermatophyta; Magnoliophyta; eudicotyledons; Gunneridae; Pentapetalae; rosids; fabids; Malpighiales; Salicaceae; Saliceae; Populus	.	.	c583_g1_i1|m.253	2-169[+]	CYNS2_POPTR^CYNS2_POPTR^Q:1-55,H:108-162^98.18%ID^E:3e-33^RecName: Full=Cyanate hydratase 2 {ECO:0000255|HAMAP-Rule:MF_03139};^Eukaryota; Viridiplantae; Streptophyta; Embryophyta; Tracheophyta; Spermatophyta; Magnoliophyta; eudicotyledons; Gunneridae; Pentapetalae; rosids; fabids; Malpighiales; Salicaceae; Saliceae; Populus	.	PF02560.9^Cyanate_lyase^Cyanate lyase C-terminal domain^1-42^E:3.1e-16	.	.	COG1513^Catalyzes the reaction of cyanate with bicarbonate to produce ammonia and carbon dioxide (By similarity)	GO:0005829^cellular_component^cytosol`GO:0008824^molecular_function^cyanate hydratase activity`GO:0003677^molecular_function^DNA binding`GO:0009440^biological_process^cyanate catabolic process	GO:0009439^biological_process^cyanate metabolic process	.	.
c584_g1	c584_g1_i1	.	.	.	.	.	.	.	.	.	.	.	.	.	.	.
c585_g1	c585_g1_i1	.	.	.	c585_g1_i1|m.254	1-204[-]	.	.	PF10539.4^Dev_Cell_Death^Development and cell death domain^2-48^E:8.7e-14	.	.	.	.	.	.	.
c586_g1	c586_g1_i1	DODA_BETVU^DODA_BETVU^Q:819-40,H:7-266^66.41%ID^E:3e-122^RecName: Full=4,5-DOPA dioxygenase extradiol;^Eukaryota; Viridiplantae; Streptophyta; Embryophyta; Tracheophyta; Spermatophyta; Magnoliophyta; eudicotyledons; Gunneridae; Pentapetalae; Caryophyllales; Amaranthaceae; Beta	.	.	c586_g1_i1|m.256	34-894[-]	DODA_BETVU^DODA_BETVU^Q:26-285,H:7-266^66.41%ID^E:2e-122^RecName: Full=4,5-DOPA dioxygenase extradiol;^Eukaryota; Viridiplantae; Streptophyta; Embryophyta; Tracheophyta; Spermatophyta; Magnoliophyta; eudicotyledons; Gunneridae; Pentapetalae; Caryophyllales; Amaranthaceae; Beta	.	PF02900.13^LigB^Catalytic LigB subunit of aromatic ring-opening dioxygenase^29-273^E:2.9e-68	.	.	.	GO:0005737^cellular_component^cytoplasm`GO:0046566^molecular_function^DOPA dioxygenase activity`GO:0008198^molecular_function^ferrous iron binding`GO:0050297^molecular_function^stizolobate synthase activity`GO:0008270^molecular_function^zinc ion binding`GO:0006725^biological_process^cellular aromatic compound metabolic process`GO:0055114^biological_process^oxidation-reduction process	GO:0008198^molecular_function^ferrous iron binding`GO:0016491^molecular_function^oxidoreductase activity`GO:0006725^biological_process^cellular aromatic compound metabolic process	.	.
c586_g1	c586_g1_i2	DODA_BETVU^DODA_BETVU^Q:279-40,H:187-266^59.26%ID^E:1e-22^RecName: Full=4,5-DOPA dioxygenase extradiol;^Eukaryota; Viridiplantae; Streptophyta; Embryophyta; Tracheophyta; Spermatophyta; Magnoliophyta; eudicotyledons; Gunneridae; Pentapetalae; Caryophyllales; Amaranthaceae; Beta	.	.	.	.	.	.	.	.	.	.	GO:0005737^cellular_component^cytoplasm`GO:0046566^molecular_function^DOPA dioxygenase activity`GO:0008198^molecular_function^ferrous iron binding`GO:0050297^molecular_function^stizolobate synthase activity`GO:0008270^molecular_function^zinc ion binding`GO:0006725^biological_process^cellular aromatic compound metabolic process`GO:0055114^biological_process^oxidation-reduction process	.	.	.
c591_g1	c591_g1_i1	.	.	.	.	.	.	.	.	.	.	.	.	.	.	.
c592_g1	c592_g1_i1	RL35_EUPES^RL35_EUPES^Q:241-2,H:36-115^91.25%ID^E:2e-45^RecName: Full=60S ribosomal protein L35;^Eukaryota; Viridiplantae; Streptophyta; Embryophyta; Tracheophyta; Spermatophyta; Magnoliophyta; eudicotyledons; Gunneridae; Pentapetalae; rosids; fabids; Malpighiales; Euphorbiaceae; Euphorbioideae; Euphorbieae; Euphorbia; Esula; Euphorbia sect. Esula	.	.	c592_g1_i1|m.264	2-241[-]	RL35_EUPES^RL35_EUPES^Q:1-80,H:36-115^91.25%ID^E:1e-45^RecName: Full=60S ribosomal protein L35;^Eukaryota; Viridiplantae; Streptophyta; Embryophyta; Tracheophyta; Spermatophyta; Magnoliophyta; eudicotyledons; Gunneridae; Pentapetalae; rosids; fabids; Malpighiales; Euphorbiaceae; Euphorbioideae; Euphorbieae; Euphorbia; Esula; Euphorbia sect. Esula	.	.	.	.	.	GO:0005840^cellular_component^ribosome`GO:0003735^molecular_function^structural constituent of ribosome`GO:0006412^biological_process^translation	.	.	.
c594_g1	c594_g1_i1	GYRA_NICBE^GYRA_NICBE^Q:265-2,H:601-688^86.36%ID^E:8e-47^RecName: Full=DNA gyrase subunit A, chloroplastic/mitochondrial;^Eukaryota; Viridiplantae; Streptophyta; Embryophyta; Tracheophyta; Spermatophyta; Magnoliophyta; eudicotyledons; Gunneridae; Pentapetalae; asterids; lamiids; Solanales; Solanaceae; Nicotianoideae; Nicotianeae; Nicotiana	.	.	c594_g1_i1|m.265	2-265[-]	GYRA_NICBE^GYRA_NICBE^Q:1-88,H:601-688^86.36%ID^E:7e-47^RecName: Full=DNA gyrase subunit A, chloroplastic/mitochondrial;^Eukaryota; Viridiplantae; Streptophyta; Embryophyta; Tracheophyta; Spermatophyta; Magnoliophyta; eudicotyledons; Gunneridae; Pentapetalae; asterids; lamiids; Solanales; Solanaceae; Nicotianoideae; Nicotianeae; Nicotiana	.	PF03989.8^DNA_gyraseA_C^DNA gyrase C-terminal domain, beta-propeller^5-36^E:0.85`PF03989.8^DNA_gyraseA_C^DNA gyrase C-terminal domain, beta-propeller^39-88^E:4.8e-06	.	.	.	GO:0009507^cellular_component^chloroplast`GO:0005694^cellular_component^chromosome`GO:0005739^cellular_component^mitochondrion`GO:0005524^molecular_function^ATP binding`GO:0003677^molecular_function^DNA binding`GO:0003918^molecular_function^DNA topoisomerase type II (ATP-hydrolyzing) activity`GO:0006265^biological_process^DNA topological change	GO:0003677^molecular_function^DNA binding`GO:0003916^molecular_function^DNA topoisomerase activity`GO:0005524^molecular_function^ATP binding`GO:0006265^biological_process^DNA topological change`GO:0005694^cellular_component^chromosome	.	.
c596_g1	c596_g1_i1	.	.	.	.	.	.	.	.	.	.	.	.	.	.	.
c598_g1	c598_g1_i1	PTR15_ARATH^PTR15_ARATH^Q:226-92,H:530-574^77.78%ID^E:8e-18^RecName: Full=Protein NRT1/ PTR FAMILY 4.4;^Eukaryota; Viridiplantae; Streptophyta; Embryophyta; Tracheophyta; Spermatophyta; Magnoliophyta; eudicotyledons; Gunneridae; Pentapetalae; rosids; malvids; Brassicales; Brassicaceae; Camelineae; Arabidopsis	.	.	.	.	.	.	.	.	.	COG3104^transporter	GO:0016021^cellular_component^integral component of membrane`GO:0005886^cellular_component^plasma membrane`GO:0005215^molecular_function^transporter activity	.	.	.
c599_g1	c599_g1_i1	BT4_ARATH^BT4_ARATH^Q:295-2,H:43-139^52.04%ID^E:4e-25^RecName: Full=BTB/POZ and TAZ domain-containing protein 4;^Eukaryota; Viridiplantae; Streptophyta; Embryophyta; Tracheophyta; Spermatophyta; Magnoliophyta; eudicotyledons; Gunneridae; Pentapetalae; rosids; malvids; Brassicales; Brassicaceae; Camelineae; Arabidopsis	.	.	c599_g1_i1|m.268	2-418[-]	BT4_ARATH^BT4_ARATH^Q:13-139,H:20-139^47.24%ID^E:8e-30^RecName: Full=BTB/POZ and TAZ domain-containing protein 4;^Eukaryota; Viridiplantae; Streptophyta; Embryophyta; Tracheophyta; Spermatophyta; Magnoliophyta; eudicotyledons; Gunneridae; Pentapetalae; rosids; malvids; Brassicales; Brassicaceae; Camelineae; Arabidopsis	.	PF00651.26^BTB^BTB/POZ domain^49-122^E:2.3e-09	.	.	.	GO:0005737^cellular_component^cytoplasm`GO:0005634^cellular_component^nucleus`GO:0005774^cellular_component^vacuolar membrane`GO:0005516^molecular_function^calmodulin binding`GO:0004402^molecular_function^histone acetyltransferase activity`GO:0003712^molecular_function^transcription cofactor activity`GO:0008270^molecular_function^zinc ion binding`GO:0016567^biological_process^protein ubiquitinati…	GO:0005515^molecular_function^protein binding	.	.
c599_g1	c599_g1_i1	BT4_ARATH^BT4_ARATH^Q:295-2,H:43-139^52.04%ID^E:4e-25^RecName: Full=BTB/POZ and TAZ domain-containing protein 4;^Eukaryota; Viridiplantae; Streptophyta; Embryophyta; Tracheophyta; Spermatophyta; Magnoliophyta; eudicotyledons; Gunneridae; Pentapetalae; rosids; malvids; Brassicales; Brassicaceae; Camelineae; Arabidopsis	.	.	c599_g1_i1|m.270	575-733[+]	.	.	.	.	.	.	.	.	.	.
c600_g1	c600_g1_i1	NDADB_ARATH^NDADB_ARATH^Q:388-194,H:79-143^81.54%ID^E:2e-31^RecName: Full=NADH dehydrogenase [ubiquinone] 1 alpha subcomplex subunit 13-B;^Eukaryota; Viridiplantae; Streptophyta; Embryophyta; Tracheophyta; Spermatophyta; Magnoliophyta; eudicotyledons; Gunneridae; Pentapetalae; rosids; malvids; Brassicales; Brassicaceae; Camelineae; Arabidopsis	.	.	c600_g1_i1|m.271	72-386[+]	.	.	.	.	.	.	.	.	.	.
c600_g1	c600_g1_i1	NDADB_ARATH^NDADB_ARATH^Q:388-194,H:79-143^81.54%ID^E:2e-31^RecName: Full=NADH dehydrogenase [ubiquinone] 1 alpha subcomplex subunit 13-B;^Eukaryota; Viridiplantae; Streptophyta; Embryophyta; Tracheophyta; Spermatophyta; Magnoliophyta; eudicotyledons; Gunneridae; Pentapetalae; rosids; malvids; Brassicales; Brassicaceae; Camelineae; Arabidopsis	.	.	c600_g1_i1|m.273	1-282[-]	.	.	.	.	.	.	.	.	.	.
c602_g1	c602_g1_i1	.	.	.	.	.	.	.	.	.	.	.	.	.	.	.
c603_g1	c603_g1_i1	.	.	.	c603_g1_i1|m.275	254-595[-]	.	.	.	.	.	.	.	.	.	.
c603_g1	c603_g1_i2	.	.	.	c603_g1_i2|m.277	254-535[-]	.	.	.	.	.	.	.	.	.	.
c606_g1	c606_g1_i1	SPE1_ARATH^SPE1_ARATH^Q:136-2,H:15-59^62.22%ID^E:9e-11^RecName: Full=Arginine decarboxylase 1;^Eukaryota; Viridiplantae; Streptophyta; Embryophyta; Tracheophyta; Spermatophyta; Magnoliophyta; eudicotyledons; Gunneridae; Pentapetalae; rosids; malvids; Brassicales; Brassicaceae; Camelineae; Arabidopsis	.	.	.	.	.	.	.	.	.	COG1166^Catalyzes the biosynthesis of agmatine from arginine (By similarity)	GO:0008792^molecular_function^arginine decarboxylase activity`GO:0006527^biological_process^arginine catabolic process`GO:0009446^biological_process^putrescine biosynthetic process`GO:0009409^biological_process^response to cold`GO:0006979^biological_process^response to oxidative stress`GO:0009651^biological_process^response to salt stress`GO:0048316^biological_process^seed development`GO:0008295^…	.	.	.
c619_g1	c619_g1_i1	.	.	.	.	.	.	.	.	.	.	.	.	.	.	.
c629_g1	c629_g1_i1	RL40_NEUCR^RL40_NEUCR^Q:134-226,H:1-31^93.55%ID^E:7e-11^RecName: Full=Ubiquitin-60S ribosomal protein L40;^Eukaryota; Fungi; Dikarya; Ascomycota; Pezizomycotina; Sordariomycetes; Sordariomycetidae; Sordariales; Sordariaceae; Neurospora	.	.	.	.	.	.	.	.	.	COG5272^Ribosomal protein	GO:0005634^cellular_component^nucleus`GO:0005840^cellular_component^ribosome`GO:0003735^molecular_function^structural constituent of ribosome`GO:0006412^biological_process^translation	.	.	.
c631_g1	c631_g1_i1	MTND1_VITVI^MTND1_VITVI^Q:274-80,H:124-188^78.46%ID^E:9e-31^RecName: Full=1,2-dihydroxy-3-keto-5-methylthiopentene dioxygenase 1 {ECO:0000255|HAMAP-Rule:MF_03154};^Eukaryota; Viridiplantae; Streptophyta; Embryophyta; Tracheophyta; Spermatophyta; Magnoliophyta; eudicotyledons; Gunneridae; Pentapetalae; rosids; Vitales; Vitaceae; Vitis	.	.	.	.	.	.	.	.	.	.	GO:0005737^cellular_component^cytoplasm`GO:0005634^cellular_component^nucleus`GO:0010309^molecular_function^acireductone dioxygenase [iron(II)-requiring] activity`GO:0005506^molecular_function^iron ion binding`GO:0019509^biological_process^L-methionine biosynthetic process from methylthioadenosine	.	.	.
c639_g1	c639_g1_i1	.	.	.	.	.	.	.	.	.	.	.	.	.	.	.
c641_g1	c641_g1_i1	FRS7_ARATH^FRS7_ARATH^Q:426-1,H:560-700^59.15%ID^E:8e-50^RecName: Full=Protein FAR1-RELATED SEQUENCE 7;^Eukaryota; Viridiplantae; Streptophyta; Embryophyta; Tracheophyta; Spermatophyta; Magnoliophyta; eudicotyledons; Gunneridae; Pentapetalae; rosids; malvids; Brassicales; Brassicaceae; Camelineae; Arabidopsis	.	.	c641_g1_i1|m.282	1-426[-]	FRS7_ARATH^FRS7_ARATH^Q:1-142,H:560-700^59.15%ID^E:8e-50^RecName: Full=Protein FAR1-RELATED SEQUENCE 7;^Eukaryota; Viridiplantae; Streptophyta; Embryophyta; Tracheophyta; Spermatophyta; Magnoliophyta; eudicotyledons; Gunneridae; Pentapetalae; rosids; malvids; Brassicales; Brassicaceae; Camelineae; Arabidopsis	.	PF04434.12^SWIM^SWIM zinc finger^100-125^E:6.3e-09	.	.	.	GO:0005634^cellular_component^nucleus`GO:0008270^molecular_function^zinc ion binding	GO:0008270^molecular_function^zinc ion binding	.	.
c647_g1	c647_g1_i1	.	.	.	c647_g1_i1|m.284	2-307[+]	.	.	.	.	.	.	.	.	.	.
c650_g1	c650_g1_i1	COX23_CRYNJ^COX23_CRYNJ^Q:16-213,H:9-76^30.88%ID^E:6e-07^RecName: Full=Cytochrome c oxidase-assembly factor COX23, mitochondrial;^Eukaryota; Fungi; Dikarya; Basidiomycota; Agaricomycotina; Tremellomycetes; Tremellales; Tremellaceae; Filobasidiella; Filobasidiella/Cryptococcus neoformans species complex	.	.	c650_g1_i1|m.285	1-270[+]	COX23_NEUCR^COX23_NEUCR^Q:12-89,H:1-78^42.31%ID^E:2e-15^RecName: Full=Cytochrome c oxidase-assembly factor cox-23, mitochondrial;^Eukaryota; Fungi; Dikarya; Ascomycota; Pezizomycotina; Sordariomycetes; Sordariomycetidae; Sordariales; Sordariaceae; Neurospora	.	PF08991.5^DUF1903^Domain of unknown function (DUF1903)^41-82^E:1.9e-06	.	.	.	GO:0005758^cellular_component^mitochondrial intermembrane space	.	.	.
c654_g1	c654_g1_i1	.	.	.	c654_g1_i1|m.287	3-617[+]	.	.	.	.	.	.	.	.	.	.
c656_g1	c656_g1_i1	.	.	.	.	.	.	.	.	.	.	.	.	.	.	.
c658_g1	c658_g1_i1	POLX_TOBAC^POLX_TOBAC^Q:232-56,H:634-694^45.9%ID^E:4e-11^RecName: Full=Retrovirus-related Pol polyprotein from transposon TNT 1-94;^Eukaryota; Viridiplantae; Streptophyta; Embryophyta; Tracheophyta; Spermatophyta; Magnoliophyta; eudicotyledons; Gunneridae; Pentapetalae; asterids; lamiids; Solanales; Solanaceae; Nicotianoideae; Nicotianeae; Nicotiana	.	.	c658_g1_i1|m.288	38-244[-]	POLX_TOBAC^POLX_TOBAC^Q:5-63,H:634-694^45.9%ID^E:5e-11^RecName: Full=Retrovirus-related Pol polyprotein from transposon TNT 1-94;^Eukaryota; Viridiplantae; Streptophyta; Embryophyta; Tracheophyta; Spermatophyta; Magnoliophyta; eudicotyledons; Gunneridae; Pentapetalae; asterids; lamiids; Solanales; Solanaceae; Nicotianoideae; Nicotianeae; Nicotiana	.	.	.	.	.	GO:0004190^molecular_function^aspartic-type endopeptidase activity`GO:0004519^molecular_function^endonuclease activity`GO:0003676^molecular_function^nucleic acid binding`GO:0003964^molecular_function^RNA-directed DNA polymerase activity`GO:0008270^molecular_function^zinc ion binding`GO:0015074^biological_process^DNA integration	.	.	.
c661_g1	c661_g1_i1	.	.	.	.	.	.	.	.	.	.	.	.	.	.	.
c665_g1	c665_g1_i1	.	.	.	c665_g1_i1|m.289	1-273[-]	.	.	.	.	.	.	.	.	.	.
c667_g1	c667_g1_i1	.	.	.	.	.	.	.	.	.	.	.	.	.	.	.
c671_g1	c671_g1_i1	.	.	.	.	.	.	.	.	.	.	.	.	.	.	.
c675_g1	c675_g1_i1	.	.	.	.	.	.	.	.	.	.	.	.	.	.	.
c677_g1	c677_g1_i1	.	.	.	.	.	.	.	.	.	.	.	.	.	.	.
c682_g1	c682_g1_i1	.	.	.	c682_g1_i1|m.295	2-202[-]	.	.	.	.	.	.	.	.	.	.
c683_g1	c683_g1_i1	HNRPR_HUMAN^HNRPR_HUMAN^Q:430-14,H:260-391^31.43%ID^E:8e-18^RecName: Full=Heterogeneous nuclear ribonucleoprotein R;^Eukaryota; Metazoa; Chordata; Craniata; Vertebrata; Euteleostomi; Mammalia; Eutheria; Euarchontoglires; Primates; Haplorrhini; Catarrhini; Hominidae; Homo	.	.	c683_g1_i1|m.296	2-436[-]	HNRPR_HUMAN^HNRPR_HUMAN^Q:3-141,H:260-391^31.43%ID^E:7e-18^RecName: Full=Heterogeneous nuclear ribonucleoprotein R;^Eukaryota; Metazoa; Chordata; Craniata; Vertebrata; Euteleostomi; Mammalia; Eutheria; Euarchontoglires; Primates; Haplorrhini; Catarrhini; Hominidae; Homo	.	PF00076.17^RRM_1^RNA recognition motif. (a.k.a. RRM, RBD, or RNP domain)^2-57^E:1.3e-06`PF00076.17^RRM_1^RNA recognition motif. (a.k.a. RRM, RBD, or RNP domain)^85-143^E:4.1e-12`PF14259.1^RRM_6^RNA recognition motif (a.k.a. RRM, RBD, or RNP domain)^85-144^E:3.7e-09	.	.	.	GO:0071013^cellular_component^catalytic step 2 spliceosome`GO:0005737^cellular_component^cytoplasm`GO:0005654^cellular_component^nucleoplasm`GO:0005634^cellular_component^nucleus`GO:0030529^cellular_component^ribonucleoprotein complex`GO:0005681^cellular_component^spliceosomal complex`GO:0000166^molecular_function^nucleotide binding`GO:0044822^molecular_function^poly(A) RNA binding`GO:0003723^mol…	GO:0003676^molecular_function^nucleic acid binding	.	.
c684_g1	c684_g1_i1	.	.	.	.	.	.	.	.	.	.	.	.	.	.	.
c687_g1	c687_g1_i1	.	.	.	c687_g1_i1|m.297	3-254[+]	.	.	.	.	.	.	.	.	.	.
c687_g1	c687_g1_i1	.	.	.	c687_g1_i1|m.298	164-349[-]	.	.	.	.	.	.	.	.	.	.
c696_g1	c696_g1_i1	.	.	.	c696_g1_i1|m.300	3-188[-]	.	.	.	.	.	.	.	.	.	.
c697_g1	c697_g1_i1	ACOT9_MOUSE^ACOT9_MOUSE^Q:1-279,H:313-400^38.71%ID^E:2e-11^RecName: Full=Acyl-coenzyme A thioesterase 9, mitochondrial;^Eukaryota; Metazoa; Chordata; Craniata; Vertebrata; Euteleostomi; Mammalia; Eutheria; Euarchontoglires; Glires; Rodentia; Sciurognathi; Muroidea; Muridae; Murinae; Mus; Mus	.	.	.	.	.	.	.	.	.	.	GO:0005739^cellular_component^mitochondrion`GO:0003986^molecular_function^acetyl-CoA hydrolase activity`GO:0047617^molecular_function^acyl-CoA hydrolase activity`GO:0052689^molecular_function^carboxylic ester hydrolase activity`GO:0006637^biological_process^acyl-CoA metabolic process	.	.	.
c698_g1	c698_g1_i1	.	.	.	.	.	.	.	.	.	.	.	.	.	.	.
c699_g1	c699_g1_i1	.	.	.	c699_g1_i1|m.302	2-217[-]	.	.	.	.	.	.	.	.	.	.
c701_g1	c701_g1_i1	SMO12_ARATH^SMO12_ARATH^Q:103-204,H:237-270^94.12%ID^E:2e-14^RecName: Full=Methylsterol monooxygenase 1-2;^Eukaryota; Viridiplantae; Streptophyta; Embryophyta; Tracheophyta; Spermatophyta; Magnoliophyta; eudicotyledons; Gunneridae; Pentapetalae; rosids; malvids; Brassicales; Brassicaceae; Camelineae; Arabidopsis	.	.	.	.	.	.	.	.	.	COG3000^fatty acid hydroxylase	GO:0005789^cellular_component^endoplasmic reticulum membrane`GO:0016021^cellular_component^integral component of membrane`GO:0000254^molecular_function^C-4 methylsterol oxidase activity`GO:0005506^molecular_function^iron ion binding`GO:0006633^biological_process^fatty acid biosynthetic process`GO:0016126^biological_process^sterol biosynthetic process	.	.	.
c708_g1	c708_g1_i1	.	.	.	.	.	.	.	.	.	.	.	.	.	.	.
c709_g1	c709_g1_i1	GLYK_ARATH^GLYK_ARATH^Q:184-2,H:255-315^77.05%ID^E:5e-14^RecName: Full=D-glycerate 3-kinase, chloroplastic;^Eukaryota; Viridiplantae; Streptophyta; Embryophyta; Tracheophyta; Spermatophyta; Magnoliophyta; eudicotyledons; Gunneridae; Pentapetalae; rosids; malvids; Brassicales; Brassicaceae; Camelineae; Arabidopsis	.	.	.	.	.	.	.	.	.	COG4240^D-glycerate 3-kinase	GO:0009507^cellular_component^chloroplast`GO:0009941^cellular_component^chloroplast envelope`GO:0009570^cellular_component^chloroplast stroma`GO:0005524^molecular_function^ATP binding`GO:0008887^molecular_function^glycerate kinase activity`GO:0009854^biological_process^oxidative photosynthetic carbon pathway`GO:0009853^biological_process^photorespiration	.	.	.
c710_g1	c710_g1_i1	.	.	.	.	.	.	.	.	.	.	.	.	.	.	.
c712_g1	c712_g1_i1	G6PI3_CLALE^G6PI3_CLALE^Q:483-25,H:107-260^82.47%ID^E:2e-89^RecName: Full=Glucose-6-phosphate isomerase, cytosolic 2B;^Eukaryota; Viridiplantae; Streptophyta; Embryophyta; Tracheophyta; Spermatophyta; Magnoliophyta; eudicotyledons; Gunneridae; Pentapetalae; rosids; malvids; Myrtales; Onagraceae; Clarkia	.	.	c712_g1_i1|m.307	19-483[-]	G6PI3_CLALE^G6PI3_CLALE^Q:1-153,H:107-260^82.47%ID^E:2e-89^RecName: Full=Glucose-6-phosphate isomerase, cytosolic 2B;^Eukaryota; Viridiplantae; Streptophyta; Embryophyta; Tracheophyta; Spermatophyta; Magnoliophyta; eudicotyledons; Gunneridae; Pentapetalae; rosids; malvids; Myrtales; Onagraceae; Clarkia	.	PF00342.14^PGI^Phosphoglucose isomerase^1-148^E:4.6e-61	.	.	.	GO:0005737^cellular_component^cytoplasm`GO:0004347^molecular_function^glucose-6-phosphate isomerase activity`GO:0006094^biological_process^gluconeogenesis`GO:0006096^biological_process^glycolytic process	GO:0004347^molecular_function^glucose-6-phosphate isomerase activity`GO:0006094^biological_process^gluconeogenesis`GO:0006096^biological_process^glycolytic process	.	.
c714_g1	c714_g1_i1	.	.	.	c714_g1_i1|m.308	3-296[-]	.	.	.	.	.	.	.	.	.	.
c715_g1	c715_g1_i1	EFTM_ARATH^EFTM_ARATH^Q:199-17,H:55-115^96.72%ID^E:2e-33^RecName: Full=Elongation factor Tu, mitochondrial;^Eukaryota; Viridiplantae; Streptophyta; Embryophyta; Tracheophyta; Spermatophyta; Magnoliophyta; eudicotyledons; Gunneridae; Pentapetalae; rosids; malvids; Brassicales; Brassicaceae; Camelineae; Arabidopsis	.	.	c715_g1_i1|m.311	2-277[-]	EFTM_ARATH^EFTM_ARATH^Q:3-87,H:28-115^72.73%ID^E:2e-34^RecName: Full=Elongation factor Tu, mitochondrial;^Eukaryota; Viridiplantae; Streptophyta; Embryophyta; Tracheophyta; Spermatophyta; Magnoliophyta; eudicotyledons; Gunneridae; Pentapetalae; rosids; malvids; Brassicales; Brassicaceae; Camelineae; Arabidopsis	.	PF00009.22^GTP_EFTU^Elongation factor Tu GTP binding domain^37-89^E:6.8e-13	.	.	COG0050^This protein promotes the GTP-dependent binding of aminoacyl-tRNA to the A-site of ribosomes during protein biosynthesis (By similarity)	GO:0005618^cellular_component^cell wall`GO:0005739^cellular_component^mitochondrion`GO:0005524^molecular_function^ATP binding`GO:0050897^molecular_function^cobalt ion binding`GO:0005525^molecular_function^GTP binding`GO:0003924^molecular_function^GTPase activity`GO:0003746^molecular_function^translation elongation factor activity`GO:0008270^molecular_function^zinc ion binding`GO:0046686^biologica…	GO:0003924^molecular_function^GTPase activity`GO:0005525^molecular_function^GTP binding	.	.
c719_g1	c719_g1_i1	.	.	.	.	.	.	.	.	.	.	.	.	.	.	.
c720_g1	c720_g1_i1	U2AFB_ARATH^U2AFB_ARATH^Q:282-1,H:1-94^88.3%ID^E:6e-46^RecName: Full=Splicing factor U2af small subunit B;^Eukaryota; Viridiplantae; Streptophyta; Embryophyta; Tracheophyta; Spermatophyta; Magnoliophyta; eudicotyledons; Gunneridae; Pentapetalae; rosids; malvids; Brassicales; Brassicaceae; Camelineae; Arabidopsis	.	.	c720_g1_i1|m.314	1-285[+]	.	.	.	.	.	.	.	.	.	.
c721_g1	c721_g1_i1	ENPP1_HUMAN^ENPP1_HUMAN^Q:202-8,H:334-397^49.23%ID^E:5e-13^RecName: Full=Ectonucleotide pyrophosphatase/phosphodiesterase family member 1;^Eukaryota; Metazoa; Chordata; Craniata; Vertebrata; Euteleostomi; Mammalia; Eutheria; Euarchontoglires; Primates; Haplorrhini; Catarrhini; Hominidae; Homo	.	.	c721_g1_i1|m.316	2-205[-]	ENPP1_HUMAN^ENPP1_HUMAN^Q:2-66,H:334-397^49.23%ID^E:4e-13^RecName: Full=Ectonucleotide pyrophosphatase/phosphodiesterase family member 1;^Eukaryota; Metazoa; Chordata; Craniata; Vertebrata; Euteleostomi; Mammalia; Eutheria; Euarchontoglires; Primates; Haplorrhini; Catarrhini; Hominidae; Homo	.	PF01663.17^Phosphodiest^Type I phosphodiesterase / nucleotide pyrophosphatase^8-67^E:1.1e-10	.	.	COG1524^type i phosphodiesterase nucleotide pyrophosphatase	GO:0016323^cellular_component^basolateral plasma membrane`GO:0009986^cellular_component^cell surface`GO:0005615^cellular_component^extracellular space`GO:0016021^cellular_component^integral component of membrane`GO:0005887^cellular_component^integral component of plasma membrane`GO:0005765^cellular_component^lysosomal membrane`GO:0005886^cellular_component^plasma membrane`GO:0050656^molecular_fun…	GO:0003824^molecular_function^catalytic activity	.	.
c724_g1	c724_g1_i1	.	.	.	c724_g1_i1|m.318	3-434[-]	.	.	PF05678.9^VQ^VQ motif^39-65^E:2.4e-12	.	.	.	.	.	.	.
c724_g1	c724_g1_i1	.	.	.	c724_g1_i1|m.319	3-353[+]	.	.	.	.	.	.	.	.	.	.
c725_g1	c725_g1_i1	.	.	.	.	.	.	.	.	.	.	.	.	.	.	.
c726_g1	c726_g1_i1	KRP4_ARATH^KRP4_ARATH^Q:664-422,H:205-288^61.9%ID^E:2e-22^RecName: Full=Cyclin-dependent kinase inhibitor 4;^Eukaryota; Viridiplantae; Streptophyta; Embryophyta; Tracheophyta; Spermatophyta; Magnoliophyta; eudicotyledons; Gunneridae; Pentapetalae; rosids; malvids; Brassicales; Brassicaceae; Camelineae; Arabidopsis	.	.	.	.	.	.	.	.	.	.	GO:0005737^cellular_component^cytoplasm`GO:0005654^cellular_component^nucleoplasm`GO:0005634^cellular_component^nucleus`GO:0004861^molecular_function^cyclin-dependent protein serine/threonine kinase inhibitor activity`GO:0007050^biological_process^cell cycle arrest`GO:0045786^biological_process^negative regulation of cell cycle`GO:0045736^biological_process^negative regulation of cyclin-dependent…	.	.	.
c730_g1	c730_g1_i1	KHA1_SCHPO^KHA1_SCHPO^Q:92-526,H:27-170^50.34%ID^E:2e-30^RecName: Full=K(+)/H(+) antiporter 1;^Eukaryota; Fungi; Dikarya; Ascomycota; Taphrinomycotina; Schizosaccharomycetes; Schizosaccharomycetales; Schizosaccharomycetaceae; Schizosaccharomyces	.	.	c730_g1_i1|m.330	206-526[+]	CHX17_ARATH^CHX17_ARATH^Q:1-107,H:74-179^49.54%ID^E:8e-26^RecName: Full=Cation/H(+) antiporter 17;^Eukaryota; Viridiplantae; Streptophyta; Embryophyta; Tracheophyta; Spermatophyta; Magnoliophyta; eudicotyledons; Gunneridae; Pentapetalae; rosids; malvids; Brassicales; Brassicaceae; Camelineae; Arabidopsis	.	PF00999.16^Na_H_Exchanger^Sodium/hydrogen exchanger family^18-107^E:7.8e-16	.	.	COG0475^Sodium hydrogen exchanger	GO:0016021^cellular_component^integral component of membrane`GO:0005770^cellular_component^late endosome`GO:0015299^molecular_function^solute:proton antiporter activity`GO:0006813^biological_process^potassium ion transport`GO:0006623^biological_process^protein targeting to vacuole`GO:0006885^biological_process^regulation of pH	GO:0015299^molecular_function^solute:proton antiporter activity`GO:0006812^biological_process^cation transport`GO:0055085^biological_process^transmembrane transport`GO:0016021^cellular_component^integral component of membrane	.	.
c732_g1	c732_g1_i1	B3GTF_ARATH^B3GTF_ARATH^Q:409-275,H:594-638^64.44%ID^E:8e-13^RecName: Full=Beta-1,3-galactosyltransferase 15;^Eukaryota; Viridiplantae; Streptophyta; Embryophyta; Tracheophyta; Spermatophyta; Magnoliophyta; eudicotyledons; Gunneridae; Pentapetalae; rosids; malvids; Brassicales; Brassicaceae; Camelineae; Arabidopsis	.	.	.	.	.	.	.	.	.	.	GO:0005794^cellular_component^Golgi apparatus`GO:0000139^cellular_component^Golgi membrane`GO:0016021^cellular_component^integral component of membrane`GO:0030246^molecular_function^carbohydrate binding`GO:0010488^molecular_function^UDP-galactose:N-glycan beta-1,3-galactosyltransferase activity`GO:0010493^biological_process^Lewis a epitope biosynthetic process`GO:0006486^biological_process^protei…	.	.	.
c734_g1	c734_g1_i1	.	.	.	.	.	.	.	.	.	.	.	.	.	.	.
c737_g1	c737_g1_i1	LIN1_NYCCO^LIN1_NYCCO^Q:466-687,H:468-542^36%ID^E:8e-10^RecName: Full=LINE-1 reverse transcriptase homolog;^Eukaryota; Metazoa; Chordata; Craniata; Vertebrata; Euteleostomi; Mammalia; Eutheria; Euarchontoglires; Primates; Strepsirrhini; Chiromyiformes; Lorisidae; Nycticebus`LIN1_NYCCO^LIN1_NYCCO^Q:71-448,H:329-461^22.56%ID^E:8e-10^RecName: Full=LINE-1 reverse transcriptase homolog;^Eukaryota; Met…	.	.	c737_g1_i1|m.334	65-541[+]	.	.	.	.	.	.	.	.	.	.
c737_g1	c737_g1_i1	LIN1_NYCCO^LIN1_NYCCO^Q:466-687,H:468-542^36%ID^E:8e-10^RecName: Full=LINE-1 reverse transcriptase homolog;^Eukaryota; Metazoa; Chordata; Craniata; Vertebrata; Euteleostomi; Mammalia; Eutheria; Euarchontoglires; Primates; Strepsirrhini; Chiromyiformes; Lorisidae; Nycticebus`LIN1_NYCCO^LIN1_NYCCO^Q:71-448,H:329-461^22.56%ID^E:8e-10^RecName: Full=LINE-1 reverse transcriptase homolog;^Eukaryota; Met…	.	.	c737_g1_i1|m.335	454-708[+]	YTX2_XENLA^YTX2_XENLA^Q:5-81,H:465-541^33.77%ID^E:3e-08^RecName: Full=Transposon TX1 uncharacterized 149 kDa protein;^Eukaryota; Metazoa; Chordata; Craniata; Vertebrata; Euteleostomi; Amphibia; Batrachia; Anura; Pipoidea; Pipidae; Xenopodinae; Xenopus; Xenopus	.	.	.	.	.	.	.	.	.
c738_g1	c738_g1_i1	AT18H_ARATH^AT18H_ARATH^Q:192-1,H:174-237^84.38%ID^E:8e-31^RecName: Full=Autophagy-related protein 18h;^Eukaryota; Viridiplantae; Streptophyta; Embryophyta; Tracheophyta; Spermatophyta; Magnoliophyta; eudicotyledons; Gunneridae; Pentapetalae; rosids; malvids; Brassicales; Brassicaceae; Camelineae; Arabidopsis	.	.	c738_g1_i1|m.337	1-225[-]	AT18H_ARATH^AT18H_ARATH^Q:12-75,H:174-237^84.38%ID^E:8e-31^RecName: Full=Autophagy-related protein 18h;^Eukaryota; Viridiplantae; Streptophyta; Embryophyta; Tracheophyta; Spermatophyta; Magnoliophyta; eudicotyledons; Gunneridae; Pentapetalae; rosids; malvids; Brassicales; Brassicaceae; Camelineae; Arabidopsis	.	.	.	.	.	GO:0034045^cellular_component^pre-autophagosomal structure membrane`GO:0005774^cellular_component^vacuolar membrane`GO:0006914^biological_process^autophagy`GO:0015031^biological_process^protein transport`GO:0042594^biological_process^response to starvation	.	.	.
c744_g1	c744_g1_i2	SUBL_ARATH^SUBL_ARATH^Q:306-10,H:306-408^53.4%ID^E:1e-27^RecName: Full=Subtilisin-like protease;^Eukaryota; Viridiplantae; Streptophyta; Embryophyta; Tracheophyta; Spermatophyta; Magnoliophyta; eudicotyledons; Gunneridae; Pentapetalae; rosids; malvids; Brassicales; Brassicaceae; Camelineae; Arabidopsis	.	.	.	.	.	.	.	.	.	COG1404^peptidase (S8 and S53, subtilisin, kexin, sedolisin	GO:0048046^cellular_component^apoplast`GO:0005618^cellular_component^cell wall`GO:0005576^cellular_component^extracellular region`GO:0009505^cellular_component^plant-type cell wall`GO:0004252^molecular_function^serine-type endopeptidase activity`GO:0080001^biological_process^mucilage extrusion from seed coat`GO:0048359^biological_process^mucilage metabolic process involved in seed coat developmen…	.	.	.
c749_g1	c749_g1_i1	.	.	.	.	.	.	.	.	.	.	.	.	.	.	.
c750_g1	c750_g1_i1	.	.	.	.	.	.	.	.	.	.	.	.	.	.	.
c752_g1	c752_g1_i1	OPT7_ARATH^OPT7_ARATH^Q:264-136,H:722-764^76.74%ID^E:7e-18^RecName: Full=Oligopeptide transporter 7;^Eukaryota; Viridiplantae; Streptophyta; Embryophyta; Tracheophyta; Spermatophyta; Magnoliophyta; eudicotyledons; Gunneridae; Pentapetalae; rosids; malvids; Brassicales; Brassicaceae; Camelineae; Arabidopsis	.	.	c752_g1_i1|m.342	1-237[+]	.	.	.	.	.	.	.	.	.	.
c753_g1	c753_g1_i1	.	.	.	c753_g1_i1|m.343	2-361[-]	.	.	.	.	.	.	.	.	.	.
c757_g1	c757_g1_i1	.	.	.	.	.	.	.	.	.	.	.	.	.	.	.
c758_g1	c758_g1_i1	.	.	.	.	.	.	.	.	.	.	.	.	.	.	.
c759_g1	c759_g1_i1	FLA8_ARATH^FLA8_ARATH^Q:770-282,H:172-334^71.17%ID^E:2e-70^RecName: Full=Fasciclin-like arabinogalactan protein 8;^Eukaryota; Viridiplantae; Streptophyta; Embryophyta; Tracheophyta; Spermatophyta; Magnoliophyta; eudicotyledons; Gunneridae; Pentapetalae; rosids; malvids; Brassicales; Brassicaceae; Camelineae; Arabidopsis	.	.	c759_g1_i1|m.348	210-887[-]	FLA10_ARATH^FLA10_ARATH^Q:40-222,H:172-359^64.36%ID^E:2e-73^RecName: Full=Fasciclin-like arabinogalactan protein 10;^Eukaryota; Viridiplantae; Streptophyta; Embryophyta; Tracheophyta; Spermatophyta; Magnoliophyta; eudicotyledons; Gunneridae; Pentapetalae; rosids; malvids; Brassicales; Brassicaceae; Camelineae; Arabidopsis	.	PF02469.17^Fasciclin^Fasciclin domain^67-196^E:1.7e-19	.	.	.	GO:0031225^cellular_component^anchored component of membrane`GO:0046658^cellular_component^anchored component of plasma membrane`GO:0005886^cellular_component^plasma membrane	.	.	.
c770_g1	c770_g1_i1	.	.	.	.	.	.	.	.	.	.	.	.	.	.	.
c772_g1	c772_g1_i1	GPAT5_ARATH^GPAT5_ARATH^Q:308-3,H:205-309^42.86%ID^E:3e-34^RecName: Full=Glycerol-3-phosphate acyltransferase 5;^Eukaryota; Viridiplantae; Streptophyta; Embryophyta; Tracheophyta; Spermatophyta; Magnoliophyta; eudicotyledons; Gunneridae; Pentapetalae; rosids; malvids; Brassicales; Brassicaceae; Camelineae; Arabidopsis`GPAT5_ARATH^GPAT5_ARATH^Q:613-293,H:77-185^41.96%ID^E:3e-34^RecName: Full=Glyce…	.	.	c772_g1_i1|m.352	257-625[-]	GPAT1_ARATH^GPAT1_ARATH^Q:1-119,H:168-294^50.39%ID^E:2e-32^RecName: Full=Glycerol-3-phosphate acyltransferase 1;^Eukaryota; Viridiplantae; Streptophyta; Embryophyta; Tracheophyta; Spermatophyta; Magnoliophyta; eudicotyledons; Gunneridae; Pentapetalae; rosids; malvids; Brassicales; Brassicaceae; Camelineae; Arabidopsis	.	.	.	.	.	GO:0016021^cellular_component^integral component of membrane`GO:0016020^cellular_component^membrane`GO:0005739^cellular_component^mitochondrion`GO:0090447^molecular_function^glycerol-3-phosphate 2-O-acyltransferase activity`GO:0004366^molecular_function^glycerol-3-phosphate O-acyltransferase activity`GO:0016024^biological_process^CDP-diacylglycerol biosynthetic process`GO:0048235^biological_proce…	.	.	.
c772_g1	c772_g1_i1	GPAT5_ARATH^GPAT5_ARATH^Q:308-3,H:205-309^42.86%ID^E:3e-34^RecName: Full=Glycerol-3-phosphate acyltransferase 5;^Eukaryota; Viridiplantae; Streptophyta; Embryophyta; Tracheophyta; Spermatophyta; Magnoliophyta; eudicotyledons; Gunneridae; Pentapetalae; rosids; malvids; Brassicales; Brassicaceae; Camelineae; Arabidopsis`GPAT5_ARATH^GPAT5_ARATH^Q:613-293,H:77-185^41.96%ID^E:3e-34^RecName: Full=Glyce…	.	.	c772_g1_i1|m.353	73-291[-]	.	.	.	.	.	.	.	.	.	.
c773_g1	c773_g1_i1	SNF4_ARATH^SNF4_ARATH^Q:220-140,H:460-486^92.59%ID^E:4e-08^RecName: Full=Sucrose nonfermenting 4-like protein;^Eukaryota; Viridiplantae; Streptophyta; Embryophyta; Tracheophyta; Spermatophyta; Magnoliophyta; eudicotyledons; Gunneridae; Pentapetalae; rosids; malvids; Brassicales; Brassicaceae; Camelineae; Arabidopsis	.	.	c773_g1_i1|m.355	1-156[+]	.	.	.	.	.	.	.	.	.	.
c774_g1	c774_g1_i1	YJNA_SCHPO^YJNA_SCHPO^Q:191-445,H:62-146^56.47%ID^E:4e-27^RecName: Full=Uncharacterized AAA domain-containing protein C24B10.10c;^Eukaryota; Fungi; Dikarya; Ascomycota; Taphrinomycotina; Schizosaccharomycetes; Schizosaccharomycetales; Schizosaccharomycetaceae; Schizosaccharomyces	.	.	c774_g1_i1|m.356	23-430[+]	YJNA_SCHPO^YJNA_SCHPO^Q:1-135,H:1-140^40.43%ID^E:3e-32^RecName: Full=Uncharacterized AAA domain-containing protein C24B10.10c;^Eukaryota; Fungi; Dikarya; Ascomycota; Taphrinomycotina; Schizosaccharomycetes; Schizosaccharomycetales; Schizosaccharomycetaceae; Schizosaccharomyces	.	.	.	.	COG0464^Aaa atpase	GO:0005741^cellular_component^mitochondrial outer membrane`GO:0005739^cellular_component^mitochondrion`GO:0005524^molecular_function^ATP binding`GO:0016887^molecular_function^ATPase activity`GO:0006200^biological_process^ATP catabolic process	.	.	.
c777_g1	c777_g1_i1	.	.	.	.	.	.	.	.	.	.	.	.	.	.	.
c784_g1	c784_g1_i1	PME54_ARATH^PME54_ARATH^Q:495-76,H:7-160^31.85%ID^E:5e-12^RecName: Full=Probable pectinesterase/pectinesterase inhibitor 54;^Eukaryota; Viridiplantae; Streptophyta; Embryophyta; Tracheophyta; Spermatophyta; Magnoliophyta; eudicotyledons; Gunneridae; Pentapetalae; rosids; malvids; Brassicales; Brassicaceae; Camelineae; Arabidopsis	.	.	.	.	.	.	.	.	.	COG4677^pectinesterase	GO:0005618^cellular_component^cell wall`GO:0005576^cellular_component^extracellular region`GO:0045330^molecular_function^aspartyl esterase activity`GO:0004857^molecular_function^enzyme inhibitor activity`GO:0030599^molecular_function^pectinesterase activity`GO:0042545^biological_process^cell wall modification`GO:0045490^biological_process^pectin catabolic process	.	.	.
c785_g1	c785_g1_i1	ADF9_ARATH^ADF9_ARATH^Q:277-47,H:17-93^85.71%ID^E:5e-44^RecName: Full=Actin-depolymerizing factor 9;^Eukaryota; Viridiplantae; Streptophyta; Embryophyta; Tracheophyta; Spermatophyta; Magnoliophyta; eudicotyledons; Gunneridae; Pentapetalae; rosids; malvids; Brassicales; Brassicaceae; Camelineae; Arabidopsis	.	.	c785_g1_i1|m.362	2-277[-]	ADF9_ARATH^ADF9_ARATH^Q:1-77,H:17-93^85.71%ID^E:5e-44^RecName: Full=Actin-depolymerizing factor 9;^Eukaryota; Viridiplantae; Streptophyta; Embryophyta; Tracheophyta; Spermatophyta; Magnoliophyta; eudicotyledons; Gunneridae; Pentapetalae; rosids; malvids; Brassicales; Brassicaceae; Camelineae; Arabidopsis	.	PF00241.15^Cofilin_ADF^Cofilin/tropomyosin-type actin-binding protein^1-78^E:7.1e-22	.	.	.	GO:0015629^cellular_component^actin cytoskeleton`GO:0030042^biological_process^actin filament depolymerization`GO:0030041^biological_process^actin filament polymerization	GO:0003779^molecular_function^actin binding`GO:0005622^cellular_component^intracellular	.	.
c786_g1	c786_g1_i1	IMB1_ARATH^IMB1_ARATH^Q:1-252,H:299-382^84.52%ID^E:8e-37^RecName: Full=Importin subunit beta-1 {ECO:0000305};^Eukaryota; Viridiplantae; Streptophyta; Embryophyta; Tracheophyta; Spermatophyta; Magnoliophyta; eudicotyledons; Gunneridae; Pentapetalae; rosids; malvids; Brassicales; Brassicaceae; Camelineae; Arabidopsis	.	.	c786_g1_i1|m.365	1-252[+]	IMB1_ARATH^IMB1_ARATH^Q:1-84,H:299-382^84.52%ID^E:7e-37^RecName: Full=Importin subunit beta-1 {ECO:0000305};^Eukaryota; Viridiplantae; Streptophyta; Embryophyta; Tracheophyta; Spermatophyta; Magnoliophyta; eudicotyledons; Gunneridae; Pentapetalae; rosids; malvids; Brassicales; Brassicaceae; Camelineae; Arabidopsis	.	.	.	.	.	GO:0009507^cellular_component^chloroplast`GO:0005737^cellular_component^cytoplasm`GO:0005634^cellular_component^nucleus`GO:0008565^molecular_function^protein transporter activity`GO:0006606^biological_process^protein import into nucleus	.	.	.
c787_g1	c787_g1_i1	PS10A_ARATH^PS10A_ARATH^Q:342-1,H:58-171^91.23%ID^E:2e-67^RecName: Full=26S protease regulatory subunit 10B homolog A;^Eukaryota; Viridiplantae; Streptophyta; Embryophyta; Tracheophyta; Spermatophyta; Magnoliophyta; eudicotyledons; Gunneridae; Pentapetalae; rosids; malvids; Brassicales; Brassicaceae; Camelineae; Arabidopsis	.	.	c787_g1_i1|m.368	25-357[-]	PS10A_ARATH^PS10A_ARATH^Q:6-110,H:58-162^92.38%ID^E:1e-62^RecName: Full=26S protease regulatory subunit 10B homolog A;^Eukaryota; Viridiplantae; Streptophyta; Embryophyta; Tracheophyta; Spermatophyta; Magnoliophyta; eudicotyledons; Gunneridae; Pentapetalae; rosids; malvids; Brassicales; Brassicaceae; Camelineae; Arabidopsis	.	.	.	.	COG1222^26S protease regulatory subunit	GO:0005618^cellular_component^cell wall`GO:0005829^cellular_component^cytosol`GO:0005634^cellular_component^nucleus`GO:0000502^cellular_component^proteasome complex`GO:0005524^molecular_function^ATP binding`GO:0016787^molecular_function^hydrolase activity`GO:0030163^biological_process^protein catabolic process	.	.	.
c789_g1	c789_g1_i1	NAP1B_TOBAC^NAP1B_TOBAC^Q:295-14,H:1-94^79.79%ID^E:2e-45^RecName: Full=Nucleosome assembly protein 1;2;^Eukaryota; Viridiplantae; Streptophyta; Embryophyta; Tracheophyta; Spermatophyta; Magnoliophyta; eudicotyledons; Gunneridae; Pentapetalae; asterids; lamiids; Solanales; Solanaceae; Nicotianoideae; Nicotianeae; Nicotiana	.	.	c789_g1_i1|m.371	2-295[-]	NAP1B_TOBAC^NAP1B_TOBAC^Q:1-94,H:1-94^79.79%ID^E:5e-46^RecName: Full=Nucleosome assembly protein 1;2;^Eukaryota; Viridiplantae; Streptophyta; Embryophyta; Tracheophyta; Spermatophyta; Magnoliophyta; eudicotyledons; Gunneridae; Pentapetalae; asterids; lamiids; Solanales; Solanaceae; Nicotianoideae; Nicotianeae; Nicotiana	.	PF00956.13^NAP^Nucleosome assembly protein (NAP)^53-95^E:2.5e-08	.	.	.	GO:0005737^cellular_component^cytoplasm`GO:0005634^cellular_component^nucleus`GO:0006334^biological_process^nucleosome assembly	GO:0006334^biological_process^nucleosome assembly`GO:0005634^cellular_component^nucleus	.	.
c793_g1	c793_g1_i1	.	.	.	.	.	.	.	.	.	.	.	.	.	.	.
c797_g1	c797_g1_i1	.	.	.	c797_g1_i1|m.373	2-190[+]	.	.	.	.	.	.	.	.	.	.
c798_g1	c798_g1_i1	EBP2_ARATH^EBP2_ARATH^Q:605-228,H:160-278^55.91%ID^E:1e-11^RecName: Full=Probable rRNA-processing protein EBP2 homolog;^Eukaryota; Viridiplantae; Streptophyta; Embryophyta; Tracheophyta; Spermatophyta; Magnoliophyta; eudicotyledons; Gunneridae; Pentapetalae; rosids; malvids; Brassicales; Brassicaceae; Camelineae; Arabidopsis	.	.	.	.	.	.	.	.	.	.	GO:0005730^cellular_component^nucleolus`GO:0042254^biological_process^ribosome biogenesis	.	.	.
c799_g1	c799_g1_i1	.	.	.	c799_g1_i1|m.376	104-253[-]	.	.	.	.	.	.	.	.	.	.
c813_g1	c813_g1_i2	.	.	.	c813_g1_i2|m.379	2-244[-]	.	.	.	.	.	.	.	.	.	.
c815_g1	c815_g1_i1	.	.	.	c815_g1_i1|m.381	135-440[-]	.	.	.	.	.	.	.	.	.	.
c820_g1	c820_g1_i1	.	.	.	c820_g1_i1|m.382	90-347[-]	.	.	.	.	.	.	.	.	.	.
c824_g1	c824_g1_i1	.	.	.	c824_g1_i1|m.383	3-215[+]	.	.	.	.	.	.	.	.	.	.
c826_g1	c826_g1_i1	.	.	.	c826_g1_i1|m.384	79-411[-]	.	.	.	.	.	.	.	.	.	.
c831_g1	c831_g1_i1	.	.	.	.	.	.	.	.	.	.	.	.	.	.	.
c833_g1	c833_g1_i1	FAB1B_ARATH^FAB1B_ARATH^Q:169-35,H:1014-1057^51.11%ID^E:6e-08^RecName: Full=1-phosphatidylinositol-3-phosphate 5-kinase FAB1B;^Eukaryota; Viridiplantae; Streptophyta; Embryophyta; Tracheophyta; Spermatophyta; Magnoliophyta; eudicotyledons; Gunneridae; Pentapetalae; rosids; malvids; Brassicales; Brassicaceae; Camelineae; Arabidopsis	.	.	c833_g1_i1|m.386	29-217[-]	FAB1B_ARATH^FAB1B_ARATH^Q:17-61,H:1014-1057^51.11%ID^E:4e-08^RecName: Full=1-phosphatidylinositol-3-phosphate 5-kinase FAB1B;^Eukaryota; Viridiplantae; Streptophyta; Embryophyta; Tracheophyta; Spermatophyta; Magnoliophyta; eudicotyledons; Gunneridae; Pentapetalae; rosids; malvids; Brassicales; Brassicaceae; Camelineae; Arabidopsis	.	.	.	.	COG0459^Prevents misfolding and promotes the refolding and proper assembly of unfolded polypeptides generated under stress conditions (By similarity)	GO:0005768^cellular_component^endosome`GO:0010008^cellular_component^endosome membrane`GO:0005739^cellular_component^mitochondrion`GO:0000285^molecular_function^1-phosphatidylinositol-3-phosphate 5-kinase activity`GO:0005524^molecular_function^ATP binding`GO:0046872^molecular_function^metal ion binding`GO:0044267^biological_process^cellular protein metabolic process`GO:0010256^biological_process^…	.	.	.
c834_g1	c834_g1_i1	.	.	.	.	.	.	.	.	.	.	.	.	.	.	.
c836_g1	c836_g1_i1	.	.	.	.	.	.	.	.	.	.	.	.	.	.	.
c837_g1	c837_g1_i1	STRAP_DICDI^STRAP_DICDI^Q:561-337,H:218-291^57.33%ID^E:3e-23^RecName: Full=Serine-threonine kinase receptor-associated protein;^Eukaryota; Amoebozoa; Mycetozoa; Dictyosteliida; Dictyostelium	.	.	c837_g1_i1|m.392	187-555[-]	STRAP_DICDI^STRAP_DICDI^Q:1-73,H:220-291^57.53%ID^E:3e-23^RecName: Full=Serine-threonine kinase receptor-associated protein;^Eukaryota; Amoebozoa; Mycetozoa; Dictyosteliida; Dictyostelium	.	PF00400.27^WD40^WD domain, G-beta repeat^36-72^E:1.4e-10	.	.	COG2319^repeat-containing protein	GO:0030512^biological_process^negative regulation of transforming growth factor beta receptor signaling pathway	GO:0005515^molecular_function^protein binding	.	.
c838_g1	c838_g1_i1	STRAP_DICDI^STRAP_DICDI^Q:314-165,H:242-291^66%ID^E:9e-17^RecName: Full=Serine-threonine kinase receptor-associated protein;^Eukaryota; Amoebozoa; Mycetozoa; Dictyosteliida; Dictyostelium	.	.	c838_g1_i1|m.396	27-317[-]	STRAP_DICDI^STRAP_DICDI^Q:1-51,H:241-291^64.71%ID^E:4e-17^RecName: Full=Serine-threonine kinase receptor-associated protein;^Eukaryota; Amoebozoa; Mycetozoa; Dictyosteliida; Dictyostelium	.	PF00400.27^WD40^WD domain, G-beta repeat^16-50^E:5.9e-11	.	.	COG2319^repeat-containing protein	GO:0030512^biological_process^negative regulation of transforming growth factor beta receptor signaling pathway	GO:0005515^molecular_function^protein binding	.	.
c840_g1	c840_g1_i1	.	.	.	.	.	.	.	.	.	.	.	.	.	.	.
c841_g1	c841_g1_i1	.	.	.	c841_g1_i1|m.398	2-259[-]	.	.	.	.	.	.	.	.	.	.
c844_g1	c844_g1_i1	.	.	.	.	.	.	.	.	.	.	.	.	.	.	.
c845_g1	c845_g1_i1	TRPX_ARATH^TRPX_ARATH^Q:98-3,H:473-504^90.62%ID^E:3e-11^RecName: Full=Anthranilate synthase alpha subunit 2, chloroplastic;^Eukaryota; Viridiplantae; Streptophyta; Embryophyta; Tracheophyta; Spermatophyta; Magnoliophyta; eudicotyledons; Gunneridae; Pentapetalae; rosids; malvids; Brassicales; Brassicaceae; Camelineae; Arabidopsis	.	.	.	.	.	.	.	.	.	COG0147^synthase (Component I)	GO:0005950^cellular_component^anthranilate synthase complex`GO:0009507^cellular_component^chloroplast`GO:0004049^molecular_function^anthranilate synthase activity`GO:0009073^biological_process^aromatic amino acid family biosynthetic process`GO:0000162^biological_process^tryptophan biosynthetic process	.	.	.
c860_g1	c860_g1_i1	ASHH2_ARATH^ASHH2_ARATH^Q:202-104,H:1415-1447^84.85%ID^E:3e-09^RecName: Full=Histone-lysine N-methyltransferase ASHH2;^Eukaryota; Viridiplantae; Streptophyta; Embryophyta; Tracheophyta; Spermatophyta; Magnoliophyta; eudicotyledons; Gunneridae; Pentapetalae; rosids; malvids; Brassicales; Brassicaceae; Camelineae; Arabidopsis	.	.	c860_g1_i1|m.399	2-214[-]	ASHH2_ARATH^ASHH2_ARATH^Q:5-37,H:1415-1447^84.85%ID^E:2e-09^RecName: Full=Histone-lysine N-methyltransferase ASHH2;^Eukaryota; Viridiplantae; Streptophyta; Embryophyta; Tracheophyta; Spermatophyta; Magnoliophyta; eudicotyledons; Gunneridae; Pentapetalae; rosids; malvids; Brassicales; Brassicaceae; Camelineae; Arabidopsis	.	.	.	.	COG2940^Histone-lysine N-methyltransferase	GO:0000775^cellular_component^chromosome, centromeric region`GO:0005634^cellular_component^nucleus`GO:0042800^molecular_function^histone methyltransferase activity (H3-K4 specific)`GO:0018024^molecular_function^histone-lysine N-methyltransferase activity`GO:0008270^molecular_function^zinc ion binding`GO:0048653^biological_process^anther development`GO:0016116^biological_process^carotenoid metabol…	.	.	.
c860_g1	c860_g1_i2	ASHH2_ARATH^ASHH2_ARATH^Q:232-134,H:1415-1447^84.85%ID^E:4e-09^RecName: Full=Histone-lysine N-methyltransferase ASHH2;^Eukaryota; Viridiplantae; Streptophyta; Embryophyta; Tracheophyta; Spermatophyta; Magnoliophyta; eudicotyledons; Gunneridae; Pentapetalae; rosids; malvids; Brassicales; Brassicaceae; Camelineae; Arabidopsis	.	.	c860_g1_i2|m.401	2-244[-]	ASHH2_ARATH^ASHH2_ARATH^Q:5-37,H:1415-1447^84.85%ID^E:4e-09^RecName: Full=Histone-lysine N-methyltransferase ASHH2;^Eukaryota; Viridiplantae; Streptophyta; Embryophyta; Tracheophyta; Spermatophyta; Magnoliophyta; eudicotyledons; Gunneridae; Pentapetalae; rosids; malvids; Brassicales; Brassicaceae; Camelineae; Arabidopsis	.	.	.	.	COG2940^Histone-lysine N-methyltransferase	GO:0000775^cellular_component^chromosome, centromeric region`GO:0005634^cellular_component^nucleus`GO:0042800^molecular_function^histone methyltransferase activity (H3-K4 specific)`GO:0018024^molecular_function^histone-lysine N-methyltransferase activity`GO:0008270^molecular_function^zinc ion binding`GO:0048653^biological_process^anther development`GO:0016116^biological_process^carotenoid metabol…	.	.	.
c864_g1	c864_g1_i1	MPK3_ARATH^MPK3_ARATH^Q:178-2,H:10-68^72.88%ID^E:2e-27^RecName: Full=Mitogen-activated protein kinase 3;^Eukaryota; Viridiplantae; Streptophyta; Embryophyta; Tracheophyta; Spermatophyta; Magnoliophyta; eudicotyledons; Gunneridae; Pentapetalae; rosids; malvids; Brassicales; Brassicaceae; Camelineae; Arabidopsis	.	.	.	.	.	.	.	.	.	COG0515^Serine Threonine protein kinase	GO:0005737^cellular_component^cytoplasm`GO:0005634^cellular_component^nucleus`GO:0005524^molecular_function^ATP binding`GO:0004707^molecular_function^MAP kinase activity`GO:0004672^molecular_function^protein kinase activity`GO:0009738^biological_process^abscisic acid-activated signaling pathway`GO:0000169^biological_process^activation of MAPK activity involved in osmosensory signaling pathway`GO:…	.	.	.
c867_g1	c867_g1_i1	.	.	.	.	.	.	.	.	.	.	.	.	.	.	.
c869_g1	c869_g1_i1	.	.	.	.	.	.	.	.	.	.	.	.	.	.	.
c869_g1	c869_g1_i2	.	.	.	.	.	.	.	.	.	.	.	.	.	.	.
c870_g1	c870_g1_i1	GPDH1_ORYSJ^GPDH1_ORYSJ^Q:552-223,H:346-455^74.55%ID^E:4e-48^RecName: Full=Probable glycerol-3-phosphate dehydrogenase [NAD(+)] 1, cytosolic;^Eukaryota; Viridiplantae; Streptophyta; Embryophyta; Tracheophyta; Spermatophyta; Magnoliophyta; Liliopsida; Poales; Poaceae; BEP clade; Ehrhartoideae; Oryzeae; Oryza	.	.	c870_g1_i1|m.408	220-570[-]	GPDH1_ORYSJ^GPDH1_ORYSJ^Q:7-116,H:346-455^74.55%ID^E:3e-49^RecName: Full=Probable glycerol-3-phosphate dehydrogenase [NAD(+)] 1, cytosolic;^Eukaryota; Viridiplantae; Streptophyta; Embryophyta; Tracheophyta; Spermatophyta; Magnoliophyta; Liliopsida; Poales; Poaceae; BEP clade; Ehrhartoideae; Oryzeae; Oryza	.	PF07479.9^NAD_Gly3P_dh_C^NAD-dependent glycerol-3-phosphate dehydrogenase C-terminus^6-86^E:6.2e-09	.	.	.	GO:0005829^cellular_component^cytosol`GO:0009331^cellular_component^glycerol-3-phosphate dehydrogenase complex`GO:0004367^molecular_function^glycerol-3-phosphate dehydrogenase [NAD+] activity`GO:0051287^molecular_function^NAD binding`GO:0005975^biological_process^carbohydrate metabolic process`GO:0046168^biological_process^glycerol-3-phosphate catabolic process	GO:0004367^molecular_function^glycerol-3-phosphate dehydrogenase [NAD+] activity`GO:0005975^biological_process^carbohydrate metabolic process`GO:0055114^biological_process^oxidation-reduction process	.	.
c870_g1	c870_g1_i1	GPDH1_ORYSJ^GPDH1_ORYSJ^Q:552-223,H:346-455^74.55%ID^E:4e-48^RecName: Full=Probable glycerol-3-phosphate dehydrogenase [NAD(+)] 1, cytosolic;^Eukaryota; Viridiplantae; Streptophyta; Embryophyta; Tracheophyta; Spermatophyta; Magnoliophyta; Liliopsida; Poales; Poaceae; BEP clade; Ehrhartoideae; Oryzeae; Oryza	.	.	c870_g1_i1|m.409	6-254[-]	.	.	.	.	.	.	.	.	.	.
c871_g1	c871_g1_i2	.	.	.	c871_g1_i2|m.410	2-226[+]	.	.	PF13181.1^TPR_8^Tetratricopeptide repeat^6-39^E:1.8e-05`PF07719.12^TPR_2^Tetratricopeptide repeat^6-39^E:0.0002`PF00515.23^TPR_1^Tetratricopeptide repeat^7-39^E:0.00017`PF13174.1^TPR_6^Tetratricopeptide repeat^7-38^E:0.003	.	.	.	.	GO:0005515^molecular_function^protein binding	.	.
c873_g1	c873_g1_i1	IF4G_ARATH^IF4G_ARATH^Q:574-92,H:1566-1726^55.9%ID^E:9e-55^RecName: Full=Eukaryotic translation initiation factor 4G;^Eukaryota; Viridiplantae; Streptophyta; Embryophyta; Tracheophyta; Spermatophyta; Magnoliophyta; eudicotyledons; Gunneridae; Pentapetalae; rosids; malvids; Brassicales; Brassicaceae; Camelineae; Arabidopsis	.	.	c873_g1_i1|m.411	86-544[-]	IF4G_ARATH^IF4G_ARATH^Q:1-151,H:1576-1726^57.62%ID^E:2e-52^RecName: Full=Eukaryotic translation initiation factor 4G;^Eukaryota; Viridiplantae; Streptophyta; Embryophyta; Tracheophyta; Spermatophyta; Magnoliophyta; eudicotyledons; Gunneridae; Pentapetalae; rosids; malvids; Brassicales; Brassicaceae; Camelineae; Arabidopsis	.	PF02847.12^MA3^MA3 domain^2-79^E:4.8e-07	.	.	.	GO:0003743^molecular_function^translation initiation factor activity`GO:0006417^biological_process^regulation of translation`GO:0009737^biological_process^response to abscisic acid`GO:0009615^biological_process^response to virus	.	.	.
c874_g1	c874_g1_i1	PB27A_ARATH^PB27A_ARATH^Q:2-199,H:109-174^87.88%ID^E:4e-36^RecName: Full=Photosystem II repair protein PSB27-H1, chloroplastic;^Eukaryota; Viridiplantae; Streptophyta; Embryophyta; Tracheophyta; Spermatophyta; Magnoliophyta; eudicotyledons; Gunneridae; Pentapetalae; rosids; malvids; Brassicales; Brassicaceae; Camelineae; Arabidopsis	.	.	.	.	.	.	.	.	.	NOG09648^phage major capsid protein (HK97 family)	GO:0009507^cellular_component^chloroplast`GO:0009534^cellular_component^chloroplast thylakoid`GO:0009535^cellular_component^chloroplast thylakoid membrane`GO:0009579^cellular_component^thylakoid`GO:0010207^biological_process^photosystem II assembly`GO:0010206^biological_process^photosystem II repair	.	.	.
c877_g1	c877_g1_i2	.	.	.	.	.	.	.	.	.	.	.	.	.	.	.
c878_g1	c878_g1_i1	.	.	.	c878_g1_i1|m.415	1-216[+]	.	.	.	.	.	.	.	.	.	.
c879_g1	c879_g1_i1	Y5986_ARATH^Y5986_ARATH^Q:266-12,H:220-308^52.22%ID^E:1e-21^RecName: Full=Uncharacterized protein At5g39865;^Eukaryota; Viridiplantae; Streptophyta; Embryophyta; Tracheophyta; Spermatophyta; Magnoliophyta; eudicotyledons; Gunneridae; Pentapetalae; rosids; malvids; Brassicales; Brassicaceae; Camelineae; Arabidopsis	.	.	c879_g1_i1|m.419	3-176[-]	Y3885_ARATH^Y3885_ARATH^Q:1-55,H:275-334^51.67%ID^E:6e-13^RecName: Full=Uncharacterized protein At3g28850;^Eukaryota; Viridiplantae; Streptophyta; Embryophyta; Tracheophyta; Spermatophyta; Magnoliophyta; eudicotyledons; Gunneridae; Pentapetalae; rosids; malvids; Brassicales; Brassicaceae; Camelineae; Arabidopsis	.	PF00462.19^Glutaredoxin^Glutaredoxin^2-46^E:3e-10	.	.	.	GO:0005886^cellular_component^plasma membrane`GO:0009055^molecular_function^electron carrier activity`GO:0015035^molecular_function^protein disulfide oxidoreductase activity`GO:0045454^biological_process^cell redox homeostasis	GO:0009055^molecular_function^electron carrier activity`GO:0015035^molecular_function^protein disulfide oxidoreductase activity`GO:0045454^biological_process^cell redox homeostasis	.	.
c881_g1	c881_g1_i1	XYND_ASPCL^XYND_ASPCL^Q:2-337,H:420-528^32.17%ID^E:1e-06^RecName: Full=Probable exo-1,4-beta-xylosidase xlnD;^Eukaryota; Fungi; Dikarya; Ascomycota; Pezizomycotina; Eurotiomycetes; Eurotiomycetidae; Eurotiales; Aspergillaceae; Aspergillus	.	.	c881_g1_i1|m.421	2-397[+]	XYND_ASPCL^XYND_ASPCL^Q:1-112,H:420-528^32.17%ID^E:1e-06^RecName: Full=Probable exo-1,4-beta-xylosidase xlnD;^Eukaryota; Fungi; Dikarya; Ascomycota; Pezizomycotina; Eurotiomycetes; Eurotiomycetidae; Eurotiales; Aspergillaceae; Aspergillus	.	PF01915.17^Glyco_hydro_3_C^Glycosyl hydrolase family 3 C-terminal domain^1-128^E:1.1e-14	.	.	COG1472^hydrolase family 3	GO:0005576^cellular_component^extracellular region`GO:0009044^molecular_function^xylan 1,4-beta-xylosidase activity`GO:0045493^biological_process^xylan catabolic process	GO:0004553^molecular_function^hydrolase activity, hydrolyzing O-glycosyl compounds`GO:0005975^biological_process^carbohydrate metabolic process	.	.
c882_g1	c882_g1_i1	Y4523_ARATH^Y4523_ARATH^Q:200-3,H:428-493^83.33%ID^E:4e-33^RecName: Full=Probable serine/threonine-protein kinase At4g35230;^Eukaryota; Viridiplantae; Streptophyta; Embryophyta; Tracheophyta; Spermatophyta; Magnoliophyta; eudicotyledons; Gunneridae; Pentapetalae; rosids; malvids; Brassicales; Brassicaceae; Camelineae; Arabidopsis	.	.	c882_g1_i1|m.423	3-203[-]	Y4523_ARATH^Y4523_ARATH^Q:2-67,H:428-493^83.33%ID^E:1e-33^RecName: Full=Probable serine/threonine-protein kinase At4g35230;^Eukaryota; Viridiplantae; Streptophyta; Embryophyta; Tracheophyta; Spermatophyta; Magnoliophyta; eudicotyledons; Gunneridae; Pentapetalae; rosids; malvids; Brassicales; Brassicaceae; Camelineae; Arabidopsis	.	.	.	.	.	GO:0016020^cellular_component^membrane`GO:0005886^cellular_component^plasma membrane`GO:0009506^cellular_component^plasmodesma`GO:0005773^cellular_component^vacuole`GO:0005524^molecular_function^ATP binding`GO:0004674^molecular_function^protein serine/threonine kinase activity`GO:0009742^biological_process^brassinosteroid mediated signaling pathway`GO:0009737^biological_process^response to abscis…	.	.	.
c886_g1	c886_g1_i1	.	.	.	c886_g1_i1|m.425	1-483[+]	.	.	.	.	.	.	.	.	.	.
c890_g1	c890_g1_i1	EXPA1_ARATH^EXPA1_ARATH^Q:272-3,H:122-211^82.22%ID^E:2e-33^RecName: Full=Expansin-A1;^Eukaryota; Viridiplantae; Streptophyta; Embryophyta; Tracheophyta; Spermatophyta; Magnoliophyta; eudicotyledons; Gunneridae; Pentapetalae; rosids; malvids; Brassicales; Brassicaceae; Camelineae; Arabidopsis	.	.	c890_g1_i1|m.427	3-275[-]	EXPA1_ARATH^EXPA1_ARATH^Q:2-91,H:122-211^82.22%ID^E:2e-49^RecName: Full=Expansin-A1;^Eukaryota; Viridiplantae; Streptophyta; Embryophyta; Tracheophyta; Spermatophyta; Magnoliophyta; eudicotyledons; Gunneridae; Pentapetalae; rosids; malvids; Brassicales; Brassicaceae; Camelineae; Arabidopsis	.	PF03330.13^DPBB_1^Rare lipoprotein A (RlpA)-like double-psi beta-barrel^2-27^E:1.4e-06`PF01357.16^Pollen_allerg_1^Pollen allergen^38-90^E:2.6e-19	.	.	.	GO:0005618^cellular_component^cell wall`GO:0005576^cellular_component^extracellular region`GO:0016020^cellular_component^membrane`GO:0009664^biological_process^plant-type cell wall organization	.	.	.
c892_g1	c892_g1_i1	.	.	.	c892_g1_i1|m.428	67-546[+]	.	.	.	.	.	.	.	.	.	.
c896_g1	c896_g1_i1	POLG_PVCV1^POLG_PVCV1^Q:9-281,H:1625-1714^48.35%ID^E:2e-21^RecName: Full=Genome polyprotein;^Viruses; Retro-transcribing viruses; Caulimoviridae; Petuvirus	.	.	c896_g1_i1|m.429	3-284[+]	POLG_PVCV1^POLG_PVCV1^Q:3-93,H:1625-1714^48.35%ID^E:2e-21^RecName: Full=Genome polyprotein;^Viruses; Retro-transcribing viruses; Caulimoviridae; Petuvirus	.	.	.	.	.	GO:0004190^molecular_function^aspartic-type endopeptidase activity`GO:0003677^molecular_function^DNA binding`GO:0004519^molecular_function^endonuclease activity`GO:0003964^molecular_function^RNA-directed DNA polymerase activity`GO:0008270^molecular_function^zinc ion binding`GO:0046740^biological_process^transport of virus in host, cell to cell	.	.	.
c897_g1	c897_g1_i1	CDSP_ARATH^CDSP_ARATH^Q:401-727,H:72-180^80.73%ID^E:5e-56^RecName: Full=Thioredoxin-like protein CDSP32, chloroplastic;^Eukaryota; Viridiplantae; Streptophyta; Embryophyta; Tracheophyta; Spermatophyta; Magnoliophyta; eudicotyledons; Gunneridae; Pentapetalae; rosids; malvids; Brassicales; Brassicaceae; Camelineae; Arabidopsis	.	.	c897_g1_i1|m.430	185-727[+]	CDSP_ARATH^CDSP_ARATH^Q:1-181,H:1-180^56.99%ID^E:4e-60^RecName: Full=Thioredoxin-like protein CDSP32, chloroplastic;^Eukaryota; Viridiplantae; Streptophyta; Embryophyta; Tracheophyta; Spermatophyta; Magnoliophyta; eudicotyledons; Gunneridae; Pentapetalae; rosids; malvids; Brassicales; Brassicaceae; Camelineae; Arabidopsis	.	PF00085.15^Thioredoxin^Thioredoxin^78-169^E:1.6e-08	.	.	.	GO:0009507^cellular_component^chloroplast`GO:0009941^cellular_component^chloroplast envelope`GO:0009570^cellular_component^chloroplast stroma`GO:0015035^molecular_function^protein disulfide oxidoreductase activity`GO:0045454^biological_process^cell redox homeostasis`GO:0006662^biological_process^glycerol ether metabolic process`GO:0006979^biological_process^response to oxidative stress`GO:0009414…	GO:0045454^biological_process^cell redox homeostasis	.	.
c906_g1	c906_g1_i1	.	.	.	.	.	.	.	.	.	.	.	.	.	.	.
c908_g1	c908_g1_i1	.	.	.	.	.	.	.	.	.	.	.	.	.	.	.
c909_g1	c909_g1_i1	CSCL5_ARATH^CSCL5_ARATH^Q:806-285,H:589-762^74.14%ID^E:6e-72^RecName: Full=Protein OSCA1 {ECO:0000303|PubMed:25162526};^Eukaryota; Viridiplantae; Streptophyta; Embryophyta; Tracheophyta; Spermatophyta; Magnoliophyta; eudicotyledons; Gunneridae; Pentapetalae; rosids; malvids; Brassicales; Brassicaceae; Camelineae; Arabidopsis	.	.	c909_g1_i1|m.436	258-500[-]	CSCL5_ARATH^CSCL5_ARATH^Q:1-72,H:691-762^75%ID^E:3e-27^RecName: Full=Protein OSCA1 {ECO:0000303|PubMed:25162526};^Eukaryota; Viridiplantae; Streptophyta; Embryophyta; Tracheophyta; Spermatophyta; Magnoliophyta; eudicotyledons; Gunneridae; Pentapetalae; rosids; malvids; Brassicales; Brassicaceae; Camelineae; Arabidopsis	.	.	.	.	COG5594^DUF221 domain protein	GO:0016021^cellular_component^integral component of membrane`GO:0005886^cellular_component^plasma membrane`GO:0005227^molecular_function^calcium activated cation channel activity`GO:0098655^biological_process^cation transmembrane transport`GO:0006812^biological_process^cation transport`GO:0071474^biological_process^cellular hyperosmotic response`GO:0051262^biological_process^protein tetramerizati…	.	.	.
c909_g1	c909_g1_i1	CSCL5_ARATH^CSCL5_ARATH^Q:806-285,H:589-762^74.14%ID^E:6e-72^RecName: Full=Protein OSCA1 {ECO:0000303|PubMed:25162526};^Eukaryota; Viridiplantae; Streptophyta; Embryophyta; Tracheophyta; Spermatophyta; Magnoliophyta; eudicotyledons; Gunneridae; Pentapetalae; rosids; malvids; Brassicales; Brassicaceae; Camelineae; Arabidopsis	.	.	c909_g1_i1|m.438	618-806[+]	.	.	.	.	.	.	.	.	.	.
c912_g1	c912_g1_i1	LSM7_MOUSE^LSM7_MOUSE^Q:108-404,H:1-100^65%ID^E:4e-38^RecName: Full=U6 snRNA-associated Sm-like protein LSm7;^Eukaryota; Metazoa; Chordata; Craniata; Vertebrata; Euteleostomi; Mammalia; Eutheria; Euarchontoglires; Glires; Rodentia; Sciurognathi; Muroidea; Muridae; Murinae; Mus; Mus	.	.	c912_g1_i1|m.439	3-407[+]	LSM7_MOUSE^LSM7_MOUSE^Q:36-134,H:1-100^65%ID^E:2e-38^RecName: Full=U6 snRNA-associated Sm-like protein LSm7;^Eukaryota; Metazoa; Chordata; Craniata; Vertebrata; Euteleostomi; Mammalia; Eutheria; Euarchontoglires; Glires; Rodentia; Sciurognathi; Muroidea; Muridae; Murinae; Mus; Mus	.	PF01423.17^LSM^LSM domain^49-120^E:4.9e-17	.	.	.	GO:0005681^cellular_component^spliceosomal complex`GO:0003723^molecular_function^RNA binding`GO:0006397^biological_process^mRNA processing`GO:0008380^biological_process^RNA splicing	.	.	.
c914_g1	c914_g1_i1	ATC2_SCHPO^ATC2_SCHPO^Q:3-1199,H:800-1212^58.6%ID^E:1e-130^RecName: Full=Calcium-transporting ATPase 2;^Eukaryota; Fungi; Dikarya; Ascomycota; Taphrinomycotina; Schizosaccharomycetes; Schizosaccharomycetales; Schizosaccharomycetaceae; Schizosaccharomyces	.	.	c914_g1_i1|m.440	3-1451[+]	ATC2_SCHPO^ATC2_SCHPO^Q:1-453,H:800-1292^51.72%ID^E:3e-145^RecName: Full=Calcium-transporting ATPase 2;^Eukaryota; Fungi; Dikarya; Ascomycota; Taphrinomycotina; Schizosaccharomycetes; Schizosaccharomycetales; Schizosaccharomycetaceae; Schizosaccharomyces	.	PF00702.21^Hydrolase^haloacid dehalogenase-like hydrolase^4-93^E:3.4e-12`PF08282.7^Hydrolase_3^haloacid dehalogenase-like hydrolase^74-126^E:0.00016`PF00689.16^Cation_ATPase_C^Cation transporting ATPase, C-terminus^166-337^E:6e-44	.	.	.	GO:0071627^cellular_component^integral component of fungal-type vacuolar membrane`GO:0005524^molecular_function^ATP binding`GO:0005509^molecular_function^calcium ion binding`GO:0005388^molecular_function^calcium-transporting ATPase activity`GO:0070588^biological_process^calcium ion transmembrane transport`GO:0006816^biological_process^calcium ion transport`GO:0006874^biological_process^cellular c…	.	.	.
c916_g1	c916_g1_i1	.	.	.	.	.	.	.	.	.	.	.	.	.	.	.
c925_g1	c925_g1_i1	SFC1_ARATH^SFC1_ARATH^Q:490-20,H:154-309^77.85%ID^E:6e-82^RecName: Full=Mitochondrial succinate-fumarate transporter 1;^Eukaryota; Viridiplantae; Streptophyta; Embryophyta; Tracheophyta; Spermatophyta; Magnoliophyta; eudicotyledons; Gunneridae; Pentapetalae; rosids; malvids; Brassicales; Brassicaceae; Camelineae; Arabidopsis`SFC1_ARATH^SFC1_ARATH^Q:328-119,H:9-74^42.86%ID^E:6e-08^RecName: Full=Mi…	.	.	c925_g1_i1|m.444	17-415[-]	SFC1_ARATH^SFC1_ARATH^Q:1-132,H:177-309^82.71%ID^E:5e-76^RecName: Full=Mitochondrial succinate-fumarate transporter 1;^Eukaryota; Viridiplantae; Streptophyta; Embryophyta; Tracheophyta; Spermatophyta; Magnoliophyta; eudicotyledons; Gunneridae; Pentapetalae; rosids; malvids; Brassicales; Brassicaceae; Camelineae; Arabidopsis`SFC1_ARATH^SFC1_ARATH^Q:30-99,H:9-74^42.86%ID^E:1e-08^RecName: Full=Mitoc…	.	PF00153.22^Mito_carr^Mitochondrial carrier protein^32-124^E:1.1e-26	.	.	.	GO:0016021^cellular_component^integral component of membrane`GO:0005743^cellular_component^mitochondrial inner membrane`GO:0015141^molecular_function^succinate transmembrane transporter activity`GO:0071422^biological_process^succinate transmembrane transport`GO:0015744^biological_process^succinate transport	.	.	.
c926_g1	c926_g1_i1	.	.	.	.	.	.	.	.	.	.	.	.	.	.	.
c931_g1	c931_g1_i1	MSI3_ARATH^MSI3_ARATH^Q:2-325,H:211-318^75.93%ID^E:2e-57^RecName: Full=WD-40 repeat-containing protein MSI3;^Eukaryota; Viridiplantae; Streptophyta; Embryophyta; Tracheophyta; Spermatophyta; Magnoliophyta; eudicotyledons; Gunneridae; Pentapetalae; rosids; malvids; Brassicales; Brassicaceae; Camelineae; Arabidopsis	.	.	c931_g1_i1|m.447	2-325[+]	MSI3_ARATH^MSI3_ARATH^Q:1-108,H:211-318^75.93%ID^E:2e-57^RecName: Full=WD-40 repeat-containing protein MSI3;^Eukaryota; Viridiplantae; Streptophyta; Embryophyta; Tracheophyta; Spermatophyta; Magnoliophyta; eudicotyledons; Gunneridae; Pentapetalae; rosids; malvids; Brassicales; Brassicaceae; Camelineae; Arabidopsis	.	PF00400.27^WD40^WD domain, G-beta repeat^1-37^E:1.5e-05`PF00400.27^WD40^WD domain, G-beta repeat^44-80^E:8.1e-05	.	.	COG2319^repeat-containing protein	GO:0080008^cellular_component^Cul4-RING E3 ubiquitin ligase complex`GO:0005634^cellular_component^nucleus`GO:0016568^biological_process^chromatin modification`GO:0006355^biological_process^regulation of transcription, DNA-templated`GO:0006351^biological_process^transcription, DNA-templated	GO:0005515^molecular_function^protein binding	.	.
c939_g1	c939_g1_i1	.	.	.	c939_g1_i1|m.448	1-204[+]	.	.	.	.	.	.	.	.	.	.
c940_g1	c940_g1_i1	RPAP3_MOUSE^RPAP3_MOUSE^Q:629-246,H:291-417^46.56%ID^E:2e-26^RecName: Full=RNA polymerase II-associated protein 3;^Eukaryota; Metazoa; Chordata; Craniata; Vertebrata; Euteleostomi; Mammalia; Eutheria; Euarchontoglires; Glires; Rodentia; Sciurognathi; Muroidea; Muridae; Murinae; Mus; Mus`RPAP3_MOUSE^RPAP3_MOUSE^Q:629-297,H:141-253^43.36%ID^E:2e-18^RecName: Full=RNA polymerase II-associated protein…	.	.	c940_g1_i1|m.449	3-629[-]	RPAP3_MOUSE^RPAP3_MOUSE^Q:1-128,H:291-417^46.56%ID^E:6e-27^RecName: Full=RNA polymerase II-associated protein 3;^Eukaryota; Metazoa; Chordata; Craniata; Vertebrata; Euteleostomi; Mammalia; Eutheria; Euarchontoglires; Glires; Rodentia; Sciurognathi; Muroidea; Muridae; Murinae; Mus; Mus`RPAP3_MOUSE^RPAP3_MOUSE^Q:1-99,H:141-244^45.19%ID^E:6e-19^RecName: Full=RNA polymerase II-associated protein 3;^E…	.	PF13414.1^TPR_11^TPR repeat^1-57^E:2.9e-15`PF00515.23^TPR_1^Tetratricopeptide repeat^1-26^E:8.5e-06`PF07719.12^TPR_2^Tetratricopeptide repeat^1-26^E:0.0035`PF13371.1^TPR_9^Tetratricopeptide repeat^5-58^E:0.027`PF13374.1^TPR_10^Tetratricopeptide repeat^26-54^E:0.11`PF13414.1^TPR_11^TPR repeat^27-92^E:8.4e-12`PF00515.23^TPR_1^Tetratricopeptide repeat^27-57^E:1.8e-07`PF07719.12^TPR_2^Tetratricopepti…	.	.	COG0457^repeat-containing protein	.	GO:0005515^molecular_function^protein binding	.	.
c947_g1	c947_g1_i1	CLCB_ARATH^CLCB_ARATH^Q:474-1,H:260-417^80.38%ID^E:6e-68^RecName: Full=Chloride channel protein CLC-b;^Eukaryota; Viridiplantae; Streptophyta; Embryophyta; Tracheophyta; Spermatophyta; Magnoliophyta; eudicotyledons; Gunneridae; Pentapetalae; rosids; malvids; Brassicales; Brassicaceae; Camelineae; Arabidopsis	.	.	c947_g1_i1|m.451	1-474[-]	CLCB_ARATH^CLCB_ARATH^Q:1-158,H:260-417^80.38%ID^E:4e-85^RecName: Full=Chloride channel protein CLC-b;^Eukaryota; Viridiplantae; Streptophyta; Embryophyta; Tracheophyta; Spermatophyta; Magnoliophyta; eudicotyledons; Gunneridae; Pentapetalae; rosids; malvids; Brassicales; Brassicaceae; Camelineae; Arabidopsis	.	PF00654.15^Voltage_CLC^Voltage gated chloride channel^1-130^E:2.6e-19	.	.	COG0038^chloride channel	GO:0034707^cellular_component^chloride channel complex`GO:0009705^cellular_component^plant-type vacuole membrane`GO:0030554^molecular_function^adenyl nucleotide binding`GO:0009671^molecular_function^nitrate:proton symporter activity`GO:0005247^molecular_function^voltage-gated chloride channel activity`GO:1902600^biological_process^hydrogen ion transmembrane transport`GO:0015706^biological_process…	GO:0005247^molecular_function^voltage-gated chloride channel activity`GO:0006821^biological_process^chloride transport`GO:0055085^biological_process^transmembrane transport`GO:0016020^cellular_component^membrane	.	.
c948_g1	c948_g1_i1	RPB2_DICDI^RPB2_DICDI^Q:2-409,H:1028-1163^84.56%ID^E:3e-79^RecName: Full=DNA-directed RNA polymerase II subunit rpb2;^Eukaryota; Amoebozoa; Mycetozoa; Dictyosteliida; Dictyostelium	.	.	c948_g1_i1|m.456	2-409[+]	RPB2_DICDI^RPB2_DICDI^Q:1-136,H:1028-1163^84.56%ID^E:2e-79^RecName: Full=DNA-directed RNA polymerase II subunit rpb2;^Eukaryota; Amoebozoa; Mycetozoa; Dictyosteliida; Dictyostelium	.	PF00562.23^RNA_pol_Rpb2_6^RNA polymerase Rpb2, domain 6^1-48^E:3.3e-20`PF04560.15^RNA_pol_Rpb2_7^RNA polymerase Rpb2, domain 7^50-135^E:2.6e-32	.	.	COG0085^DNA-dependent RNA polymerase catalyzes the transcription of DNA into RNA using the four ribonucleoside triphosphates as substrates (By similarity)	GO:0005665^cellular_component^DNA-directed RNA polymerase II, core complex`GO:0003677^molecular_function^DNA binding`GO:0003899^molecular_function^DNA-directed RNA polymerase activity`GO:0046872^molecular_function^metal ion binding`GO:0032549^molecular_function^ribonucleoside binding`GO:0006366^biological_process^transcription from RNA polymerase II promoter	GO:0003677^molecular_function^DNA binding`GO:0003899^molecular_function^DNA-directed RNA polymerase activity`GO:0006351^biological_process^transcription, DNA-templated	.	.
c950_g1	c950_g1_i1	UN933_ARATH^UN933_ARATH^Q:508-2,H:151-319^62.13%ID^E:2e-49^RecName: Full=UNC93-like protein 3;^Eukaryota; Viridiplantae; Streptophyta; Embryophyta; Tracheophyta; Spermatophyta; Magnoliophyta; eudicotyledons; Gunneridae; Pentapetalae; rosids; malvids; Brassicales; Brassicaceae; Camelineae; Arabidopsis	.	.	c950_g1_i1|m.458	2-508[-]	UN933_ARATH^UN933_ARATH^Q:1-169,H:151-319^62.13%ID^E:1e-61^RecName: Full=UNC93-like protein 3;^Eukaryota; Viridiplantae; Streptophyta; Embryophyta; Tracheophyta; Spermatophyta; Magnoliophyta; eudicotyledons; Gunneridae; Pentapetalae; rosids; malvids; Brassicales; Brassicaceae; Camelineae; Arabidopsis	.	.	.	.	.	GO:0016021^cellular_component^integral component of membrane	.	.	.
c954_g1	c954_g1_i1	.	.	.	.	.	.	.	.	.	.	.	.	.	.	.
c956_g1	c956_g1_i1	SNR40_PONAB^SNR40_PONAB^Q:2-241,H:224-303^57.5%ID^E:4e-28^RecName: Full=U5 small nuclear ribonucleoprotein 40 kDa protein;^Eukaryota; Metazoa; Chordata; Craniata; Vertebrata; Euteleostomi; Mammalia; Eutheria; Euarchontoglires; Primates; Haplorrhini; Catarrhini; Hominidae; Pongo	.	.	c956_g1_i1|m.463	2-244[+]	SNR40_PONAB^SNR40_PONAB^Q:1-80,H:224-303^57.5%ID^E:4e-28^RecName: Full=U5 small nuclear ribonucleoprotein 40 kDa protein;^Eukaryota; Metazoa; Chordata; Craniata; Vertebrata; Euteleostomi; Mammalia; Eutheria; Euarchontoglires; Primates; Haplorrhini; Catarrhini; Hominidae; Pongo	.	PF00400.27^WD40^WD domain, G-beta repeat^4-40^E:4.9e-10	.	.	.	GO:0005681^cellular_component^spliceosomal complex`GO:0006397^biological_process^mRNA processing`GO:0008380^biological_process^RNA splicing	GO:0005515^molecular_function^protein binding	.	.
c957_g1	c957_g1_i1	.	.	.	.	.	.	.	.	.	.	.	.	.	.	.
c959_g1	c959_g1_i1	FB270_ARATH^FB270_ARATH^Q:874-203,H:31-252^59.82%ID^E:1e-93^RecName: Full=F-box protein At5g39250;^Eukaryota; Viridiplantae; Streptophyta; Embryophyta; Tracheophyta; Spermatophyta; Magnoliophyta; eudicotyledons; Gunneridae; Pentapetalae; rosids; malvids; Brassicales; Brassicaceae; Camelineae; Arabidopsis	.	.	c959_g1_i1|m.465	446-877[-]	FB270_ARATH^FB270_ARATH^Q:2-143,H:31-172^59.15%ID^E:9e-58^RecName: Full=F-box protein At5g39250;^Eukaryota; Viridiplantae; Streptophyta; Embryophyta; Tracheophyta; Spermatophyta; Magnoliophyta; eudicotyledons; Gunneridae; Pentapetalae; rosids; malvids; Brassicales; Brassicaceae; Camelineae; Arabidopsis	.	.	.	.	.	.	.	.	.
c963_g1	c963_g1_i1	.	.	.	.	.	.	.	.	.	.	.	.	.	.	.
c964_g1	c964_g1_i1	.	.	.	c964_g1_i1|m.470	3-383[-]	.	.	.	.	.	.	.	.	.	.
c965_g1	c965_g1_i1	.	.	.	.	.	.	.	.	.	.	.	.	.	.	.
c965_g1	c965_g1_i2	.	.	.	c965_g1_i2|m.471	2-316[-]	.	.	.	.	.	.	.	.	.	.
c966_g1	c966_g1_i1	PKP2_ARATH^PKP2_ARATH^Q:527-3,H:179-353^82.29%ID^E:3e-95^RecName: Full=Plastidial pyruvate kinase 2;^Eukaryota; Viridiplantae; Streptophyta; Embryophyta; Tracheophyta; Spermatophyta; Magnoliophyta; eudicotyledons; Gunneridae; Pentapetalae; rosids; malvids; Brassicales; Brassicaceae; Camelineae; Arabidopsis	.	.	c966_g1_i1|m.473	3-380[-]	KPYG_TOBAC^KPYG_TOBAC^Q:1-126,H:209-334^89.68%ID^E:2e-74^RecName: Full=Pyruvate kinase isozyme G, chloroplastic;^Eukaryota; Viridiplantae; Streptophyta; Embryophyta; Tracheophyta; Spermatophyta; Magnoliophyta; eudicotyledons; Gunneridae; Pentapetalae; asterids; lamiids; Solanales; Solanaceae; Nicotianoideae; Nicotianeae; Nicotiana	.	PF00224.16^PK^Pyruvate kinase, barrel domain^2-126^E:5e-34	.	.	.	GO:0009507^cellular_component^chloroplast`GO:0005524^molecular_function^ATP binding`GO:0000287^molecular_function^magnesium ion binding`GO:0030955^molecular_function^potassium ion binding`GO:0004743^molecular_function^pyruvate kinase activity`GO:0006096^biological_process^glycolytic process	GO:0000287^molecular_function^magnesium ion binding`GO:0004743^molecular_function^pyruvate kinase activity`GO:0030955^molecular_function^potassium ion binding`GO:0006096^biological_process^glycolytic process	.	.
c967_g1	c967_g1_i1	PLSC_COCNU^PLSC_COCNU^Q:386-3,H:51-178^75%ID^E:6e-56^RecName: Full=1-acyl-sn-glycerol-3-phosphate acyltransferase;^Eukaryota; Viridiplantae; Streptophyta; Embryophyta; Tracheophyta; Spermatophyta; Magnoliophyta; Liliopsida; Arecaceae; Arecoideae; Cocoseae; Attaleinae; Cocos	.	.	.	.	.	.	.	.	.	.	GO:0016021^cellular_component^integral component of membrane`GO:0003841^molecular_function^1-acylglycerol-3-phosphate O-acyltransferase activity`GO:0008654^biological_process^phospholipid biosynthetic process	.	.	.
c972_g1	c972_g1_i1	.	.	.	c972_g1_i1|m.478	144-1196[+]	.	.	PF12937.2^F-box-like^F-box-like^4-52^E:1.5e-06	.	.	.	.	GO:0005515^molecular_function^protein binding	.	.
c974_g1	c974_g1_i1	.	.	.	.	.	.	.	.	.	.	.	.	.	.	.
c975_g1	c975_g1_i1	XTH24_ARATH^XTH24_ARATH^Q:303-1,H:27-127^67.33%ID^E:1e-43^RecName: Full=Xyloglucan endotransglucosylase/hydrolase protein 24;^Eukaryota; Viridiplantae; Streptophyta; Embryophyta; Tracheophyta; Spermatophyta; Magnoliophyta; eudicotyledons; Gunneridae; Pentapetalae; rosids; malvids; Brassicales; Brassicaceae; Camelineae; Arabidopsis	.	.	c975_g1_i1|m.480	1-306[-]	XTH24_ARATH^XTH24_ARATH^Q:2-102,H:27-127^67.33%ID^E:1e-43^RecName: Full=Xyloglucan endotransglucosylase/hydrolase protein 24;^Eukaryota; Viridiplantae; Streptophyta; Embryophyta; Tracheophyta; Spermatophyta; Magnoliophyta; eudicotyledons; Gunneridae; Pentapetalae; rosids; malvids; Brassicales; Brassicaceae; Camelineae; Arabidopsis	.	PF00722.16^Glyco_hydro_16^Glycosyl hydrolases family 16^4-101^E:1.1e-26	.	.	COG2273^Glycoside hydrolase family 16	GO:0048046^cellular_component^apoplast`GO:0005618^cellular_component^cell wall`GO:0005737^cellular_component^cytoplasm`GO:0005794^cellular_component^Golgi apparatus`GO:0009505^cellular_component^plant-type cell wall`GO:0005886^cellular_component^plasma membrane`GO:0004553^molecular_function^hydrolase activity, hydrolyzing O-glycosyl compounds`GO:0016762^molecular_function^xyloglucan:xyloglucosyl …	GO:0004553^molecular_function^hydrolase activity, hydrolyzing O-glycosyl compounds`GO:0005975^biological_process^carbohydrate metabolic process	.	.
c977_g1	c977_g1_i1	OSGEP_RAT^OSGEP_RAT^Q:618-1,H:23-228^69.9%ID^E:4e-107^RecName: Full=Probable tRNA N6-adenosine threonylcarbamoyltransferase {ECO:0000255|HAMAP-Rule:MF_03180};^Eukaryota; Metazoa; Chordata; Craniata; Vertebrata; Euteleostomi; Mammalia; Eutheria; Euarchontoglires; Glires; Rodentia; Sciurognathi; Muroidea; Muridae; Murinae; Rattus	.	.	.	.	.	.	.	.	.	COG0533^Required for the formation of a threonylcarbamoyl group on adenosine at position 37 (t(6)A37) in tRNAs that read codons beginning with adenine (By similarity)	GO:0005737^cellular_component^cytoplasm`GO:0005634^cellular_component^nucleus`GO:0046872^molecular_function^metal ion binding`GO:0016747^molecular_function^transferase activity, transferring acyl groups other than amino-acyl groups`GO:0070526^biological_process^threonylcarbamoyladenosine biosynthetic process	.	.	.
c978_g1	c978_g1_i1	GYS_NEUCR^GYS_NEUCR^Q:2-955,H:254-568^69.5%ID^E:8e-164^RecName: Full=Glycogen [starch] synthase;^Eukaryota; Fungi; Dikarya; Ascomycota; Pezizomycotina; Sordariomycetes; Sordariomycetidae; Sordariales; Sordariaceae; Neurospora	.	.	c978_g1_i1|m.483	2-955[+]	GYS_NEUCR^GYS_NEUCR^Q:1-318,H:254-568^69.5%ID^E:7e-164^RecName: Full=Glycogen [starch] synthase;^Eukaryota; Fungi; Dikarya; Ascomycota; Pezizomycotina; Sordariomycetes; Sordariomycetidae; Sordariales; Sordariaceae; Neurospora	.	PF05693.8^Glycogen_syn^Glycogen synthase^1-318^E:6.6e-174`PF00534.15^Glycos_transf_1^Glycosyl transferases group 1^233-275^E:0.00012	.	.	COG0438^Glycosyl transferase (Group 1	GO:0005739^cellular_component^mitochondrion`GO:0004373^molecular_function^glycogen (starch) synthase activity`GO:0005978^biological_process^glycogen biosynthetic process	GO:0004373^molecular_function^glycogen (starch) synthase activity`GO:0005978^biological_process^glycogen biosynthetic process`GO:0009058^biological_process^biosynthetic process	.	.
c980_g1	c980_g1_i1	ASD1_ARATH^ASD1_ARATH^Q:166-2,H:564-616^45.45%ID^E:1e-07^RecName: Full=Alpha-L-arabinofuranosidase 1;^Eukaryota; Viridiplantae; Streptophyta; Embryophyta; Tracheophyta; Spermatophyta; Magnoliophyta; eudicotyledons; Gunneridae; Pentapetalae; rosids; malvids; Brassicales; Brassicaceae; Camelineae; Arabidopsis	.	.	c980_g1_i1|m.484	2-238[-]	ASD1_ARATH^ASD1_ARATH^Q:5-79,H:545-616^49.33%ID^E:1e-12^RecName: Full=Alpha-L-arabinofuranosidase 1;^Eukaryota; Viridiplantae; Streptophyta; Embryophyta; Tracheophyta; Spermatophyta; Magnoliophyta; eudicotyledons; Gunneridae; Pentapetalae; rosids; malvids; Brassicales; Brassicaceae; Camelineae; Arabidopsis	.	.	.	.	COG3534^Alpha-N-arabinofuranosidase (EC 3.2.1.55)	GO:0048046^cellular_component^apoplast`GO:0009505^cellular_component^plant-type cell wall`GO:0005578^cellular_component^proteinaceous extracellular matrix`GO:0005773^cellular_component^vacuole`GO:0046556^molecular_function^alpha-L-arabinofuranosidase activity`GO:0009044^molecular_function^xylan 1,4-beta-xylosidase activity`GO:0046373^biological_process^L-arabinose metabolic process`GO:0045493^bio…	.	.	.
c980_g1	c980_g1_i2	ASD1_ARATH^ASD1_ARATH^Q:280-2,H:527-616^52.69%ID^E:2e-22^RecName: Full=Alpha-L-arabinofuranosidase 1;^Eukaryota; Viridiplantae; Streptophyta; Embryophyta; Tracheophyta; Spermatophyta; Magnoliophyta; eudicotyledons; Gunneridae; Pentapetalae; rosids; malvids; Brassicales; Brassicaceae; Camelineae; Arabidopsis	.	.	c980_g1_i2|m.485	2-283[-]	ASD1_ARATH^ASD1_ARATH^Q:2-94,H:527-616^52.69%ID^E:2e-22^RecName: Full=Alpha-L-arabinofuranosidase 1;^Eukaryota; Viridiplantae; Streptophyta; Embryophyta; Tracheophyta; Spermatophyta; Magnoliophyta; eudicotyledons; Gunneridae; Pentapetalae; rosids; malvids; Brassicales; Brassicaceae; Camelineae; Arabidopsis	.	PF06964.7^Alpha-L-AF_C^Alpha-L-arabinofuranosidase C-terminus^2-79^E:3.4e-09	.	.	COG3534^Alpha-N-arabinofuranosidase (EC 3.2.1.55)	GO:0048046^cellular_component^apoplast`GO:0009505^cellular_component^plant-type cell wall`GO:0005578^cellular_component^proteinaceous extracellular matrix`GO:0005773^cellular_component^vacuole`GO:0046556^molecular_function^alpha-L-arabinofuranosidase activity`GO:0009044^molecular_function^xylan 1,4-beta-xylosidase activity`GO:0046373^biological_process^L-arabinose metabolic process`GO:0045493^bio…	GO:0046556^molecular_function^alpha-L-arabinofuranosidase activity`GO:0046373^biological_process^L-arabinose metabolic process	.	.
c981_g1	c981_g1_i1	.	.	.	.	.	.	.	.	.	.	.	.	.	.	.
c982_g1	c982_g1_i1	SKIP5_ARATH^SKIP5_ARATH^Q:461-111,H:148-274^61.72%ID^E:1e-43^RecName: Full=F-box protein SKIP5;^Eukaryota; Viridiplantae; Streptophyta; Embryophyta; Tracheophyta; Spermatophyta; Magnoliophyta; eudicotyledons; Gunneridae; Pentapetalae; rosids; malvids; Brassicales; Brassicaceae; Camelineae; Arabidopsis	.	.	c982_g1_i1|m.489	358-573[-]	.	.	.	.	.	.	.	.	.	.
c984_g1	c984_g1_i1	DMI1_MEDTR^DMI1_MEDTR^Q:605-264,H:769-882^76.32%ID^E:5e-50^RecName: Full=Ion channel DMI1;^Eukaryota; Viridiplantae; Streptophyta; Embryophyta; Tracheophyta; Spermatophyta; Magnoliophyta; eudicotyledons; Gunneridae; Pentapetalae; rosids; fabids; Fabales; Fabaceae; Papilionoideae; Trifolieae; Medicago	.	.	c984_g1_i1|m.493	387-548[-]	SYM8_PEA^SYM8_PEA^Q:1-52,H:800-851^82.69%ID^E:6e-23^RecName: Full=Probable ion channel SYM8;^Eukaryota; Viridiplantae; Streptophyta; Embryophyta; Tracheophyta; Spermatophyta; Magnoliophyta; eudicotyledons; Gunneridae; Pentapetalae; rosids; fabids; Fabales; Fabaceae; Papilionoideae; Fabeae; Pisum	.	.	.	.	.	GO:0016021^cellular_component^integral component of membrane`GO:0031965^cellular_component^nuclear membrane`GO:0042802^molecular_function^identical protein binding`GO:0044005^biological_process^induction by symbiont in host of tumor, nodule, or growth`GO:0034220^biological_process^ion transmembrane transport	.	.	.
c984_g1	c984_g1_i2	DMI1_MEDTR^DMI1_MEDTR^Q:594-253,H:769-882^76.32%ID^E:5e-50^RecName: Full=Ion channel DMI1;^Eukaryota; Viridiplantae; Streptophyta; Embryophyta; Tracheophyta; Spermatophyta; Magnoliophyta; eudicotyledons; Gunneridae; Pentapetalae; rosids; fabids; Fabales; Fabaceae; Papilionoideae; Trifolieae; Medicago	.	.	c984_g1_i2|m.495	376-537[-]	SYM8_PEA^SYM8_PEA^Q:1-52,H:800-851^82.69%ID^E:6e-23^RecName: Full=Probable ion channel SYM8;^Eukaryota; Viridiplantae; Streptophyta; Embryophyta; Tracheophyta; Spermatophyta; Magnoliophyta; eudicotyledons; Gunneridae; Pentapetalae; rosids; fabids; Fabales; Fabaceae; Papilionoideae; Fabeae; Pisum	.	.	.	.	.	GO:0016021^cellular_component^integral component of membrane`GO:0031965^cellular_component^nuclear membrane`GO:0042802^molecular_function^identical protein binding`GO:0044005^biological_process^induction by symbiont in host of tumor, nodule, or growth`GO:0034220^biological_process^ion transmembrane transport	.	.	.
c985_g1	c985_g1_i1	CK3_ARATH^CK3_ARATH^Q:444-139,H:240-341^65.69%ID^E:2e-46^RecName: Full=Probable choline kinase 3;^Eukaryota; Viridiplantae; Streptophyta; Embryophyta; Tracheophyta; Spermatophyta; Magnoliophyta; eudicotyledons; Gunneridae; Pentapetalae; rosids; malvids; Brassicales; Brassicaceae; Camelineae; Arabidopsis	.	.	c985_g1_i1|m.496	133-513[-]	CK3_ARATH^CK3_ARATH^Q:24-125,H:240-341^65.69%ID^E:4e-47^RecName: Full=Probable choline kinase 3;^Eukaryota; Viridiplantae; Streptophyta; Embryophyta; Tracheophyta; Spermatophyta; Magnoliophyta; eudicotyledons; Gunneridae; Pentapetalae; rosids; malvids; Brassicales; Brassicaceae; Camelineae; Arabidopsis	.	.	.	.	.	GO:0005524^molecular_function^ATP binding`GO:0004103^molecular_function^choline kinase activity	.	.	.
c986_g1	c986_g1_i1	PGLR_VITVI^PGLR_VITVI^Q:248-6,H:335-415^35.8%ID^E:1e-13^RecName: Full=Probable polygalacturonase;^Eukaryota; Viridiplantae; Streptophyta; Embryophyta; Tracheophyta; Spermatophyta; Magnoliophyta; eudicotyledons; Gunneridae; Pentapetalae; rosids; Vitales; Vitaceae; Vitis	.	.	c986_g1_i1|m.498	3-248[-]	PGLR_VITVI^PGLR_VITVI^Q:1-81,H:335-415^35.8%ID^E:1e-13^RecName: Full=Probable polygalacturonase;^Eukaryota; Viridiplantae; Streptophyta; Embryophyta; Tracheophyta; Spermatophyta; Magnoliophyta; eudicotyledons; Gunneridae; Pentapetalae; rosids; Vitales; Vitaceae; Vitis	.	PF00295.12^Glyco_hydro_28^Glycosyl hydrolases family 28^1-66^E:2.1e-06	.	.	COG5434^Glycoside hydrolase family 28	GO:0005576^cellular_component^extracellular region`GO:0016021^cellular_component^integral component of membrane`GO:0004650^molecular_function^polygalacturonase activity`GO:0005975^biological_process^carbohydrate metabolic process	GO:0004650^molecular_function^polygalacturonase activity`GO:0005975^biological_process^carbohydrate metabolic process	.	.
c988_g1	c988_g1_i1	GDL10_ARATH^GDL10_ARATH^Q:280-77,H:313-379^51.47%ID^E:1e-15^RecName: Full=GDSL esterase/lipase At1g28610;^Eukaryota; Viridiplantae; Streptophyta; Embryophyta; Tracheophyta; Spermatophyta; Magnoliophyta; eudicotyledons; Gunneridae; Pentapetalae; rosids; malvids; Brassicales; Brassicaceae; Camelineae; Arabidopsis	.	.	.	.	.	.	.	.	.	COG3240^GDSL esterase lipase	GO:0005576^cellular_component^extracellular region`GO:0016788^molecular_function^hydrolase activity, acting on ester bonds`GO:0016042^biological_process^lipid catabolic process	.	.	.
c990_g1	c990_g1_i1	SUT13_ARATH^SUT13_ARATH^Q:2-313,H:121-224^84.62%ID^E:5e-34^RecName: Full=Sulfate transporter 1.3;^Eukaryota; Viridiplantae; Streptophyta; Embryophyta; Tracheophyta; Spermatophyta; Magnoliophyta; eudicotyledons; Gunneridae; Pentapetalae; rosids; malvids; Brassicales; Brassicaceae; Camelineae; Arabidopsis	.	.	c990_g1_i1|m.499	2-313[+]	SUT13_ARATH^SUT13_ARATH^Q:1-104,H:121-224^84.62%ID^E:3e-52^RecName: Full=Sulfate transporter 1.3;^Eukaryota; Viridiplantae; Streptophyta; Embryophyta; Tracheophyta; Spermatophyta; Magnoliophyta; eudicotyledons; Gunneridae; Pentapetalae; rosids; malvids; Brassicales; Brassicaceae; Camelineae; Arabidopsis	.	PF13792.1^Sulfate_tra_GLY^Sulfate transporter N-terminal domain with GLY motif^2-40^E:2.8e-14`PF00916.15^Sulfate_transp^Sulfate transporter family^72-104^E:7.6e-12	.	.	COG0659^sulfate transporter	GO:0016021^cellular_component^integral component of membrane`GO:0008271^molecular_function^secondary active sulfate transmembrane transporter activity`GO:0015293^molecular_function^symporter activity	GO:0015116^molecular_function^sulfate transmembrane transporter activity`GO:0008272^biological_process^sulfate transport`GO:0016021^cellular_component^integral component of membrane	.	.
c996_g1	c996_g1_i1	.	.	.	.	.	.	.	.	.	.	.	.	.	.	.
c999_g1	c999_g1_i1	MFSD1_MOUSE^MFSD1_MOUSE^Q:242-760,H:15-182^24.14%ID^E:5e-10^RecName: Full=Major facilitator superfamily domain-containing protein 1;^Eukaryota; Metazoa; Chordata; Craniata; Vertebrata; Euteleostomi; Mammalia; Eutheria; Euarchontoglires; Glires; Rodentia; Sciurognathi; Muroidea; Muridae; Murinae; Mus; Mus	.	.	c999_g1_i1|m.500	35-820[+]	MFSD1_DANRE^MFSD1_DANRE^Q:95-251,H:33-190^25.95%ID^E:1e-10^RecName: Full=Major facilitator superfamily domain-containing protein 1;^Eukaryota; Metazoa; Chordata; Craniata; Vertebrata; Euteleostomi; Actinopterygii; Neopterygii; Teleostei; Ostariophysi; Cypriniformes; Cyprinidae; Danio	.	.	.	.	.	GO:0016021^cellular_component^integral component of membrane`GO:0055085^biological_process^transmembrane transport	.	.	.
c1001_g1	c1001_g1_i1	.	.	.	.	.	.	.	.	.	.	.	.	.	.	.
c1005_g1	c1005_g1_i1	.	.	.	c1005_g1_i1|m.502	2-415[-]	.	.	.	.	.	.	.	.	.	.
c1006_g1	c1006_g1_i1	M810_ARATH^M810_ARATH^Q:828-226,H:26-225^42.29%ID^E:5e-50^RecName: Full=Uncharacterized mitochondrial protein AtMg00810;^Eukaryota; Viridiplantae; Streptophyta; Embryophyta; Tracheophyta; Spermatophyta; Magnoliophyta; eudicotyledons; Gunneridae; Pentapetalae; rosids; malvids; Brassicales; Brassicaceae; Camelineae; Arabidopsis	.	.	c1006_g1_i1|m.505	190-675[-]	M810_ARATH^M810_ARATH^Q:21-152,H:96-227^50%ID^E:3e-39^RecName: Full=Uncharacterized mitochondrial protein AtMg00810;^Eukaryota; Viridiplantae; Streptophyta; Embryophyta; Tracheophyta; Spermatophyta; Magnoliophyta; eudicotyledons; Gunneridae; Pentapetalae; rosids; malvids; Brassicales; Brassicaceae; Camelineae; Arabidopsis	.	.	.	.	KOG0017^Retrotransposon protein	GO:0005739^cellular_component^mitochondrion	.	.	.
c1006_g1	c1006_g1_i1	M810_ARATH^M810_ARATH^Q:828-226,H:26-225^42.29%ID^E:5e-50^RecName: Full=Uncharacterized mitochondrial protein AtMg00810;^Eukaryota; Viridiplantae; Streptophyta; Embryophyta; Tracheophyta; Spermatophyta; Magnoliophyta; eudicotyledons; Gunneridae; Pentapetalae; rosids; malvids; Brassicales; Brassicaceae; Camelineae; Arabidopsis	.	.	c1006_g1_i1|m.507	767-1054[-]	POLX_TOBAC^POLX_TOBAC^Q:3-74,H:953-1025^39.73%ID^E:3e-09^RecName: Full=Retrovirus-related Pol polyprotein from transposon TNT 1-94;^Eukaryota; Viridiplantae; Streptophyta; Embryophyta; Tracheophyta; Spermatophyta; Magnoliophyta; eudicotyledons; Gunneridae; Pentapetalae; asterids; lamiids; Solanales; Solanaceae; Nicotianoideae; Nicotianeae; Nicotiana	.	PF07727.9^RVT_2^Reverse transcriptase (RNA-dependent DNA polymerase)^2-74^E:4.2e-25	.	.	.	GO:0004190^molecular_function^aspartic-type endopeptidase activity`GO:0004519^molecular_function^endonuclease activity`GO:0003676^molecular_function^nucleic acid binding`GO:0003964^molecular_function^RNA-directed DNA polymerase activity`GO:0008270^molecular_function^zinc ion binding`GO:0015074^biological_process^DNA integration	.	.	.
c1016_g2	c1016_g2_i1	.	.	.	.	.	.	.	.	.	.	.	.	.	.	.
c1017_g1	c1017_g1_i1	ACDA_BACSU^ACDA_BACSU^Q:419-1576,H:6-368^31.39%ID^E:2e-42^RecName: Full=Acyl-CoA dehydrogenase;^Bacteria; Firmicutes; Bacilli; Bacillales; Bacillaceae; Bacillus	.	.	c1017_g1_i1|m.509	2-1639[+]	ACDA_BACSU^ACDA_BACSU^Q:140-525,H:6-368^32.32%ID^E:4e-45^RecName: Full=Acyl-CoA dehydrogenase;^Bacteria; Firmicutes; Bacilli; Bacillales; Bacillaceae; Bacillus	.	PF00173.23^Cyt-b5^Cytochrome b5-like Heme/Steroid binding domain^29-101^E:9.1e-23`PF02771.11^Acyl-CoA_dh_N^Acyl-CoA dehydrogenase, N-terminal domain^140-265^E:1.9e-16`PF02770.14^Acyl-CoA_dh_M^Acyl-CoA dehydrogenase, middle domain^270-323^E:1.1e-18`PF00441.19^Acyl-CoA_dh_1^Acyl-CoA dehydrogenase, C-terminal domain^377-532^E:3.3e-41`PF08028.6^Acyl-CoA_dh_2^Acyl-CoA dehydrogenase, C-terminal domain^…	.	.	COG1960^acyl-CoA dehydrogenase	GO:0003995^molecular_function^acyl-CoA dehydrogenase activity`GO:0050660^molecular_function^flavin adenine dinucleotide binding`GO:0006635^biological_process^fatty acid beta-oxidation	GO:0020037^molecular_function^heme binding`GO:0016627^molecular_function^oxidoreductase activity, acting on the CH-CH group of donors`GO:0050660^molecular_function^flavin adenine dinucleotide binding`GO:0008152^biological_process^metabolic process`GO:0055114^biological_process^oxidation-reduction process`GO:0003995^molecular_function^acyl-CoA dehydrogenase activity	.	.
c1019_g1	c1019_g1_i1	.	.	.	c1019_g1_i1|m.517	92-301[+]	.	.	.	.	.	.	.	.	.	.
c1020_g1	c1020_g1_i1	AB19B_ARATH^AB19B_ARATH^Q:369-1,H:143-265^91.06%ID^E:1e-66^RecName: Full=ABC transporter B family member 19;^Eukaryota; Viridiplantae; Streptophyta; Embryophyta; Tracheophyta; Spermatophyta; Magnoliophyta; eudicotyledons; Gunneridae; Pentapetalae; rosids; malvids; Brassicales; Brassicaceae; Camelineae; Arabidopsis`AB19B_ARATH^AB19B_ARATH^Q:366-28,H:789-901^24.78%ID^E:7e-09^RecName: Full=ABC trans…	.	.	c1020_g1_i1|m.518	19-369[-]	AB19B_ARATH^AB19B_ARATH^Q:1-116,H:143-258^92.24%ID^E:8e-64^RecName: Full=ABC transporter B family member 19;^Eukaryota; Viridiplantae; Streptophyta; Embryophyta; Tracheophyta; Spermatophyta; Magnoliophyta; eudicotyledons; Gunneridae; Pentapetalae; rosids; malvids; Brassicales; Brassicaceae; Camelineae; Arabidopsis`AB19B_ARATH^AB19B_ARATH^Q:2-114,H:789-901^24.78%ID^E:8e-09^RecName: Full=ABC transp…	.	PF00664.18^ABC_membrane^ABC transporter transmembrane region^5-113^E:8.6e-21	.	.	COG1132^(ABC) transporter	GO:0016021^cellular_component^integral component of membrane`GO:0005886^cellular_component^plasma membrane`GO:0005524^molecular_function^ATP binding`GO:0042626^molecular_function^ATPase activity, coupled to transmembrane movement of substances`GO:0010329^molecular_function^auxin efflux transmembrane transporter activity`GO:0010541^biological_process^acropetal auxin transport`GO:0043481^biological…	GO:0005524^molecular_function^ATP binding`GO:0042626^molecular_function^ATPase activity, coupled to transmembrane movement of substances`GO:0006810^biological_process^transport`GO:0055085^biological_process^transmembrane transport`GO:0016021^cellular_component^integral component of membrane	.	.
c1021_g1	c1021_g1_i1	.	.	.	c1021_g1_i1|m.519	2-316[+]	.	.	.	.	.	.	.	.	.	.
c1024_g1	c1024_g1_i1	SEBP1_ARATH^SEBP1_ARATH^Q:677-57,H:284-490^80.68%ID^E:3e-121^RecName: Full=Selenium-binding protein 1;^Eukaryota; Viridiplantae; Streptophyta; Embryophyta; Tracheophyta; Spermatophyta; Magnoliophyta; eudicotyledons; Gunneridae; Pentapetalae; rosids; malvids; Brassicales; Brassicaceae; Camelineae; Arabidopsis	.	.	c1024_g1_i1|m.522	54-677[-]	SEBP1_ARATH^SEBP1_ARATH^Q:1-207,H:284-490^80.68%ID^E:1e-121^RecName: Full=Selenium-binding protein 1;^Eukaryota; Viridiplantae; Streptophyta; Embryophyta; Tracheophyta; Spermatophyta; Magnoliophyta; eudicotyledons; Gunneridae; Pentapetalae; rosids; malvids; Brassicales; Brassicaceae; Camelineae; Arabidopsis	.	PF05694.6^SBP56^56kDa selenium binding protein (SBP56)^1-207^E:1.6e-88	.	.	NOG84363^	GO:0005829^cellular_component^cytosol`GO:0009506^cellular_component^plasmodesma`GO:0008430^molecular_function^selenium binding`GO:0071291^biological_process^cellular response to selenium ion`GO:0046686^biological_process^response to cadmium ion`GO:0042542^biological_process^response to hydrogen peroxide`GO:0000103^biological_process^sulfate assimilation	GO:0008430^molecular_function^selenium binding	.	.
c1025_g1	c1025_g1_i1	.	.	.	.	.	.	.	.	.	.	.	.	.	.	.
c1026_g1	c1026_g1_i1	.	.	.	c1026_g1_i1|m.528	2-325[+]	.	.	.	.	.	.	.	.	.	.
c1028_g1	c1028_g1_i1	.	.	.	c1028_g1_i1|m.530	43-237[+]	.	.	.	.	.	.	.	.	.	.
c1029_g1	c1029_g1_i1	HYES_PIG^HYES_PIG^Q:808-197,H:344-544^25.81%ID^E:4e-15^RecName: Full=Bifunctional epoxide hydrolase 2;^Eukaryota; Metazoa; Chordata; Craniata; Vertebrata; Euteleostomi; Mammalia; Eutheria; Laurasiatheria; Cetartiodactyla; Suina; Suidae; Sus	.	.	c1029_g1_i1|m.531	185-811[-]	HYES_RAT^HYES_RAT^Q:2-205,H:342-543^25.71%ID^E:1e-17^RecName: Full=Bifunctional epoxide hydrolase 2;^Eukaryota; Metazoa; Chordata; Craniata; Vertebrata; Euteleostomi; Mammalia; Eutheria; Euarchontoglires; Glires; Rodentia; Sciurognathi; Muroidea; Muridae; Murinae; Rattus	.	PF12697.2^Abhydrolase_6^Alpha/beta hydrolase family^2-196^E:1e-09	.	.	COG0596^Alpha beta hydrolase	GO:0005829^cellular_component^cytosol`GO:0005777^cellular_component^peroxisome`GO:0033885^molecular_function^10-hydroxy-9-(phosphonooxy)octadecanoate phosphatase activity`GO:0004301^molecular_function^epoxide hydrolase activity`GO:0042577^molecular_function^lipid phosphatase activity`GO:0000287^molecular_function^magnesium ion binding`GO:0016791^molecular_function^phosphatase activity`GO:0019439^…	.	.	.
c1033_g1	c1033_g1_i1	.	.	.	.	.	.	.	.	.	.	.	.	.	.	.
c1037_g1	c1037_g1_i1	GATL9_ARATH^GATL9_ARATH^Q:31-330,H:183-280^74%ID^E:8e-51^RecName: Full=Probable galacturonosyltransferase-like 9;^Eukaryota; Viridiplantae; Streptophyta; Embryophyta; Tracheophyta; Spermatophyta; Magnoliophyta; eudicotyledons; Gunneridae; Pentapetalae; rosids; malvids; Brassicales; Brassicaceae; Camelineae; Arabidopsis	.	.	.	.	.	.	.	.	.	COG1442^Glycosyl transferase family 8	GO:0005794^cellular_component^Golgi apparatus`GO:0000139^cellular_component^Golgi membrane`GO:0016021^cellular_component^integral component of membrane`GO:0047262^molecular_function^polygalacturonate 4-alpha-galacturonosyltransferase activity`GO:0071555^biological_process^cell wall organization`GO:0045489^biological_process^pectin biosynthetic process	.	.	.
c1038_g1	c1038_g1_i1	ARR6_ARATH^ARR6_ARATH^Q:474-214,H:92-179^65.91%ID^E:8e-30^RecName: Full=Two-component response regulator ARR6;^Eukaryota; Viridiplantae; Streptophyta; Embryophyta; Tracheophyta; Spermatophyta; Magnoliophyta; eudicotyledons; Gunneridae; Pentapetalae; rosids; malvids; Brassicales; Brassicaceae; Camelineae; Arabidopsis	.	.	c1038_g1_i1|m.534	109-474[-]	ARR6_ARATH^ARR6_ARATH^Q:1-87,H:92-179^65.91%ID^E:3e-30^RecName: Full=Two-component response regulator ARR6;^Eukaryota; Viridiplantae; Streptophyta; Embryophyta; Tracheophyta; Spermatophyta; Magnoliophyta; eudicotyledons; Gunneridae; Pentapetalae; rosids; malvids; Brassicales; Brassicaceae; Camelineae; Arabidopsis	.	PF00072.19^Response_reg^Response regulator receiver domain^1-53^E:2.3e-07	.	.	COG0784^response regulator	GO:0005634^cellular_component^nucleus`GO:0000156^molecular_function^phosphorelay response regulator activity`GO:0009736^biological_process^cytokinin-activated signaling pathway`GO:0006355^biological_process^regulation of transcription, DNA-templated`GO:0009735^biological_process^response to cytokinin`GO:0006351^biological_process^transcription, DNA-templated	GO:0000160^biological_process^phosphorelay signal transduction system	.	.
c1042_g1	c1042_g1_i1	.	.	.	.	.	.	.	.	.	.	.	.	.	.	.
c1047_g1	c1047_g1_i2	.	.	.	.	.	.	.	.	.	.	.	.	.	.	.
c1048_g1	c1048_g1_i1	.	.	.	c1048_g1_i1|m.539	1-243[+]	.	.	PF04972.12^BON^BON domain^19-41^E:0.013	.	.	.	.	.	.	.
c1049_g1	c1049_g1_i1	.	.	.	.	.	.	.	.	.	.	.	.	.	.	.
c1050_g1	c1050_g1_i1	.	.	.	c1050_g1_i1|m.541	1-303[-]	.	.	.	.	.	.	.	.	.	.
c1051_g1	c1051_g1_i1	.	.	.	c1051_g1_i1|m.546	3-155[+]	.	.	.	.	.	.	.	.	.	.
c1051_g1	c1051_g1_i1	.	.	.	c1051_g1_i1|m.542	38-361[-]	.	.	.	.	.	.	.	.	.	.
c1057_g1	c1057_g1_i1	.	.	.	.	.	.	.	.	.	.	.	.	.	.	.
c1058_g1	c1058_g1_i1	DCTN5_MOUSE^DCTN5_MOUSE^Q:15-557,H:6-178^54.7%ID^E:2e-66^RecName: Full=Dynactin subunit 5;^Eukaryota; Metazoa; Chordata; Craniata; Vertebrata; Euteleostomi; Mammalia; Eutheria; Euarchontoglires; Glires; Rodentia; Sciurognathi; Muroidea; Muridae; Murinae; Mus; Mus	.	.	.	.	.	.	.	.	.	.	GO:0005813^cellular_component^centrosome`GO:0000777^cellular_component^condensed chromosome kinetochore`GO:0005737^cellular_component^cytoplasm	.	.	.
c1059_g1	c1059_g1_i1	UPL2_ARATH^UPL2_ARATH^Q:372-1,H:2910-3022^41.6%ID^E:3e-17^RecName: Full=E3 ubiquitin-protein ligase UPL2;^Eukaryota; Viridiplantae; Streptophyta; Embryophyta; Tracheophyta; Spermatophyta; Magnoliophyta; eudicotyledons; Gunneridae; Pentapetalae; rosids; malvids; Brassicales; Brassicaceae; Camelineae; Arabidopsis	.	.	c1059_g1_i1|m.549	1-396[-]	UPL2_ARATH^UPL2_ARATH^Q:9-132,H:2910-3022^41.6%ID^E:3e-17^RecName: Full=E3 ubiquitin-protein ligase UPL2;^Eukaryota; Viridiplantae; Streptophyta; Embryophyta; Tracheophyta; Spermatophyta; Magnoliophyta; eudicotyledons; Gunneridae; Pentapetalae; rosids; malvids; Brassicales; Brassicaceae; Camelineae; Arabidopsis	.	.	.	.	COG5021^e3 ubiquitin protein ligase	GO:0005829^cellular_component^cytosol`GO:0005739^cellular_component^mitochondrion`GO:0005634^cellular_component^nucleus`GO:0016874^molecular_function^ligase activity`GO:0004842^molecular_function^ubiquitin-protein transferase activity`GO:0042787^biological_process^protein ubiquitination involved in ubiquitin-dependent protein catabolic process	.	.	.
c1062_g1	c1062_g1_i1	.	.	.	.	.	.	.	.	.	.	.	.	.	.	.
c1064_g1	c1064_g1_i2	AKH1_ARATH^AKH1_ARATH^Q:2-259,H:300-385^84.88%ID^E:3e-47^RecName: Full=Bifunctional aspartokinase/homoserine dehydrogenase 1, chloroplastic;^Eukaryota; Viridiplantae; Streptophyta; Embryophyta; Tracheophyta; Spermatophyta; Magnoliophyta; eudicotyledons; Gunneridae; Pentapetalae; rosids; malvids; Brassicales; Brassicaceae; Camelineae; Arabidopsis	.	.	c1064_g1_i2|m.550	2-265[+]	AKH1_ARATH^AKH1_ARATH^Q:1-86,H:300-385^84.88%ID^E:3e-47^RecName: Full=Bifunctional aspartokinase/homoserine dehydrogenase 1, chloroplastic;^Eukaryota; Viridiplantae; Streptophyta; Embryophyta; Tracheophyta; Spermatophyta; Magnoliophyta; eudicotyledons; Gunneridae; Pentapetalae; rosids; malvids; Brassicales; Brassicaceae; Camelineae; Arabidopsis	.	PF00696.23^AA_kinase^Amino acid kinase family^2-67^E:4e-18	.	.	COG0527^Aspartokinase	GO:0009507^cellular_component^chloroplast`GO:0009570^cellular_component^chloroplast stroma`GO:0016597^molecular_function^amino acid binding`GO:0004072^molecular_function^aspartate kinase activity`GO:0005524^molecular_function^ATP binding`GO:0004412^molecular_function^homoserine dehydrogenase activity`GO:0050661^molecular_function^NADP binding`GO:0009089^biological_process^lysine biosynthetic proc…	.	.	.
c1066_g1	c1066_g1_i1	.	.	.	.	.	.	.	.	.	.	.	.	.	.	.
c1070_g1	c1070_g1_i2	.	.	.	.	.	.	.	.	.	.	.	.	.	.	.
c1072_g1	c1072_g1_i1	.	.	.	.	.	.	.	.	.	.	.	.	.	.	.
c1074_g1	c1074_g1_i1	RU1C_COPC7^RU1C_COPC7^Q:25-198,H:1-58^75.86%ID^E:2e-25^RecName: Full=U1 small nuclear ribonucleoprotein C {ECO:0000255|HAMAP-Rule:MF_03153};^Eukaryota; Fungi; Dikarya; Basidiomycota; Agaricomycotina; Agaricomycetes; Agaricomycetidae; Agaricales; Psathyrellaceae; Coprinopsis	.	.	c1074_g1_i1|m.552	25-819[+]	RU1C_COPC7^RU1C_COPC7^Q:1-58,H:1-58^75.86%ID^E:9e-28^RecName: Full=U1 small nuclear ribonucleoprotein C {ECO:0000255|HAMAP-Rule:MF_03153};^Eukaryota; Fungi; Dikarya; Basidiomycota; Agaricomycotina; Agaricomycetes; Agaricomycetidae; Agaricales; Psathyrellaceae; Coprinopsis	.	PF06220.7^zf-U1^U1 zinc finger^1-38^E:1.3e-20	.	.	.	GO:0000243^cellular_component^commitment complex`GO:0005685^cellular_component^U1 snRNP`GO:0071004^cellular_component^U2-type prespliceosome`GO:0003729^molecular_function^mRNA binding`GO:0030619^molecular_function^U1 snRNA binding`GO:0008270^molecular_function^zinc ion binding`GO:0000395^biological_process^mRNA 5'-splice site recognition`GO:0000387^biological_process^spliceosomal snRNP assembly	GO:0008270^molecular_function^zinc ion binding	.	.
c1076_g1	c1076_g1_i1	.	.	.	.	.	.	.	.	.	.	.	.	.	.	.
c1082_g1	c1082_g1_i1	.	.	.	c1082_g1_i1|m.555	3-206[-]	.	.	.	.	.	.	.	.	.	.
c1086_g1	c1086_g1_i1	.	.	.	.	.	.	.	.	.	.	.	.	.	.	.
c1089_g1	c1089_g1_i1	CYSK_CITLA^CYSK_CITLA^Q:544-95,H:72-221^63.33%ID^E:1e-51^RecName: Full=Cysteine synthase;^Eukaryota; Viridiplantae; Streptophyta; Embryophyta; Tracheophyta; Spermatophyta; Magnoliophyta; eudicotyledons; Gunneridae; Pentapetalae; rosids; fabids; Cucurbitales; Cucurbitaceae; Benincaseae; Citrullus	.	.	c1089_g1_i1|m.557	77-343[-]	CYSK2_ORYSJ^CYSK2_ORYSJ^Q:5-83,H:143-221^77.22%ID^E:8e-30^RecName: Full=Cysteine synthase;^Eukaryota; Viridiplantae; Streptophyta; Embryophyta; Tracheophyta; Spermatophyta; Magnoliophyta; Liliopsida; Poales; Poaceae; BEP clade; Ehrhartoideae; Oryzeae; Oryza	.	PF00291.20^PALP^Pyridoxal-phosphate dependent enzyme^11-79^E:2.4e-13	.	.	COG0031^cysteine synthase	GO:0005737^cellular_component^cytoplasm`GO:0004124^molecular_function^cysteine synthase activity`GO:0016740^molecular_function^transferase activity`GO:0006535^biological_process^cysteine biosynthetic process from serine	.	.	.
c1090_g1	c1090_g1_i1	.	.	.	.	.	.	.	.	.	.	.	.	.	.	.
c1093_g1	c1093_g1_i1	.	.	.	c1093_g1_i1|m.558	2-382[+]	.	.	.	.	.	.	.	.	.	.
c1094_g1	c1094_g1_i1	.	.	.	.	.	.	.	.	.	.	.	.	.	.	.
c1096_g1	c1096_g1_i1	.	.	.	.	.	.	.	.	.	.	.	.	.	.	.
c1103_g1	c1103_g1_i1	.	.	.	c1103_g1_i1|m.561	2-241[-]	NUP1_ARATH^NUP1_ARATH^Q:22-75,H:22-81^46.67%ID^E:2e-06^RecName: Full=Nuclear pore complex protein NUP1;^Eukaryota; Viridiplantae; Streptophyta; Embryophyta; Tracheophyta; Spermatophyta; Magnoliophyta; eudicotyledons; Gunneridae; Pentapetalae; rosids; malvids; Brassicales; Brassicaceae; Camelineae; Arabidopsis	.	.	.	.	.	GO:0005635^cellular_component^nuclear envelope`GO:0034399^cellular_component^nuclear periphery`GO:0005643^cellular_component^nuclear pore`GO:0006997^biological_process^nucleus organization`GO:0016973^biological_process^poly(A)+ mRNA export from nucleus	.	.	.
c1104_g1	c1104_g1_i1	.	.	.	.	.	.	.	.	.	.	.	.	.	.	.
c1107_g1	c1107_g1_i1	.	.	.	c1107_g1_i1|m.562	131-1177[+]	.	.	.	.	.	.	.	.	.	.
c1110_g1	c1110_g1_i1	.	.	.	.	.	.	.	.	.	.	.	.	.	.	.
c1117_g1	c1117_g1_i1	PGML1_ARATH^PGML1_ARATH^Q:236-3,H:188-265^74.36%ID^E:4e-36^RecName: Full=Phosphoglycerate mutase-like protein 1 {ECO:0000305};^Eukaryota; Viridiplantae; Streptophyta; Embryophyta; Tracheophyta; Spermatophyta; Magnoliophyta; eudicotyledons; Gunneridae; Pentapetalae; rosids; malvids; Brassicales; Brassicaceae; Camelineae; Arabidopsis	.	.	c1117_g1_i1|m.564	3-254[-]	PGML1_ARATH^PGML1_ARATH^Q:7-84,H:188-265^74.36%ID^E:4e-36^RecName: Full=Phosphoglycerate mutase-like protein 1 {ECO:0000305};^Eukaryota; Viridiplantae; Streptophyta; Embryophyta; Tracheophyta; Spermatophyta; Magnoliophyta; eudicotyledons; Gunneridae; Pentapetalae; rosids; malvids; Brassicales; Brassicaceae; Camelineae; Arabidopsis	.	.	.	.	.	GO:0005829^cellular_component^cytosol	.	.	.
c1122_g1	c1122_g1_i1	.	.	.	.	.	.	.	.	.	.	.	.	.	.	.
c1124_g1	c1124_g1_i1	.	.	.	c1124_g1_i1|m.565	3-200[-]	.	.	.	.	.	.	.	.	.	.
c1131_g1	c1131_g1_i1	.	.	.	.	.	.	.	.	.	.	.	.	.	.	.
c1132_g1	c1132_g1_i1	.	.	.	.	.	.	.	.	.	.	.	.	.	.	.
c1133_g1	c1133_g1_i1	.	.	.	c1133_g1_i1|m.566	2-226[-]	.	.	.	.	.	.	.	.	.	.
c1134_g1	c1134_g1_i1	.	.	.	.	.	.	.	.	.	.	.	.	.	.	.
c1135_g1	c1135_g1_i2	.	.	.	.	.	.	.	.	.	.	.	.	.	.	.
c1136_g1	c1136_g1_i1	.	.	.	c1136_g1_i1|m.569	1-870[+]	.	.	.	.	.	.	.	.	.	.
c1145_g1	c1145_g1_i1	.	.	.	.	.	.	.	.	.	.	.	.	.	.	.
c1149_g1	c1149_g1_i1	.	.	.	c1149_g1_i1|m.571	2-262[+]	.	.	.	.	.	.	.	.	.	.
c1151_g1	c1151_g1_i1	CHD5_MOUSE^CHD5_MOUSE^Q:207-97,H:426-464^56.41%ID^E:3e-10^RecName: Full=Chromodomain-helicase-DNA-binding protein 5;^Eukaryota; Metazoa; Chordata; Craniata; Vertebrata; Euteleostomi; Mammalia; Eutheria; Euarchontoglires; Glires; Rodentia; Sciurognathi; Muroidea; Muridae; Murinae; Mus; Mus`CHD5_MOUSE^CHD5_MOUSE^Q:204-103,H:354-389^50%ID^E:9e-07^RecName: Full=Chromodomain-helicase-DNA-binding prote…	.	.	c1151_g1_i1|m.572	1-207[-]	CHD5_MOUSE^CHD5_MOUSE^Q:1-37,H:426-464^56.41%ID^E:3e-10^RecName: Full=Chromodomain-helicase-DNA-binding protein 5;^Eukaryota; Metazoa; Chordata; Craniata; Vertebrata; Euteleostomi; Mammalia; Eutheria; Euarchontoglires; Glires; Rodentia; Sciurognathi; Muroidea; Muridae; Murinae; Mus; Mus`CHD5_MOUSE^CHD5_MOUSE^Q:2-35,H:354-389^50%ID^E:9e-07^RecName: Full=Chromodomain-helicase-DNA-binding protein 5;…	.	PF00628.24^PHD^PHD-finger^2-37^E:3.4e-08	.	.	COG0553^helicase	GO:0000792^cellular_component^heterochromatin`GO:0005634^cellular_component^nucleus`GO:0016581^cellular_component^NuRD complex`GO:0005524^molecular_function^ATP binding`GO:0008026^molecular_function^ATP-dependent helicase activity`GO:0003677^molecular_function^DNA binding`GO:0061628^molecular_function^H3K27me3 modified histone binding`GO:0042826^molecular_function^histone deacetylase binding`GO:0…	GO:0005515^molecular_function^protein binding	.	.
c1152_g1	c1152_g1_i1	GT645_ARATH^GT645_ARATH^Q:443-12,H:527-669^73.61%ID^E:5e-70^RecName: Full=Glycosyltransferase family protein 64 protein C5 {ECO:0000303|PubMed:24905498};^Eukaryota; Viridiplantae; Streptophyta; Embryophyta; Tracheophyta; Spermatophyta; Magnoliophyta; eudicotyledons; Gunneridae; Pentapetalae; rosids; malvids; Brassicales; Brassicaceae; Camelineae; Arabidopsis	.	.	.	.	.	.	.	.	.	.	GO:0016021^cellular_component^integral component of membrane`GO:0031227^cellular_component^intrinsic component of endoplasmic reticulum membrane`GO:0046872^molecular_function^metal ion binding`GO:0016758^molecular_function^transferase activity, transferring hexosyl groups`GO:0006486^biological_process^protein glycosylation	.	.	.
c1155_g1	c1155_g1_i1	.	.	.	c1155_g1_i1|m.576	173-2188[+]	.	.	.	.	.	.	.	.	.	.
c1162_g1	c1162_g1_i1	RBM19_HUMAN^RBM19_HUMAN^Q:232-5,H:731-804^42.86%ID^E:2e-10^RecName: Full=Probable RNA-binding protein 19;^Eukaryota; Metazoa; Chordata; Craniata; Vertebrata; Euteleostomi; Mammalia; Eutheria; Euarchontoglires; Primates; Haplorrhini; Catarrhini; Hominidae; Homo	.	.	c1162_g1_i1|m.581	2-274[-]	RBM19_HUMAN^RBM19_HUMAN^Q:15-90,H:731-804^42.86%ID^E:1e-10^RecName: Full=Probable RNA-binding protein 19;^Eukaryota; Metazoa; Chordata; Craniata; Vertebrata; Euteleostomi; Mammalia; Eutheria; Euarchontoglires; Primates; Haplorrhini; Catarrhini; Hominidae; Homo	.	PF00076.17^RRM_1^RNA recognition motif. (a.k.a. RRM, RBD, or RNP domain)^16-90^E:9.2e-12`PF14259.1^RRM_6^RNA recognition motif (a.k.a. RRM, RBD, or RNP domain)^16-90^E:4.3e-11	.	.	COG0724^Rna-binding protein	GO:0005694^cellular_component^chromosome`GO:0005737^cellular_component^cytoplasm`GO:0016020^cellular_component^membrane`GO:0005730^cellular_component^nucleolus`GO:0005654^cellular_component^nucleoplasm`GO:0005634^cellular_component^nucleus`GO:0000166^molecular_function^nucleotide binding`GO:0044822^molecular_function^poly(A) RNA binding`GO:0007275^biological_process^multicellular organismal devel…	GO:0003676^molecular_function^nucleic acid binding	.	.
c1163_g1	c1163_g1_i1	SEC3A_ARATH^SEC3A_ARATH^Q:319-2,H:694-799^86.79%ID^E:4e-57^RecName: Full=Exocyst complex component SEC3A;^Eukaryota; Viridiplantae; Streptophyta; Embryophyta; Tracheophyta; Spermatophyta; Magnoliophyta; eudicotyledons; Gunneridae; Pentapetalae; rosids; malvids; Brassicales; Brassicaceae; Camelineae; Arabidopsis	.	.	c1163_g1_i1|m.582	2-319[-]	SEC3A_ARATH^SEC3A_ARATH^Q:1-106,H:694-799^86.79%ID^E:3e-57^RecName: Full=Exocyst complex component SEC3A;^Eukaryota; Viridiplantae; Streptophyta; Embryophyta; Tracheophyta; Spermatophyta; Magnoliophyta; eudicotyledons; Gunneridae; Pentapetalae; rosids; malvids; Brassicales; Brassicaceae; Camelineae; Arabidopsis	.	PF09763.4^Sec3_C^Exocyst complex component Sec3^2-105^E:1.7e-18	.	.	.	GO:0005856^cellular_component^cytoskeleton`GO:0005829^cellular_component^cytosol`GO:0009524^cellular_component^phragmoplast`GO:0005886^cellular_component^plasma membrane`GO:0006887^biological_process^exocytosis	.	.	.
c1165_g1	c1165_g1_i1	.	.	.	.	.	.	.	.	.	.	.	.	.	.	.
c1172_g1	c1172_g1_i1	.	.	.	c1172_g1_i1|m.584	2-148[-]	.	.	.	.	.	.	.	.	.	.
c1176_g1	c1176_g1_i1	.	.	.	c1176_g1_i1|m.585	128-307[+]	.	.	PF06351.6^Allene_ox_cyc^Allene oxide cyclase^9-50^E:2.7e-10	.	.	.	.	GO:0016853^molecular_function^isomerase activity`GO:0009507^cellular_component^chloroplast	.	.
c1179_g1	c1179_g1_i1	.	.	.	.	.	.	.	.	.	.	.	.	.	.	.
c1182_g1	c1182_g1_i1	.	.	.	c1182_g1_i1|m.586	63-389[-]	.	.	.	.	.	.	.	.	.	.
c1183_g1	c1183_g1_i1	NUJM_NEUCR^NUJM_NEUCR^Q:48-458,H:2-139^30.43%ID^E:2e-10^RecName: Full=NADH-ubiquinone oxidoreductase 21.3 kDa subunit;^Eukaryota; Fungi; Dikarya; Ascomycota; Pezizomycotina; Sordariomycetes; Sordariomycetidae; Sordariales; Sordariaceae; Neurospora	.	.	c1183_g1_i1|m.589	42-518[+]	NUJM_NEUCR^NUJM_NEUCR^Q:3-139,H:2-139^30.43%ID^E:3e-12^RecName: Full=NADH-ubiquinone oxidoreductase 21.3 kDa subunit;^Eukaryota; Fungi; Dikarya; Ascomycota; Pezizomycotina; Sordariomycetes; Sordariomycetidae; Sordariales; Sordariaceae; Neurospora	.	PF02466.14^Tim17^Tim17/Tim22/Tim23/Pmp24 family^47-126^E:3.9e-12	.	.	euNOG09048^UDP-N-acetylglucosamine--N-acetylmuramyl-(Pentapeptide) pyrophosphoryl-undecaprenol N-acetylglucosamine	GO:0016021^cellular_component^integral component of membrane`GO:0005743^cellular_component^mitochondrial inner membrane`GO:0008137^molecular_function^NADH dehydrogenase (ubiquinone) activity	.	.	.
c1185_g1	c1185_g1_i1	.	.	.	.	.	.	.	.	.	.	.	.	.	.	.
c1192_g1	c1192_g1_i1	.	.	.	.	.	.	.	.	.	.	.	.	.	.	.
c1193_g1	c1193_g1_i1	.	.	.	.	.	.	.	.	.	.	.	.	.	.	.
c1195_g1	c1195_g1_i1	.	.	.	.	.	.	.	.	.	.	.	.	.	.	.
c1200_g1	c1200_g1_i1	.	.	.	.	.	.	.	.	.	.	.	.	.	.	.
c1205_g1	c1205_g1_i1	.	.	.	.	.	.	.	.	.	.	.	.	.	.	.
c1206_g1	c1206_g1_i1	.	.	.	c1206_g1_i1|m.590	3-245[+]	.	.	.	.	.	.	.	.	.	.
c1207_g1	c1207_g1_i1	.	.	.	c1207_g1_i1|m.593	86-241[-]	.	.	.	.	.	.	.	.	.	.
c1208_g1	c1208_g1_i1	.	.	.	c1208_g1_i1|m.594	2-229[+]	.	.	.	.	.	.	.	.	.	.
c1221_g1	c1221_g1_i1	R1B8_SOLDE^R1B8_SOLDE^Q:270-7,H:443-530^30.68%ID^E:7e-08^RecName: Full=Putative late blight resistance protein homolog R1B-8;^Eukaryota; Viridiplantae; Streptophyta; Embryophyta; Tracheophyta; Spermatophyta; Magnoliophyta; eudicotyledons; Gunneridae; Pentapetalae; asterids; lamiids; Solanales; Solanaceae; Solanoideae; Solaneae; Solanum	.	.	c1221_g1_i1|m.595	1-282[-]	R1B8_SOLDE^R1B8_SOLDE^Q:5-92,H:443-530^30.68%ID^E:7e-08^RecName: Full=Putative late blight resistance protein homolog R1B-8;^Eukaryota; Viridiplantae; Streptophyta; Embryophyta; Tracheophyta; Spermatophyta; Magnoliophyta; eudicotyledons; Gunneridae; Pentapetalae; asterids; lamiids; Solanales; Solanaceae; Solanoideae; Solaneae; Solanum	.	PF00931.17^NB-ARC^NB-ARC domain^9-85^E:1.3e-16	.	.	.	GO:0005737^cellular_component^cytoplasm`GO:0016020^cellular_component^membrane`GO:0043531^molecular_function^ADP binding`GO:0005524^molecular_function^ATP binding`GO:0009626^biological_process^plant-type hypersensitive response	GO:0043531^molecular_function^ADP binding	.	.
c1222_g1	c1222_g1_i1	.	.	.	.	.	.	.	.	.	.	.	.	.	.	.
c1224_g1	c1224_g1_i1	Y1491_ARATH^Y1491_ARATH^Q:228-1,H:256-329^46.05%ID^E:2e-11^RecName: Full=Uncharacterized protein At1g04910;^Eukaryota; Viridiplantae; Streptophyta; Embryophyta; Tracheophyta; Spermatophyta; Magnoliophyta; eudicotyledons; Gunneridae; Pentapetalae; rosids; malvids; Brassicales; Brassicaceae; Camelineae; Arabidopsis	.	.	c1224_g1_i1|m.596	1-231[-]	Y1491_ARATH^Y1491_ARATH^Q:2-77,H:256-329^46.05%ID^E:2e-11^RecName: Full=Uncharacterized protein At1g04910;^Eukaryota; Viridiplantae; Streptophyta; Embryophyta; Tracheophyta; Spermatophyta; Magnoliophyta; eudicotyledons; Gunneridae; Pentapetalae; rosids; malvids; Brassicales; Brassicaceae; Camelineae; Arabidopsis	.	PF10250.4^O-FucT^GDP-fucose protein O-fucosyltransferase^1-75^E:6.1e-17	.	.	.	GO:0005768^cellular_component^endosome`GO:0005794^cellular_component^Golgi apparatus`GO:0000139^cellular_component^Golgi membrane`GO:0016021^cellular_component^integral component of membrane`GO:0005802^cellular_component^trans-Golgi network	.	.	.
c1225_g1	c1225_g1_i1	STRP1_BOVIN^STRP1_BOVIN^Q:127-495,H:64-191^33.59%ID^E:3e-11^RecName: Full=Striatin-interacting protein 1;^Eukaryota; Metazoa; Chordata; Craniata; Vertebrata; Euteleostomi; Mammalia; Eutheria; Laurasiatheria; Cetartiodactyla; Ruminantia; Pecora; Bovidae; Bovinae; Bos	.	.	c1225_g1_i1|m.597	19-522[+]	STRP1_BOVIN^STRP1_BOVIN^Q:37-159,H:64-191^33.59%ID^E:3e-15^RecName: Full=Striatin-interacting protein 1;^Eukaryota; Metazoa; Chordata; Craniata; Vertebrata; Euteleostomi; Mammalia; Eutheria; Laurasiatheria; Cetartiodactyla; Ruminantia; Pecora; Bovidae; Bovinae; Bos	.	PF07923.8^N1221^N1221-like protein^40-164^E:3.1e-26	.	.	.	GO:0005737^cellular_component^cytoplasm`GO:0070062^cellular_component^extracellular vesicular exosome`GO:0005634^cellular_component^nucleus`GO:0030866^biological_process^cortical actin cytoskeleton organization`GO:0022604^biological_process^regulation of cell morphogenesis	.	.	.
c1226_g1	c1226_g1_i1	.	.	.	c1226_g1_i1|m.599	3-263[-]	.	.	.	.	.	.	.	.	.	.
c1232_g1	c1232_g1_i1	.	.	.	.	.	.	.	.	.	.	.	.	.	.	.
c1236_g1	c1236_g1_i1	MTAP_TUBMM^MTAP_TUBMM^Q:7-216,H:234-305^35.14%ID^E:1e-06^RecName: Full=S-methyl-5'-thioadenosine phosphorylase {ECO:0000255|HAMAP-Rule:MF_03155};^Eukaryota; Fungi; Dikarya; Ascomycota; Pezizomycotina; Pezizomycetes; Pezizales; Tuberaceae; Tuber	.	.	c1236_g1_i1|m.603	1-219[+]	MTAP_TUBMM^MTAP_TUBMM^Q:3-72,H:234-305^35.14%ID^E:1e-06^RecName: Full=S-methyl-5'-thioadenosine phosphorylase {ECO:0000255|HAMAP-Rule:MF_03155};^Eukaryota; Fungi; Dikarya; Ascomycota; Pezizomycotina; Pezizomycetes; Pezizales; Tuberaceae; Tuber	.	.	.	.	.	GO:0005737^cellular_component^cytoplasm`GO:0005634^cellular_component^nucleus`GO:0004645^molecular_function^phosphorylase activity`GO:0017061^molecular_function^S-methyl-5-thioadenosine phosphorylase activity`GO:0019509^biological_process^L-methionine biosynthetic process from methylthioadenosine`GO:0006166^biological_process^purine ribonucleoside salvage	.	.	.
c1237_g1	c1237_g1_i1	.	.	.	.	.	.	.	.	.	.	.	.	.	.	.
c1238_g1	c1238_g1_i1	PEX30_YEAST^PEX30_YEAST^Q:55-441,H:276-404^35.86%ID^E:4e-20^RecName: Full=Peroxisomal membrane protein PEX30;^Eukaryota; Fungi; Dikarya; Ascomycota; Saccharomycotina; Saccharomycetes; Saccharomycetales; Saccharomycetaceae; Saccharomyces	.	.	.	.	.	.	.	.	.	NOG72309^	GO:0005779^cellular_component^integral component of peroxisomal membrane`GO:0007031^biological_process^peroxisome organization	.	.	.
c1241_g1	c1241_g1_i1	.	.	.	.	.	.	.	.	.	.	.	.	.	.	.
c1243_g1	c1243_g1_i1	KCO3_ORYSJ^KCO3_ORYSJ^Q:302-135,H:405-455^57.14%ID^E:1e-13^RecName: Full=Two pore potassium channel c;^Eukaryota; Viridiplantae; Streptophyta; Embryophyta; Tracheophyta; Spermatophyta; Magnoliophyta; Liliopsida; Poales; Poaceae; BEP clade; Ehrhartoideae; Oryzeae; Oryza	.	.	c1243_g1_i1|m.604	34-252[+]	.	.	.	.	.	.	.	.	.	.
c1247_g1	c1247_g1_i1	.	.	.	c1247_g1_i1|m.607	2-244[-]	.	.	.	.	.	.	.	.	.	.
c1248_g1	c1248_g1_i1	.	.	.	.	.	.	.	.	.	.	.	.	.	.	.
c1251_g1	c1251_g1_i1	.	.	.	.	.	.	.	.	.	.	.	.	.	.	.
c1261_g1	c1261_g1_i1	POLG_PVCV1^POLG_PVCV1^Q:2-529,H:138-313^55.37%ID^E:2e-53^RecName: Full=Genome polyprotein;^Viruses; Retro-transcribing viruses; Caulimoviridae; Petuvirus	.	.	c1261_g1_i1|m.610	2-268[+]	POLG_PVCV1^POLG_PVCV1^Q:1-88,H:138-224^60.23%ID^E:2e-26^RecName: Full=Genome polyprotein;^Viruses; Retro-transcribing viruses; Caulimoviridae; Petuvirus	.	PF01107.13^MP^Viral movement protein (MP)^2-82^E:3.8e-10	.	.	.	GO:0004190^molecular_function^aspartic-type endopeptidase activity`GO:0003677^molecular_function^DNA binding`GO:0004519^molecular_function^endonuclease activity`GO:0003964^molecular_function^RNA-directed DNA polymerase activity`GO:0008270^molecular_function^zinc ion binding`GO:0046740^biological_process^transport of virus in host, cell to cell	.	.	.
c1261_g1	c1261_g1_i1	POLG_PVCV1^POLG_PVCV1^Q:2-529,H:138-313^55.37%ID^E:2e-53^RecName: Full=Genome polyprotein;^Viruses; Retro-transcribing viruses; Caulimoviridae; Petuvirus	.	.	c1261_g1_i1|m.608	785-1054[+]	.	.	.	.	.	.	.	.	.	.
c1261_g1	c1261_g1_i1	POLG_PVCV1^POLG_PVCV1^Q:2-529,H:138-313^55.37%ID^E:2e-53^RecName: Full=Genome polyprotein;^Viruses; Retro-transcribing viruses; Caulimoviridae; Petuvirus	.	.	c1261_g1_i1|m.612	284-478[+]	POLG_PVCV1^POLG_PVCV1^Q:5-63,H:235-294^50%ID^E:5e-11^RecName: Full=Genome polyprotein;^Viruses; Retro-transcribing viruses; Caulimoviridae; Petuvirus	.	.	.	.	.	GO:0004190^molecular_function^aspartic-type endopeptidase activity`GO:0003677^molecular_function^DNA binding`GO:0004519^molecular_function^endonuclease activity`GO:0003964^molecular_function^RNA-directed DNA polymerase activity`GO:0008270^molecular_function^zinc ion binding`GO:0046740^biological_process^transport of virus in host, cell to cell	.	.	.
c1261_g1	c1261_g1_i1	POLG_PVCV1^POLG_PVCV1^Q:2-529,H:138-313^55.37%ID^E:2e-53^RecName: Full=Genome polyprotein;^Viruses; Retro-transcribing viruses; Caulimoviridae; Petuvirus	.	.	c1261_g1_i1|m.611	556-816[+]	.	.	.	.	.	.	.	.	.	.
c1262_g1	c1262_g1_i1	.	.	.	.	.	.	.	.	.	.	.	.	.	.	.
c1263_g1	c1263_g1_i1	.	.	.	.	.	.	.	.	.	.	.	.	.	.	.
c1265_g1	c1265_g1_i1	.	.	.	.	.	.	.	.	.	.	.	.	.	.	.
c1266_g1	c1266_g1_i1	.	.	.	.	.	.	.	.	.	.	.	.	.	.	.
c1268_g1	c1268_g1_i1	HYES_RAT^HYES_RAT^Q:207-10,H:235-301^46.27%ID^E:1e-15^RecName: Full=Bifunctional epoxide hydrolase 2;^Eukaryota; Metazoa; Chordata; Craniata; Vertebrata; Euteleostomi; Mammalia; Eutheria; Euarchontoglires; Glires; Rodentia; Sciurognathi; Muroidea; Muridae; Murinae; Rattus	.	.	c1268_g1_i1|m.616	3-272[+]	.	.	.	.	.	.	.	.	.	.
c1270_g1	c1270_g1_i1	.	.	.	.	.	.	.	.	.	.	.	.	.	.	.
c1271_g1	c1271_g1_i1	.	.	.	.	.	.	.	.	.	.	.	.	.	.	.
c1272_g1	c1272_g1_i1	.	.	.	c1272_g1_i1|m.618	108-503[-]	.	.	.	.	.	.	.	.	.	.
c1278_g1	c1278_g1_i1	.	.	.	c1278_g1_i1|m.620	318-539[+]	.	.	.	.	.	.	.	.	.	.
c1279_g1	c1279_g1_i1	.	.	.	.	.	.	.	.	.	.	.	.	.	.	.
c1282_g1	c1282_g1_i1	.	.	.	c1282_g1_i1|m.621	2-259[-]	.	.	PF14392.1^zf-CCHC_4^Zinc knuckle^14-28^E:0.0041	.	.	.	.	.	.	.
c1283_g1	c1283_g1_i1	.	.	.	.	.	.	.	.	.	.	.	.	.	.	.
c1284_g1	c1284_g1_i1	.	.	.	.	.	.	.	.	.	.	.	.	.	.	.
c1285_g1	c1285_g1_i1	DHX8_ARATH^DHX8_ARATH^Q:274-2,H:1071-1161^96.7%ID^E:6e-57^RecName: Full=Probable pre-mRNA-splicing factor ATP-dependent RNA helicase;^Eukaryota; Viridiplantae; Streptophyta; Embryophyta; Tracheophyta; Spermatophyta; Magnoliophyta; eudicotyledons; Gunneridae; Pentapetalae; rosids; malvids; Brassicales; Brassicaceae; Camelineae; Arabidopsis	.	.	c1285_g1_i1|m.623	2-274[-]	DHX8_ARATH^DHX8_ARATH^Q:1-91,H:1071-1161^96.7%ID^E:5e-57^RecName: Full=Probable pre-mRNA-splicing factor ATP-dependent RNA helicase;^Eukaryota; Viridiplantae; Streptophyta; Embryophyta; Tracheophyta; Spermatophyta; Magnoliophyta; eudicotyledons; Gunneridae; Pentapetalae; rosids; malvids; Brassicales; Brassicaceae; Camelineae; Arabidopsis	.	PF07717.11^OB_NTP_bind^Oligonucleotide/oligosaccharide-binding (OB)-fold^3-59^E:4.2e-23	.	.	COG1643^helicase	GO:0005829^cellular_component^cytosol`GO:0005739^cellular_component^mitochondrion`GO:0005634^cellular_component^nucleus`GO:0009506^cellular_component^plasmodesma`GO:0005524^molecular_function^ATP binding`GO:0008026^molecular_function^ATP-dependent helicase activity`GO:0003723^molecular_function^RNA binding`GO:0006397^biological_process^mRNA processing`GO:0008380^biological_process^RNA splicing	.	.	.
c1286_g1	c1286_g1_i1	CLPB1_ARATH^CLPB1_ARATH^Q:446-87,H:777-896^67.77%ID^E:7e-44^RecName: Full=Chaperone protein ClpB1;^Eukaryota; Viridiplantae; Streptophyta; Embryophyta; Tracheophyta; Spermatophyta; Magnoliophyta; eudicotyledons; Gunneridae; Pentapetalae; rosids; malvids; Brassicales; Brassicaceae; Camelineae; Arabidopsis	.	.	c1286_g1_i1|m.624	48-446[-]	CLPB1_ARATH^CLPB1_ARATH^Q:1-120,H:777-896^67.77%ID^E:3e-44^RecName: Full=Chaperone protein ClpB1;^Eukaryota; Viridiplantae; Streptophyta; Embryophyta; Tracheophyta; Spermatophyta; Magnoliophyta; eudicotyledons; Gunneridae; Pentapetalae; rosids; malvids; Brassicales; Brassicaceae; Camelineae; Arabidopsis	.	PF10431.4^ClpB_D2-small^C-terminal, D2-small domain, of ClpB protein^5-72^E:3e-14	.	.	COG0542^ATP-dependent CLP protease ATP-binding subunit	GO:0009941^cellular_component^chloroplast envelope`GO:0009570^cellular_component^chloroplast stroma`GO:0005829^cellular_component^cytosol`GO:0005634^cellular_component^nucleus`GO:0005524^molecular_function^ATP binding`GO:0045727^biological_process^positive regulation of translation`GO:0043335^biological_process^protein unfolding`GO:0009408^biological_process^response to heat`GO:0009644^biological…	.	.	.
c1289_g1	c1289_g1_i1	.	.	.	.	.	.	.	.	.	.	.	.	.	.	.
c1292_g1	c1292_g1_i1	TCPB_ARATH^TCPB_ARATH^Q:235-29,H:198-266^89.86%ID^E:2e-35^RecName: Full=T-complex protein 1 subunit beta {ECO:0000303|PubMed:11599560};^Eukaryota; Viridiplantae; Streptophyta; Embryophyta; Tracheophyta; Spermatophyta; Magnoliophyta; eudicotyledons; Gunneridae; Pentapetalae; rosids; malvids; Brassicales; Brassicaceae; Camelineae; Arabidopsis	.	.	c1292_g1_i1|m.628	2-235[-]	TCPB_ARATH^TCPB_ARATH^Q:1-69,H:198-266^89.86%ID^E:2e-35^RecName: Full=T-complex protein 1 subunit beta {ECO:0000303|PubMed:11599560};^Eukaryota; Viridiplantae; Streptophyta; Embryophyta; Tracheophyta; Spermatophyta; Magnoliophyta; eudicotyledons; Gunneridae; Pentapetalae; rosids; malvids; Brassicales; Brassicaceae; Camelineae; Arabidopsis	.	PF00118.19^Cpn60_TCP1^TCP-1/cpn60 chaperonin family^3-78^E:6.8e-10	.	.	COG0459^Prevents misfolding and promotes the refolding and proper assembly of unfolded polypeptides generated under stress conditions (By similarity)	GO:0046658^cellular_component^anchored component of plasma membrane`GO:0005618^cellular_component^cell wall`GO:0005829^cellular_component^cytosol`GO:0005524^molecular_function^ATP binding`GO:0006457^biological_process^protein folding	GO:0005524^molecular_function^ATP binding	.	.
c1296_g1	c1296_g1_i1	.	.	.	.	.	.	.	.	.	.	.	.	.	.	.
c1298_g1	c1298_g1_i1	KCNA6_RAT^KCNA6_RAT^Q:39-206,H:37-89^48.21%ID^E:2e-09^RecName: Full=Potassium voltage-gated channel subfamily A member 6;^Eukaryota; Metazoa; Chordata; Craniata; Vertebrata; Euteleostomi; Mammalia; Eutheria; Euarchontoglires; Glires; Rodentia; Sciurognathi; Muroidea; Muridae; Murinae; Rattus	.	.	c1298_g1_i1|m.629	3-206[+]	KCNA6_RAT^KCNA6_RAT^Q:13-68,H:37-89^48.21%ID^E:8e-10^RecName: Full=Potassium voltage-gated channel subfamily A member 6;^Eukaryota; Metazoa; Chordata; Craniata; Vertebrata; Euteleostomi; Mammalia; Eutheria; Euarchontoglires; Glires; Rodentia; Sciurognathi; Muroidea; Muridae; Murinae; Rattus	.	PF02214.17^BTB_2^BTB/POZ domain^19-68^E:3e-10	.	.	COG1226^PotAssium voltage-gated channel	GO:0008076^cellular_component^voltage-gated potassium channel complex`GO:0005251^molecular_function^delayed rectifier potassium channel activity`GO:0051260^biological_process^protein homooligomerization	GO:0051260^biological_process^protein homooligomerization	.	.
c1300_g1	c1300_g1_i1	RLP2_ARATH^RLP2_ARATH^Q:700-173,H:351-534^30.81%ID^E:2e-15^RecName: Full=Receptor-like protein 2;^Eukaryota; Viridiplantae; Streptophyta; Embryophyta; Tracheophyta; Spermatophyta; Magnoliophyta; eudicotyledons; Gunneridae; Pentapetalae; rosids; malvids; Brassicales; Brassicaceae; Camelineae; Arabidopsis`RLP2_ARATH^RLP2_ARATH^Q:673-107,H:110-310^30.88%ID^E:1e-06^RecName: Full=Receptor-like protein…	.	.	c1300_g1_i1|m.630	2-706[-]	Y1341_ARATH^Y1341_ARATH^Q:3-222,H:149-374^32.76%ID^E:2e-17^RecName: Full=Probable LRR receptor-like serine/threonine-protein kinase At1g34110;^Eukaryota; Viridiplantae; Streptophyta; Embryophyta; Tracheophyta; Spermatophyta; Magnoliophyta; eudicotyledons; Gunneridae; Pentapetalae; rosids; malvids; Brassicales; Brassicaceae; Camelineae; Arabidopsis`Y1341_ARATH^Y1341_ARATH^Q:11-220,H:327-540^30.56%…	.	PF13504.1^LRR_7^Leucine rich repeat^16-33^E:4.5`PF00560.28^LRR_1^Leucine Rich Repeat^17-34^E:0.74`PF13504.1^LRR_7^Leucine rich repeat^40-52^E:57`PF13504.1^LRR_7^Leucine rich repeat^64-77^E:0.62`PF13504.1^LRR_7^Leucine rich repeat^90-101^E:990`PF13855.1^LRR_8^Leucine rich repeat^114-173^E:4.5e-09`PF13504.1^LRR_7^Leucine rich repeat^115-124^E:560`PF12799.2^LRR_4^Leucine Rich repeats (2 copies)^137-…	.	.	COG4886^leucine Rich Repeat	GO:0016021^cellular_component^integral component of membrane`GO:0005524^molecular_function^ATP binding`GO:0004674^molecular_function^protein serine/threonine kinase activity	GO:0005515^molecular_function^protein binding	.	.
c1303_g1	c1303_g1_i1	.	.	.	c1303_g1_i1|m.632	2-256[+]	.	.	.	.	.	.	.	.	.	.
c1305_g1	c1305_g1_i1	.	.	.	.	.	.	.	.	.	.	.	.	.	.	.
c1308_g1	c1308_g1_i1	.	.	.	.	.	.	.	.	.	.	.	.	.	.	.
c1312_g1	c1312_g1_i1	.	.	.	c1312_g1_i1|m.635	2-226[-]	.	.	.	.	.	.	.	.	.	.
c1315_g1	c1315_g1_i1	.	.	.	.	.	.	.	.	.	.	.	.	.	.	.
c1317_g1	c1317_g1_i1	.	.	.	c1317_g1_i1|m.636	3-287[+]	.	.	.	.	.	.	.	.	.	.
c1321_g1	c1321_g1_i1	MRT4_SCHPO^MRT4_SCHPO^Q:5-679,H:4-222^36.28%ID^E:5e-41^RecName: Full=Ribosome assembly factor mrt4 {ECO:0000250|UniProtKB:P33201};^Eukaryota; Fungi; Dikarya; Ascomycota; Taphrinomycotina; Schizosaccharomycetes; Schizosaccharomycetales; Schizosaccharomycetaceae; Schizosaccharomyces	.	.	c1321_g1_i1|m.637	2-682[+]	MRT4_SCHPO^MRT4_SCHPO^Q:2-226,H:4-222^36.28%ID^E:4e-41^RecName: Full=Ribosome assembly factor mrt4 {ECO:0000250|UniProtKB:P33201};^Eukaryota; Fungi; Dikarya; Ascomycota; Taphrinomycotina; Schizosaccharomycetes; Schizosaccharomycetales; Schizosaccharomycetaceae; Schizosaccharomyces	.	PF00466.15^Ribosomal_L10^Ribosomal protein L10^17-119^E:3.5e-15	.	.	COG0244^50s ribosomal protein L10	GO:0005737^cellular_component^cytoplasm`GO:0005730^cellular_component^nucleolus`GO:0005634^cellular_component^nucleus`GO:0006402^biological_process^mRNA catabolic process`GO:0000027^biological_process^ribosomal large subunit assembly`GO:0006364^biological_process^rRNA processing	GO:0042254^biological_process^ribosome biogenesis`GO:0005622^cellular_component^intracellular	.	.
c1323_g1	c1323_g1_i1	.	.	.	c1323_g1_i1|m.639	2-286[-]	ICR3_ARATH^ICR3_ARATH^Q:4-71,H:379-451^46.58%ID^E:2e-07^RecName: Full=Interactor of constitutive active ROPs 3;^Eukaryota; Viridiplantae; Streptophyta; Embryophyta; Tracheophyta; Spermatophyta; Magnoliophyta; eudicotyledons; Gunneridae; Pentapetalae; rosids; malvids; Brassicales; Brassicaceae; Camelineae; Arabidopsis	.	.	.	.	.	GO:0005886^cellular_component^plasma membrane	.	.	.
c1324_g1	c1324_g1_i1	.	.	.	.	.	.	.	.	.	.	.	.	.	.	.
c1327_g1	c1327_g1_i1	VP52A_ARATH^VP52A_ARATH^Q:239-33,H:24-92^76.81%ID^E:2e-19^RecName: Full=Vacuolar protein sorting-associated protein 52 A;^Eukaryota; Viridiplantae; Streptophyta; Embryophyta; Tracheophyta; Spermatophyta; Magnoliophyta; eudicotyledons; Gunneridae; Pentapetalae; rosids; malvids; Brassicales; Brassicaceae; Camelineae; Arabidopsis	.	.	.	.	.	.	.	.	.	.	GO:0012505^cellular_component^endomembrane system`GO:0010008^cellular_component^endosome membrane`GO:0000938^cellular_component^GARP complex`GO:0005794^cellular_component^Golgi apparatus`GO:0000139^cellular_component^Golgi membrane`GO:0009860^biological_process^pollen tube growth`GO:0015031^biological_process^protein transport`GO:0019953^biological_process^sexual reproduction	.	.	.
c1328_g1	c1328_g1_i1	.	.	.	.	.	.	.	.	.	.	.	.	.	.	.
c1344_g1	c1344_g1_i1	UPL5_ARATH^UPL5_ARATH^Q:14-247,H:222-298^52.56%ID^E:3e-21^RecName: Full=E3 ubiquitin-protein ligase UPL5;^Eukaryota; Viridiplantae; Streptophyta; Embryophyta; Tracheophyta; Spermatophyta; Magnoliophyta; eudicotyledons; Gunneridae; Pentapetalae; rosids; malvids; Brassicales; Brassicaceae; Camelineae; Arabidopsis	.	.	c1344_g1_i1|m.642	2-259[+]	UPL5_ARATH^UPL5_ARATH^Q:5-82,H:222-298^52.56%ID^E:3e-21^RecName: Full=E3 ubiquitin-protein ligase UPL5;^Eukaryota; Viridiplantae; Streptophyta; Embryophyta; Tracheophyta; Spermatophyta; Magnoliophyta; eudicotyledons; Gunneridae; Pentapetalae; rosids; malvids; Brassicales; Brassicaceae; Camelineae; Arabidopsis	.	.	.	.	COG5021^e3 ubiquitin protein ligase	GO:0005737^cellular_component^cytoplasm`GO:0030246^molecular_function^carbohydrate binding`GO:0016874^molecular_function^ligase activity`GO:0004842^molecular_function^ubiquitin-protein transferase activity`GO:0010150^biological_process^leaf senescence`GO:0016567^biological_process^protein ubiquitination`GO:0042787^biological_process^protein ubiquitination involved in ubiquitin-dependent protein c…	.	.	.
c1348_g1	c1348_g1_i1	.	.	.	.	.	.	.	.	.	.	.	.	.	.	.
c1349_g1	c1349_g1_i1	.	.	.	.	.	.	.	.	.	.	.	.	.	.	.
c1350_g1	c1350_g1_i1	.	.	.	.	.	.	.	.	.	.	.	.	.	.	.
c1366_g1	c1366_g1_i1	.	.	.	c1366_g1_i1|m.643	2-205[-]	.	.	.	.	.	.	.	.	.	.
c1372_g1	c1372_g1_i1	CATA3_NICPL^CATA3_NICPL^Q:225-1,H:390-464^93.33%ID^E:9e-46^RecName: Full=Catalase isozyme 3;^Eukaryota; Viridiplantae; Streptophyta; Embryophyta; Tracheophyta; Spermatophyta; Magnoliophyta; eudicotyledons; Gunneridae; Pentapetalae; asterids; lamiids; Solanales; Solanaceae; Nicotianoideae; Nicotianeae; Nicotiana	.	.	c1372_g1_i1|m.644	1-231[-]	CATA3_NICPL^CATA3_NICPL^Q:3-77,H:390-464^93.33%ID^E:8e-46^RecName: Full=Catalase isozyme 3;^Eukaryota; Viridiplantae; Streptophyta; Embryophyta; Tracheophyta; Spermatophyta; Magnoliophyta; eudicotyledons; Gunneridae; Pentapetalae; asterids; lamiids; Solanales; Solanaceae; Nicotianoideae; Nicotianeae; Nicotiana	.	PF06628.7^Catalase-rel^Catalase-related immune-responsive^33-77^E:1e-12	.	.	.	GO:0005777^cellular_component^peroxisome`GO:0004096^molecular_function^catalase activity`GO:0020037^molecular_function^heme binding`GO:0046872^molecular_function^metal ion binding`GO:0042744^biological_process^hydrogen peroxide catabolic process	.	.	.
c1374_g1	c1374_g1_i1	UPL2_ARATH^UPL2_ARATH^Q:223-11,H:3110-3176^39.44%ID^E:1e-07^RecName: Full=E3 ubiquitin-protein ligase UPL2;^Eukaryota; Viridiplantae; Streptophyta; Embryophyta; Tracheophyta; Spermatophyta; Magnoliophyta; eudicotyledons; Gunneridae; Pentapetalae; rosids; malvids; Brassicales; Brassicaceae; Camelineae; Arabidopsis	.	.	c1374_g1_i1|m.647	2-247[-]	UPL2_ARATH^UPL2_ARATH^Q:9-79,H:3110-3176^39.44%ID^E:9e-08^RecName: Full=E3 ubiquitin-protein ligase UPL2;^Eukaryota; Viridiplantae; Streptophyta; Embryophyta; Tracheophyta; Spermatophyta; Magnoliophyta; eudicotyledons; Gunneridae; Pentapetalae; rosids; malvids; Brassicales; Brassicaceae; Camelineae; Arabidopsis	.	.	.	.	COG5021^e3 ubiquitin protein ligase	GO:0005829^cellular_component^cytosol`GO:0005739^cellular_component^mitochondrion`GO:0005634^cellular_component^nucleus`GO:0016874^molecular_function^ligase activity`GO:0004842^molecular_function^ubiquitin-protein transferase activity`GO:0042787^biological_process^protein ubiquitination involved in ubiquitin-dependent protein catabolic process	.	.	.
c1377_g1	c1377_g1_i1	SRK_ARATH^SRK_ARATH^Q:233-3,H:229-307^30.38%ID^E:3e-08^RecName: Full=G-type lectin S-receptor-like serine/threonine-protein kinase SRK;^Eukaryota; Viridiplantae; Streptophyta; Embryophyta; Tracheophyta; Spermatophyta; Magnoliophyta; eudicotyledons; Gunneridae; Pentapetalae; rosids; malvids; Brassicales; Brassicaceae; Camelineae; Arabidopsis	.	.	c1377_g1_i1|m.648	3-233[-]	SRK_ARATH^SRK_ARATH^Q:1-77,H:229-307^30.38%ID^E:3e-08^RecName: Full=G-type lectin S-receptor-like serine/threonine-protein kinase SRK;^Eukaryota; Viridiplantae; Streptophyta; Embryophyta; Tracheophyta; Spermatophyta; Magnoliophyta; eudicotyledons; Gunneridae; Pentapetalae; rosids; malvids; Brassicales; Brassicaceae; Camelineae; Arabidopsis	.	PF00954.15^S_locus_glycop^S-locus glycoprotein family^9-77^E:2.9e-14	.	.	.	GO:0016021^cellular_component^integral component of membrane`GO:0005886^cellular_component^plasma membrane`GO:0005524^molecular_function^ATP binding`GO:0005516^molecular_function^calmodulin binding`GO:0030246^molecular_function^carbohydrate binding`GO:0004674^molecular_function^protein serine/threonine kinase activity`GO:0009816^biological_process^defense response to bacterium, incompatible inter…	GO:0048544^biological_process^recognition of pollen	.	.
c1382_g1	c1382_g1_i1	GATL1_ARATH^GATL1_ARATH^Q:2-205,H:176-243^88.24%ID^E:9e-35^RecName: Full=Probable galacturonosyltransferase-like 1;^Eukaryota; Viridiplantae; Streptophyta; Embryophyta; Tracheophyta; Spermatophyta; Magnoliophyta; eudicotyledons; Gunneridae; Pentapetalae; rosids; malvids; Brassicales; Brassicaceae; Camelineae; Arabidopsis	.	.	c1382_g1_i1|m.650	2-205[+]	GATL1_ARATH^GATL1_ARATH^Q:1-68,H:176-243^88.24%ID^E:8e-35^RecName: Full=Probable galacturonosyltransferase-like 1;^Eukaryota; Viridiplantae; Streptophyta; Embryophyta; Tracheophyta; Spermatophyta; Magnoliophyta; eudicotyledons; Gunneridae; Pentapetalae; rosids; malvids; Brassicales; Brassicaceae; Camelineae; Arabidopsis	.	PF01501.15^Glyco_transf_8^Glycosyl transferase family 8^1-68^E:2.1e-13	.	.	.	GO:0005783^cellular_component^endoplasmic reticulum`GO:0005789^cellular_component^endoplasmic reticulum membrane`GO:0016021^cellular_component^integral component of membrane`GO:0047262^molecular_function^polygalacturonate 4-alpha-galacturonosyltransferase activity`GO:0052386^biological_process^cell wall thickening`GO:0010417^biological_process^glucuronoxylan biosynthetic process`GO:0048366^biolog…	GO:0016757^molecular_function^transferase activity, transferring glycosyl groups	.	.
c1384_g1	c1384_g1_i1	.	.	.	.	.	.	.	.	.	.	.	.	.	.	.
c1388_g1	c1388_g1_i1	MPK6_ORYSJ^MPK6_ORYSJ^Q:261-1,H:24-110^86.21%ID^E:4e-47^RecName: Full=Mitogen-activated protein kinase 6;^Eukaryota; Viridiplantae; Streptophyta; Embryophyta; Tracheophyta; Spermatophyta; Magnoliophyta; Liliopsida; Poales; Poaceae; BEP clade; Ehrhartoideae; Oryzeae; Oryza	.	.	c1388_g1_i1|m.651	1-261[-]	MPK6_ORYSJ^MPK6_ORYSJ^Q:1-87,H:24-110^86.21%ID^E:3e-47^RecName: Full=Mitogen-activated protein kinase 6;^Eukaryota; Viridiplantae; Streptophyta; Embryophyta; Tracheophyta; Spermatophyta; Magnoliophyta; Liliopsida; Poales; Poaceae; BEP clade; Ehrhartoideae; Oryzeae; Oryza	.	PF00069.20^Pkinase^Protein kinase domain^23-86^E:4.2e-13`PF07714.12^Pkinase_Tyr^Protein tyrosine kinase^23-84^E:7.1e-08	.	.	COG0515^Serine Threonine protein kinase	GO:0005524^molecular_function^ATP binding`GO:0004707^molecular_function^MAP kinase activity	GO:0004672^molecular_function^protein kinase activity`GO:0005524^molecular_function^ATP binding`GO:0006468^biological_process^protein phosphorylation	.	.
c1388_g1	c1388_g1_i2	MMK2_MEDSA^MMK2_MEDSA^Q:371-135,H:18-96^86.08%ID^E:2e-41^RecName: Full=Mitogen-activated protein kinase homolog MMK2;^Eukaryota; Viridiplantae; Streptophyta; Embryophyta; Tracheophyta; Spermatophyta; Magnoliophyta; eudicotyledons; Gunneridae; Pentapetalae; rosids; fabids; Fabales; Fabaceae; Papilionoideae; Trifolieae; Medicago	.	.	.	.	.	.	.	.	.	.	GO:0005524^molecular_function^ATP binding`GO:0004707^molecular_function^MAP kinase activity	.	.	.
c1389_g1	c1389_g1_i1	CALS3_ARATH^CALS3_ARATH^Q:362-3,H:405-528^68%ID^E:1e-52^RecName: Full=Callose synthase 3;^Eukaryota; Viridiplantae; Streptophyta; Embryophyta; Tracheophyta; Spermatophyta; Magnoliophyta; eudicotyledons; Gunneridae; Pentapetalae; rosids; malvids; Brassicales; Brassicaceae; Camelineae; Arabidopsis	.	.	c1389_g1_i1|m.653	3-362[-]	CALS3_ARATH^CALS3_ARATH^Q:1-120,H:405-528^68%ID^E:1e-52^RecName: Full=Callose synthase 3;^Eukaryota; Viridiplantae; Streptophyta; Embryophyta; Tracheophyta; Spermatophyta; Magnoliophyta; eudicotyledons; Gunneridae; Pentapetalae; rosids; malvids; Brassicales; Brassicaceae; Camelineae; Arabidopsis	.	PF14288.1^FKS1_dom1^1,3-beta-glucan synthase subunit FKS1, domain-1^3-31^E:3.9e-08	.	.	.	GO:0000148^cellular_component^1,3-beta-D-glucan synthase complex`GO:0016021^cellular_component^integral component of membrane`GO:0003843^molecular_function^1,3-beta-D-glucan synthase activity`GO:0006075^biological_process^(1->3)-beta-D-glucan biosynthetic process`GO:0071555^biological_process^cell wall organization`GO:0008360^biological_process^regulation of cell shape	.	.	.
c1392_g1	c1392_g1_i1	.	.	.	.	.	.	.	.	.	.	.	.	.	.	.
c1394_g1	c1394_g1_i1	.	.	.	.	.	.	.	.	.	.	.	.	.	.	.
c1402_g1	c1402_g1_i1	.	.	.	c1402_g1_i1|m.655	2-259[+]	.	.	.	.	.	.	.	.	.	.
c1403_g1	c1403_g1_i1	.	.	.	c1403_g1_i1|m.656	3-374[-]	.	.	.	.	.	.	.	.	.	.
c1404_g1	c1404_g1_i1	.	.	.	c1404_g1_i1|m.657	2-205[+]	.	.	PF00621.15^RhoGEF^RhoGEF domain^1-40^E:6.1e-05	.	.	.	.	GO:0005089^molecular_function^Rho guanyl-nucleotide exchange factor activity`GO:0035023^biological_process^regulation of Rho protein signal transduction	.	.
c1405_g1	c1405_g1_i1	TPL_ARATH^TPL_ARATH^Q:252-1,H:51-134^89.29%ID^E:5e-46^RecName: Full=Protein TOPLESS;^Eukaryota; Viridiplantae; Streptophyta; Embryophyta; Tracheophyta; Spermatophyta; Magnoliophyta; eudicotyledons; Gunneridae; Pentapetalae; rosids; malvids; Brassicales; Brassicaceae; Camelineae; Arabidopsis	.	.	c1405_g1_i1|m.658	1-252[-]	TPL_ARATH^TPL_ARATH^Q:1-84,H:51-134^89.29%ID^E:4e-46^RecName: Full=Protein TOPLESS;^Eukaryota; Viridiplantae; Streptophyta; Embryophyta; Tracheophyta; Spermatophyta; Magnoliophyta; eudicotyledons; Gunneridae; Pentapetalae; rosids; malvids; Brassicales; Brassicaceae; Camelineae; Arabidopsis	.	.	.	.	COG2319^repeat-containing protein	GO:0005829^cellular_component^cytosol`GO:0005634^cellular_component^nucleus`GO:0042803^molecular_function^protein homodimerization activity`GO:0009867^biological_process^jasmonic acid mediated signaling pathway`GO:0045892^biological_process^negative regulation of transcription, DNA-templated`GO:0010072^biological_process^primary shoot apical meristem specification`GO:0009733^biological_process^re…	.	.	.
c1407_g1	c1407_g1_i1	.	.	.	c1407_g1_i1|m.660	3-272[-]	.	.	.	.	.	.	.	.	.	.
c1413_g1	c1413_g1_i1	.	.	.	c1413_g1_i1|m.661	57-341[-]	.	.	.	.	.	.	.	.	.	.
c1414_g1	c1414_g1_i1	S35D1_HUMAN^S35D1_HUMAN^Q:316-38,H:169-261^31.18%ID^E:1e-05^RecName: Full=UDP-glucuronic acid/UDP-N-acetylgalactosamine transporter;^Eukaryota; Metazoa; Chordata; Craniata; Vertebrata; Euteleostomi; Mammalia; Eutheria; Euarchontoglires; Primates; Haplorrhini; Catarrhini; Hominidae; Homo	.	.	.	.	.	.	.	.	.	.	GO:0005789^cellular_component^endoplasmic reticulum membrane`GO:0016021^cellular_component^integral component of membrane`GO:0005461^molecular_function^UDP-glucuronic acid transmembrane transporter activity`GO:0008643^biological_process^carbohydrate transport`GO:0052695^biological_process^cellular glucuronidation`GO:0030206^biological_process^chondroitin sulfate biosynthetic process`GO:0048706^bi…	.	.	.
c1415_g1	c1415_g1_i1	.	.	.	c1415_g1_i1|m.665	92-253[-]	.	.	.	.	.	.	.	.	.	.
c1415_g1	c1415_g1_i1	.	.	.	c1415_g1_i1|m.664	168-383[-]	.	.	PF04147.7^Nop14^Nop14-like family^1-57^E:8e-13	.	.	.	.	GO:0032040^cellular_component^small-subunit processome	.	.
c1416_g1	c1416_g1_i1	SRF8_ARATH^SRF8_ARATH^Q:652-188,H:574-684^56.77%ID^E:3e-44^RecName: Full=Protein STRUBBELIG-RECEPTOR FAMILY 8;^Eukaryota; Viridiplantae; Streptophyta; Embryophyta; Tracheophyta; Spermatophyta; Magnoliophyta; eudicotyledons; Gunneridae; Pentapetalae; rosids; malvids; Brassicales; Brassicaceae; Camelineae; Arabidopsis	.	.	c1416_g1_i1|m.666	344-652[-]	SRF7_ARATH^SRF7_ARATH^Q:1-80,H:595-674^88.75%ID^E:7e-44^RecName: Full=Protein STRUBBELIG-RECEPTOR FAMILY 7;^Eukaryota; Viridiplantae; Streptophyta; Embryophyta; Tracheophyta; Spermatophyta; Magnoliophyta; eudicotyledons; Gunneridae; Pentapetalae; rosids; malvids; Brassicales; Brassicaceae; Camelineae; Arabidopsis	.	PF07714.12^Pkinase_Tyr^Protein tyrosine kinase^2-27^E:2e-05`PF00069.20^Pkinase^Protein kinase domain^2-43^E:4.2e-05	.	.	COG0515^Serine Threonine protein kinase	GO:0005829^cellular_component^cytosol`GO:0016021^cellular_component^integral component of membrane`GO:0005634^cellular_component^nucleus`GO:0005886^cellular_component^plasma membrane`GO:0005524^molecular_function^ATP binding`GO:0004672^molecular_function^protein kinase activity	GO:0004672^molecular_function^protein kinase activity`GO:0006468^biological_process^protein phosphorylation`GO:0005524^molecular_function^ATP binding	.	.
c1419_g1	c1419_g1_i1	.	.	.	c1419_g1_i1|m.667	1-228[+]	.	.	.	.	.	.	.	.	.	.
c1420_g1	c1420_g1_i1	.	.	.	.	.	.	.	.	.	.	.	.	.	.	.
c1421_g1	c1421_g1_i1	KIPK_ARATH^KIPK_ARATH^Q:6-332,H:824-934^57.66%ID^E:2e-34^RecName: Full=Serine/threonine-protein kinase KIPK;^Eukaryota; Viridiplantae; Streptophyta; Embryophyta; Tracheophyta; Spermatophyta; Magnoliophyta; eudicotyledons; Gunneridae; Pentapetalae; rosids; malvids; Brassicales; Brassicaceae; Camelineae; Arabidopsis	.	.	c1421_g1_i1|m.670	3-335[+]	KIPK_ARATH^KIPK_ARATH^Q:2-110,H:824-934^57.66%ID^E:1e-35^RecName: Full=Serine/threonine-protein kinase KIPK;^Eukaryota; Viridiplantae; Streptophyta; Embryophyta; Tracheophyta; Spermatophyta; Magnoliophyta; eudicotyledons; Gunneridae; Pentapetalae; rosids; malvids; Brassicales; Brassicaceae; Camelineae; Arabidopsis	.	.	.	.	COG0515^Serine Threonine protein kinase	GO:0005737^cellular_component^cytoplasm`GO:0005634^cellular_component^nucleus`GO:0005524^molecular_function^ATP binding`GO:0016301^molecular_function^kinase activity`GO:0004672^molecular_function^protein kinase activity`GO:0004674^molecular_function^protein serine/threonine kinase activity	.	.	.
c1427_g1	c1427_g1_i1	.	.	.	c1427_g1_i1|m.672	1-294[+]	ATC2_SCHPO^ATC2_SCHPO^Q:1-98,H:407-503^37.76%ID^E:1e-10^RecName: Full=Calcium-transporting ATPase 2;^Eukaryota; Fungi; Dikarya; Ascomycota; Taphrinomycotina; Schizosaccharomycetes; Schizosaccharomycetales; Schizosaccharomycetaceae; Schizosaccharomyces	.	PF00122.15^E1-E2_ATPase^E1-E2 ATPase^28-98^E:1.6e-05	.	.	.	GO:0071627^cellular_component^integral component of fungal-type vacuolar membrane`GO:0005524^molecular_function^ATP binding`GO:0005509^molecular_function^calcium ion binding`GO:0005388^molecular_function^calcium-transporting ATPase activity`GO:0070588^biological_process^calcium ion transmembrane transport`GO:0006816^biological_process^calcium ion transport`GO:0006874^biological_process^cellular c…	GO:0000166^molecular_function^nucleotide binding`GO:0046872^molecular_function^metal ion binding	.	.
c1428_g1	c1428_g1_i1	YB2G_SCHPO^YB2G_SCHPO^Q:1-627,H:6-214^58.85%ID^E:3e-79^RecName: Full=Uncharacterized protein C31F10.16;^Eukaryota; Fungi; Dikarya; Ascomycota; Taphrinomycotina; Schizosaccharomycetes; Schizosaccharomycetales; Schizosaccharomycetaceae; Schizosaccharomyces	.	.	c1428_g1_i1|m.674	1-630[+]	YB2G_SCHPO^YB2G_SCHPO^Q:1-209,H:6-214^58.85%ID^E:2e-79^RecName: Full=Uncharacterized protein C31F10.16;^Eukaryota; Fungi; Dikarya; Ascomycota; Taphrinomycotina; Schizosaccharomycetes; Schizosaccharomycetales; Schizosaccharomycetaceae; Schizosaccharomyces	.	PF09295.5^ChAPs^ChAPs (Chs5p-Arf1p-binding proteins)^47-209^E:8.2e-65	.	.	.	GO:0032153^cellular_component^cell division site`GO:0030136^cellular_component^clathrin-coated vesicle`GO:0005737^cellular_component^cytoplasm`GO:0005829^cellular_component^cytosol`GO:0005634^cellular_component^nucleus`GO:0030140^cellular_component^trans-Golgi network transport vesicle`GO:0006893^biological_process^Golgi to plasma membrane transport	.	.	.
c1429_g1	c1429_g1_i1	Y5830_ARATH^Y5830_ARATH^Q:303-1,H:357-457^67.33%ID^E:6e-43^RecName: Full=Probable inactive receptor kinase At5g58300;^Eukaryota; Viridiplantae; Streptophyta; Embryophyta; Tracheophyta; Spermatophyta; Magnoliophyta; eudicotyledons; Gunneridae; Pentapetalae; rosids; malvids; Brassicales; Brassicaceae; Camelineae; Arabidopsis	.	.	c1429_g1_i1|m.675	1-303[-]	Y5830_ARATH^Y5830_ARATH^Q:1-101,H:357-457^67.33%ID^E:5e-43^RecName: Full=Probable inactive receptor kinase At5g58300;^Eukaryota; Viridiplantae; Streptophyta; Embryophyta; Tracheophyta; Spermatophyta; Magnoliophyta; eudicotyledons; Gunneridae; Pentapetalae; rosids; malvids; Brassicales; Brassicaceae; Camelineae; Arabidopsis	.	PF07714.12^Pkinase_Tyr^Protein tyrosine kinase^6-90^E:1.9e-09`PF00069.20^Pkinase^Protein kinase domain^6-91^E:2.7e-09	.	.	COG0515^Serine Threonine protein kinase	GO:0016021^cellular_component^integral component of membrane`GO:0005886^cellular_component^plasma membrane`GO:0005524^molecular_function^ATP binding`GO:0004672^molecular_function^protein kinase activity	GO:0004672^molecular_function^protein kinase activity`GO:0006468^biological_process^protein phosphorylation`GO:0005524^molecular_function^ATP binding	.	.
c1432_g1	c1432_g1_i1	.	.	.	c1432_g1_i1|m.678	51-203[-]	.	.	.	.	.	.	.	.	.	.
c1432_g1	c1432_g1_i1	.	.	.	c1432_g1_i1|m.677	1-156[+]	.	.	.	.	.	.	.	.	.	.
c1434_g1	c1434_g1_i1	.	.	.	c1434_g1_i1|m.679	1-357[+]	.	.	.	.	.	.	.	.	.	.
c1438_g1	c1438_g1_i1	CLPB3_ARATH^CLPB3_ARATH^Q:214-2,H:323-393^100%ID^E:1e-40^RecName: Full=Chaperone protein ClpB3, chloroplastic;^Eukaryota; Viridiplantae; Streptophyta; Embryophyta; Tracheophyta; Spermatophyta; Magnoliophyta; eudicotyledons; Gunneridae; Pentapetalae; rosids; malvids; Brassicales; Brassicaceae; Camelineae; Arabidopsis	.	.	c1438_g1_i1|m.680	2-226[-]	CLPB3_ARATH^CLPB3_ARATH^Q:5-75,H:323-393^100%ID^E:1e-40^RecName: Full=Chaperone protein ClpB3, chloroplastic;^Eukaryota; Viridiplantae; Streptophyta; Embryophyta; Tracheophyta; Spermatophyta; Magnoliophyta; eudicotyledons; Gunneridae; Pentapetalae; rosids; malvids; Brassicales; Brassicaceae; Camelineae; Arabidopsis	.	PF00004.24^AAA^ATPase family associated with various cellular activities (AAA)^7-72^E:2.1e-06	.	.	COG0542^ATP-dependent CLP protease ATP-binding subunit	GO:0009507^cellular_component^chloroplast`GO:0009570^cellular_component^chloroplast stroma`GO:0009532^cellular_component^plastid stroma`GO:0005524^molecular_function^ATP binding`GO:0009658^biological_process^chloroplast organization`GO:0016485^biological_process^protein processing`GO:0009408^biological_process^response to heat	GO:0005524^molecular_function^ATP binding	.	.
c1442_g1	c1442_g1_i1	HAP28_RAT^HAP28_RAT^Q:325-221,H:112-146^68.57%ID^E:2e-06^RecName: Full=28 kDa heat- and acid-stable phosphoprotein;^Eukaryota; Metazoa; Chordata; Craniata; Vertebrata; Euteleostomi; Mammalia; Eutheria; Euarchontoglires; Glires; Rodentia; Sciurognathi; Muroidea; Muridae; Murinae; Rattus	.	.	c1442_g1_i1|m.683	137-286[-]	.	.	PF10252.4^PP28^Casein kinase substrate phosphoprotein PP28^1-40^E:2.5e-14	.	.	.	.	.	.	.
c1444_g1	c1444_g1_i1	RBP10_DANRE^RBP10_DANRE^Q:93-308,H:41-113^36.99%ID^E:1e-09^RecName: Full=Ran-binding protein 10;^Eukaryota; Metazoa; Chordata; Craniata; Vertebrata; Euteleostomi; Actinopterygii; Neopterygii; Teleostei; Ostariophysi; Cypriniformes; Cyprinidae; Danio	.	.	c1444_g1_i1|m.684	3-317[+]	RBP10_DANRE^RBP10_DANRE^Q:31-102,H:41-113^36.99%ID^E:1e-09^RecName: Full=Ran-binding protein 10;^Eukaryota; Metazoa; Chordata; Craniata; Vertebrata; Euteleostomi; Actinopterygii; Neopterygii; Teleostei; Ostariophysi; Cypriniformes; Cyprinidae; Danio	.	.	.	.	.	.	.	.	.
c1445_g1	c1445_g1_i1	MDHG_CITLA^MDHG_CITLA^Q:2-301,H:256-355^86%ID^E:5e-54^RecName: Full=Malate dehydrogenase, glyoxysomal;^Eukaryota; Viridiplantae; Streptophyta; Embryophyta; Tracheophyta; Spermatophyta; Magnoliophyta; eudicotyledons; Gunneridae; Pentapetalae; rosids; fabids; Cucurbitales; Cucurbitaceae; Benincaseae; Citrullus	.	.	c1445_g1_i1|m.686	2-307[+]	MDHG_CITLA^MDHG_CITLA^Q:1-100,H:256-355^86%ID^E:4e-55^RecName: Full=Malate dehydrogenase, glyoxysomal;^Eukaryota; Viridiplantae; Streptophyta; Embryophyta; Tracheophyta; Spermatophyta; Magnoliophyta; eudicotyledons; Gunneridae; Pentapetalae; rosids; fabids; Cucurbitales; Cucurbitaceae; Benincaseae; Citrullus	.	PF02866.13^Ldh_1_C^lactate/malate dehydrogenase, alpha/beta C-terminal domain^1-99^E:1.4e-23	.	.	.	GO:0009514^cellular_component^glyoxysome`GO:0030060^molecular_function^L-malate dehydrogenase activity`GO:0006097^biological_process^glyoxylate cycle`GO:0006108^biological_process^malate metabolic process`GO:0006099^biological_process^tricarboxylic acid cycle	GO:0016616^molecular_function^oxidoreductase activity, acting on the CH-OH group of donors, NAD or NADP as acceptor`GO:0055114^biological_process^oxidation-reduction process	.	.
c1448_g1	c1448_g1_i1	.	.	.	.	.	.	.	.	.	.	.	.	.	.	.
c1451_g1	c1451_g1_i1	GTE1_ARATH^GTE1_ARATH^Q:3-218,H:109-183^34.67%ID^E:5e-08^RecName: Full=Transcription factor GTE1;^Eukaryota; Viridiplantae; Streptophyta; Embryophyta; Tracheophyta; Spermatophyta; Magnoliophyta; eudicotyledons; Gunneridae; Pentapetalae; rosids; malvids; Brassicales; Brassicaceae; Camelineae; Arabidopsis	.	.	c1451_g1_i1|m.688	3-221[+]	GTE1_ARATH^GTE1_ARATH^Q:1-72,H:109-183^34.67%ID^E:4e-08^RecName: Full=Transcription factor GTE1;^Eukaryota; Viridiplantae; Streptophyta; Embryophyta; Tracheophyta; Spermatophyta; Magnoliophyta; eudicotyledons; Gunneridae; Pentapetalae; rosids; malvids; Brassicales; Brassicaceae; Camelineae; Arabidopsis	.	PF00439.20^Bromodomain^Bromodomain^9-72^E:9.4e-12	.	.	COG5076^bromodomain	GO:0005634^cellular_component^nucleus`GO:0010030^biological_process^positive regulation of seed germination`GO:0045893^biological_process^positive regulation of transcription, DNA-templated`GO:0006351^biological_process^transcription, DNA-templated	GO:0005515^molecular_function^protein binding	.	.
c1452_g1	c1452_g1_i1	.	.	.	.	.	.	.	.	.	.	.	.	.	.	.
c1455_g1	c1455_g1_i1	.	.	.	.	.	.	.	.	.	.	.	.	.	.	.
c1457_g1	c1457_g1_i2	.	.	.	c1457_g1_i2|m.693	2-595[-]	.	.	.	.	.	.	.	.	.	.
c1461_g1	c1461_g1_i1	NAP5_ARATH^NAP5_ARATH^Q:437-6,H:131-278^53.95%ID^E:4e-43^RecName: Full=Probable non-intrinsic ABC protein 5;^Eukaryota; Viridiplantae; Streptophyta; Embryophyta; Tracheophyta; Spermatophyta; Magnoliophyta; eudicotyledons; Gunneridae; Pentapetalae; rosids; malvids; Brassicales; Brassicaceae; Camelineae; Arabidopsis	.	.	c1461_g1_i1|m.694	3-281[-]	NAP5_ARATH^NAP5_ARATH^Q:2-92,H:188-278^71.43%ID^E:1e-40^RecName: Full=Probable non-intrinsic ABC protein 5;^Eukaryota; Viridiplantae; Streptophyta; Embryophyta; Tracheophyta; Spermatophyta; Magnoliophyta; eudicotyledons; Gunneridae; Pentapetalae; rosids; malvids; Brassicales; Brassicaceae; Camelineae; Arabidopsis	.	.	.	.	COG1132^(ABC) transporter	GO:0016021^cellular_component^integral component of membrane`GO:0005524^molecular_function^ATP binding`GO:0042626^molecular_function^ATPase activity, coupled to transmembrane movement of substances`GO:0005215^molecular_function^transporter activity	.	.	.
c1462_g1	c1462_g1_i1	.	.	.	.	.	.	.	.	.	.	.	.	.	.	.
c1463_g1	c1463_g1_i1	.	.	.	c1463_g1_i1|m.695	3-254[-]	.	.	.	.	.	.	.	.	.	.
c1464_g1	c1464_g1_i1	C7A52_PANGI^C7A52_PANGI^Q:393-1,H:88-216^40.46%ID^E:7e-23^RecName: Full=Beta-amyrin 28-oxidase;^Eukaryota; Viridiplantae; Streptophyta; Embryophyta; Tracheophyta; Spermatophyta; Magnoliophyta; eudicotyledons; Gunneridae; Pentapetalae; asterids; campanulids; Apiales; Araliaceae; Panax	.	.	c1464_g1_i1|m.697	1-396[-]	C7A52_PANGI^C7A52_PANGI^Q:2-132,H:88-216^40.46%ID^E:6e-23^RecName: Full=Beta-amyrin 28-oxidase;^Eukaryota; Viridiplantae; Streptophyta; Embryophyta; Tracheophyta; Spermatophyta; Magnoliophyta; eudicotyledons; Gunneridae; Pentapetalae; asterids; campanulids; Apiales; Araliaceae; Panax	.	.	.	.	.	GO:0016021^cellular_component^integral component of membrane`GO:0020037^molecular_function^heme binding`GO:0005506^molecular_function^iron ion binding`GO:0004497^molecular_function^monooxygenase activity`GO:0016705^molecular_function^oxidoreductase activity, acting on paired donors, with incorporation or reduction of molecular oxygen	.	.	.
c1466_g1	c1466_g1_i1	.	.	.	c1466_g1_i1|m.699	2-172[-]	.	.	.	.	.	.	.	.	.	.
c1475_g1	c1475_g1_i1	RNHX1_ARATH^RNHX1_ARATH^Q:528-85,H:460-611^30.26%ID^E:7e-17^RecName: Full=Putative ribonuclease H protein At1g65750;^Eukaryota; Viridiplantae; Streptophyta; Embryophyta; Tracheophyta; Spermatophyta; Magnoliophyta; eudicotyledons; Gunneridae; Pentapetalae; rosids; malvids; Brassicales; Brassicaceae; Camelineae; Arabidopsis	.	.	c1475_g1_i1|m.701	55-426[-]	RNHX1_ARATH^RNHX1_ARATH^Q:6-114,H:503-611^30.28%ID^E:6e-12^RecName: Full=Putative ribonuclease H protein At1g65750;^Eukaryota; Viridiplantae; Streptophyta; Embryophyta; Tracheophyta; Spermatophyta; Magnoliophyta; eudicotyledons; Gunneridae; Pentapetalae; rosids; malvids; Brassicales; Brassicaceae; Camelineae; Arabidopsis	.	PF13456.1^RVT_3^Reverse transcriptase-like^5-88^E:2.8e-26	.	.	.	GO:0046872^molecular_function^metal ion binding`GO:0003676^molecular_function^nucleic acid binding`GO:0004523^molecular_function^RNA-DNA hybrid ribonuclease activity	.	.	.
c1479_g1	c1479_g1_i1	NAGS2_ARATH^NAGS2_ARATH^Q:259-8,H:504-587^83.33%ID^E:4e-42^RecName: Full=Probable amino-acid acetyltransferase NAGS2, chloroplastic;^Eukaryota; Viridiplantae; Streptophyta; Embryophyta; Tracheophyta; Spermatophyta; Magnoliophyta; eudicotyledons; Gunneridae; Pentapetalae; rosids; malvids; Brassicales; Brassicaceae; Camelineae; Arabidopsis	.	.	c1479_g1_i1|m.705	2-274[-]	NAGS2_ARATH^NAGS2_ARATH^Q:6-89,H:504-587^83.33%ID^E:4e-42^RecName: Full=Probable amino-acid acetyltransferase NAGS2, chloroplastic;^Eukaryota; Viridiplantae; Streptophyta; Embryophyta; Tracheophyta; Spermatophyta; Magnoliophyta; eudicotyledons; Gunneridae; Pentapetalae; rosids; malvids; Brassicales; Brassicaceae; Camelineae; Arabidopsis	.	PF00583.19^Acetyltransf_1^Acetyltransferase (GNAT) family^6-67^E:1.1e-10`PF13508.1^Acetyltransf_7^Acetyltransferase (GNAT) domain^6-75^E:1.9e-06`PF13673.1^Acetyltransf_10^Acetyltransferase (GNAT) domain^9-74^E:0.0001	.	.	.	GO:0009507^cellular_component^chloroplast`GO:0004042^molecular_function^acetyl-CoA:L-glutamate N-acetyltransferase activity`GO:0006526^biological_process^arginine biosynthetic process	GO:0008080^molecular_function^N-acetyltransferase activity	.	.
c1484_g1	c1484_g1_i1	SUWA_DROME^SUWA_DROME^Q:138-293,H:45-96^40.38%ID^E:1e-05^RecName: Full=Protein suppressor of white apricot;^Eukaryota; Metazoa; Ecdysozoa; Arthropoda; Hexapoda; Insecta; Pterygota; Neoptera; Endopterygota; Diptera; Brachycera; Muscomorpha; Ephydroidea; Drosophilidae; Drosophila; Sophophora	.	.	c1484_g1_i1|m.706	3-299[+]	SUWA_DROME^SUWA_DROME^Q:46-97,H:45-96^40.38%ID^E:1e-05^RecName: Full=Protein suppressor of white apricot;^Eukaryota; Metazoa; Ecdysozoa; Arthropoda; Hexapoda; Insecta; Pterygota; Neoptera; Endopterygota; Diptera; Brachycera; Muscomorpha; Ephydroidea; Drosophilidae; Drosophila; Sophophora	.	PF09750.4^DRY_EERY^Alternative splicing regulator^60-97^E:3.6e-10	.	.	.	GO:0016607^cellular_component^nuclear speck`GO:0003723^molecular_function^RNA binding`GO:0006397^biological_process^mRNA processing`GO:0006355^biological_process^regulation of transcription, DNA-templated`GO:0008380^biological_process^RNA splicing`GO:0006351^biological_process^transcription, DNA-templated	.	.	.
c1487_g1	c1487_g1_i1	.	.	.	.	.	.	.	.	.	.	.	.	.	.	.
c1489_g1	c1489_g1_i1	.	.	.	.	.	.	.	.	.	.	.	.	.	.	.
c1492_g1	c1492_g1_i1	.	.	.	.	.	.	.	.	.	.	.	.	.	.	.
c1494_g1	c1494_g1_i1	.	.	.	c1494_g1_i1|m.708	3-299[+]	.	.	PF13716.1^CRAL_TRIO_2^Divergent CRAL/TRIO domain^35-96^E:1.6e-10	.	.	.	.	.	.	.
c1495_g1	c1495_g1_i1	.	.	.	c1495_g1_i1|m.709	1-291[-]	.	.	PF04724.8^Glyco_transf_17^Glycosyltransferase family 17^1-97^E:4.3e-47	.	.	.	.	GO:0003830^molecular_function^beta-1,4-mannosylglycoprotein 4-beta-N-acetylglucosaminyltransferase activity`GO:0006487^biological_process^protein N-linked glycosylation`GO:0016020^cellular_component^membrane	.	.
c1495_g1	c1495_g1_i1	.	.	.	c1495_g1_i1|m.710	3-167[+]	.	.	.	.	.	.	.	.	.	.
c1496_g1	c1496_g1_i1	SRF7_ARATH^SRF7_ARATH^Q:267-1,H:59-147^64.04%ID^E:3e-32^RecName: Full=Protein STRUBBELIG-RECEPTOR FAMILY 7;^Eukaryota; Viridiplantae; Streptophyta; Embryophyta; Tracheophyta; Spermatophyta; Magnoliophyta; eudicotyledons; Gunneridae; Pentapetalae; rosids; malvids; Brassicales; Brassicaceae; Camelineae; Arabidopsis	.	.	c1496_g1_i1|m.711	1-282[-]	SRF7_ARATH^SRF7_ARATH^Q:6-94,H:59-147^64.04%ID^E:3e-32^RecName: Full=Protein STRUBBELIG-RECEPTOR FAMILY 7;^Eukaryota; Viridiplantae; Streptophyta; Embryophyta; Tracheophyta; Spermatophyta; Magnoliophyta; eudicotyledons; Gunneridae; Pentapetalae; rosids; malvids; Brassicales; Brassicaceae; Camelineae; Arabidopsis	.	PF13504.1^LRR_7^Leucine rich repeat^15-23^E:1100`PF13516.1^LRR_6^Leucine Rich repeat^41-56^E:0.3`PF13504.1^LRR_7^Leucine rich repeat^43-59^E:9.5`PF00560.28^LRR_1^Leucine Rich Repeat^44-61^E:1.4`PF00560.28^LRR_1^Leucine Rich Repeat^65-84^E:0.3`PF13504.1^LRR_7^Leucine rich repeat^65-81^E:1.6	.	.	COG0515^Serine Threonine protein kinase	GO:0005829^cellular_component^cytosol`GO:0016021^cellular_component^integral component of membrane`GO:0005634^cellular_component^nucleus`GO:0005886^cellular_component^plasma membrane`GO:0005524^molecular_function^ATP binding`GO:0004672^molecular_function^protein kinase activity	GO:0005515^molecular_function^protein binding	.	.
c1499_g1	c1499_g1_i1	.	.	.	.	.	.	.	.	.	.	.	.	.	.	.
c1500_g1	c1500_g1_i1	PEX1_ARATH^PEX1_ARATH^Q:368-42,H:632-740^59.63%ID^E:1e-15^RecName: Full=Peroxisome biogenesis protein 1;^Eukaryota; Viridiplantae; Streptophyta; Embryophyta; Tracheophyta; Spermatophyta; Magnoliophyta; eudicotyledons; Gunneridae; Pentapetalae; rosids; malvids; Brassicales; Brassicaceae; Camelineae; Arabidopsis	.	.	c1500_g1_i1|m.714	3-368[-]	PEX1_ARATH^PEX1_ARATH^Q:1-122,H:632-753^59.84%ID^E:2e-31^RecName: Full=Peroxisome biogenesis protein 1;^Eukaryota; Viridiplantae; Streptophyta; Embryophyta; Tracheophyta; Spermatophyta; Magnoliophyta; eudicotyledons; Gunneridae; Pentapetalae; rosids; malvids; Brassicales; Brassicaceae; Camelineae; Arabidopsis	.	PF00004.24^AAA^ATPase family associated with various cellular activities (AAA)^14-111^E:3.1e-08	.	.	COG0464^Aaa atpase	GO:0005778^cellular_component^peroxisomal membrane`GO:0005524^molecular_function^ATP binding`GO:0042623^molecular_function^ATPase activity, coupled`GO:0006635^biological_process^fatty acid beta-oxidation`GO:0016558^biological_process^protein import into peroxisome matrix	GO:0005524^molecular_function^ATP binding	.	.
c1505_g1	c1505_g1_i1	.	.	.	c1505_g1_i1|m.715	3-488[+]	.	.	.	.	.	.	.	.	.	.
c1506_g1	c1506_g1_i1	CRY2_ARATH^CRY2_ARATH^Q:309-1,H:121-225^60.38%ID^E:2e-32^RecName: Full=Cryptochrome-2;^Eukaryota; Viridiplantae; Streptophyta; Embryophyta; Tracheophyta; Spermatophyta; Magnoliophyta; eudicotyledons; Gunneridae; Pentapetalae; rosids; malvids; Brassicales; Brassicaceae; Camelineae; Arabidopsis	.	.	c1506_g1_i1|m.717	1-312[-]	CRY2_ARATH^CRY2_ARATH^Q:2-104,H:121-225^60.38%ID^E:2e-32^RecName: Full=Cryptochrome-2;^Eukaryota; Viridiplantae; Streptophyta; Embryophyta; Tracheophyta; Spermatophyta; Magnoliophyta; eudicotyledons; Gunneridae; Pentapetalae; rosids; malvids; Brassicales; Brassicaceae; Camelineae; Arabidopsis	.	.	.	.	COG0415^deoxyribo-dipyrimidine photolyase	GO:0005634^cellular_component^nucleus`GO:0005773^cellular_component^vacuole`GO:0005524^molecular_function^ATP binding`GO:0009882^molecular_function^blue light photoreceptor activity`GO:0003913^molecular_function^DNA photolyase activity`GO:0042802^molecular_function^identical protein binding`GO:0042803^molecular_function^protein homodimerization activity`GO:0009785^biological_process^blue light si…	.	.	.
c1515_g1	c1515_g1_i1	RL32_ERYLH^RL32_ERYLH^Q:82-213,H:1-43^50%ID^E:5e-07^RecName: Full=50S ribosomal protein L32 {ECO:0000255|HAMAP-Rule:MF_00340};^Bacteria; Proteobacteria; Alphaproteobacteria; Sphingomonadales; Erythrobacteraceae; Erythrobacter	.	.	c1515_g1_i1|m.720	1-264[-]	.	.	.	.	.	.	.	.	.	.
c1517_g1	c1517_g1_i1	.	.	.	.	.	.	.	.	.	.	.	.	.	.	.
c1521_g1	c1521_g1_i1	.	.	.	c1521_g1_i1|m.725	36-212[+]	.	.	.	.	.	.	.	.	.	.
c1524_g1	c1524_g1_i1	BAG7_ARATH^BAG7_ARATH^Q:246-1,H:275-359^63.53%ID^E:1e-11^RecName: Full=BAG family molecular chaperone regulator 7;^Eukaryota; Viridiplantae; Streptophyta; Embryophyta; Tracheophyta; Spermatophyta; Magnoliophyta; eudicotyledons; Gunneridae; Pentapetalae; rosids; malvids; Brassicales; Brassicaceae; Camelineae; Arabidopsis	.	.	c1524_g1_i1|m.727	1-279[-]	BAG7_ARATH^BAG7_ARATH^Q:12-93,H:275-359^63.53%ID^E:2e-28^RecName: Full=BAG family molecular chaperone regulator 7;^Eukaryota; Viridiplantae; Streptophyta; Embryophyta; Tracheophyta; Spermatophyta; Magnoliophyta; eudicotyledons; Gunneridae; Pentapetalae; rosids; malvids; Brassicales; Brassicaceae; Camelineae; Arabidopsis	.	PF00612.22^IQ^IQ calmodulin-binding motif^39-55^E:0.0011	.	.	.	GO:0005783^cellular_component^endoplasmic reticulum`GO:0005886^cellular_component^plasma membrane`GO:0009506^cellular_component^plasmodesma`GO:0070417^biological_process^cellular response to cold`GO:0034605^biological_process^cellular response to heat`GO:0034620^biological_process^cellular response to unfolded protein`GO:0006457^biological_process^protein folding	GO:0005515^molecular_function^protein binding	.	.
c1526_g1	c1526_g1_i1	.	.	.	c1526_g1_i1|m.728	2-340[-]	.	.	.	.	.	.	.	.	.	.
c1529_g1	c1529_g1_i1	.	.	.	.	.	.	.	.	.	.	.	.	.	.	.
c1536_g1	c1536_g1_i1	.	.	.	c1536_g1_i1|m.729	1-228[-]	.	.	.	.	.	.	.	.	.	.
c1539_g1	c1539_g1_i2	.	.	.	.	.	.	.	.	.	.	.	.	.	.	.
c1540_g1	c1540_g1_i1	PFD6_MOUSE^PFD6_MOUSE^Q:270-7,H:5-92^48.86%ID^E:9e-20^RecName: Full=Prefoldin subunit 6;^Eukaryota; Metazoa; Chordata; Craniata; Vertebrata; Euteleostomi; Mammalia; Eutheria; Euarchontoglires; Glires; Rodentia; Sciurognathi; Muroidea; Muridae; Murinae; Mus; Mus	.	.	c1540_g1_i1|m.731	1-300[-]	PFD6_MOUSE^PFD6_MOUSE^Q:11-98,H:5-92^48.86%ID^E:4e-20^RecName: Full=Prefoldin subunit 6;^Eukaryota; Metazoa; Chordata; Craniata; Vertebrata; Euteleostomi; Mammalia; Eutheria; Euarchontoglires; Glires; Rodentia; Sciurognathi; Muroidea; Muridae; Murinae; Mus; Mus	.	PF01920.15^Prefoldin_2^Prefoldin subunit^17-98^E:1.6e-23	.	.	COG1382^Molecular chaperone capable of stabilizing a range of proteins. Seems to fulfill an ATP-independent, HSP70-like function in archaeal de novo protein folding (By similarity)	GO:0005634^cellular_component^nucleus`GO:0016272^cellular_component^prefoldin complex`GO:0051131^biological_process^chaperone-mediated protein complex assembly`GO:0006457^biological_process^protein folding	GO:0051082^molecular_function^unfolded protein binding`GO:0006457^biological_process^protein folding`GO:0016272^cellular_component^prefoldin complex	.	.
c1541_g1	c1541_g1_i1	PMTB_ARATH^PMTB_ARATH^Q:3-305,H:545-645^77.23%ID^E:2e-54^RecName: Full=Probable methyltransferase PMT11;^Eukaryota; Viridiplantae; Streptophyta; Embryophyta; Tracheophyta; Spermatophyta; Magnoliophyta; eudicotyledons; Gunneridae; Pentapetalae; rosids; malvids; Brassicales; Brassicaceae; Camelineae; Arabidopsis	.	.	c1541_g1_i1|m.734	3-305[+]	PMTB_ARATH^PMTB_ARATH^Q:1-101,H:545-645^77.23%ID^E:2e-54^RecName: Full=Probable methyltransferase PMT11;^Eukaryota; Viridiplantae; Streptophyta; Embryophyta; Tracheophyta; Spermatophyta; Magnoliophyta; eudicotyledons; Gunneridae; Pentapetalae; rosids; malvids; Brassicales; Brassicaceae; Camelineae; Arabidopsis	.	PF03141.11^Methyltransf_29^Putative S-adenosyl-L-methionine-dependent methyltransferase^2-100^E:6.3e-54	.	.	.	GO:0005768^cellular_component^endosome`GO:0005794^cellular_component^Golgi apparatus`GO:0000139^cellular_component^Golgi membrane`GO:0016021^cellular_component^integral component of membrane`GO:0005802^cellular_component^trans-Golgi network`GO:0008168^molecular_function^methyltransferase activity	GO:0008168^molecular_function^methyltransferase activity	.	.
c1547_g1	c1547_g1_i1	RNG1A_ARATH^RNG1A_ARATH^Q:333-37,H:364-461^43%ID^E:1e-15^RecName: Full=Putative E3 ubiquitin-protein ligase RING1a;^Eukaryota; Viridiplantae; Streptophyta; Embryophyta; Tracheophyta; Spermatophyta; Magnoliophyta; eudicotyledons; Gunneridae; Pentapetalae; rosids; malvids; Brassicales; Brassicaceae; Camelineae; Arabidopsis	.	.	c1547_g1_i1|m.735	1-333[-]	RNG1A_ARATH^RNG1A_ARATH^Q:1-99,H:364-461^43%ID^E:1e-15^RecName: Full=Putative E3 ubiquitin-protein ligase RING1a;^Eukaryota; Viridiplantae; Streptophyta; Embryophyta; Tracheophyta; Spermatophyta; Magnoliophyta; eudicotyledons; Gunneridae; Pentapetalae; rosids; malvids; Brassicales; Brassicaceae; Camelineae; Arabidopsis	.	.	.	.	.	GO:0005634^cellular_component^nucleus`GO:0035102^cellular_component^PRC1 complex`GO:0016874^molecular_function^ligase activity`GO:0008270^molecular_function^zinc ion binding`GO:0001709^biological_process^cell fate determination`GO:0016568^biological_process^chromatin modification`GO:0010076^biological_process^maintenance of floral meristem identity`GO:0010077^biological_process^maintenance of inf…	.	.	.
c1548_g1	c1548_g1_i1	.	.	.	.	.	.	.	.	.	.	.	.	.	.	.
c1551_g1	c1551_g1_i1	TPPC3_RAT^TPPC3_RAT^Q:2-256,H:51-130^63.53%ID^E:2e-29^RecName: Full=Trafficking protein particle complex subunit 3;^Eukaryota; Metazoa; Chordata; Craniata; Vertebrata; Euteleostomi; Mammalia; Eutheria; Euarchontoglires; Glires; Rodentia; Sciurognathi; Muroidea; Muridae; Murinae; Rattus	.	.	c1551_g1_i1|m.739	2-256[+]	TPPC3_RAT^TPPC3_RAT^Q:1-85,H:51-130^63.53%ID^E:2e-29^RecName: Full=Trafficking protein particle complex subunit 3;^Eukaryota; Metazoa; Chordata; Craniata; Vertebrata; Euteleostomi; Mammalia; Eutheria; Euarchontoglires; Glires; Rodentia; Sciurognathi; Muroidea; Muridae; Murinae; Rattus	.	PF04051.11^TRAPP^Transport protein particle (TRAPP) component^1-85^E:1.8e-14	.	.	.	GO:0005829^cellular_component^cytosol`GO:0005783^cellular_component^endoplasmic reticulum`GO:0000139^cellular_component^Golgi membrane`GO:0030008^cellular_component^TRAPP complex`GO:0006888^biological_process^ER to Golgi vesicle-mediated transport	.	.	.
c1552_g1	c1552_g1_i1	SYAP_ORYSI^SYAP_ORYSI^Q:250-83,H:247-302^89.29%ID^E:2e-39^RecName: Full=Probable alanine--tRNA ligase, chloroplastic {ECO:0000255|HAMAP-Rule:MF_03134};^Eukaryota; Viridiplantae; Streptophyta; Embryophyta; Tracheophyta; Spermatophyta; Magnoliophyta; Liliopsida; Poales; Poaceae; BEP clade; Ehrhartoideae; Oryzeae; Oryza`SYAP_ORYSI^SYAP_ORYSI^Q:87-1,H:301-329^93.1%ID^E:2e-39^RecName: Full=Probable al…	.	.	c1552_g1_i1|m.742	77-250[-]	SYAP_SORBI^SYAP_SORBI^Q:1-56,H:211-266^89.29%ID^E:8e-33^RecName: Full=Probable alanine--tRNA ligase, chloroplastic {ECO:0000255|HAMAP-Rule:MF_03134};^Eukaryota; Viridiplantae; Streptophyta; Embryophyta; Tracheophyta; Spermatophyta; Magnoliophyta; Liliopsida; Poales; Poaceae; PACMAD clade; Panicoideae; Andropogoneae; Sorghum	.	PF01411.14^tRNA-synt_2c^tRNA synthetases class II (A)^2-56^E:2.7e-15	.	.	COG0013^Catalyzes the attachment of alanine to tRNA(Ala) in a two-step reaction alanine is first activated by ATP to form Ala- AMP and then transferred to the acceptor end of tRNA(Ala). Also edits incorrectly charged Ser-tRNA(Ala) and Gly-tRNA(Ala) via its editing domain (By similarity)	GO:0009570^cellular_component^chloroplast stroma`GO:0016020^cellular_component^membrane`GO:0005739^cellular_component^mitochondrion`GO:0004813^molecular_function^alanine-tRNA ligase activity`GO:0005524^molecular_function^ATP binding`GO:0000049^molecular_function^tRNA binding`GO:0008270^molecular_function^zinc ion binding`GO:0006419^biological_process^alanyl-tRNA aminoacylation`GO:0009793^biologic…	GO:0000166^molecular_function^nucleotide binding`GO:0004813^molecular_function^alanine-tRNA ligase activity`GO:0005524^molecular_function^ATP binding`GO:0006419^biological_process^alanyl-tRNA aminoacylation	.	.
c1556_g1	c1556_g1_i1	.	.	.	c1556_g1_i1|m.743	152-439[-]	FLXL3_ARATH^FLXL3_ARATH^Q:6-61,H:185-239^57.14%ID^E:4e-10^RecName: Full=Protein FLX-like 3;^Eukaryota; Viridiplantae; Streptophyta; Embryophyta; Tracheophyta; Spermatophyta; Magnoliophyta; eudicotyledons; Gunneridae; Pentapetalae; rosids; malvids; Brassicales; Brassicaceae; Camelineae; Arabidopsis	.	.	.	.	.	GO:0030154^biological_process^cell differentiation`GO:0009908^biological_process^flower development	.	.	.
c1564_g1	c1564_g1_i1	CADH1_OCIBA^CADH1_OCIBA^Q:562-2,H:89-275^88.24%ID^E:5e-105^RecName: Full=Cinnamyl alcohol dehydrogenase 1;^Eukaryota; Viridiplantae; Streptophyta; Embryophyta; Tracheophyta; Spermatophyta; Magnoliophyta; eudicotyledons; Gunneridae; Pentapetalae; asterids; lamiids; Lamiales; Lamiaceae; Nepetoideae; Ocimeae; Ocimum	.	.	c1564_g1_i1|m.745	2-562[-]	CADH1_OCIBA^CADH1_OCIBA^Q:1-187,H:89-275^88.24%ID^E:5e-105^RecName: Full=Cinnamyl alcohol dehydrogenase 1;^Eukaryota; Viridiplantae; Streptophyta; Embryophyta; Tracheophyta; Spermatophyta; Magnoliophyta; eudicotyledons; Gunneridae; Pentapetalae; asterids; lamiids; Lamiales; Lamiaceae; Nepetoideae; Ocimeae; Ocimum	.	PF08240.7^ADH_N^Alcohol dehydrogenase GroES-like domain^3-61^E:5.1e-05`PF00107.21^ADH_zinc_N^Zinc-binding dehydrogenase^103-187^E:1.8e-14	.	.	.	GO:0045551^molecular_function^cinnamyl-alcohol dehydrogenase activity`GO:0052747^molecular_function^sinapyl alcohol dehydrogenase activity`GO:0008270^molecular_function^zinc ion binding`GO:0009699^biological_process^phenylpropanoid biosynthetic process	GO:0016491^molecular_function^oxidoreductase activity`GO:0055114^biological_process^oxidation-reduction process`GO:0008270^molecular_function^zinc ion binding	.	.
c1565_g1	c1565_g1_i1	PUP3_ARATH^PUP3_ARATH^Q:248-3,H:245-326^62.2%ID^E:5e-21^RecName: Full=Purine permease 3;^Eukaryota; Viridiplantae; Streptophyta; Embryophyta; Tracheophyta; Spermatophyta; Magnoliophyta; eudicotyledons; Gunneridae; Pentapetalae; rosids; malvids; Brassicales; Brassicaceae; Camelineae; Arabidopsis	.	.	.	.	.	.	.	.	.	.	GO:0016021^cellular_component^integral component of membrane`GO:0016020^cellular_component^membrane`GO:0005345^molecular_function^purine nucleobase transmembrane transporter activity`GO:0006863^biological_process^purine nucleobase transport	.	.	.
c1569_g1	c1569_g1_i1	.	.	.	.	.	.	.	.	.	.	.	.	.	.	.
c1571_g1	c1571_g1_i1	WRK19_ARATH^WRK19_ARATH^Q:255-16,H:1083-1159^33.75%ID^E:4e-07^RecName: Full=Probable WRKY transcription factor 19;^Eukaryota; Viridiplantae; Streptophyta; Embryophyta; Tracheophyta; Spermatophyta; Magnoliophyta; eudicotyledons; Gunneridae; Pentapetalae; rosids; malvids; Brassicales; Brassicaceae; Camelineae; Arabidopsis	.	.	c1571_g1_i1|m.751	1-255[-]	WRK19_ARATH^WRK19_ARATH^Q:1-80,H:1083-1159^33.75%ID^E:4e-07^RecName: Full=Probable WRKY transcription factor 19;^Eukaryota; Viridiplantae; Streptophyta; Embryophyta; Tracheophyta; Spermatophyta; Magnoliophyta; eudicotyledons; Gunneridae; Pentapetalae; rosids; malvids; Brassicales; Brassicaceae; Camelineae; Arabidopsis	.	.	.	.	COG0515^Serine Threonine protein kinase	GO:0009941^cellular_component^chloroplast envelope`GO:0005634^cellular_component^nucleus`GO:0043531^molecular_function^ADP binding`GO:0005524^molecular_function^ATP binding`GO:0004674^molecular_function^protein serine/threonine kinase activity`GO:0043565^molecular_function^sequence-specific DNA binding`GO:0003700^molecular_function^sequence-specific DNA binding transcription factor activity`GO:00…	.	.	.
c1572_g1	c1572_g1_i1	MSH4_HUMAN^MSH4_HUMAN^Q:39-236,H:463-528^50%ID^E:7e-15^RecName: Full=MutS protein homolog 4;^Eukaryota; Metazoa; Chordata; Craniata; Vertebrata; Euteleostomi; Mammalia; Eutheria; Euarchontoglires; Primates; Haplorrhini; Catarrhini; Hominidae; Homo	.	.	.	.	.	.	.	.	.	COG0249^that it carries out the mismatch recognition step. This protein has a weak ATPase activity (By similarity)	GO:0005634^cellular_component^nucleus`GO:0000795^cellular_component^synaptonemal complex`GO:0005524^molecular_function^ATP binding`GO:0003677^molecular_function^DNA binding`GO:0008094^molecular_function^DNA-dependent ATPase activity`GO:0030983^molecular_function^mismatched DNA binding`GO:0006200^biological_process^ATP catabolic process`GO:0051026^biological_process^chiasma assembly`GO:0007292^bio…	.	.	.
c1573_g1	c1573_g1_i1	SSY1_SOLTU^SSY1_SOLTU^Q:449-3,H:294-442^83.22%ID^E:4e-83^RecName: Full=Soluble starch synthase 1, chloroplastic/amyloplastic;^Eukaryota; Viridiplantae; Streptophyta; Embryophyta; Tracheophyta; Spermatophyta; Magnoliophyta; eudicotyledons; Gunneridae; Pentapetalae; asterids; lamiids; Solanales; Solanaceae; Solanoideae; Solaneae; Solanum	.	.	c1573_g1_i1|m.752	3-452[-]	SSY1_SOLTU^SSY1_SOLTU^Q:2-150,H:294-442^83.22%ID^E:4e-83^RecName: Full=Soluble starch synthase 1, chloroplastic/amyloplastic;^Eukaryota; Viridiplantae; Streptophyta; Embryophyta; Tracheophyta; Spermatophyta; Magnoliophyta; eudicotyledons; Gunneridae; Pentapetalae; asterids; lamiids; Solanales; Solanaceae; Solanoideae; Solaneae; Solanum	.	PF08323.6^Glyco_transf_5^Starch synthase catalytic domain^2-98^E:2.2e-20	.	.	.	GO:0009501^cellular_component^amyloplast`GO:0009570^cellular_component^chloroplast stroma`GO:0009011^molecular_function^starch synthase activity`GO:0010021^biological_process^amylopectin biosynthetic process`GO:0019375^biological_process^galactolipid biosynthetic process`GO:0000023^biological_process^maltose metabolic process`GO:0043085^biological_process^positive regulation of catalytic activity…	.	.	.
c1574_g1	c1574_g1_i1	.	.	.	c1574_g1_i1|m.754	178-333[+]	.	.	.	.	.	.	.	.	.	.
c1575_g1	c1575_g1_i1	.	.	.	.	.	.	.	.	.	.	.	.	.	.	.
c1580_g1	c1580_g1_i2	.	.	.	c1580_g1_i2|m.757	30-272[+]	.	.	.	.	.	.	.	.	.	.
c1586_g1	c1586_g1_i1	.	.	.	.	.	.	.	.	.	.	.	.	.	.	.
c1589_g1	c1589_g1_i1	U496A_ORYSJ^U496A_ORYSJ^Q:282-7,H:62-153^53.26%ID^E:8e-27^RecName: Full=UPF0496 protein 1;^Eukaryota; Viridiplantae; Streptophyta; Embryophyta; Tracheophyta; Spermatophyta; Magnoliophyta; Liliopsida; Poales; Poaceae; BEP clade; Ehrhartoideae; Oryzeae; Oryza	.	.	c1589_g1_i1|m.759	55-282[+]	.	.	.	.	.	.	.	.	.	.
c1591_g1	c1591_g1_i1	NLTPA_ARATH^NLTPA_ARATH^Q:88-297,H:5-74^35.71%ID^E:4e-10^RecName: Full=Non-specific lipid-transfer protein 10;^Eukaryota; Viridiplantae; Streptophyta; Embryophyta; Tracheophyta; Spermatophyta; Magnoliophyta; eudicotyledons; Gunneridae; Pentapetalae; rosids; malvids; Brassicales; Brassicaceae; Camelineae; Arabidopsis	.	.	.	.	.	.	.	.	.	.	GO:0005886^cellular_component^plasma membrane`GO:0008289^molecular_function^lipid binding`GO:0006869^biological_process^lipid transport	.	.	.
c1598_g1	c1598_g1_i1	.	.	.	c1598_g1_i1|m.762	3-308[+]	.	.	.	.	.	.	.	.	.	.
c1600_g1	c1600_g1_i1	.	.	.	.	.	.	.	.	.	.	.	.	.	.	.
c1601_g1	c1601_g1_i1	C84A1_ARATH^C84A1_ARATH^Q:226-2,H:148-222^72%ID^E:5e-32^RecName: Full=Cytochrome P450 84A1;^Eukaryota; Viridiplantae; Streptophyta; Embryophyta; Tracheophyta; Spermatophyta; Magnoliophyta; eudicotyledons; Gunneridae; Pentapetalae; rosids; malvids; Brassicales; Brassicaceae; Camelineae; Arabidopsis	.	.	.	.	.	.	.	.	.	COG2124^Cytochrome p450	GO:0005783^cellular_component^endoplasmic reticulum`GO:0016021^cellular_component^integral component of membrane`GO:0020037^molecular_function^heme binding`GO:0005506^molecular_function^iron ion binding`GO:0004497^molecular_function^monooxygenase activity`GO:0016705^molecular_function^oxidoreductase activity, acting on paired donors, with incorporation or reduction of molecular oxygen`GO:0009809^…	.	.	.
c1602_g1	c1602_g1_i1	NUP1_ARATH^NUP1_ARATH^Q:370-17,H:227-356^40.91%ID^E:1e-13^RecName: Full=Nuclear pore complex protein NUP1;^Eukaryota; Viridiplantae; Streptophyta; Embryophyta; Tracheophyta; Spermatophyta; Magnoliophyta; eudicotyledons; Gunneridae; Pentapetalae; rosids; malvids; Brassicales; Brassicaceae; Camelineae; Arabidopsis	.	.	c1602_g1_i1|m.771	14-376[-]	NUP1_ARATH^NUP1_ARATH^Q:3-120,H:227-356^40.91%ID^E:2e-19^RecName: Full=Nuclear pore complex protein NUP1;^Eukaryota; Viridiplantae; Streptophyta; Embryophyta; Tracheophyta; Spermatophyta; Magnoliophyta; eudicotyledons; Gunneridae; Pentapetalae; rosids; malvids; Brassicales; Brassicaceae; Camelineae; Arabidopsis	.	.	.	.	.	GO:0005635^cellular_component^nuclear envelope`GO:0034399^cellular_component^nuclear periphery`GO:0005643^cellular_component^nuclear pore`GO:0006997^biological_process^nucleus organization`GO:0016973^biological_process^poly(A)+ mRNA export from nucleus	.	.	.
c1602_g1	c1602_g1_i1	NUP1_ARATH^NUP1_ARATH^Q:370-17,H:227-356^40.91%ID^E:1e-13^RecName: Full=Nuclear pore complex protein NUP1;^Eukaryota; Viridiplantae; Streptophyta; Embryophyta; Tracheophyta; Spermatophyta; Magnoliophyta; eudicotyledons; Gunneridae; Pentapetalae; rosids; malvids; Brassicales; Brassicaceae; Camelineae; Arabidopsis	.	.	c1602_g1_i1|m.772	1-189[+]	.	.	.	.	.	.	.	.	.	.
c1603_g1	c1603_g1_i1	.	.	.	.	.	.	.	.	.	.	.	.	.	.	.
c1605_g1	c1605_g1_i1	RL27_RAT^RL27_RAT^Q:40-258,H:1-73^68.49%ID^E:9e-27^RecName: Full=60S ribosomal protein L27;^Eukaryota; Metazoa; Chordata; Craniata; Vertebrata; Euteleostomi; Mammalia; Eutheria; Euarchontoglires; Glires; Rodentia; Sciurognathi; Muroidea; Muridae; Murinae; Rattus	.	.	c1605_g1_i1|m.778	1-261[+]	RL27_RAT^RL27_RAT^Q:14-86,H:1-73^68.49%ID^E:8e-27^RecName: Full=60S ribosomal protein L27;^Eukaryota; Metazoa; Chordata; Craniata; Vertebrata; Euteleostomi; Mammalia; Eutheria; Euarchontoglires; Glires; Rodentia; Sciurognathi; Muroidea; Muridae; Murinae; Rattus	.	PF00467.24^KOW^KOW motif^20-45^E:1.4e-06`PF01777.13^Ribosomal_L27e^Ribosomal L27e protein family^65-87^E:8e-05	.	.	COG2163^(ribosomal) protein	GO:0005840^cellular_component^ribosome`GO:0003735^molecular_function^structural constituent of ribosome`GO:0006412^biological_process^translation	GO:0003735^molecular_function^structural constituent of ribosome`GO:0006412^biological_process^translation`GO:0005622^cellular_component^intracellular`GO:0005840^cellular_component^ribosome	.	.
c1606_g1	c1606_g1_i1	.	.	.	.	.	.	.	.	.	.	.	.	.	.	.
c1606_g1	c1606_g1_i2	.	.	.	c1606_g1_i2|m.781	2-205[+]	.	.	.	.	.	.	.	.	.	.
c1607_g1	c1607_g1_i1	.	.	.	.	.	.	.	.	.	.	.	.	.	.	.
c1608_g1	c1608_g1_i1	.	.	.	c1608_g1_i1|m.782	182-349[-]	.	.	.	.	.	.	.	.	.	.
c1611_g1	c1611_g1_i1	KIN13_ARATH^KIN13_ARATH^Q:218-48,H:732-788^91.23%ID^E:1e-26^RecName: Full=Kinesin-13A;^Eukaryota; Viridiplantae; Streptophyta; Embryophyta; Tracheophyta; Spermatophyta; Magnoliophyta; eudicotyledons; Gunneridae; Pentapetalae; rosids; malvids; Brassicales; Brassicaceae; Camelineae; Arabidopsis	.	.	c1611_g1_i1|m.783	27-218[-]	KIN13_ARATH^KIN13_ARATH^Q:1-63,H:732-794^90.48%ID^E:7e-30^RecName: Full=Kinesin-13A;^Eukaryota; Viridiplantae; Streptophyta; Embryophyta; Tracheophyta; Spermatophyta; Magnoliophyta; eudicotyledons; Gunneridae; Pentapetalae; rosids; malvids; Brassicales; Brassicaceae; Camelineae; Arabidopsis	.	.	.	.	COG5059^Kinesin family member	GO:0005795^cellular_component^Golgi stack`GO:0005871^cellular_component^kinesin complex`GO:0005874^cellular_component^microtubule`GO:0005886^cellular_component^plasma membrane`GO:0005524^molecular_function^ATP binding`GO:0003777^molecular_function^microtubule motor activity`GO:0007018^biological_process^microtubule-based movement`GO:0010090^biological_process^trichome morphogenesis	.	.	.
c1613_g1	c1613_g1_i1	.	.	.	.	.	.	.	.	.	.	.	.	.	.	.
c1615_g1	c1615_g1_i1	.	.	.	c1615_g1_i1|m.784	22-456[-]	.	.	.	.	.	.	.	.	.	.
c1616_g1	c1616_g1_i1	.	.	.	c1616_g1_i1|m.787	3-278[-]	.	.	.	.	.	.	.	.	.	.
c1618_g1	c1618_g1_i1	.	.	.	.	.	.	.	.	.	.	.	.	.	.	.
c1621_g1	c1621_g1_i1	UBA2B_ARATH^UBA2B_ARATH^Q:399-22,H:120-254^51.85%ID^E:1e-33^RecName: Full=UBP1-associated protein 2B;^Eukaryota; Viridiplantae; Streptophyta; Embryophyta; Tracheophyta; Spermatophyta; Magnoliophyta; eudicotyledons; Gunneridae; Pentapetalae; rosids; malvids; Brassicales; Brassicaceae; Camelineae; Arabidopsis	.	.	c1621_g1_i1|m.789	1-408[-]	UBA2B_ARATH^UBA2B_ARATH^Q:4-129,H:120-254^51.85%ID^E:6e-44^RecName: Full=UBP1-associated protein 2B;^Eukaryota; Viridiplantae; Streptophyta; Embryophyta; Tracheophyta; Spermatophyta; Magnoliophyta; eudicotyledons; Gunneridae; Pentapetalae; rosids; malvids; Brassicales; Brassicaceae; Camelineae; Arabidopsis`UBA2B_ARATH^UBA2B_ARATH^Q:3-91,H:218-306^35.96%ID^E:2e-11^RecName: Full=UBP1-associated pro…	.	PF00076.17^RRM_1^RNA recognition motif. (a.k.a. RRM, RBD, or RNP domain)^14-81^E:6.3e-20`PF14259.1^RRM_6^RNA recognition motif (a.k.a. RRM, RBD, or RNP domain)^14-81^E:4.3e-18`PF13893.1^RRM_5^RNA recognition motif. (a.k.a. RRM, RBD, or RNP domain)^31-81^E:5.9e-06`PF00076.17^RRM_1^RNA recognition motif. (a.k.a. RRM, RBD, or RNP domain)^104-130^E:1.1e-05	.	.	COG0724^Rna-binding protein	GO:0005634^cellular_component^nucleus`GO:0000166^molecular_function^nucleotide binding`GO:0003723^molecular_function^RNA binding`GO:0008219^biological_process^cell death`GO:0006952^biological_process^defense response`GO:0009693^biological_process^ethylene biosynthetic process`GO:0010150^biological_process^leaf senescence	GO:0003676^molecular_function^nucleic acid binding	.	.
c1622_g1	c1622_g1_i1	.	.	.	c1622_g1_i1|m.793	3-356[-]	.	.	.	.	.	.	.	.	.	.
c1623_g1	c1623_g1_i1	.	.	.	.	.	.	.	.	.	.	.	.	.	.	.
c1625_g1	c1625_g1_i1	.	.	.	.	.	.	.	.	.	.	.	.	.	.	.
c1627_g1	c1627_g1_i1	.	.	.	c1627_g1_i1|m.797	1-273[-]	.	.	.	.	.	.	.	.	.	.
c1627_g1	c1627_g1_i2	.	.	.	c1627_g1_i2|m.800	1-276[-]	.	.	.	.	.	.	.	.	.	.
c1630_g1	c1630_g1_i1	.	.	.	c1630_g1_i1|m.802	1-252[-]	.	.	.	.	.	.	.	.	.	.
c1632_g1	c1632_g1_i1	WNK1_ARATH^WNK1_ARATH^Q:483-1,H:1-161^86.34%ID^E:3e-96^RecName: Full=Serine/threonine-protein kinase WNK1;^Eukaryota; Viridiplantae; Streptophyta; Embryophyta; Tracheophyta; Spermatophyta; Magnoliophyta; eudicotyledons; Gunneridae; Pentapetalae; rosids; malvids; Brassicales; Brassicaceae; Camelineae; Arabidopsis	.	.	c1632_g1_i1|m.805	1-150[+]	.	.	.	.	.	.	.	.	.	.
c1632_g1	c1632_g1_i1	WNK1_ARATH^WNK1_ARATH^Q:483-1,H:1-161^86.34%ID^E:3e-96^RecName: Full=Serine/threonine-protein kinase WNK1;^Eukaryota; Viridiplantae; Streptophyta; Embryophyta; Tracheophyta; Spermatophyta; Magnoliophyta; eudicotyledons; Gunneridae; Pentapetalae; rosids; malvids; Brassicales; Brassicaceae; Camelineae; Arabidopsis	.	.	c1632_g1_i1|m.804	1-483[-]	WNK1_ARATH^WNK1_ARATH^Q:1-161,H:1-161^86.34%ID^E:8e-97^RecName: Full=Serine/threonine-protein kinase WNK1;^Eukaryota; Viridiplantae; Streptophyta; Embryophyta; Tracheophyta; Spermatophyta; Magnoliophyta; eudicotyledons; Gunneridae; Pentapetalae; rosids; malvids; Brassicales; Brassicaceae; Camelineae; Arabidopsis	.	PF00069.20^Pkinase^Protein kinase domain^26-161^E:8.8e-27`PF07714.12^Pkinase_Tyr^Protein tyrosine kinase^26-161^E:4.7e-18	.	.	COG0515^Serine Threonine protein kinase	GO:0016020^cellular_component^membrane`GO:0005524^molecular_function^ATP binding`GO:0004672^molecular_function^protein kinase activity`GO:0004674^molecular_function^protein serine/threonine kinase activity`GO:0007623^biological_process^circadian rhythm`GO:0006468^biological_process^protein phosphorylation	GO:0004672^molecular_function^protein kinase activity`GO:0005524^molecular_function^ATP binding`GO:0006468^biological_process^protein phosphorylation	.	.
c1633_g1	c1633_g1_i1	ALA1_ARATH^ALA1_ARATH^Q:439-2,H:767-900^69.86%ID^E:1e-55^RecName: Full=Phospholipid-transporting ATPase 1;^Eukaryota; Viridiplantae; Streptophyta; Embryophyta; Tracheophyta; Spermatophyta; Magnoliophyta; eudicotyledons; Gunneridae; Pentapetalae; rosids; malvids; Brassicales; Brassicaceae; Camelineae; Arabidopsis	.	.	c1633_g1_i1|m.806	14-439[-]	ALA1_ARATH^ALA1_ARATH^Q:1-141,H:767-895^69.5%ID^E:4e-53^RecName: Full=Phospholipid-transporting ATPase 1;^Eukaryota; Viridiplantae; Streptophyta; Embryophyta; Tracheophyta; Spermatophyta; Magnoliophyta; eudicotyledons; Gunneridae; Pentapetalae; rosids; malvids; Brassicales; Brassicaceae; Camelineae; Arabidopsis	.	PF08282.7^Hydrolase_3^haloacid dehalogenase-like hydrolase^96-122^E:3e-05	.	.	COG0474^P-type atpase	GO:0016021^cellular_component^integral component of membrane`GO:0016020^cellular_component^membrane`GO:0005886^cellular_component^plasma membrane`GO:0005524^molecular_function^ATP binding`GO:0019829^molecular_function^cation-transporting ATPase activity`GO:0000287^molecular_function^magnesium ion binding`GO:0004012^molecular_function^phospholipid-translocating ATPase activity	.	.	.
c1634_g1	c1634_g1_i1	RRP36_BOTFB^RRP36_BOTFB^Q:395-6,H:127-255^41.67%ID^E:3e-20^RecName: Full=rRNA biogenesis protein rrp36;^Eukaryota; Fungi; Dikarya; Ascomycota; Pezizomycotina; Leotiomycetes; Helotiales; Sclerotiniaceae; Botrytis	.	.	c1634_g1_i1|m.808	3-446[-]	RRP36_BOTFB^RRP36_BOTFB^Q:18-147,H:127-255^41.67%ID^E:2e-20^RecName: Full=rRNA biogenesis protein rrp36;^Eukaryota; Fungi; Dikarya; Ascomycota; Pezizomycotina; Leotiomycetes; Helotiales; Sclerotiniaceae; Botrytis	.	PF06102.7^DUF947^Domain of unknown function (DUF947)^18-148^E:5.2e-35	.	.	.	GO:0005730^cellular_component^nucleolus`GO:0030529^cellular_component^ribonucleoprotein complex`GO:0006364^biological_process^rRNA processing	.	.	.
c1636_g1	c1636_g1_i1	.	.	.	.	.	.	.	.	.	.	.	.	.	.	.
c1637_g1	c1637_g1_i1	.	.	.	c1637_g1_i1|m.810	53-205[+]	.	.	.	.	.	.	.	.	.	.
c1638_g1	c1638_g1_i1	.	.	.	c1638_g1_i1|m.812	1-537[+]	.	.	.	.	.	.	.	.	.	.
c1641_g1	c1641_g1_i1	.	.	.	.	.	.	.	.	.	.	.	.	.	.	.
c1643_g1	c1643_g1_i1	CITX2_NICBE^CITX2_NICBE^Q:265-2,H:46-139^86.17%ID^E:1e-49^RecName: Full=Thioredoxin-like protein CITRX2, chloroplastic {ECO:0000303|PubMed:15131698};^Eukaryota; Viridiplantae; Streptophyta; Embryophyta; Tracheophyta; Spermatophyta; Magnoliophyta; eudicotyledons; Gunneridae; Pentapetalae; asterids; lamiids; Solanales; Solanaceae; Nicotianoideae; Nicotianeae; Nicotiana	.	.	c1643_g1_i1|m.813	2-310[-]	CITX2_NICBE^CITX2_NICBE^Q:16-103,H:46-139^86.17%ID^E:9e-50^RecName: Full=Thioredoxin-like protein CITRX2, chloroplastic {ECO:0000303|PubMed:15131698};^Eukaryota; Viridiplantae; Streptophyta; Embryophyta; Tracheophyta; Spermatophyta; Magnoliophyta; eudicotyledons; Gunneridae; Pentapetalae; asterids; lamiids; Solanales; Solanaceae; Nicotianoideae; Nicotianeae; Nicotiana	.	PF00085.15^Thioredoxin^Thioredoxin^40-101^E:1.5e-12	.	.	.	GO:0009507^cellular_component^chloroplast`GO:0015035^molecular_function^protein disulfide oxidoreductase activity`GO:0008219^biological_process^cell death`GO:0045454^biological_process^cell redox homeostasis`GO:0006952^biological_process^defense response`GO:0006662^biological_process^glycerol ether metabolic process`GO:0034051^biological_process^negative regulation of plant-type hypersensitive re…	GO:0045454^biological_process^cell redox homeostasis	.	.
c1647_g1	c1647_g1_i1	.	.	.	c1647_g1_i1|m.815	63-296[+]	.	.	.	.	.	.	.	.	.	.
c1650_g1	c1650_g1_i1	DDX50_HUMAN^DDX50_HUMAN^Q:14-250,H:357-436^53.75%ID^E:2e-23^RecName: Full=ATP-dependent RNA helicase DDX50;^Eukaryota; Metazoa; Chordata; Craniata; Vertebrata; Euteleostomi; Mammalia; Eutheria; Euarchontoglires; Primates; Haplorrhini; Catarrhini; Hominidae; Homo	.	.	c1650_g1_i1|m.816	2-250[+]	DDX50_HUMAN^DDX50_HUMAN^Q:5-83,H:357-436^53.75%ID^E:2e-23^RecName: Full=ATP-dependent RNA helicase DDX50;^Eukaryota; Metazoa; Chordata; Craniata; Vertebrata; Euteleostomi; Mammalia; Eutheria; Euarchontoglires; Primates; Haplorrhini; Catarrhini; Hominidae; Homo	.	.	.	.	COG0513^atp-dependent rna helicase	GO:0016020^cellular_component^membrane`GO:0005730^cellular_component^nucleolus`GO:0005886^cellular_component^plasma membrane`GO:0005524^molecular_function^ATP binding`GO:0004386^molecular_function^helicase activity`GO:0044822^molecular_function^poly(A) RNA binding	.	.	.
c1654_g1	c1654_g1_i1	.	.	.	.	.	.	.	.	.	.	.	.	.	.	.
c1657_g1	c1657_g1_i1	.	.	.	.	.	.	.	.	.	.	.	.	.	.	.
c1662_g1	c1662_g1_i1	.	.	.	.	.	.	.	.	.	.	.	.	.	.	.
c1663_g1	c1663_g1_i1	.	.	.	c1663_g1_i1|m.819	2-247[-]	.	.	.	.	.	.	.	.	.	.
c1665_g1	c1665_g1_i1	.	.	.	.	.	.	.	.	.	.	.	.	.	.	.
c1669_g1	c1669_g1_i1	.	.	.	.	.	.	.	.	.	.	.	.	.	.	.
c1671_g1	c1671_g1_i1	GEM_ARATH^GEM_ARATH^Q:216-1,H:66-135^48.65%ID^E:2e-06^RecName: Full=GLABRA2 expression modulator;^Eukaryota; Viridiplantae; Streptophyta; Embryophyta; Tracheophyta; Spermatophyta; Magnoliophyta; eudicotyledons; Gunneridae; Pentapetalae; rosids; malvids; Brassicales; Brassicaceae; Camelineae; Arabidopsis	.	.	c1671_g1_i1|m.820	1-318[-]	GEM_ARATH^GEM_ARATH^Q:35-106,H:66-135^51.35%ID^E:5e-09^RecName: Full=GLABRA2 expression modulator;^Eukaryota; Viridiplantae; Streptophyta; Embryophyta; Tracheophyta; Spermatophyta; Magnoliophyta; eudicotyledons; Gunneridae; Pentapetalae; rosids; malvids; Brassicales; Brassicaceae; Camelineae; Arabidopsis	.	.	.	.	.	GO:0005829^cellular_component^cytosol`GO:0051567^biological_process^histone H3-K9 methylation`GO:0010482^biological_process^regulation of epidermal cell division`GO:0048765^biological_process^root hair cell differentiation`GO:0010026^biological_process^trichome differentiation	.	.	.
c1673_g1	c1673_g1_i1	LEU1A_SOLPN^LEU1A_SOLPN^Q:459-7,H:62-206^73.86%ID^E:8e-67^RecName: Full=2-isopropylmalate synthase A;^Eukaryota; Viridiplantae; Streptophyta; Embryophyta; Tracheophyta; Spermatophyta; Magnoliophyta; eudicotyledons; Gunneridae; Pentapetalae; asterids; lamiids; Solanales; Solanaceae; Solanoideae; Solaneae; Solanum; Lycopersicon	.	.	c1673_g1_i1|m.822	94-459[-]	LEU1A_SOLPN^LEU1A_SOLPN^Q:1-121,H:62-184^79.67%ID^E:2e-60^RecName: Full=2-isopropylmalate synthase A;^Eukaryota; Viridiplantae; Streptophyta; Embryophyta; Tracheophyta; Spermatophyta; Magnoliophyta; eudicotyledons; Gunneridae; Pentapetalae; asterids; lamiids; Solanales; Solanaceae; Solanoideae; Solaneae; Solanum; Lycopersicon	.	PF00682.14^HMGL-like^HMGL-like^2-120^E:1.8e-26	.	.	.	GO:0003852^molecular_function^2-isopropylmalate synthase activity`GO:0009098^biological_process^leucine biosynthetic process	GO:0003824^molecular_function^catalytic activity	.	.
c1677_g1	c1677_g1_i1	ELP2_ARATH^ELP2_ARATH^Q:109-255,H:290-337^53.06%ID^E:1e-09^RecName: Full=Elongator complex protein 2;^Eukaryota; Viridiplantae; Streptophyta; Embryophyta; Tracheophyta; Spermatophyta; Magnoliophyta; eudicotyledons; Gunneridae; Pentapetalae; rosids; malvids; Brassicales; Brassicaceae; Camelineae; Arabidopsis	.	.	c1677_g1_i1|m.826	1-255[+]	ELP2_ARATH^ELP2_ARATH^Q:37-85,H:290-337^53.06%ID^E:1e-09^RecName: Full=Elongator complex protein 2;^Eukaryota; Viridiplantae; Streptophyta; Embryophyta; Tracheophyta; Spermatophyta; Magnoliophyta; eudicotyledons; Gunneridae; Pentapetalae; rosids; malvids; Brassicales; Brassicaceae; Camelineae; Arabidopsis	.	PF00400.27^WD40^WD domain, G-beta repeat^45-85^E:0.0005	.	.	COG2319^repeat-containing protein	GO:0005737^cellular_component^cytoplasm`GO:0033588^cellular_component^Elongator holoenzyme complex`GO:0005634^cellular_component^nucleus`GO:0016746^molecular_function^transferase activity, transferring acyl groups`GO:0009738^biological_process^abscisic acid-activated signaling pathway`GO:0006952^biological_process^defense response`GO:0031538^biological_process^negative regulation of anthocyanin m…	GO:0005515^molecular_function^protein binding	.	.
c1678_g1	c1678_g1_i2	.	.	.	.	.	.	.	.	.	.	.	.	.	.	.
c1679_g1	c1679_g1_i1	ITS3_SCHPO^ITS3_SCHPO^Q:4-294,H:486-587^41.18%ID^E:3e-14^RecName: Full=Phosphatidylinositol 4-phosphate 5-kinase its3;^Eukaryota; Fungi; Dikarya; Ascomycota; Taphrinomycotina; Schizosaccharomycetes; Schizosaccharomycetales; Schizosaccharomycetaceae; Schizosaccharomyces	.	.	c1679_g1_i1|m.827	1-297[+]	ITS3_SCHPO^ITS3_SCHPO^Q:2-98,H:486-587^41.18%ID^E:2e-14^RecName: Full=Phosphatidylinositol 4-phosphate 5-kinase its3;^Eukaryota; Fungi; Dikarya; Ascomycota; Taphrinomycotina; Schizosaccharomycetes; Schizosaccharomycetales; Schizosaccharomycetaceae; Schizosaccharomyces	.	PF01504.13^PIP5K^Phosphatidylinositol-4-phosphate 5-Kinase^1-55^E:1.2e-11	.	.	COG5253^phosphatidylinositol-4-phosphate 5-kinase	GO:0030428^cellular_component^cell septum`GO:0005634^cellular_component^nucleus`GO:0005886^cellular_component^plasma membrane`GO:0016308^molecular_function^1-phosphatidylinositol-4-phosphate 5-kinase activity`GO:0005524^molecular_function^ATP binding`GO:0007049^biological_process^cell cycle`GO:0051301^biological_process^cell division`GO:0006651^biological_process^diacylglycerol biosynthetic proce…	GO:0016307^molecular_function^phosphatidylinositol phosphate kinase activity`GO:0046488^biological_process^phosphatidylinositol metabolic process	.	.
c1680_g1	c1680_g1_i1	.	.	.	c1680_g1_i1|m.828	1-336[-]	.	.	.	.	.	.	.	.	.	.
c1680_g1	c1680_g1_i2	.	.	.	c1680_g1_i2|m.830	1-201[-]	.	.	.	.	.	.	.	.	.	.
c1686_g1	c1686_g1_i1	SUBL_ARATH^SUBL_ARATH^Q:211-110,H:232-264^67.65%ID^E:5e-08^RecName: Full=Subtilisin-like protease;^Eukaryota; Viridiplantae; Streptophyta; Embryophyta; Tracheophyta; Spermatophyta; Magnoliophyta; eudicotyledons; Gunneridae; Pentapetalae; rosids; malvids; Brassicales; Brassicaceae; Camelineae; Arabidopsis	.	.	c1686_g1_i1|m.832	44-211[-]	SUBL_ARATH^SUBL_ARATH^Q:1-55,H:232-285^65.45%ID^E:2e-17^RecName: Full=Subtilisin-like protease;^Eukaryota; Viridiplantae; Streptophyta; Embryophyta; Tracheophyta; Spermatophyta; Magnoliophyta; eudicotyledons; Gunneridae; Pentapetalae; rosids; malvids; Brassicales; Brassicaceae; Camelineae; Arabidopsis	.	.	.	.	COG1404^peptidase (S8 and S53, subtilisin, kexin, sedolisin	GO:0048046^cellular_component^apoplast`GO:0005618^cellular_component^cell wall`GO:0005576^cellular_component^extracellular region`GO:0009505^cellular_component^plant-type cell wall`GO:0004252^molecular_function^serine-type endopeptidase activity`GO:0080001^biological_process^mucilage extrusion from seed coat`GO:0048359^biological_process^mucilage metabolic process involved in seed coat developmen…	.	.	.
c1687_g1	c1687_g1_i1	.	.	.	c1687_g1_i1|m.833	2-286[-]	.	.	.	.	.	.	.	.	.	.
c1689_g1	c1689_g1_i1	NRPD1_ARATH^NRPD1_ARATH^Q:398-3,H:483-617^52.59%ID^E:8e-36^RecName: Full=DNA-directed RNA polymerase IV subunit 1;^Eukaryota; Viridiplantae; Streptophyta; Embryophyta; Tracheophyta; Spermatophyta; Magnoliophyta; eudicotyledons; Gunneridae; Pentapetalae; rosids; malvids; Brassicales; Brassicaceae; Camelineae; Arabidopsis	.	.	c1689_g1_i1|m.836	3-398[-]	NRPD1_ARATH^NRPD1_ARATH^Q:1-132,H:483-617^52.59%ID^E:7e-36^RecName: Full=DNA-directed RNA polymerase IV subunit 1;^Eukaryota; Viridiplantae; Streptophyta; Embryophyta; Tracheophyta; Spermatophyta; Magnoliophyta; eudicotyledons; Gunneridae; Pentapetalae; rosids; malvids; Brassicales; Brassicaceae; Camelineae; Arabidopsis	.	PF04983.13^RNA_pol_Rpb1_3^RNA polymerase Rpb1, domain 3^1-131^E:4e-13	.	.	COG0086^DNA-dependent RNA polymerase catalyzes the transcription of DNA into RNA using the four ribonucleoside triphosphates as substrates (By similarity)	GO:0000418^cellular_component^DNA-directed RNA polymerase IV complex`GO:0005654^cellular_component^nucleoplasm`GO:0005634^cellular_component^nucleus`GO:0005507^molecular_function^copper ion binding`GO:0003677^molecular_function^DNA binding`GO:0003899^molecular_function^DNA-directed RNA polymerase activity`GO:0048038^molecular_function^quinone binding`GO:0009308^biological_process^amine metabolic …	GO:0003677^molecular_function^DNA binding`GO:0003899^molecular_function^DNA-directed RNA polymerase activity`GO:0006351^biological_process^transcription, DNA-templated	.	.
c1691_g1	c1691_g1_i1	WLIM1_ARATH^WLIM1_ARATH^Q:479-177,H:77-177^76.24%ID^E:5e-51^RecName: Full=LIM domain-containing protein WLIM1 {ECO:0000305};^Eukaryota; Viridiplantae; Streptophyta; Embryophyta; Tracheophyta; Spermatophyta; Magnoliophyta; eudicotyledons; Gunneridae; Pentapetalae; rosids; malvids; Brassicales; Brassicaceae; Camelineae; Arabidopsis`WLIM1_ARATH^WLIM1_ARATH^Q:401-186,H:3-74^40.28%ID^E:2e-11^RecName: …	.	.	c1691_g1_i1|m.838	123-404[-]	WLIM1_ARATH^WLIM1_ARATH^Q:1-80,H:102-181^83.75%ID^E:4e-44^RecName: Full=LIM domain-containing protein WLIM1 {ECO:0000305};^Eukaryota; Viridiplantae; Streptophyta; Embryophyta; Tracheophyta; Spermatophyta; Magnoliophyta; eudicotyledons; Gunneridae; Pentapetalae; rosids; malvids; Brassicales; Brassicaceae; Camelineae; Arabidopsis`WLIM1_ARATH^WLIM1_ARATH^Q:2-73,H:3-74^40.28%ID^E:2e-12^RecName: Full=…	.	PF00412.17^LIM^LIM domain^9-63^E:1.3e-15	.	.	.	GO:0005737^cellular_component^cytoplasm`GO:0005856^cellular_component^cytoskeleton`GO:0005886^cellular_component^plasma membrane`GO:0051015^molecular_function^actin filament binding`GO:0008270^molecular_function^zinc ion binding`GO:0051017^biological_process^actin filament bundle assembly	GO:0008270^molecular_function^zinc ion binding	.	.
c1692_g1	c1692_g1_i1	TM53A_XENLA^TM53A_XENLA^Q:434-195,H:196-272^37.5%ID^E:2e-08^RecName: Full=Transmembrane protein 53-A;^Eukaryota; Metazoa; Chordata; Craniata; Vertebrata; Euteleostomi; Amphibia; Batrachia; Anura; Pipoidea; Pipidae; Xenopodinae; Xenopus; Xenopus	.	.	c1692_g1_i1|m.840	192-680[-]	TM53A_XENLA^TM53A_XENLA^Q:83-162,H:196-272^37.5%ID^E:5e-09^RecName: Full=Transmembrane protein 53-A;^Eukaryota; Metazoa; Chordata; Craniata; Vertebrata; Euteleostomi; Amphibia; Batrachia; Anura; Pipoidea; Pipidae; Xenopodinae; Xenopus; Xenopus	.	PF05705.9^DUF829^Eukaryotic protein of unknown function (DUF829)^7-152^E:2.5e-25	.	.	.	GO:0016021^cellular_component^integral component of membrane	.	.	.
c1692_g1	c1692_g1_i2	TM53A_XENLA^TM53A_XENLA^Q:341-102,H:196-272^37.5%ID^E:9e-09^RecName: Full=Transmembrane protein 53-A;^Eukaryota; Metazoa; Chordata; Craniata; Vertebrata; Euteleostomi; Amphibia; Batrachia; Anura; Pipoidea; Pipidae; Xenopodinae; Xenopus; Xenopus	.	.	c1692_g1_i2|m.842	99-587[-]	TM53A_XENLA^TM53A_XENLA^Q:83-162,H:196-272^37.5%ID^E:5e-09^RecName: Full=Transmembrane protein 53-A;^Eukaryota; Metazoa; Chordata; Craniata; Vertebrata; Euteleostomi; Amphibia; Batrachia; Anura; Pipoidea; Pipidae; Xenopodinae; Xenopus; Xenopus	.	PF05705.9^DUF829^Eukaryotic protein of unknown function (DUF829)^7-152^E:2.5e-25	.	.	.	GO:0016021^cellular_component^integral component of membrane	.	.	.
c1695_g1	c1695_g1_i1	.	.	.	c1695_g1_i1|m.843	1-351[-]	.	.	PF07839.6^CaM_binding^Plant calmodulin-binding domain^1-74^E:2.9e-30	.	.	.	.	GO:0005516^molecular_function^calmodulin binding	.	.
c1696_g1	c1696_g1_i1	WRK31_ARATH^WRK31_ARATH^Q:448-5,H:88-229^43.05%ID^E:3e-19^RecName: Full=Probable WRKY transcription factor 31;^Eukaryota; Viridiplantae; Streptophyta; Embryophyta; Tracheophyta; Spermatophyta; Magnoliophyta; eudicotyledons; Gunneridae; Pentapetalae; rosids; malvids; Brassicales; Brassicaceae; Camelineae; Arabidopsis	.	.	c1696_g1_i1|m.845	2-349[-]	WRK31_ARATH^WRK31_ARATH^Q:1-108,H:121-222^44.14%ID^E:6e-14^RecName: Full=Probable WRKY transcription factor 31;^Eukaryota; Viridiplantae; Streptophyta; Embryophyta; Tracheophyta; Spermatophyta; Magnoliophyta; eudicotyledons; Gunneridae; Pentapetalae; rosids; malvids; Brassicales; Brassicaceae; Camelineae; Arabidopsis	.	.	.	.	.	GO:0005634^cellular_component^nucleus`GO:0043565^molecular_function^sequence-specific DNA binding`GO:0003700^molecular_function^sequence-specific DNA binding transcription factor activity`GO:0006351^biological_process^transcription, DNA-templated	.	.	.
c1697_g1	c1697_g1_i1	.	.	.	c1697_g1_i1|m.848	1-222[+]	.	.	.	.	.	.	.	.	.	.
c1698_g1	c1698_g1_i1	.	.	.	.	.	.	.	.	.	.	.	.	.	.	.
c1700_g1	c1700_g1_i2	.	.	.	c1700_g1_i2|m.849	2-211[+]	.	.	.	.	.	.	.	.	.	.
c1701_g1	c1701_g1_i1	.	.	.	c1701_g1_i1|m.850	369-560[-]	.	.	.	.	.	.	.	.	.	.
c1701_g1	c1701_g1_i1	.	.	.	c1701_g1_i1|m.851	2-172[+]	.	.	.	.	.	.	.	.	.	.
c1709_g1	c1709_g1_i1	.	.	.	.	.	.	.	.	.	.	.	.	.	.	.
c1716_g1	c1716_g1_i1	.	.	.	.	.	.	.	.	.	.	.	.	.	.	.
c1716_g2	c1716_g2_i1	UBC2_WHEAT^UBC2_WHEAT^Q:224-3,H:1-74^94.59%ID^E:9e-46^RecName: Full=Ubiquitin-conjugating enzyme E2 2;^Eukaryota; Viridiplantae; Streptophyta; Embryophyta; Tracheophyta; Spermatophyta; Magnoliophyta; Liliopsida; Poales; Poaceae; BEP clade; Pooideae; Triticeae; Triticum	.	.	c1716_g2_i1|m.855	3-224[-]	UBC2_WHEAT^UBC2_WHEAT^Q:1-74,H:1-74^94.59%ID^E:1e-46^RecName: Full=Ubiquitin-conjugating enzyme E2 2;^Eukaryota; Viridiplantae; Streptophyta; Embryophyta; Tracheophyta; Spermatophyta; Magnoliophyta; Liliopsida; Poales; Poaceae; BEP clade; Pooideae; Triticeae; Triticum	.	PF00179.21^UQ_con^Ubiquitin-conjugating enzyme^8-73^E:3.1e-20	.	.	.	GO:0016881^molecular_function^acid-amino acid ligase activity`GO:0005524^molecular_function^ATP binding`GO:0016567^biological_process^protein ubiquitination	.	.	.
c1718_g1	c1718_g1_i1	TIP11_ORYSJ^TIP11_ORYSJ^Q:210-1,H:133-202^88.57%ID^E:6e-34^RecName: Full=Probable aquaporin TIP1-1;^Eukaryota; Viridiplantae; Streptophyta; Embryophyta; Tracheophyta; Spermatophyta; Magnoliophyta; Liliopsida; Poales; Poaceae; BEP clade; Ehrhartoideae; Oryzeae; Oryza	.	.	.	.	.	.	.	.	.	COG0580^Channel that permits osmotically driven movement of water in both directions. It is involved in the osmoregulation and in the maintenance of cell turgor during volume expansion in rapidly growing cells. It mediates rapid entry or exit of water in response to abrupt changes in osmolarity (By similarity)	GO:0016021^cellular_component^integral component of membrane`GO:0005774^cellular_component^vacuolar membrane`GO:0005215^molecular_function^transporter activity	.	.	.
c1720_g1	c1720_g1_i1	Y3589_ARATH^Y3589_ARATH^Q:660-55,H:107-309^48.28%ID^E:2e-62^RecName: Full=PTI1-like tyrosine-protein kinase At3g15890;^Eukaryota; Viridiplantae; Streptophyta; Embryophyta; Tracheophyta; Spermatophyta; Magnoliophyta; eudicotyledons; Gunneridae; Pentapetalae; rosids; malvids; Brassicales; Brassicaceae; Camelineae; Arabidopsis	.	.	c1720_g1_i1|m.858	52-669[-]	Y3589_ARATH^Y3589_ARATH^Q:4-205,H:107-309^48.28%ID^E:1e-62^RecName: Full=PTI1-like tyrosine-protein kinase At3g15890;^Eukaryota; Viridiplantae; Streptophyta; Embryophyta; Tracheophyta; Spermatophyta; Magnoliophyta; eudicotyledons; Gunneridae; Pentapetalae; rosids; malvids; Brassicales; Brassicaceae; Camelineae; Arabidopsis	.	PF00069.20^Pkinase^Protein kinase domain^3-141^E:4.5e-30`PF07714.12^Pkinase_Tyr^Protein tyrosine kinase^3-142^E:4.6e-26	.	.	COG0515^Serine Threonine protein kinase	GO:0005886^cellular_component^plasma membrane`GO:0005524^molecular_function^ATP binding`GO:0004715^molecular_function^non-membrane spanning protein tyrosine kinase activity	GO:0004672^molecular_function^protein kinase activity`GO:0005524^molecular_function^ATP binding`GO:0006468^biological_process^protein phosphorylation	.	.
c1723_g1	c1723_g1_i1	CER7_ARATH^CER7_ARATH^Q:36-173,H:331-376^54.35%ID^E:1e-07^RecName: Full=Protein ECERIFERUM 7;^Eukaryota; Viridiplantae; Streptophyta; Embryophyta; Tracheophyta; Spermatophyta; Magnoliophyta; eudicotyledons; Gunneridae; Pentapetalae; rosids; malvids; Brassicales; Brassicaceae; Camelineae; Arabidopsis	.	.	c1723_g1_i1|m.861	3-263[+]	CER7_ARATH^CER7_ARATH^Q:12-57,H:331-376^54.35%ID^E:9e-08^RecName: Full=Protein ECERIFERUM 7;^Eukaryota; Viridiplantae; Streptophyta; Embryophyta; Tracheophyta; Spermatophyta; Magnoliophyta; eudicotyledons; Gunneridae; Pentapetalae; rosids; malvids; Brassicales; Brassicaceae; Camelineae; Arabidopsis	.	.	.	.	.	GO:0005737^cellular_component^cytoplasm`GO:0005634^cellular_component^nucleus`GO:0000175^molecular_function^3'-5'-exoribonuclease activity`GO:0003723^molecular_function^RNA binding`GO:0090503^biological_process^RNA phosphodiester bond hydrolysis, exonucleolytic	.	.	.
c1732_g1	c1732_g1_i1	RD23D_ARATH^RD23D_ARATH^Q:251-54,H:312-377^77.27%ID^E:2e-30^RecName: Full=Ubiquitin receptor RAD23d;^Eukaryota; Viridiplantae; Streptophyta; Embryophyta; Tracheophyta; Spermatophyta; Magnoliophyta; eudicotyledons; Gunneridae; Pentapetalae; rosids; malvids; Brassicales; Brassicaceae; Camelineae; Arabidopsis	.	.	c1732_g1_i1|m.862	51-260[-]	RD23D_ARATH^RD23D_ARATH^Q:6-69,H:314-377^79.69%ID^E:4e-31^RecName: Full=Ubiquitin receptor RAD23d;^Eukaryota; Viridiplantae; Streptophyta; Embryophyta; Tracheophyta; Spermatophyta; Magnoliophyta; eudicotyledons; Gunneridae; Pentapetalae; rosids; malvids; Brassicales; Brassicaceae; Camelineae; Arabidopsis	.	PF00627.26^UBA^UBA/TS-N domain^26-60^E:1.1e-08	.	.	COG5272^Ribosomal protein	GO:0005737^cellular_component^cytoplasm`GO:0005829^cellular_component^cytosol`GO:0005634^cellular_component^nucleus`GO:0003684^molecular_function^damaged DNA binding`GO:0031593^molecular_function^polyubiquitin binding`GO:0070628^molecular_function^proteasome binding`GO:0043130^molecular_function^ubiquitin binding`GO:0006289^biological_process^nucleotide-excision repair`GO:0043161^biological_proce…	GO:0005515^molecular_function^protein binding	.	.
c1734_g1	c1734_g1_i1	.	.	.	.	.	.	.	.	.	.	.	.	.	.	.
c1737_g1	c1737_g1_i1	.	.	.	c1737_g1_i1|m.864	22-276[-]	.	.	.	.	.	.	.	.	.	.
c1742_g1	c1742_g1_i1	.	.	.	c1742_g1_i1|m.865	1-207[+]	.	.	.	.	.	.	.	.	.	.
c1744_g1	c1744_g1_i1	.	.	.	.	.	.	.	.	.	.	.	.	.	.	.
c1753_g1	c1753_g1_i1	.	.	.	.	.	.	.	.	.	.	.	.	.	.	.
c1757_g1	c1757_g1_i1	BM1LA_DANRE^BM1LA_DANRE^Q:58-429,H:117-230^30.95%ID^E:2e-07^RecName: Full=Breast cancer metastasis-suppressor 1-like protein-A;^Eukaryota; Metazoa; Chordata; Craniata; Vertebrata; Euteleostomi; Actinopterygii; Neopterygii; Teleostei; Ostariophysi; Cypriniformes; Cyprinidae; Danio	.	.	c1757_g1_i1|m.869	103-477[+]	.	.	PF08598.6^Sds3^Sds3-like^2-103^E:4.9e-08	.	.	.	.	.	.	.
c1758_g1	c1758_g1_i1	AGO1_ARATH^AGO1_ARATH^Q:278-3,H:112-195^46.81%ID^E:1e-13^RecName: Full=Protein argonaute 1;^Eukaryota; Viridiplantae; Streptophyta; Embryophyta; Tracheophyta; Spermatophyta; Magnoliophyta; eudicotyledons; Gunneridae; Pentapetalae; rosids; malvids; Brassicales; Brassicaceae; Camelineae; Arabidopsis	.	.	c1758_g1_i1|m.870	3-626[-]	AGO1A_ORYSJ^AGO1A_ORYSJ^Q:15-208,H:27-223^40.28%ID^E:2e-14^RecName: Full=Protein argonaute 1A;^Eukaryota; Viridiplantae; Streptophyta; Embryophyta; Tracheophyta; Spermatophyta; Magnoliophyta; Liliopsida; Poales; Poaceae; BEP clade; Ehrhartoideae; Oryzeae; Oryza	.	PF12764.2^Gly-rich_Ago1^Glycine-rich region of argonaut^78-185^E:3.4e-20	.	.	.	GO:0003676^molecular_function^nucleic acid binding`GO:0031047^biological_process^gene silencing by RNA	.	.	.
c1760_g1	c1760_g1_i1	.	.	.	.	.	.	.	.	.	.	.	.	.	.	.
c1762_g1	c1762_g1_i1	.	.	.	c1762_g1_i1|m.872	2-169[-]	.	.	.	.	.	.	.	.	.	.
c1765_g1	c1765_g1_i1	.	.	.	.	.	.	.	.	.	.	.	.	.	.	.
c1766_g1	c1766_g1_i1	.	.	.	.	.	.	.	.	.	.	.	.	.	.	.
c1770_g1	c1770_g1_i1	.	.	.	.	.	.	.	.	.	.	.	.	.	.	.
c1771_g1	c1771_g1_i1	.	.	.	c1771_g1_i1|m.876	3-221[+]	.	.	.	.	.	.	.	.	.	.
c1771_g1	c1771_g1_i1	.	.	.	c1771_g1_i1|m.875	94-426[-]	.	.	.	.	.	.	.	.	.	.
c1773_g1	c1773_g1_i1	USF_AQUPY^USF_AQUPY^Q:97-702,H:21-230^38.14%ID^E:8e-34^RecName: Full=Protein usf;^Bacteria; Aquificae; Aquificales; Aquificaceae; Aquifex	.	.	c1773_g1_i1|m.877	55-705[+]	USF_AQUPY^USF_AQUPY^Q:15-216,H:21-230^38.14%ID^E:4e-34^RecName: Full=Protein usf;^Bacteria; Aquificae; Aquificales; Aquificaceae; Aquifex	.	PF01738.13^DLH^Dienelactone hydrolase family^15-215^E:3.7e-51`PF12695.2^Abhydrolase_5^Alpha/beta hydrolase family^23-185^E:3.8e-15`PF12697.2^Abhydrolase_6^Alpha/beta hydrolase family^29-119^E:5.9e-09	.	.	.	GO:0016787^molecular_function^hydrolase activity	GO:0016787^molecular_function^hydrolase activity	.	.
c1774_g1	c1774_g1_i1	.	.	.	.	.	.	.	.	.	.	.	.	.	.	.
c1775_g1	c1775_g1_i1	.	.	.	c1775_g1_i1|m.879	1-228[-]	.	.	.	.	.	.	.	.	.	.
c1778_g1	c1778_g1_i1	.	.	.	.	.	.	.	.	.	.	.	.	.	.	.
c1782_g1	c1782_g1_i1	.	.	.	.	.	.	.	.	.	.	.	.	.	.	.
c1786_g1	c1786_g1_i1	MAG5_ARATH^MAG5_ARATH^Q:327-13,H:520-626^55.14%ID^E:2e-27^RecName: Full=Protein transport protein SEC16A homolog {ECO:0000305};^Eukaryota; Viridiplantae; Streptophyta; Embryophyta; Tracheophyta; Spermatophyta; Magnoliophyta; eudicotyledons; Gunneridae; Pentapetalae; rosids; malvids; Brassicales; Brassicaceae; Camelineae; Arabidopsis	.	.	c1786_g1_i1|m.882	124-327[-]	SC16B_ARATH^SC16B_ARATH^Q:1-66,H:512-580^57.97%ID^E:4e-13^RecName: Full=Protein transport protein SEC16B homolog {ECO:0000305};^Eukaryota; Viridiplantae; Streptophyta; Embryophyta; Tracheophyta; Spermatophyta; Magnoliophyta; eudicotyledons; Gunneridae; Pentapetalae; rosids; malvids; Brassicales; Brassicaceae; Camelineae; Arabidopsis	.	PF12932.2^Sec16^Vesicle coat trafficking protein Sec16 mid-region^2-52^E:7.2e-09	.	.	.	GO:0005783^cellular_component^endoplasmic reticulum`GO:0000139^cellular_component^Golgi membrane`GO:0048208^biological_process^COPII vesicle coating`GO:0015031^biological_process^protein transport	.	.	.
c1793_g1	c1793_g1_i1	.	.	.	c1793_g1_i1|m.883	3-401[-]	.	.	.	.	.	.	.	.	.	.
c1797_g1	c1797_g1_i1	.	.	.	c1797_g1_i1|m.884	3-212[-]	.	.	.	.	.	.	.	.	.	.
c1799_g1	c1799_g1_i1	U83A1_ARATH^U83A1_ARATH^Q:378-73,H:71-175^42.86%ID^E:5e-19^RecName: Full=UDP-glycosyltransferase 83A1;^Eukaryota; Viridiplantae; Streptophyta; Embryophyta; Tracheophyta; Spermatophyta; Magnoliophyta; eudicotyledons; Gunneridae; Pentapetalae; rosids; malvids; Brassicales; Brassicaceae; Camelineae; Arabidopsis	.	.	c1799_g1_i1|m.885	1-390[-]	U83A1_ARATH^U83A1_ARATH^Q:5-106,H:71-175^42.86%ID^E:5e-19^RecName: Full=UDP-glycosyltransferase 83A1;^Eukaryota; Viridiplantae; Streptophyta; Embryophyta; Tracheophyta; Spermatophyta; Magnoliophyta; eudicotyledons; Gunneridae; Pentapetalae; rosids; malvids; Brassicales; Brassicaceae; Camelineae; Arabidopsis	.	.	.	.	.	GO:0016758^molecular_function^transferase activity, transferring hexosyl groups	.	.	.
c1806_g1	c1806_g1_i1	MEMO1_XENTR^MEMO1_XENTR^Q:251-108,H:146-193^66.67%ID^E:1e-16^RecName: Full=Protein MEMO1;^Eukaryota; Metazoa; Chordata; Craniata; Vertebrata; Euteleostomi; Amphibia; Batrachia; Anura; Pipoidea; Pipidae; Xenopodinae; Xenopus; Silurana	.	.	c1806_g1_i1|m.887	105-260[-]	MEMO1_XENTR^MEMO1_XENTR^Q:4-51,H:146-193^66.67%ID^E:3e-17^RecName: Full=Protein MEMO1;^Eukaryota; Metazoa; Chordata; Craniata; Vertebrata; Euteleostomi; Amphibia; Batrachia; Anura; Pipoidea; Pipidae; Xenopodinae; Xenopus; Silurana	.	PF01875.12^Memo^Memo-like protein^7-51^E:3.6e-12	.	.	COG1355^UPF0103 protein	.	.	.	.
c1812_g1	c1812_g1_i1	.	.	.	c1812_g1_i1|m.888	22-237[-]	.	.	PF14309.1^DUF4378^Domain of unknown function (DUF4378)^3-62^E:4.3e-07	.	.	.	.	.	.	.
c1819_g1	c1819_g1_i1	.	.	.	c1819_g1_i1|m.890	3-212[-]	.	.	.	.	.	.	.	.	.	.
c1823_g1	c1823_g1_i1	.	.	.	c1823_g1_i1|m.891	3-164[-]	.	.	.	.	.	.	.	.	.	.
c1825_g1	c1825_g1_i1	.	.	.	c1825_g1_i1|m.892	1-225[+]	.	.	.	.	.	.	.	.	.	.
c1829_g1	c1829_g1_i1	TGD2_ARATH^TGD2_ARATH^Q:263-69,H:302-366^83.08%ID^E:6e-30^RecName: Full=Protein TRIGALACTOSYLDIACYLGLYCEROL 2, chloroplastic;^Eukaryota; Viridiplantae; Streptophyta; Embryophyta; Tracheophyta; Spermatophyta; Magnoliophyta; eudicotyledons; Gunneridae; Pentapetalae; rosids; malvids; Brassicales; Brassicaceae; Camelineae; Arabidopsis	.	.	c1829_g1_i1|m.895	21-263[-]	TGD2_ARATH^TGD2_ARATH^Q:1-80,H:302-381^85%ID^E:1e-39^RecName: Full=Protein TRIGALACTOSYLDIACYLGLYCEROL 2, chloroplastic;^Eukaryota; Viridiplantae; Streptophyta; Embryophyta; Tracheophyta; Spermatophyta; Magnoliophyta; eudicotyledons; Gunneridae; Pentapetalae; rosids; malvids; Brassicales; Brassicaceae; Camelineae; Arabidopsis	.	.	.	.	COG1463^Mammalian cell entry related domain protein	GO:0009507^cellular_component^chloroplast`GO:0009941^cellular_component^chloroplast envelope`GO:0009706^cellular_component^chloroplast inner membrane`GO:0016021^cellular_component^integral component of membrane`GO:0016020^cellular_component^membrane`GO:0009536^cellular_component^plastid`GO:0005319^molecular_function^lipid transporter activity`GO:0005543^molecular_function^phospholipid binding`GO:…	.	.	.
c1830_g1	c1830_g1_i1	.	.	.	.	.	.	.	.	.	.	.	.	.	.	.
c1835_g1	c1835_g1_i1	.	.	.	.	.	.	.	.	.	.	.	.	.	.	.
c1836_g1	c1836_g1_i1	.	.	.	.	.	.	.	.	.	.	.	.	.	.	.
c1837_g1	c1837_g1_i1	.	.	.	.	.	.	.	.	.	.	.	.	.	.	.
c1839_g1	c1839_g1_i1	.	.	.	c1839_g1_i1|m.898	28-240[-]	.	.	.	.	.	.	.	.	.	.
c1847_g1	c1847_g1_i2	SYGM1_ARATH^SYGM1_ARATH^Q:286-11,H:445-536^86.96%ID^E:5e-40^RecName: Full=Glycine--tRNA ligase 1, mitochondrial;^Eukaryota; Viridiplantae; Streptophyta; Embryophyta; Tracheophyta; Spermatophyta; Magnoliophyta; eudicotyledons; Gunneridae; Pentapetalae; rosids; malvids; Brassicales; Brassicaceae; Camelineae; Arabidopsis	.	.	c1847_g1_i2|m.899	2-286[-]	SYGM1_ARATH^SYGM1_ARATH^Q:1-92,H:445-536^86.96%ID^E:5e-40^RecName: Full=Glycine--tRNA ligase 1, mitochondrial;^Eukaryota; Viridiplantae; Streptophyta; Embryophyta; Tracheophyta; Spermatophyta; Magnoliophyta; eudicotyledons; Gunneridae; Pentapetalae; rosids; malvids; Brassicales; Brassicaceae; Camelineae; Arabidopsis	.	.	.	.	COG0423^Catalyzes the attachment of glycine to tRNA(Gly) (By similarity)	GO:0005829^cellular_component^cytosol`GO:0005768^cellular_component^endosome`GO:0005794^cellular_component^Golgi apparatus`GO:0005739^cellular_component^mitochondrion`GO:0005802^cellular_component^trans-Golgi network`GO:0005524^molecular_function^ATP binding`GO:0004820^molecular_function^glycine-tRNA ligase activity`GO:0046983^molecular_function^protein dimerization activity`GO:0015966^biological…	.	.	.
c1850_g1	c1850_g1_i1	.	.	.	.	.	.	.	.	.	.	.	.	.	.	.
c1850_g1	c1850_g1_i2	.	.	.	.	.	.	.	.	.	.	.	.	.	.	.
c1854_g1	c1854_g1_i1	.	.	.	c1854_g1_i1|m.903	1-255[+]	.	.	.	.	.	.	.	.	.	.
c1855_g1	c1855_g1_i1	.	.	.	c1855_g1_i1|m.907	2-202[+]	.	.	.	.	.	.	.	.	.	.
c1856_g1	c1856_g1_i1	.	.	.	.	.	.	.	.	.	.	.	.	.	.	.
c1860_g1	c1860_g1_i1	.	.	.	.	.	.	.	.	.	.	.	.	.	.	.
c1863_g1	c1863_g1_i1	Y7797_ORYSJ^Y7797_ORYSJ^Q:396-148,H:707-787^72.62%ID^E:1e-32^RecName: Full=B3 domain-containing protein Os07g0679700;^Eukaryota; Viridiplantae; Streptophyta; Embryophyta; Tracheophyta; Spermatophyta; Magnoliophyta; Liliopsida; Poales; Poaceae; BEP clade; Ehrhartoideae; Oryzeae; Oryza	.	.	c1863_g1_i1|m.912	1-183[-]	.	.	.	.	.	.	.	.	.	.
c1864_g1	c1864_g1_i1	MIP3_ARATH^MIP3_ARATH^Q:206-3,H:1-68^58.82%ID^E:3e-10^RecName: Full=Sec1 family domain-containing protein MIP3 {ECO:0000305};^Eukaryota; Viridiplantae; Streptophyta; Embryophyta; Tracheophyta; Spermatophyta; Magnoliophyta; eudicotyledons; Gunneridae; Pentapetalae; rosids; malvids; Brassicales; Brassicaceae; Camelineae; Arabidopsis	.	.	c1864_g1_i1|m.913	3-200[-]	MIP3_ARATH^MIP3_ARATH^Q:1-66,H:3-68^60.61%ID^E:5e-21^RecName: Full=Sec1 family domain-containing protein MIP3 {ECO:0000305};^Eukaryota; Viridiplantae; Streptophyta; Embryophyta; Tracheophyta; Spermatophyta; Magnoliophyta; eudicotyledons; Gunneridae; Pentapetalae; rosids; malvids; Brassicales; Brassicaceae; Camelineae; Arabidopsis	.	.	.	.	.	GO:0005789^cellular_component^endoplasmic reticulum membrane`GO:0051604^biological_process^protein maturation`GO:0015031^biological_process^protein transport`GO:0006624^biological_process^vacuolar protein processing`GO:0006904^biological_process^vesicle docking involved in exocytosis	.	.	.
c1865_g1	c1865_g1_i1	.	.	.	.	.	.	.	.	.	.	.	.	.	.	.
c1869_g1	c1869_g1_i1	.	.	.	.	.	.	.	.	.	.	.	.	.	.	.
c1872_g1	c1872_g1_i1	.	.	.	.	.	.	.	.	.	.	.	.	.	.	.
c1873_g1	c1873_g1_i1	.	.	.	.	.	.	.	.	.	.	.	.	.	.	.
c1874_g1	c1874_g1_i1	GLB3_ARATH^GLB3_ARATH^Q:226-17,H:12-81^82.86%ID^E:4e-37^RecName: Full=Two-on-two hemoglobin-3;^Eukaryota; Viridiplantae; Streptophyta; Embryophyta; Tracheophyta; Spermatophyta; Magnoliophyta; eudicotyledons; Gunneridae; Pentapetalae; rosids; malvids; Brassicales; Brassicaceae; Camelineae; Arabidopsis	.	.	c1874_g1_i1|m.922	2-235[-]	GLB3_ARATH^GLB3_ARATH^Q:4-73,H:12-81^82.86%ID^E:4e-37^RecName: Full=Two-on-two hemoglobin-3;^Eukaryota; Viridiplantae; Streptophyta; Embryophyta; Tracheophyta; Spermatophyta; Magnoliophyta; eudicotyledons; Gunneridae; Pentapetalae; rosids; malvids; Brassicales; Brassicaceae; Camelineae; Arabidopsis	.	PF01152.16^Bac_globin^Bacterial-like globin^18-73^E:2.4e-12	.	.	COG2346^K06886 hemoglobin	GO:0020037^molecular_function^heme binding`GO:0005506^molecular_function^iron ion binding`GO:0019825^molecular_function^oxygen binding`GO:0005344^molecular_function^oxygen transporter activity`GO:0015671^biological_process^oxygen transport`GO:0009733^biological_process^response to auxin`GO:0001666^biological_process^response to hypoxia	GO:0019825^molecular_function^oxygen binding	.	.
c1876_g1	c1876_g1_i1	NUP62_ARATH^NUP62_ARATH^Q:674-66,H:531-735^81.46%ID^E:4e-101^RecName: Full=Nuclear pore complex protein NUP62 {ECO:0000303|PubMed:21189294};^Eukaryota; Viridiplantae; Streptophyta; Embryophyta; Tracheophyta; Spermatophyta; Magnoliophyta; eudicotyledons; Gunneridae; Pentapetalae; rosids; malvids; Brassicales; Brassicaceae; Camelineae; Arabidopsis	.	.	c1876_g1_i1|m.924	48-677[-]	NUP62_ARATH^NUP62_ARATH^Q:2-204,H:531-735^81.46%ID^E:2e-111^RecName: Full=Nuclear pore complex protein NUP62 {ECO:0000303|PubMed:21189294};^Eukaryota; Viridiplantae; Streptophyta; Embryophyta; Tracheophyta; Spermatophyta; Magnoliophyta; eudicotyledons; Gunneridae; Pentapetalae; rosids; malvids; Brassicales; Brassicaceae; Camelineae; Arabidopsis	.	PF05064.8^Nsp1_C^Nsp1-like C-terminal region^3-105^E:5.1e-25	.	.	.	GO:0005829^cellular_component^cytosol`GO:0005635^cellular_component^nuclear envelope`GO:0005643^cellular_component^nuclear pore`GO:0017056^molecular_function^structural constituent of nuclear pore	.	.	.
c1877_g1	c1877_g1_i1	.	.	.	.	.	.	.	.	.	.	.	.	.	.	.
c1879_g1	c1879_g1_i1	.	.	.	.	.	.	.	.	.	.	.	.	.	.	.
c1882_g1	c1882_g1_i1	STRAP_RAT^STRAP_RAT^Q:292-2,H:85-180^41.84%ID^E:9e-21^RecName: Full=Serine-threonine kinase receptor-associated protein;^Eukaryota; Metazoa; Chordata; Craniata; Vertebrata; Euteleostomi; Mammalia; Eutheria; Euarchontoglires; Glires; Rodentia; Sciurognathi; Muroidea; Muridae; Murinae; Rattus	.	.	c1882_g1_i1|m.930	2-295[-]	STRAP_RAT^STRAP_RAT^Q:2-98,H:85-180^41.84%ID^E:8e-21^RecName: Full=Serine-threonine kinase receptor-associated protein;^Eukaryota; Metazoa; Chordata; Craniata; Vertebrata; Euteleostomi; Mammalia; Eutheria; Euarchontoglires; Glires; Rodentia; Sciurognathi; Muroidea; Muridae; Murinae; Rattus	.	PF00400.27^WD40^WD domain, G-beta repeat^15-45^E:1.5e-05	.	.	COG2319^repeat-containing protein	GO:0005829^cellular_component^cytosol`GO:0005634^cellular_component^nucleus`GO:0032797^cellular_component^SMN complex`GO:0034719^cellular_component^SMN-Sm protein complex`GO:0000387^biological_process^spliceosomal snRNP assembly	GO:0005515^molecular_function^protein binding	.	.
c1886_g1	c1886_g1_i2	.	.	.	c1886_g1_i2|m.931	2-349[+]	.	.	PF00011.16^HSP20^Hsp20/alpha crystallin family^43-114^E:9.8e-05	.	.	.	.	.	.	.
c1889_g1	c1889_g1_i1	Y8359_ORYSI^Y8359_ORYSI^Q:283-83,H:65-128^43.28%ID^E:2e-11^RecName: Full=Uncharacterized protein OsI_027940;^Eukaryota; Viridiplantae; Streptophyta; Embryophyta; Tracheophyta; Spermatophyta; Magnoliophyta; Liliopsida; Poales; Poaceae; BEP clade; Ehrhartoideae; Oryzeae; Oryza	.	.	c1889_g1_i1|m.932	2-283[-]	Y8359_ORYSJ^Y8359_ORYSJ^Q:1-67,H:65-128^61.19%ID^E:3e-23^RecName: Full=Uncharacterized protein Os08g0359500;^Eukaryota; Viridiplantae; Streptophyta; Embryophyta; Tracheophyta; Spermatophyta; Magnoliophyta; Liliopsida; Poales; Poaceae; BEP clade; Ehrhartoideae; Oryzeae; Oryza	.	.	.	.	.	GO:0005829^cellular_component^cytosol`GO:0005886^cellular_component^plasma membrane`GO:0009506^cellular_component^plasmodesma	.	.	.
c1890_g1	c1890_g1_i1	UREF_SCHPO^UREF_SCHPO^Q:125-598,H:85-235^35.19%ID^E:8e-15^RecName: Full=Uncharacterized urease accessory protein UreF-like;^Eukaryota; Fungi; Dikarya; Ascomycota; Taphrinomycotina; Schizosaccharomycetes; Schizosaccharomycetales; Schizosaccharomycetaceae; Schizosaccharomyces	.	.	c1890_g1_i1|m.936	2-601[+]	UREF_SCHPO^UREF_SCHPO^Q:42-199,H:85-235^35.19%ID^E:9e-23^RecName: Full=Uncharacterized urease accessory protein UreF-like;^Eukaryota; Fungi; Dikarya; Ascomycota; Taphrinomycotina; Schizosaccharomycetes; Schizosaccharomycetales; Schizosaccharomycetaceae; Schizosaccharomyces	.	PF01730.11^UreF^UreF^32-157^E:6.9e-14	.	.	COG0830^Required for maturation of urease via the functional incorporation of the urease nickel metallocenter (By similarity)	GO:0005737^cellular_component^cytoplasm`GO:0005730^cellular_component^nucleolus`GO:0016151^molecular_function^nickel cation binding`GO:0019627^biological_process^urea metabolic process	GO:0016151^molecular_function^nickel cation binding`GO:0006807^biological_process^nitrogen compound metabolic process	.	.
c1893_g1	c1893_g1_i1	T10H_TAXCU^T10H_TAXCU^Q:188-15,H:62-119^41.38%ID^E:1e-09^RecName: Full=Taxane 10-beta-hydroxylase;^Eukaryota; Viridiplantae; Streptophyta; Embryophyta; Tracheophyta; Spermatophyta; Pinidae; Cupressales; Taxaceae; Taxus	.	.	c1893_g1_i1|m.938	3-320[-]	T14H_TAXCU^T14H_TAXCU^Q:15-102,H:32-119^44.32%ID^E:3e-19^RecName: Full=Taxoid 14-beta-hydroxylase;^Eukaryota; Viridiplantae; Streptophyta; Embryophyta; Tracheophyta; Spermatophyta; Pinidae; Cupressales; Taxaceae; Taxus	.	PF00067.17^p450^Cytochrome P450^34-101^E:9.6e-05	.	.	.	GO:0005783^cellular_component^endoplasmic reticulum`GO:0016021^cellular_component^integral component of membrane`GO:0043231^cellular_component^intracellular membrane-bounded organelle`GO:0031090^cellular_component^organelle membrane`GO:0020037^molecular_function^heme binding`GO:0005506^molecular_function^iron ion binding`GO:0036203^molecular_function^taxoid 14-beta-hydroxylase activity`GO:0055114…	GO:0005506^molecular_function^iron ion binding`GO:0016705^molecular_function^oxidoreductase activity, acting on paired donors, with incorporation or reduction of molecular oxygen`GO:0020037^molecular_function^heme binding`GO:0055114^biological_process^oxidation-reduction process	.	.
c1897_g1	c1897_g1_i1	NU133_ARATH^NU133_ARATH^Q:210-7,H:754-821^61.76%ID^E:2e-24^RecName: Full=Nuclear pore complex protein NUP133 {ECO:0000303|PubMed:21189294};^Eukaryota; Viridiplantae; Streptophyta; Embryophyta; Tracheophyta; Spermatophyta; Magnoliophyta; eudicotyledons; Gunneridae; Pentapetalae; rosids; malvids; Brassicales; Brassicaceae; Camelineae; Arabidopsis	.	.	c1897_g1_i1|m.940	1-210[-]	NU133_ARATH^NU133_ARATH^Q:1-68,H:754-821^61.76%ID^E:2e-24^RecName: Full=Nuclear pore complex protein NUP133 {ECO:0000303|PubMed:21189294};^Eukaryota; Viridiplantae; Streptophyta; Embryophyta; Tracheophyta; Spermatophyta; Magnoliophyta; eudicotyledons; Gunneridae; Pentapetalae; rosids; malvids; Brassicales; Brassicaceae; Camelineae; Arabidopsis	.	.	.	.	.	GO:0009507^cellular_component^chloroplast	.	.	.
c1899_g1	c1899_g1_i1	SAC8_ARATH^SAC8_ARATH^Q:325-2,H:116-223^66.67%ID^E:2e-45^RecName: Full=Phosphoinositide phosphatase SAC8;^Eukaryota; Viridiplantae; Streptophyta; Embryophyta; Tracheophyta; Spermatophyta; Magnoliophyta; eudicotyledons; Gunneridae; Pentapetalae; rosids; malvids; Brassicales; Brassicaceae; Camelineae; Arabidopsis`SAC8_ARATH^SAC8_ARATH^Q:467-279,H:69-131^57.14%ID^E:1e-15^RecName: Full=Phosphoinositi…	.	.	c1899_g1_i1|m.942	306-470[-]	SAC8_ARATH^SAC8_ARATH^Q:2-53,H:69-120^67.31%ID^E:6e-17^RecName: Full=Phosphoinositide phosphatase SAC8;^Eukaryota; Viridiplantae; Streptophyta; Embryophyta; Tracheophyta; Spermatophyta; Magnoliophyta; eudicotyledons; Gunneridae; Pentapetalae; rosids; malvids; Brassicales; Brassicaceae; Camelineae; Arabidopsis	.	PF02383.13^Syja_N^SacI homology domain^1-49^E:1.7e-07	.	.	.	GO:0005783^cellular_component^endoplasmic reticulum`GO:0005789^cellular_component^endoplasmic reticulum membrane`GO:0016021^cellular_component^integral component of membrane`GO:0042578^molecular_function^phosphoric ester hydrolase activity	GO:0042578^molecular_function^phosphoric ester hydrolase activity	.	.
c1899_g1	c1899_g1_i1	SAC8_ARATH^SAC8_ARATH^Q:325-2,H:116-223^66.67%ID^E:2e-45^RecName: Full=Phosphoinositide phosphatase SAC8;^Eukaryota; Viridiplantae; Streptophyta; Embryophyta; Tracheophyta; Spermatophyta; Magnoliophyta; eudicotyledons; Gunneridae; Pentapetalae; rosids; malvids; Brassicales; Brassicaceae; Camelineae; Arabidopsis`SAC8_ARATH^SAC8_ARATH^Q:467-279,H:69-131^57.14%ID^E:1e-15^RecName: Full=Phosphoinositi…	.	.	c1899_g1_i1|m.941	125-295[-]	SAC8_ARATH^SAC8_ARATH^Q:2-56,H:127-181^72.73%ID^E:4e-22^RecName: Full=Phosphoinositide phosphatase SAC8;^Eukaryota; Viridiplantae; Streptophyta; Embryophyta; Tracheophyta; Spermatophyta; Magnoliophyta; eudicotyledons; Gunneridae; Pentapetalae; rosids; malvids; Brassicales; Brassicaceae; Camelineae; Arabidopsis	.	PF02383.13^Syja_N^SacI homology domain^2-56^E:1.1e-12	.	.	.	GO:0005783^cellular_component^endoplasmic reticulum`GO:0005789^cellular_component^endoplasmic reticulum membrane`GO:0016021^cellular_component^integral component of membrane`GO:0042578^molecular_function^phosphoric ester hydrolase activity	GO:0042578^molecular_function^phosphoric ester hydrolase activity	.	.
c1901_g1	c1901_g1_i1	TASP1_ARATH^TASP1_ARATH^Q:246-25,H:138-221^45.24%ID^E:2e-13^RecName: Full=Putative threonine aspartase;^Eukaryota; Viridiplantae; Streptophyta; Embryophyta; Tracheophyta; Spermatophyta; Magnoliophyta; eudicotyledons; Gunneridae; Pentapetalae; rosids; malvids; Brassicales; Brassicaceae; Camelineae; Arabidopsis	.	.	.	.	.	.	.	.	.	COG1446^asparaginase	GO:0004298^molecular_function^threonine-type endopeptidase activity`GO:0033345^biological_process^asparagine catabolic process via L-aspartate`GO:0051604^biological_process^protein maturation	.	.	.
c1903_g1	c1903_g1_i1	.	.	.	c1903_g1_i1|m.944	1-237[+]	.	.	.	.	.	.	.	.	.	.
c1907_g1	c1907_g1_i1	.	.	.	.	.	.	.	.	.	.	.	.	.	.	.
c1908_g1	c1908_g1_i1	P2C19_ARATH^P2C19_ARATH^Q:260-3,H:63-148^80.23%ID^E:3e-40^RecName: Full=Protein phosphatase 2C and cyclic nucleotide-binding/kinase domain-containing protein;^Eukaryota; Viridiplantae; Streptophyta; Embryophyta; Tracheophyta; Spermatophyta; Magnoliophyta; eudicotyledons; Gunneridae; Pentapetalae; rosids; malvids; Brassicales; Brassicaceae; Camelineae; Arabidopsis	.	.	c1908_g1_i1|m.947	105-290[-]	P2C19_ARATH^P2C19_ARATH^Q:11-61,H:63-113^76.47%ID^E:2e-18^RecName: Full=Protein phosphatase 2C and cyclic nucleotide-binding/kinase domain-containing protein;^Eukaryota; Viridiplantae; Streptophyta; Embryophyta; Tracheophyta; Spermatophyta; Magnoliophyta; eudicotyledons; Gunneridae; Pentapetalae; rosids; malvids; Brassicales; Brassicaceae; Camelineae; Arabidopsis	.	.	.	.	COG0664^transcriptional regulator, crp fnr family	GO:0005952^cellular_component^cAMP-dependent protein kinase complex`GO:0005886^cellular_component^plasma membrane`GO:0005524^molecular_function^ATP binding`GO:0008603^molecular_function^cAMP-dependent protein kinase regulator activity`GO:0046872^molecular_function^metal ion binding`GO:0004674^molecular_function^protein serine/threonine kinase activity`GO:0004722^molecular_function^protein serine/…	.	.	.
c1915_g1	c1915_g1_i1	2ABB_ARATH^2ABB_ARATH^Q:84-374,H:17-112^86.6%ID^E:2e-53^RecName: Full=Serine/threonine protein phosphatase 2A 55 kDa regulatory subunit B beta isoform;^Eukaryota; Viridiplantae; Streptophyta; Embryophyta; Tracheophyta; Spermatophyta; Magnoliophyta; eudicotyledons; Gunneridae; Pentapetalae; rosids; malvids; Brassicales; Brassicaceae; Camelineae; Arabidopsis	.	.	c1915_g1_i1|m.948	18-374[+]	2ABB_ARATH^2ABB_ARATH^Q:1-119,H:1-112^76.67%ID^E:5e-56^RecName: Full=Serine/threonine protein phosphatase 2A 55 kDa regulatory subunit B beta isoform;^Eukaryota; Viridiplantae; Streptophyta; Embryophyta; Tracheophyta; Spermatophyta; Magnoliophyta; eudicotyledons; Gunneridae; Pentapetalae; rosids; malvids; Brassicales; Brassicaceae; Camelineae; Arabidopsis	.	.	.	.	COG5170^Protein phosphatase 2, regulatory subunit B	GO:0005829^cellular_component^cytosol`GO:0000159^cellular_component^protein phosphatase type 2A complex`GO:0008601^molecular_function^protein phosphatase type 2A regulator activity`GO:0006470^biological_process^protein dephosphorylation`GO:0050790^biological_process^regulation of catalytic activity`GO:0007165^biological_process^signal transduction	.	.	.
c1916_g1	c1916_g1_i1	ATL34_ARATH^ATL34_ARATH^Q:264-16,H:89-173^40%ID^E:4e-15^RecName: Full=RING-H2 finger protein ATL34;^Eukaryota; Viridiplantae; Streptophyta; Embryophyta; Tracheophyta; Spermatophyta; Magnoliophyta; eudicotyledons; Gunneridae; Pentapetalae; rosids; malvids; Brassicales; Brassicaceae; Camelineae; Arabidopsis	.	.	c1916_g1_i1|m.953	215-445[+]	.	.	.	.	.	.	.	.	.	.
c1916_g1	c1916_g1_i1	ATL34_ARATH^ATL34_ARATH^Q:264-16,H:89-173^40%ID^E:4e-15^RecName: Full=RING-H2 finger protein ATL34;^Eukaryota; Viridiplantae; Streptophyta; Embryophyta; Tracheophyta; Spermatophyta; Magnoliophyta; eudicotyledons; Gunneridae; Pentapetalae; rosids; malvids; Brassicales; Brassicaceae; Camelineae; Arabidopsis	.	.	c1916_g1_i1|m.952	1-414[-]	ATL7_ARATH^ATL7_ARATH^Q:41-133,H:69-156^39.18%ID^E:1e-15^RecName: Full=RING-H2 finger protein ATL7;^Eukaryota; Viridiplantae; Streptophyta; Embryophyta; Tracheophyta; Spermatophyta; Magnoliophyta; eudicotyledons; Gunneridae; Pentapetalae; rosids; malvids; Brassicales; Brassicaceae; Camelineae; Arabidopsis	.	PF13639.1^zf-RING_2^Ring finger domain^87-130^E:5.1e-13	.	.	.	GO:0016021^cellular_component^integral component of membrane`GO:0008270^molecular_function^zinc ion binding`GO:0016567^biological_process^protein ubiquitination	GO:0005515^molecular_function^protein binding`GO:0008270^molecular_function^zinc ion binding	.	.
c1918_g1	c1918_g1_i1	.	.	.	c1918_g1_i1|m.956	3-551[-]	.	.	.	.	.	.	.	.	.	.
c1921_g1	c1921_g1_i1	.	.	.	.	.	.	.	.	.	.	.	.	.	.	.
c1922_g1	c1922_g1_i1	.	.	.	.	.	.	.	.	.	.	.	.	.	.	.
c1934_g1	c1934_g1_i1	PUB17_ARATH^PUB17_ARATH^Q:345-10,H:128-239^29.82%ID^E:7e-08^RecName: Full=U-box domain-containing protein 17;^Eukaryota; Viridiplantae; Streptophyta; Embryophyta; Tracheophyta; Spermatophyta; Magnoliophyta; eudicotyledons; Gunneridae; Pentapetalae; rosids; malvids; Brassicales; Brassicaceae; Camelineae; Arabidopsis	.	.	c1934_g1_i1|m.958	1-348[-]	PUB17_ARATH^PUB17_ARATH^Q:2-113,H:128-239^29.82%ID^E:6e-08^RecName: Full=U-box domain-containing protein 17;^Eukaryota; Viridiplantae; Streptophyta; Embryophyta; Tracheophyta; Spermatophyta; Magnoliophyta; eudicotyledons; Gunneridae; Pentapetalae; rosids; malvids; Brassicales; Brassicaceae; Camelineae; Arabidopsis	.	.	.	.	.	GO:0016874^molecular_function^ligase activity`GO:0004842^molecular_function^ubiquitin-protein transferase activity`GO:0009817^biological_process^defense response to fungus, incompatible interaction`GO:0009814^biological_process^defense response, incompatible interaction`GO:0016567^biological_process^protein ubiquitination	.	.	.
c1935_g1	c1935_g1_i1	.	.	.	.	.	.	.	.	.	.	.	.	.	.	.
c1936_g1	c1936_g1_i1	UBC4_ARATH^UBC4_ARATH^Q:187-2,H:1-62^77.42%ID^E:2e-27^RecName: Full=Ubiquitin-conjugating enzyme E2 4;^Eukaryota; Viridiplantae; Streptophyta; Embryophyta; Tracheophyta; Spermatophyta; Magnoliophyta; eudicotyledons; Gunneridae; Pentapetalae; rosids; malvids; Brassicales; Brassicaceae; Camelineae; Arabidopsis	.	.	c1936_g1_i1|m.960	2-187[-]	UBC4_ARATH^UBC4_ARATH^Q:1-62,H:1-62^77.42%ID^E:1e-27^RecName: Full=Ubiquitin-conjugating enzyme E2 4;^Eukaryota; Viridiplantae; Streptophyta; Embryophyta; Tracheophyta; Spermatophyta; Magnoliophyta; eudicotyledons; Gunneridae; Pentapetalae; rosids; malvids; Brassicales; Brassicaceae; Camelineae; Arabidopsis	.	PF00179.21^UQ_con^Ubiquitin-conjugating enzyme^12-62^E:1.5e-09	.	.	COG5078^ubiquitin-conjugating enzyme	GO:0016881^molecular_function^acid-amino acid ligase activity`GO:0005524^molecular_function^ATP binding`GO:0004842^molecular_function^ubiquitin-protein transferase activity`GO:0006511^biological_process^ubiquitin-dependent protein catabolic process	.	.	.
c1937_g1	c1937_g1_i1	.	.	.	.	.	.	.	.	.	.	.	.	.	.	.
c1943_g1	c1943_g1_i1	ADT_ORYSJ^ADT_ORYSJ^Q:2-208,H:82-150^85.51%ID^E:3e-36^RecName: Full=ADP,ATP carrier protein, mitochondrial;^Eukaryota; Viridiplantae; Streptophyta; Embryophyta; Tracheophyta; Spermatophyta; Magnoliophyta; Liliopsida; Poales; Poaceae; BEP clade; Ehrhartoideae; Oryzeae; Oryza	.	.	c1943_g1_i1|m.961	2-208[+]	ADT_ORYSJ^ADT_ORYSJ^Q:1-69,H:82-150^85.51%ID^E:3e-36^RecName: Full=ADP,ATP carrier protein, mitochondrial;^Eukaryota; Viridiplantae; Streptophyta; Embryophyta; Tracheophyta; Spermatophyta; Magnoliophyta; Liliopsida; Poales; Poaceae; BEP clade; Ehrhartoideae; Oryzeae; Oryza	.	PF00153.22^Mito_carr^Mitochondrial carrier protein^1-68^E:1.3e-15	.	.	.	GO:0016021^cellular_component^integral component of membrane`GO:0005743^cellular_component^mitochondrial inner membrane`GO:0005215^molecular_function^transporter activity`GO:0055085^biological_process^transmembrane transport	.	.	.
c1944_g1	c1944_g1_i1	U74C1_ARATH^U74C1_ARATH^Q:1-252,H:152-236^42.35%ID^E:4e-12^RecName: Full=UDP-glycosyltransferase 74C1;^Eukaryota; Viridiplantae; Streptophyta; Embryophyta; Tracheophyta; Spermatophyta; Magnoliophyta; eudicotyledons; Gunneridae; Pentapetalae; rosids; malvids; Brassicales; Brassicaceae; Camelineae; Arabidopsis	.	.	c1944_g1_i1|m.962	1-255[+]	U74C1_ARATH^U74C1_ARATH^Q:1-84,H:152-236^42.35%ID^E:4e-12^RecName: Full=UDP-glycosyltransferase 74C1;^Eukaryota; Viridiplantae; Streptophyta; Embryophyta; Tracheophyta; Spermatophyta; Magnoliophyta; eudicotyledons; Gunneridae; Pentapetalae; rosids; malvids; Brassicales; Brassicaceae; Camelineae; Arabidopsis	.	.	.	.	.	GO:0016758^molecular_function^transferase activity, transferring hexosyl groups	.	.	.
c1947_g1	c1947_g1_i1	.	.	.	c1947_g1_i1|m.963	2-352[+]	.	.	PF10183.4^ESSS^ESSS subunit of NADH:ubiquinone oxidoreductase (complex I)^22-102^E:2.1e-24	.	.	.	.	.	.	.
c1952_g1	c1952_g1_i1	.	.	.	c1952_g1_i1|m.964	3-551[-]	.	.	.	.	.	.	.	.	.	.
c1952_g1	c1952_g1_i1	.	.	.	c1952_g1_i1|m.966	762-977[-]	.	.	.	.	.	.	.	.	.	.
c1953_g1	c1953_g1_i1	BUD32_DICDI^BUD32_DICDI^Q:380-3,H:39-164^41.27%ID^E:3e-28^RecName: Full=EKC/KEOPS complex subunit bud32;^Eukaryota; Amoebozoa; Mycetozoa; Dictyosteliida; Dictyostelium	.	.	c1953_g1_i1|m.969	3-398[-]	BUD32_DICDI^BUD32_DICDI^Q:7-132,H:39-164^41.27%ID^E:3e-28^RecName: Full=EKC/KEOPS complex subunit bud32;^Eukaryota; Amoebozoa; Mycetozoa; Dictyosteliida; Dictyostelium	.	.	.	.	COG3642^Required for the formation of a threonylcarbamoyl group on adenosine at position 37 (t(6)A37) in tRNAs that read codons beginning with adenine (By similarity)	GO:0005737^cellular_component^cytoplasm`GO:0005634^cellular_component^nucleus`GO:0005524^molecular_function^ATP binding`GO:0016787^molecular_function^hydrolase activity`GO:0004674^molecular_function^protein serine/threonine kinase activity`GO:0006468^biological_process^protein phosphorylation`GO:0008033^biological_process^tRNA processing	.	.	.
c1955_g1	c1955_g1_i1	SERA1_ARATH^SERA1_ARATH^Q:357-1,H:375-493^83.19%ID^E:2e-51^RecName: Full=D-3-phosphoglycerate dehydrogenase 1, chloroplastic;^Eukaryota; Viridiplantae; Streptophyta; Embryophyta; Tracheophyta; Spermatophyta; Magnoliophyta; eudicotyledons; Gunneridae; Pentapetalae; rosids; malvids; Brassicales; Brassicaceae; Camelineae; Arabidopsis	.	.	c1955_g1_i1|m.971	1-420[-]	SERA1_ARATH^SERA1_ARATH^Q:1-140,H:354-493^82.14%ID^E:1e-70^RecName: Full=D-3-phosphoglycerate dehydrogenase 1, chloroplastic;^Eukaryota; Viridiplantae; Streptophyta; Embryophyta; Tracheophyta; Spermatophyta; Magnoliophyta; eudicotyledons; Gunneridae; Pentapetalae; rosids; malvids; Brassicales; Brassicaceae; Camelineae; Arabidopsis	.	.	.	.	COG0111^Dehydrogenase	GO:0009507^cellular_component^chloroplast`GO:0009570^cellular_component^chloroplast stroma`GO:0016020^cellular_component^membrane`GO:0005739^cellular_component^mitochondrion`GO:0009536^cellular_component^plastid`GO:0016597^molecular_function^amino acid binding`GO:0005524^molecular_function^ATP binding`GO:0051287^molecular_function^NAD binding`GO:0004617^molecular_function^phosphoglycerate dehydro…	.	.	.
c1957_g1	c1957_g1_i1	UPL2_ARATH^UPL2_ARATH^Q:408-1,H:3475-3610^83.82%ID^E:2e-73^RecName: Full=E3 ubiquitin-protein ligase UPL2;^Eukaryota; Viridiplantae; Streptophyta; Embryophyta; Tracheophyta; Spermatophyta; Magnoliophyta; eudicotyledons; Gunneridae; Pentapetalae; rosids; malvids; Brassicales; Brassicaceae; Camelineae; Arabidopsis	.	.	c1957_g1_i1|m.973	1-417[-]	UPL2_ARATH^UPL2_ARATH^Q:4-139,H:3475-3610^83.82%ID^E:1e-73^RecName: Full=E3 ubiquitin-protein ligase UPL2;^Eukaryota; Viridiplantae; Streptophyta; Embryophyta; Tracheophyta; Spermatophyta; Magnoliophyta; eudicotyledons; Gunneridae; Pentapetalae; rosids; malvids; Brassicales; Brassicaceae; Camelineae; Arabidopsis	.	PF00632.20^HECT^HECT-domain (ubiquitin-transferase)^4-138^E:1e-43	.	.	COG5021^e3 ubiquitin protein ligase	GO:0005829^cellular_component^cytosol`GO:0005739^cellular_component^mitochondrion`GO:0005634^cellular_component^nucleus`GO:0016874^molecular_function^ligase activity`GO:0004842^molecular_function^ubiquitin-protein transferase activity`GO:0042787^biological_process^protein ubiquitination involved in ubiquitin-dependent protein catabolic process	GO:0004842^molecular_function^ubiquitin-protein transferase activity	.	.
c1963_g1	c1963_g1_i2	SEUSS_ARATH^SEUSS_ARATH^Q:363-4,H:437-555^87.5%ID^E:1e-59^RecName: Full=Transcriptional corepressor SEUSS;^Eukaryota; Viridiplantae; Streptophyta; Embryophyta; Tracheophyta; Spermatophyta; Magnoliophyta; eudicotyledons; Gunneridae; Pentapetalae; rosids; malvids; Brassicales; Brassicaceae; Camelineae; Arabidopsis	.	.	c1963_g1_i2|m.974	1-363[-]	SEUSS_ARATH^SEUSS_ARATH^Q:1-120,H:437-555^88.33%ID^E:2e-61^RecName: Full=Transcriptional corepressor SEUSS;^Eukaryota; Viridiplantae; Streptophyta; Embryophyta; Tracheophyta; Spermatophyta; Magnoliophyta; eudicotyledons; Gunneridae; Pentapetalae; rosids; malvids; Brassicales; Brassicaceae; Camelineae; Arabidopsis	.	PF01803.11^LIM_bind^LIM-domain binding protein^2-120^E:1.3e-31	.	.	.	GO:0005654^cellular_component^nucleoplasm`GO:0060090^molecular_function^binding, bridging`GO:0003677^molecular_function^DNA binding`GO:0046982^molecular_function^protein heterodimerization activity`GO:0030154^biological_process^cell differentiation`GO:0009793^biological_process^embryo development ending in seed dormancy`GO:0048467^biological_process^gynoecium development`GO:0048481^biological_pro…	.	.	.
c1964_g1	c1964_g1_i1	.	.	.	.	.	.	.	.	.	.	.	.	.	.	.
c1968_g1	c1968_g1_i1	CUL3B_ARATH^CUL3B_ARATH^Q:315-1,H:396-499^84.76%ID^E:7e-54^RecName: Full=Cullin-3B;^Eukaryota; Viridiplantae; Streptophyta; Embryophyta; Tracheophyta; Spermatophyta; Magnoliophyta; eudicotyledons; Gunneridae; Pentapetalae; rosids; malvids; Brassicales; Brassicaceae; Camelineae; Arabidopsis	.	.	c1968_g1_i1|m.976	64-315[-]	CUL3B_ARATH^CUL3B_ARATH^Q:1-83,H:396-478^91.57%ID^E:3e-46^RecName: Full=Cullin-3B;^Eukaryota; Viridiplantae; Streptophyta; Embryophyta; Tracheophyta; Spermatophyta; Magnoliophyta; eudicotyledons; Gunneridae; Pentapetalae; rosids; malvids; Brassicales; Brassicaceae; Camelineae; Arabidopsis	.	PF00888.17^Cullin^Cullin family^2-83^E:2.8e-32	.	.	COG5647^cullin 1	GO:0031461^cellular_component^cullin-RING ubiquitin ligase complex`GO:0009793^biological_process^embryo development ending in seed dormancy`GO:0009960^biological_process^endosperm development`GO:0016567^biological_process^protein ubiquitination`GO:0006511^biological_process^ubiquitin-dependent protein catabolic process	GO:0031625^molecular_function^ubiquitin protein ligase binding`GO:0006511^biological_process^ubiquitin-dependent protein catabolic process`GO:0031461^cellular_component^cullin-RING ubiquitin ligase complex	.	.
c1970_g1	c1970_g1_i1	RSMI_MYCPU^RSMI_MYCPU^Q:180-1,H:4-63^63.33%ID^E:2e-18^RecName: Full=Ribosomal RNA small subunit methyltransferase I {ECO:0000255|HAMAP-Rule:MF_01877};^Bacteria; Tenericutes; Mollicutes; Mycoplasmataceae; Mycoplasma	.	.	c1970_g1_i1|m.977	1-228[-]	RSMI_MYCPU^RSMI_MYCPU^Q:17-76,H:4-63^63.33%ID^E:2e-18^RecName: Full=Ribosomal RNA small subunit methyltransferase I {ECO:0000255|HAMAP-Rule:MF_01877};^Bacteria; Tenericutes; Mollicutes; Mycoplasmataceae; Mycoplasma	.	PF00590.15^TP_methylase^Tetrapyrrole (Corrin/Porphyrin) Methylases^17-58^E:3.8e-09	.	.	COG0313^Catalyzes the 2'-O-methylation of the ribose of cytidine 1402 (C1402) in 16S rRNA (By similarity)	GO:0005737^cellular_component^cytoplasm`GO:0008168^molecular_function^methyltransferase activity`GO:0006364^biological_process^rRNA processing	GO:0008168^molecular_function^methyltransferase activity`GO:0008152^biological_process^metabolic process	.	.
c1974_g1	c1974_g1_i1	.	.	.	c1974_g1_i1|m.978	2-220[+]	.	.	.	.	.	.	.	.	.	.
c1978_g1	c1978_g1_i1	XPB2_ARATH^XPB2_ARATH^Q:232-2,H:597-673^88.31%ID^E:9e-40^RecName: Full=DNA repair helicase XPB2;^Eukaryota; Viridiplantae; Streptophyta; Embryophyta; Tracheophyta; Spermatophyta; Magnoliophyta; eudicotyledons; Gunneridae; Pentapetalae; rosids; malvids; Brassicales; Brassicaceae; Camelineae; Arabidopsis`XPB2_ARATH^XPB2_ARATH^Q:235-339,H:624-658^91.43%ID^E:2e-13^RecName: Full=DNA repair helicase XP…	.	.	c1978_g1_i1|m.980	2-154[-]	XPB1_ARATH^XPB1_ARATH^Q:1-51,H:623-673^92.16%ID^E:4e-25^RecName: Full=DNA repair helicase XPB1;^Eukaryota; Viridiplantae; Streptophyta; Embryophyta; Tracheophyta; Spermatophyta; Magnoliophyta; eudicotyledons; Gunneridae; Pentapetalae; rosids; malvids; Brassicales; Brassicaceae; Camelineae; Arabidopsis	.	.	.	.	COG1061^type iii restriction protein res subunit	GO:0005737^cellular_component^cytoplasm`GO:0005634^cellular_component^nucleus`GO:0005524^molecular_function^ATP binding`GO:0004003^molecular_function^ATP-dependent DNA helicase activity`GO:0003677^molecular_function^DNA binding`GO:0006289^biological_process^nucleotide-excision repair`GO:0006355^biological_process^regulation of transcription, DNA-templated`GO:0009411^biological_process^response to…	.	.	.
c1980_g1	c1980_g1_i1	.	.	.	.	.	.	.	.	.	.	.	.	.	.	.
c1981_g1	c1981_g1_i1	.	.	.	.	.	.	.	.	.	.	.	.	.	.	.
c1982_g1	c1982_g1_i2	.	.	.	c1982_g1_i2|m.981	149-343[-]	.	.	.	.	.	.	.	.	.	.
c1985_g1	c1985_g1_i1	.	.	.	c1985_g1_i1|m.986	446-619[+]	.	.	.	.	.	.	.	.	.	.
c1985_g1	c1985_g1_i1	.	.	.	c1985_g1_i1|m.984	103-327[+]	.	.	.	.	.	.	.	.	.	.
c1987_g1	c1987_g1_i1	.	.	.	.	.	.	.	.	.	.	.	.	.	.	.
c1989_g1	c1989_g1_i1	.	.	.	c1989_g1_i1|m.988	208-390[-]	PLP3_ARATH^PLP3_ARATH^Q:9-51,H:377-419^53.49%ID^E:5e-06^RecName: Full=Patatin-like protein 3;^Eukaryota; Viridiplantae; Streptophyta; Embryophyta; Tracheophyta; Spermatophyta; Magnoliophyta; eudicotyledons; Gunneridae; Pentapetalae; rosids; malvids; Brassicales; Brassicaceae; Camelineae; Arabidopsis	.	.	.	.	COG3621^Patatin group	GO:0005737^cellular_component^cytoplasm`GO:0047372^molecular_function^acylglycerol lipase activity`GO:0004620^molecular_function^phospholipase activity`GO:0006952^biological_process^defense response`GO:0016042^biological_process^lipid catabolic process`GO:0009737^biological_process^response to abscisic acid	.	.	.
c1993_g1	c1993_g1_i1	MYSB_ACACA^MYSB_ACACA^Q:293-9,H:796-889^31.58%ID^E:7e-08^RecName: Full=Myosin heavy chain IB;^Eukaryota; Amoebozoa; Discosea; Longamoebia; Centramoebida; Acanthamoebidae; Acanthamoeba	.	.	c1993_g1_i1|m.989	6-305[-]	MYSB_ACACA^MYSB_ACACA^Q:5-99,H:796-889^31.58%ID^E:6e-08^RecName: Full=Myosin heavy chain IB;^Eukaryota; Amoebozoa; Discosea; Longamoebia; Centramoebida; Acanthamoebidae; Acanthamoeba	.	PF06017.8^Myosin_TH1^Myosin tail^2-93^E:4.1e-17	.	.	.	GO:0016459^cellular_component^myosin complex`GO:0005524^molecular_function^ATP binding`GO:0003774^molecular_function^motor activity	GO:0003774^molecular_function^motor activity`GO:0016459^cellular_component^myosin complex	.	.
c1996_g1	c1996_g1_i1	.	.	.	c1996_g1_i1|m.990	28-270[+]	.	.	.	.	.	.	.	.	.	.
c1998_g1	c1998_g1_i1	HIBC4_ARATH^HIBC4_ARATH^Q:392-3,H:37-166^71.54%ID^E:2e-54^RecName: Full=3-hydroxyisobutyryl-CoA hydrolase-like protein 1, mitochondrial;^Eukaryota; Viridiplantae; Streptophyta; Embryophyta; Tracheophyta; Spermatophyta; Magnoliophyta; eudicotyledons; Gunneridae; Pentapetalae; rosids; malvids; Brassicales; Brassicaceae; Camelineae; Arabidopsis	.	.	c1998_g1_i1|m.991	3-308[-]	HIBC4_ARATH^HIBC4_ARATH^Q:1-102,H:65-166^70.59%ID^E:2e-40^RecName: Full=3-hydroxyisobutyryl-CoA hydrolase-like protein 1, mitochondrial;^Eukaryota; Viridiplantae; Streptophyta; Embryophyta; Tracheophyta; Spermatophyta; Magnoliophyta; eudicotyledons; Gunneridae; Pentapetalae; rosids; malvids; Brassicales; Brassicaceae; Camelineae; Arabidopsis	.	PF00378.15^ECH^Enoyl-CoA hydratase/isomerase family^11-101^E:4e-13	.	.	COG1024^Enoyl-CoA hydratase	GO:0005739^cellular_component^mitochondrion`GO:0016787^molecular_function^hydrolase activity	GO:0003824^molecular_function^catalytic activity`GO:0008152^biological_process^metabolic process	.	.
c2004_g1	c2004_g1_i1	.	.	.	c2004_g1_i1|m.994	2-184[-]	.	.	.	.	.	.	.	.	.	.
c2008_g1	c2008_g1_i1	.	.	.	c2008_g1_i1|m.997	1-246[+]	.	.	.	.	.	.	.	.	.	.
c2010_g1	c2010_g1_i1	.	.	.	.	.	.	.	.	.	.	.	.	.	.	.
c2010_g1	c2010_g1_i2	.	.	.	.	.	.	.	.	.	.	.	.	.	.	.
c2011_g1	c2011_g1_i2	.	.	.	.	.	.	.	.	.	.	.	.	.	.	.
c2013_g1	c2013_g1_i1	PERK7_ARATH^PERK7_ARATH^Q:64-204,H:476-522^95.74%ID^E:5e-23^RecName: Full=Proline-rich receptor-like protein kinase PERK7;^Eukaryota; Viridiplantae; Streptophyta; Embryophyta; Tracheophyta; Spermatophyta; Magnoliophyta; eudicotyledons; Gunneridae; Pentapetalae; rosids; malvids; Brassicales; Brassicaceae; Camelineae; Arabidopsis	.	.	c2013_g1_i1|m.999	1-204[+]	PERK7_ARATH^PERK7_ARATH^Q:22-68,H:476-522^95.74%ID^E:5e-23^RecName: Full=Proline-rich receptor-like protein kinase PERK7;^Eukaryota; Viridiplantae; Streptophyta; Embryophyta; Tracheophyta; Spermatophyta; Magnoliophyta; eudicotyledons; Gunneridae; Pentapetalae; rosids; malvids; Brassicales; Brassicaceae; Camelineae; Arabidopsis	.	PF07714.12^Pkinase_Tyr^Protein tyrosine kinase^20-68^E:4.3e-07`PF00069.20^Pkinase^Protein kinase domain^21-68^E:8.7e-08	.	.	COG0515^Serine Threonine protein kinase	GO:0016021^cellular_component^integral component of membrane`GO:0005886^cellular_component^plasma membrane`GO:0005524^molecular_function^ATP binding`GO:0004674^molecular_function^protein serine/threonine kinase activity	GO:0004672^molecular_function^protein kinase activity`GO:0006468^biological_process^protein phosphorylation`GO:0005524^molecular_function^ATP binding	.	.
c2014_g1	c2014_g1_i1	.	.	.	c2014_g1_i1|m.1000	2-388[+]	.	.	.	.	.	.	.	.	.	.
c2019_g1	c2019_g1_i1	PP333_ARATH^PP333_ARATH^Q:317-3,H:229-333^46.67%ID^E:2e-25^RecName: Full=Pentatricopeptide repeat-containing protein At4g21300;^Eukaryota; Viridiplantae; Streptophyta; Embryophyta; Tracheophyta; Spermatophyta; Magnoliophyta; eudicotyledons; Gunneridae; Pentapetalae; rosids; malvids; Brassicales; Brassicaceae; Camelineae; Arabidopsis`PP333_ARATH^PP333_ARATH^Q:284-6,H:543-635^33.33%ID^E:7e-08^RecNa…	.	.	c2019_g1_i1|m.1002	3-188[-]	PP333_ARATH^PP333_ARATH^Q:7-62,H:278-333^50%ID^E:9e-12^RecName: Full=Pentatricopeptide repeat-containing protein At4g21300;^Eukaryota; Viridiplantae; Streptophyta; Embryophyta; Tracheophyta; Spermatophyta; Magnoliophyta; eudicotyledons; Gunneridae; Pentapetalae; rosids; malvids; Brassicales; Brassicaceae; Camelineae; Arabidopsis	.	PF01535.15^PPR^PPR repeat^7-31^E:0.026`PF01535.15^PPR^PPR repeat^35-61^E:6.5e-08`PF13812.1^PPR_3^Pentatricopeptide repeat domain^37-61^E:0.1	.	.	.	.	.	.	.
c2020_g1	c2020_g1_i1	MD22A_ARATH^MD22A_ARATH^Q:378-25,H:32-149^77.97%ID^E:1e-51^RecName: Full=Mediator of RNA polymerase II transcription subunit 22a;^Eukaryota; Viridiplantae; Streptophyta; Embryophyta; Tracheophyta; Spermatophyta; Magnoliophyta; eudicotyledons; Gunneridae; Pentapetalae; rosids; malvids; Brassicales; Brassicaceae; Camelineae; Arabidopsis	.	.	c2020_g1_i1|m.1003	1-423[-]	MD22A_ARATH^MD22A_ARATH^Q:16-133,H:32-149^77.97%ID^E:4e-60^RecName: Full=Mediator of RNA polymerase II transcription subunit 22a;^Eukaryota; Viridiplantae; Streptophyta; Embryophyta; Tracheophyta; Spermatophyta; Magnoliophyta; eudicotyledons; Gunneridae; Pentapetalae; rosids; malvids; Brassicales; Brassicaceae; Camelineae; Arabidopsis	.	PF06179.7^Med22^Surfeit locus protein 5 subunit 22 of Mediator complex^13-120^E:6.1e-34	.	.	.	GO:0016592^cellular_component^mediator complex`GO:0001104^molecular_function^RNA polymerase II transcription cofactor activity	GO:0001104^molecular_function^RNA polymerase II transcription cofactor activity`GO:0006357^biological_process^regulation of transcription from RNA polymerase II promoter`GO:0016592^cellular_component^mediator complex	.	.
c2021_g1	c2021_g1_i1	.	.	.	c2021_g1_i1|m.1005	2-820[+]	.	.	PF00092.23^VWA^von Willebrand factor type A domain^18-118^E:3.8e-06	.	.	.	.	.	.	.
c2038_g1	c2038_g1_i1	.	.	.	.	.	.	.	.	.	.	.	.	.	.	.
c2039_g1	c2039_g1_i1	AB15G_ARATH^AB15G_ARATH^Q:2-268,H:171-259^82.02%ID^E:3e-44^RecName: Full=ABC transporter G family member 15;^Eukaryota; Viridiplantae; Streptophyta; Embryophyta; Tracheophyta; Spermatophyta; Magnoliophyta; eudicotyledons; Gunneridae; Pentapetalae; rosids; malvids; Brassicales; Brassicaceae; Camelineae; Arabidopsis	.	.	c2039_g1_i1|m.1008	2-268[+]	AB15G_ARATH^AB15G_ARATH^Q:1-89,H:171-259^82.02%ID^E:2e-44^RecName: Full=ABC transporter G family member 15;^Eukaryota; Viridiplantae; Streptophyta; Embryophyta; Tracheophyta; Spermatophyta; Magnoliophyta; eudicotyledons; Gunneridae; Pentapetalae; rosids; malvids; Brassicales; Brassicaceae; Camelineae; Arabidopsis	.	.	.	.	COG1131^(ABC) transporter	GO:0016021^cellular_component^integral component of membrane`GO:0005524^molecular_function^ATP binding`GO:0016887^molecular_function^ATPase activity`GO:0080167^biological_process^response to karrikin`GO:0006810^biological_process^transport	.	.	.
c2042_g1	c2042_g1_i1	PP135_ARATH^PP135_ARATH^Q:252-1,H:483-566^61.9%ID^E:1e-30^RecName: Full=Pentatricopeptide repeat-containing protein At1g80270, mitochondrial;^Eukaryota; Viridiplantae; Streptophyta; Embryophyta; Tracheophyta; Spermatophyta; Magnoliophyta; eudicotyledons; Gunneridae; Pentapetalae; rosids; malvids; Brassicales; Brassicaceae; Camelineae; Arabidopsis	.	.	c2042_g1_i1|m.1009	1-252[-]	PP135_ARATH^PP135_ARATH^Q:1-84,H:483-566^61.9%ID^E:9e-31^RecName: Full=Pentatricopeptide repeat-containing protein At1g80270, mitochondrial;^Eukaryota; Viridiplantae; Streptophyta; Embryophyta; Tracheophyta; Spermatophyta; Magnoliophyta; eudicotyledons; Gunneridae; Pentapetalae; rosids; malvids; Brassicales; Brassicaceae; Camelineae; Arabidopsis	.	PF01535.15^PPR^PPR repeat^26-54^E:0.00029`PF13812.1^PPR_3^Pentatricopeptide repeat domain^26-54^E:0.00059	.	.	.	GO:0009941^cellular_component^chloroplast envelope`GO:0005739^cellular_component^mitochondrion	.	.	.
c2043_g1	c2043_g1_i1	ILVB2_TOBAC^ILVB2_TOBAC^Q:274-2,H:163-253^92.31%ID^E:8e-51^RecName: Full=Acetolactate synthase 2, chloroplastic;^Eukaryota; Viridiplantae; Streptophyta; Embryophyta; Tracheophyta; Spermatophyta; Magnoliophyta; eudicotyledons; Gunneridae; Pentapetalae; asterids; lamiids; Solanales; Solanaceae; Nicotianoideae; Nicotianeae; Nicotiana	.	.	c2043_g1_i1|m.1010	2-274[-]	ILVB2_TOBAC^ILVB2_TOBAC^Q:1-91,H:163-253^92.31%ID^E:7e-51^RecName: Full=Acetolactate synthase 2, chloroplastic;^Eukaryota; Viridiplantae; Streptophyta; Embryophyta; Tracheophyta; Spermatophyta; Magnoliophyta; eudicotyledons; Gunneridae; Pentapetalae; asterids; lamiids; Solanales; Solanaceae; Nicotianoideae; Nicotianeae; Nicotiana	.	PF02776.13^TPP_enzyme_N^Thiamine pyrophosphate enzyme, N-terminal TPP binding domain^1-91^E:1.2e-23	.	.	.	GO:0009507^cellular_component^chloroplast`GO:0003984^molecular_function^acetolactate synthase activity`GO:0050660^molecular_function^flavin adenine dinucleotide binding`GO:0000287^molecular_function^magnesium ion binding`GO:0030976^molecular_function^thiamine pyrophosphate binding`GO:0009097^biological_process^isoleucine biosynthetic process`GO:0009635^biological_process^response to herbicide`GO:…	GO:0030976^molecular_function^thiamine pyrophosphate binding	.	.
c2044_g1	c2044_g1_i1	.	.	.	.	.	.	.	.	.	.	.	.	.	.	.
c2047_g1	c2047_g1_i1	TIF8_ARATH^TIF8_ARATH^Q:130-17,H:228-265^76.32%ID^E:3e-14^RecName: Full=Protein TIFY 8;^Eukaryota; Viridiplantae; Streptophyta; Embryophyta; Tracheophyta; Spermatophyta; Magnoliophyta; eudicotyledons; Gunneridae; Pentapetalae; rosids; malvids; Brassicales; Brassicaceae; Camelineae; Arabidopsis	.	.	c2047_g1_i1|m.1013	2-208[-]	TIF8_ARATH^TIF8_ARATH^Q:27-64,H:228-265^76.32%ID^E:3e-14^RecName: Full=Protein TIFY 8;^Eukaryota; Viridiplantae; Streptophyta; Embryophyta; Tracheophyta; Spermatophyta; Magnoliophyta; eudicotyledons; Gunneridae; Pentapetalae; rosids; malvids; Brassicales; Brassicaceae; Camelineae; Arabidopsis	.	PF06200.9^tify^tify domain^33-65^E:8.7e-15	.	.	.	GO:0005634^cellular_component^nucleus	.	.	.
c2052_g1	c2052_g1_i1	EF2_ENTHI^EF2_ENTHI^Q:1-201,H:760-826^68.66%ID^E:1e-25^RecName: Full=Elongation factor 2;^Eukaryota; Amoebozoa; Archamoebae; Entamoebidae; Entamoeba	.	.	c2052_g1_i1|m.1014	1-210[-]	.	.	.	.	.	.	.	.	.	.
c2055_g1	c2055_g1_i1	.	.	.	c2055_g1_i1|m.1016	95-283[+]	.	.	.	.	.	.	.	.	.	.
c2056_g1	c2056_g1_i1	.	.	.	.	.	.	.	.	.	.	.	.	.	.	.
c2058_g1	c2058_g1_i1	AB21B_ARATH^AB21B_ARATH^Q:1135-26,H:201-500^44.74%ID^E:8e-74^RecName: Full=ABC transporter B family member 21;^Eukaryota; Viridiplantae; Streptophyta; Embryophyta; Tracheophyta; Spermatophyta; Magnoliophyta; eudicotyledons; Gunneridae; Pentapetalae; rosids; malvids; Brassicales; Brassicaceae; Camelineae; Arabidopsis`AB21B_ARATH^AB21B_ARATH^Q:400-26,H:1025-1149^54.4%ID^E:1e-38^RecName: Full=ABC tr…	.	.	c2058_g1_i1|m.1019	808-1047[-]	AB5B_ARATH^AB5B_ARATH^Q:1-47,H:179-225^48.94%ID^E:2e-07^RecName: Full=ABC transporter B family member 5;^Eukaryota; Viridiplantae; Streptophyta; Embryophyta; Tracheophyta; Spermatophyta; Magnoliophyta; eudicotyledons; Gunneridae; Pentapetalae; rosids; malvids; Brassicales; Brassicaceae; Camelineae; Arabidopsis	.	PF00664.18^ABC_membrane^ABC transporter transmembrane region^1-47^E:6.6e-06	.	.	COG1132^(ABC) transporter	GO:0016021^cellular_component^integral component of membrane`GO:0005524^molecular_function^ATP binding`GO:0042626^molecular_function^ATPase activity, coupled to transmembrane movement of substances	GO:0005524^molecular_function^ATP binding`GO:0042626^molecular_function^ATPase activity, coupled to transmembrane movement of substances`GO:0006810^biological_process^transport`GO:0055085^biological_process^transmembrane transport`GO:0016021^cellular_component^integral component of membrane	.	.
c2058_g1	c2058_g1_i1	AB21B_ARATH^AB21B_ARATH^Q:1135-26,H:201-500^44.74%ID^E:8e-74^RecName: Full=ABC transporter B family member 21;^Eukaryota; Viridiplantae; Streptophyta; Embryophyta; Tracheophyta; Spermatophyta; Magnoliophyta; eudicotyledons; Gunneridae; Pentapetalae; rosids; malvids; Brassicales; Brassicaceae; Camelineae; Arabidopsis`AB21B_ARATH^AB21B_ARATH^Q:400-26,H:1025-1149^54.4%ID^E:1e-38^RecName: Full=ABC tr…	.	.	c2058_g1_i1|m.1018	2-478[-]	AB5B_ARATH^AB5B_ARATH^Q:4-150,H:303-449^69.39%ID^E:1e-64^RecName: Full=ABC transporter B family member 5;^Eukaryota; Viridiplantae; Streptophyta; Embryophyta; Tracheophyta; Spermatophyta; Magnoliophyta; eudicotyledons; Gunneridae; Pentapetalae; rosids; malvids; Brassicales; Brassicaceae; Camelineae; Arabidopsis`AB5B_ARATH^AB5B_ARATH^Q:20-151,H:951-1082^52.27%ID^E:3e-41^RecName: Full=ABC transport…	.	PF00005.22^ABC_tran^ABC transporter^72-152^E:3.3e-18	.	.	COG1132^(ABC) transporter	GO:0016021^cellular_component^integral component of membrane`GO:0005524^molecular_function^ATP binding`GO:0042626^molecular_function^ATPase activity, coupled to transmembrane movement of substances	GO:0005524^molecular_function^ATP binding`GO:0016887^molecular_function^ATPase activity	.	.
c2058_g1	c2058_g1_i1	AB21B_ARATH^AB21B_ARATH^Q:1135-26,H:201-500^44.74%ID^E:8e-74^RecName: Full=ABC transporter B family member 21;^Eukaryota; Viridiplantae; Streptophyta; Embryophyta; Tracheophyta; Spermatophyta; Magnoliophyta; eudicotyledons; Gunneridae; Pentapetalae; rosids; malvids; Brassicales; Brassicaceae; Camelineae; Arabidopsis`AB21B_ARATH^AB21B_ARATH^Q:400-26,H:1025-1149^54.4%ID^E:1e-38^RecName: Full=ABC tr…	.	.	c2058_g1_i1|m.1021	572-748[-]	AB9B_ARATH^AB9B_ARATH^Q:4-58,H:252-306^56.36%ID^E:2e-11^RecName: Full=ABC transporter B family member 9;^Eukaryota; Viridiplantae; Streptophyta; Embryophyta; Tracheophyta; Spermatophyta; Magnoliophyta; eudicotyledons; Gunneridae; Pentapetalae; rosids; malvids; Brassicales; Brassicaceae; Camelineae; Arabidopsis	.	.	.	.	COG1132^(ABC) transporter	GO:0016021^cellular_component^integral component of membrane`GO:0005524^molecular_function^ATP binding`GO:0042626^molecular_function^ATPase activity, coupled to transmembrane movement of substances	.	.	.
c2062_g1	c2062_g1_i1	WAK2_ARATH^WAK2_ARATH^Q:207-1,H:195-269^38.67%ID^E:1e-10^RecName: Full=Wall-associated receptor kinase 2;^Eukaryota; Viridiplantae; Streptophyta; Embryophyta; Tracheophyta; Spermatophyta; Magnoliophyta; eudicotyledons; Gunneridae; Pentapetalae; rosids; malvids; Brassicales; Brassicaceae; Camelineae; Arabidopsis`WAK2_ARATH^WAK2_ARATH^Q:431-279,H:123-167^35.29%ID^E:1e-10^RecName: Full=Wall-associat…	.	.	.	.	.	.	.	.	.	COG0515^Serine Threonine protein kinase	GO:0016021^cellular_component^integral component of membrane`GO:0005524^molecular_function^ATP binding`GO:0005509^molecular_function^calcium ion binding`GO:0030247^molecular_function^polysaccharide binding`GO:0004674^molecular_function^protein serine/threonine kinase activity`GO:0009992^biological_process^cellular water homeostasis`GO:0009311^biological_process^oligosaccharide metabolic process`G…	.	.	.
c2063_g1	c2063_g1_i1	.	.	.	c2063_g1_i1|m.1028	1-309[-]	.	.	.	.	.	.	.	.	.	.
c2064_g1	c2064_g1_i1	.	.	.	.	.	.	.	.	.	.	.	.	.	.	.
c2066_g1	c2066_g1_i1	.	.	.	.	.	.	.	.	.	.	.	.	.	.	.
c2067_g1	c2067_g1_i1	.	.	.	.	.	.	.	.	.	.	.	.	.	.	.
c2069_g1	c2069_g1_i1	.	.	.	.	.	.	.	.	.	.	.	.	.	.	.
c2071_g1	c2071_g1_i1	.	.	.	.	.	.	.	.	.	.	.	.	.	.	.
c2073_g1	c2073_g1_i1	DHAR2_ARATH^DHAR2_ARATH^Q:326-3,H:3-110^69.44%ID^E:2e-49^RecName: Full=Glutathione S-transferase DHAR2;^Eukaryota; Viridiplantae; Streptophyta; Embryophyta; Tracheophyta; Spermatophyta; Magnoliophyta; eudicotyledons; Gunneridae; Pentapetalae; rosids; malvids; Brassicales; Brassicaceae; Camelineae; Arabidopsis	.	.	c2073_g1_i1|m.1032	141-326[-]	DHAR1_ARATH^DHAR1_ARATH^Q:1-61,H:3-63^73.77%ID^E:3e-27^RecName: Full=Glutathione S-transferase DHAR1, mitochondrial;^Eukaryota; Viridiplantae; Streptophyta; Embryophyta; Tracheophyta; Spermatophyta; Magnoliophyta; eudicotyledons; Gunneridae; Pentapetalae; rosids; malvids; Brassicales; Brassicaceae; Camelineae; Arabidopsis	.	PF13417.1^GST_N_3^Glutathione S-transferase, N-terminal domain^17-61^E:4.9e-14`PF13409.1^GST_N_2^Glutathione S-transferase, N-terminal domain^18-61^E:1.3e-12`PF02798.15^GST_N^Glutathione S-transferase, N-terminal domain^20-60^E:2.8e-05	.	.	KOG1422^Chloride intracellular channel	GO:0048046^cellular_component^apoplast`GO:0009507^cellular_component^chloroplast`GO:0009570^cellular_component^chloroplast stroma`GO:0005829^cellular_component^cytosol`GO:0005739^cellular_component^mitochondrion`GO:0005777^cellular_component^peroxisome`GO:0005886^cellular_component^plasma membrane`GO:0005773^cellular_component^vacuole`GO:0005507^molecular_function^copper ion binding`GO:0045174^mo…	GO:0005515^molecular_function^protein binding	.	.
c2074_g1	c2074_g1_i1	ODO1_PETHY^ODO1_PETHY^Q:235-44,H:98-156^58.46%ID^E:1e-15^RecName: Full=Protein ODORANT1;^Eukaryota; Viridiplantae; Streptophyta; Embryophyta; Tracheophyta; Spermatophyta; Magnoliophyta; eudicotyledons; Gunneridae; Pentapetalae; asterids; lamiids; Solanales; Solanaceae; Petunioideae; Petunia	.	.	c2074_g1_i1|m.1033	2-235[-]	ODO1_PETHY^ODO1_PETHY^Q:1-64,H:98-156^58.46%ID^E:9e-16^RecName: Full=Protein ODORANT1;^Eukaryota; Viridiplantae; Streptophyta; Embryophyta; Tracheophyta; Spermatophyta; Magnoliophyta; eudicotyledons; Gunneridae; Pentapetalae; asterids; lamiids; Solanales; Solanaceae; Petunioideae; Petunia	.	.	.	.	.	GO:0005634^cellular_component^nucleus`GO:0003682^molecular_function^chromatin binding`GO:0003677^molecular_function^DNA binding`GO:0006355^biological_process^regulation of transcription, DNA-templated`GO:0006351^biological_process^transcription, DNA-templated	.	.	.
c2075_g1	c2075_g1_i1	OCS1_MAIZE^OCS1_MAIZE^Q:215-433,H:26-98^41.1%ID^E:6e-08^RecName: Full=Ocs element-binding factor 1;^Eukaryota; Viridiplantae; Streptophyta; Embryophyta; Tracheophyta; Spermatophyta; Magnoliophyta; Liliopsida; Poales; Poaceae; PACMAD clade; Panicoideae; Andropogoneae; Zea	.	.	c2075_g1_i1|m.1035	68-547[+]	OCS1_MAIZE^OCS1_MAIZE^Q:50-122,H:26-98^41.1%ID^E:2e-08^RecName: Full=Ocs element-binding factor 1;^Eukaryota; Viridiplantae; Streptophyta; Embryophyta; Tracheophyta; Spermatophyta; Magnoliophyta; Liliopsida; Poales; Poaceae; PACMAD clade; Panicoideae; Andropogoneae; Zea	.	PF07716.10^bZIP_2^Basic region leucine zipper^48-94^E:7.9e-08`PF00170.16^bZIP_1^bZIP transcription factor^49-106^E:2.2e-11	.	.	.	GO:0005634^cellular_component^nucleus`GO:0043565^molecular_function^sequence-specific DNA binding`GO:0003700^molecular_function^sequence-specific DNA binding transcription factor activity`GO:0006351^biological_process^transcription, DNA-templated	GO:0003700^molecular_function^sequence-specific DNA binding transcription factor activity`GO:0043565^molecular_function^sequence-specific DNA binding`GO:0006355^biological_process^regulation of transcription, DNA-templated	.	.
c2076_g1	c2076_g1_i1	TRL21_ARATH^TRL21_ARATH^Q:454-50,H:66-201^74.26%ID^E:1e-59^RecName: Full=Thioredoxin-like 2-1, chloroplastic;^Eukaryota; Viridiplantae; Streptophyta; Embryophyta; Tracheophyta; Spermatophyta; Magnoliophyta; eudicotyledons; Gunneridae; Pentapetalae; rosids; malvids; Brassicales; Brassicaceae; Camelineae; Arabidopsis	.	.	c2076_g1_i1|m.1038	2-559[-]	TRL21_ARATH^TRL21_ARATH^Q:36-170,H:66-201^74.26%ID^E:3e-69^RecName: Full=Thioredoxin-like 2-1, chloroplastic;^Eukaryota; Viridiplantae; Streptophyta; Embryophyta; Tracheophyta; Spermatophyta; Magnoliophyta; eudicotyledons; Gunneridae; Pentapetalae; rosids; malvids; Brassicales; Brassicaceae; Camelineae; Arabidopsis	.	PF00085.15^Thioredoxin^Thioredoxin^68-165^E:2.4e-19	.	.	COG0526^Thioredoxin	GO:0009507^cellular_component^chloroplast`GO:0009570^cellular_component^chloroplast stroma`GO:0016671^molecular_function^oxidoreductase activity, acting on a sulfur group of donors, disulfide as acceptor`GO:0015035^molecular_function^protein disulfide oxidoreductase activity`GO:0045454^biological_process^cell redox homeostasis`GO:0051776^biological_process^detection of redox state`GO:0006662^biol…	GO:0045454^biological_process^cell redox homeostasis	.	.
c2077_g1	c2077_g1_i1	.	.	.	c2077_g1_i1|m.1041	1-273[+]	.	.	.	.	.	.	.	.	.	.
c2078_g1	c2078_g1_i1	.	.	.	.	.	.	.	.	.	.	.	.	.	.	.
c2079_g1	c2079_g1_i1	ASPG1_ARATH^ASPG1_ARATH^Q:471-1,H:225-376^54.43%ID^E:1e-34^RecName: Full=Protein ASPARTIC PROTEASE IN GUARD CELL 1;^Eukaryota; Viridiplantae; Streptophyta; Embryophyta; Tracheophyta; Spermatophyta; Magnoliophyta; eudicotyledons; Gunneridae; Pentapetalae; rosids; malvids; Brassicales; Brassicaceae; Camelineae; Arabidopsis	.	.	.	.	.	.	.	.	.	.	GO:0005783^cellular_component^endoplasmic reticulum`GO:0004190^molecular_function^aspartic-type endopeptidase activity`GO:0070001^molecular_function^aspartic-type peptidase activity`GO:0003677^molecular_function^DNA binding`GO:0009737^biological_process^response to abscisic acid`GO:0009414^biological_process^response to water deprivation`GO:0009627^biological_process^systemic acquired resistance	.	.	.
c2080_g1	c2080_g1_i1	Y1342_ARATH^Y1342_ARATH^Q:497-210,H:556-650^55.21%ID^E:2e-24^RecName: Full=PHD finger protein At1g33420;^Eukaryota; Viridiplantae; Streptophyta; Embryophyta; Tracheophyta; Spermatophyta; Magnoliophyta; eudicotyledons; Gunneridae; Pentapetalae; rosids; malvids; Brassicales; Brassicaceae; Camelineae; Arabidopsis	.	.	c2080_g1_i1|m.1043	93-503[-]	Y1342_ARATH^Y1342_ARATH^Q:3-98,H:556-650^55.21%ID^E:1e-31^RecName: Full=PHD finger protein At1g33420;^Eukaryota; Viridiplantae; Streptophyta; Embryophyta; Tracheophyta; Spermatophyta; Magnoliophyta; eudicotyledons; Gunneridae; Pentapetalae; rosids; malvids; Brassicales; Brassicaceae; Camelineae; Arabidopsis	.	PF00628.24^PHD^PHD-finger^54-99^E:3.2e-08	.	.	.	GO:0005634^cellular_component^nucleus`GO:0008270^molecular_function^zinc ion binding`GO:0006355^biological_process^regulation of transcription, DNA-templated`GO:0006351^biological_process^transcription, DNA-templated	GO:0005515^molecular_function^protein binding	.	.
c2082_g1	c2082_g1_i1	NU107_ARATH^NU107_ARATH^Q:239-3,H:184-262^69.62%ID^E:2e-30^RecName: Full=Nuclear pore complex protein NUP107 {ECO:0000303|PubMed:21189294};^Eukaryota; Viridiplantae; Streptophyta; Embryophyta; Tracheophyta; Spermatophyta; Magnoliophyta; eudicotyledons; Gunneridae; Pentapetalae; rosids; malvids; Brassicales; Brassicaceae; Camelineae; Arabidopsis	.	.	c2082_g1_i1|m.1045	3-239[-]	NU107_ARATH^NU107_ARATH^Q:1-79,H:184-262^69.62%ID^E:1e-30^RecName: Full=Nuclear pore complex protein NUP107 {ECO:0000303|PubMed:21189294};^Eukaryota; Viridiplantae; Streptophyta; Embryophyta; Tracheophyta; Spermatophyta; Magnoliophyta; eudicotyledons; Gunneridae; Pentapetalae; rosids; malvids; Brassicales; Brassicaceae; Camelineae; Arabidopsis	.	.	.	.	.	GO:0005635^cellular_component^nuclear envelope`GO:0005643^cellular_component^nuclear pore`GO:0006810^biological_process^transport	.	.	.
c2085_g1	c2085_g1_i1	IAA7_ORYSJ^IAA7_ORYSJ^Q:3-248,H:183-264^62.2%ID^E:6e-26^RecName: Full=Auxin-responsive protein IAA7;^Eukaryota; Viridiplantae; Streptophyta; Embryophyta; Tracheophyta; Spermatophyta; Magnoliophyta; Liliopsida; Poales; Poaceae; BEP clade; Ehrhartoideae; Oryzeae; Oryza	.	.	c2085_g1_i1|m.1046	3-248[+]	IAA7_ORYSJ^IAA7_ORYSJ^Q:1-82,H:183-264^62.2%ID^E:5e-26^RecName: Full=Auxin-responsive protein IAA7;^Eukaryota; Viridiplantae; Streptophyta; Embryophyta; Tracheophyta; Spermatophyta; Magnoliophyta; Liliopsida; Poales; Poaceae; BEP clade; Ehrhartoideae; Oryzeae; Oryza	.	PF02309.11^AUX_IAA^AUX/IAA family^1-81^E:3.2e-18	.	.	.	GO:0005634^cellular_component^nucleus`GO:0009734^biological_process^auxin-activated signaling pathway`GO:0006355^biological_process^regulation of transcription, DNA-templated`GO:0009733^biological_process^response to auxin`GO:0006351^biological_process^transcription, DNA-templated	GO:0006355^biological_process^regulation of transcription, DNA-templated`GO:0005634^cellular_component^nucleus	.	.
c2086_g1	c2086_g1_i1	DYHC_EMENI^DYHC_EMENI^Q:1-240,H:130-212^37.65%ID^E:5e-12^RecName: Full=Dynein heavy chain, cytoplasmic;^Eukaryota; Fungi; Dikarya; Ascomycota; Pezizomycotina; Eurotiomycetes; Eurotiomycetidae; Eurotiales; Aspergillaceae; Aspergillus	.	.	c2086_g1_i1|m.1047	1-240[+]	DYHC_EMENI^DYHC_EMENI^Q:1-80,H:130-212^37.65%ID^E:5e-12^RecName: Full=Dynein heavy chain, cytoplasmic;^Eukaryota; Fungi; Dikarya; Ascomycota; Pezizomycotina; Eurotiomycetes; Eurotiomycetidae; Eurotiales; Aspergillaceae; Aspergillus	.	.	.	.	COG5245^heavy chain	GO:0030428^cellular_component^cell septum`GO:0005868^cellular_component^cytoplasmic dynein complex`GO:0001411^cellular_component^hyphal tip`GO:0005874^cellular_component^microtubule`GO:0005524^molecular_function^ATP binding`GO:0016887^molecular_function^ATPase activity`GO:0008017^molecular_function^microtubule binding`GO:0008569^molecular_function^ATP-dependent microtubule motor activity, minus-e…	.	.	.
c2090_g1	c2090_g1_i1	CP19A_ICTPU^CP19A_ICTPU^Q:225-512,H:99-186^26.04%ID^E:1e-05^RecName: Full=Aromatase;^Eukaryota; Metazoa; Chordata; Craniata; Vertebrata; Euteleostomi; Actinopterygii; Neopterygii; Teleostei; Ostariophysi; Siluriformes; Ictaluridae; Ictalurus	.	.	.	.	.	.	.	.	.	.	GO:0016020^cellular_component^membrane`GO:0020037^molecular_function^heme binding`GO:0005506^molecular_function^iron ion binding`GO:0004497^molecular_function^monooxygenase activity`GO:0016705^molecular_function^oxidoreductase activity, acting on paired donors, with incorporation or reduction of molecular oxygen	.	.	.
c2093_g1	c2093_g1_i1	.	.	.	.	.	.	.	.	.	.	.	.	.	.	.
c2094_g1	c2094_g1_i1	.	.	.	c2094_g1_i1|m.1049	2-202[+]	.	.	.	.	.	.	.	.	.	.
c2095_g1	c2095_g1_i1	.	.	.	c2095_g1_i1|m.1050	1-228[+]	.	.	PF00651.26^BTB^BTB/POZ domain^1-73^E:1.1e-12	.	.	.	.	GO:0005515^molecular_function^protein binding	.	.
c2097_g1	c2097_g1_i1	.	.	.	c2097_g1_i1|m.1051	3-827[+]	.	.	PF00010.21^HLH^Helix-loop-helix DNA-binding domain^250-275^E:9.1e-07	.	.	.	.	GO:0046983^molecular_function^protein dimerization activity	.	.
c2100_g1	c2100_g1_i1	.	.	.	.	.	.	.	.	.	.	.	.	.	.	.
c2101_g1	c2101_g1_i1	.	.	.	.	.	.	.	.	.	.	.	.	.	.	.
c2103_g1	c2103_g1_i1	HSP7S_SPIOL^HSP7S_SPIOL^Q:1-255,H:32-116^97.65%ID^E:2e-49^RecName: Full=Stromal 70 kDa heat shock-related protein, chloroplastic;^Eukaryota; Viridiplantae; Streptophyta; Embryophyta; Tracheophyta; Spermatophyta; Magnoliophyta; eudicotyledons; Gunneridae; Pentapetalae; Caryophyllales; Amaranthaceae; Chenopodioideae; Anserineae; Spinacia	.	.	c2103_g1_i1|m.1052	1-255[+]	HSP7S_SPIOL^HSP7S_SPIOL^Q:1-85,H:32-116^97.65%ID^E:2e-49^RecName: Full=Stromal 70 kDa heat shock-related protein, chloroplastic;^Eukaryota; Viridiplantae; Streptophyta; Embryophyta; Tracheophyta; Spermatophyta; Magnoliophyta; eudicotyledons; Gunneridae; Pentapetalae; Caryophyllales; Amaranthaceae; Chenopodioideae; Anserineae; Spinacia	.	PF00012.15^HSP70^Hsp70 protein^1-85^E:1.2e-34	.	.	.	GO:0009570^cellular_component^chloroplast stroma`GO:0005524^molecular_function^ATP binding`GO:0006457^biological_process^protein folding	.	.	.
c2107_g1	c2107_g1_i1	.	.	.	.	.	.	.	.	.	.	.	.	.	.	.
c2110_g1	c2110_g1_i1	.	.	.	.	.	.	.	.	.	.	.	.	.	.	.
c2112_g1	c2112_g1_i1	.	.	.	c2112_g1_i1|m.1060	3-149[-]	.	.	.	.	.	.	.	.	.	.
c2113_g1	c2113_g1_i1	H2A2_DEBHA^H2A2_DEBHA^Q:41-280,H:1-80^80%ID^E:2e-22^RecName: Full=Histone H2A.2;^Eukaryota; Fungi; Dikarya; Ascomycota; Saccharomycotina; Saccharomycetes; Saccharomycetales; Debaryomycetaceae; Debaryomyces	.	.	c2113_g1_i1|m.1063	41-280[+]	H2A2_DEBHA^H2A2_DEBHA^Q:1-80,H:1-80^80%ID^E:2e-37^RecName: Full=Histone H2A.2;^Eukaryota; Fungi; Dikarya; Ascomycota; Saccharomycotina; Saccharomycetes; Saccharomycetales; Debaryomycetaceae; Debaryomyces	.	PF00125.19^Histone^Core histone H2A/H2B/H3/H4^18-79^E:2.2e-21`PF00808.18^CBFD_NFYB_HMF^Histone-like transcription factor (CBF/NF-Y) and archaeal histone^25-77^E:4.9e-05	.	.	COG5262^histone h2a	GO:0000786^cellular_component^nucleosome`GO:0005634^cellular_component^nucleus`GO:0003677^molecular_function^DNA binding`GO:0006281^biological_process^DNA repair	GO:0003677^molecular_function^DNA binding`GO:0043565^molecular_function^sequence-specific DNA binding`GO:0005622^cellular_component^intracellular	.	.
c2121_g1	c2121_g1_i1	.	.	.	c2121_g1_i1|m.1064	3-212[+]	.	.	.	.	.	.	.	.	.	.
c2125_g1	c2125_g1_i1	E138_ARATH^E138_ARATH^Q:446-3,H:236-383^76.35%ID^E:1e-79^RecName: Full=Glucan endo-1,3-beta-glucosidase 8;^Eukaryota; Viridiplantae; Streptophyta; Embryophyta; Tracheophyta; Spermatophyta; Magnoliophyta; eudicotyledons; Gunneridae; Pentapetalae; rosids; malvids; Brassicales; Brassicaceae; Camelineae; Arabidopsis	.	.	c2125_g1_i1|m.1065	3-446[-]	E138_ARATH^E138_ARATH^Q:1-148,H:236-383^76.35%ID^E:1e-79^RecName: Full=Glucan endo-1,3-beta-glucosidase 8;^Eukaryota; Viridiplantae; Streptophyta; Embryophyta; Tracheophyta; Spermatophyta; Magnoliophyta; eudicotyledons; Gunneridae; Pentapetalae; rosids; malvids; Brassicales; Brassicaceae; Camelineae; Arabidopsis	.	PF00332.13^Glyco_hydro_17^Glycosyl hydrolases family 17^1-108^E:1.8e-23	.	.	.	GO:0031225^cellular_component^anchored component of membrane`GO:0046658^cellular_component^anchored component of plasma membrane`GO:0005618^cellular_component^cell wall`GO:0005576^cellular_component^extracellular region`GO:0005886^cellular_component^plasma membrane`GO:0009506^cellular_component^plasmodesma`GO:0042973^molecular_function^glucan endo-1,3-beta-D-glucosidase activity`GO:0005975^biolog…	GO:0004553^molecular_function^hydrolase activity, hydrolyzing O-glycosyl compounds`GO:0005975^biological_process^carbohydrate metabolic process	.	.
c2131_g1	c2131_g1_i1	.	.	.	c2131_g1_i1|m.1067	53-424[+]	.	.	PF00075.19^RNase_H^RNase H^15-121^E:3.5e-06`PF13456.1^RVT_3^Reverse transcriptase-like^53-123^E:7.1e-12	.	.	.	.	GO:0003676^molecular_function^nucleic acid binding`GO:0004523^molecular_function^RNA-DNA hybrid ribonuclease activity	.	.
c2132_g1	c2132_g1_i1	.	.	.	.	.	.	.	.	.	.	.	.	.	.	.
c2133_g1	c2133_g1_i1	RL211_ARATH^RL211_ARATH^Q:218-3,H:2-73^81.94%ID^E:1e-39^RecName: Full=60S ribosomal protein L21-1;^Eukaryota; Viridiplantae; Streptophyta; Embryophyta; Tracheophyta; Spermatophyta; Magnoliophyta; eudicotyledons; Gunneridae; Pentapetalae; rosids; malvids; Brassicales; Brassicaceae; Camelineae; Arabidopsis	.	.	.	.	.	.	.	.	.	COG2139^(ribosomal) protein	GO:0009507^cellular_component^chloroplast`GO:0022625^cellular_component^cytosolic large ribosomal subunit`GO:0022626^cellular_component^cytosolic ribosome`GO:0005730^cellular_component^nucleolus`GO:0003735^molecular_function^structural constituent of ribosome`GO:0006412^biological_process^translation	.	.	.
c2134_g1	c2134_g1_i1	POXA_DICDI^POXA_DICDI^Q:11-295,H:224-317^35.42%ID^E:1e-12^RecName: Full=Peroxinectin A;^Eukaryota; Amoebozoa; Mycetozoa; Dictyosteliida; Dictyostelium	.	.	c2134_g1_i1|m.1071	2-295[+]	POXA_DICDI^POXA_DICDI^Q:4-98,H:224-317^35.42%ID^E:1e-12^RecName: Full=Peroxinectin A;^Eukaryota; Amoebozoa; Mycetozoa; Dictyosteliida; Dictyostelium	.	PF03098.10^An_peroxidase^Animal haem peroxidase^7-97^E:1.2e-20	.	.	.	GO:0005576^cellular_component^extracellular region`GO:0020037^molecular_function^heme binding`GO:0004601^molecular_function^peroxidase activity`GO:0042744^biological_process^hydrogen peroxide catabolic process`GO:0006955^biological_process^immune response	.	.	.
c2137_g1	c2137_g1_i1	.	.	.	c2137_g1_i1|m.1072	2-220[+]	.	.	.	.	.	.	.	.	.	.
c2138_g1	c2138_g1_i1	.	.	.	c2138_g1_i1|m.1074	1-237[+]	.	.	.	.	.	.	.	.	.	.
c2142_g1	c2142_g1_i2	RBM42_XENTR^RBM42_XENTR^Q:285-127,H:304-356^67.92%ID^E:1e-19^RecName: Full=RNA-binding protein 42;^Eukaryota; Metazoa; Chordata; Craniata; Vertebrata; Euteleostomi; Amphibia; Batrachia; Anura; Pipoidea; Pipidae; Xenopodinae; Xenopus; Silurana	.	.	c2142_g1_i2|m.1076	121-285[-]	RBM42_XENTR^RBM42_XENTR^Q:1-53,H:304-356^67.92%ID^E:2e-20^RecName: Full=RNA-binding protein 42;^Eukaryota; Metazoa; Chordata; Craniata; Vertebrata; Euteleostomi; Amphibia; Batrachia; Anura; Pipoidea; Pipidae; Xenopodinae; Xenopus; Silurana	.	PF00076.17^RRM_1^RNA recognition motif. (a.k.a. RRM, RBD, or RNP domain)^1-54^E:4e-13`PF14259.1^RRM_6^RNA recognition motif (a.k.a. RRM, RBD, or RNP domain)^1-53^E:2.7e-07	.	.	.	GO:0005737^cellular_component^cytoplasm`GO:0005634^cellular_component^nucleus`GO:0000166^molecular_function^nucleotide binding`GO:0003723^molecular_function^RNA binding	GO:0003676^molecular_function^nucleic acid binding	.	.
c2146_g1	c2146_g1_i1	MATE9_ARATH^MATE9_ARATH^Q:262-14,H:27-109^62.65%ID^E:4e-25^RecName: Full=MATE efflux family protein 9;^Eukaryota; Viridiplantae; Streptophyta; Embryophyta; Tracheophyta; Spermatophyta; Magnoliophyta; eudicotyledons; Gunneridae; Pentapetalae; rosids; malvids; Brassicales; Brassicaceae; Camelineae; Arabidopsis	.	.	c2146_g1_i1|m.1079	153-323[-]	.	.	.	.	.	.	.	.	.	.
c2150_g1	c2150_g1_i1	.	.	.	c2150_g1_i1|m.1080	1-225[-]	.	.	PF07671.6^DUF1601^Protein of unknown function (DUF1601)^39-51^E:0.029	.	.	.	.	.	.	.
c2153_g1	c2153_g1_i1	SEC23_ASPTN^SEC23_ASPTN^Q:219-91,H:555-597^81.4%ID^E:1e-17^RecName: Full=Protein transport protein sec23;^Eukaryota; Fungi; Dikarya; Ascomycota; Pezizomycotina; Eurotiomycetes; Eurotiomycetidae; Eurotiales; Aspergillaceae; Aspergillus	.	.	.	.	.	.	.	.	.	COG5047^transport protein	GO:0030127^cellular_component^COPII vesicle coat`GO:0005789^cellular_component^endoplasmic reticulum membrane`GO:0000139^cellular_component^Golgi membrane`GO:0008270^molecular_function^zinc ion binding`GO:0006888^biological_process^ER to Golgi vesicle-mediated transport`GO:0006886^biological_process^intracellular protein transport	.	.	.
c2157_g1	c2157_g1_i1	.	.	.	.	.	.	.	.	.	.	.	.	.	.	.
c2158_g1	c2158_g1_i1	.	.	.	.	.	.	.	.	.	.	.	.	.	.	.
c2160_g1	c2160_g1_i1	.	.	.	.	.	.	.	.	.	.	.	.	.	.	.
c2165_g1	c2165_g1_i1	.	.	.	c2165_g1_i1|m.1082	106-324[+]	.	.	.	.	.	.	.	.	.	.
c2167_g1	c2167_g1_i1	.	.	.	.	.	.	.	.	.	.	.	.	.	.	.
c2169_g1	c2169_g1_i2	SD11_ARATH^SD11_ARATH^Q:2-202,H:753-815^47.76%ID^E:5e-11^RecName: Full=G-type lectin S-receptor-like serine/threonine-protein kinase SD1-1;^Eukaryota; Viridiplantae; Streptophyta; Embryophyta; Tracheophyta; Spermatophyta; Magnoliophyta; eudicotyledons; Gunneridae; Pentapetalae; rosids; malvids; Brassicales; Brassicaceae; Camelineae; Arabidopsis	.	.	.	.	.	.	.	.	.	COG0515^Serine Threonine protein kinase	GO:0016021^cellular_component^integral component of membrane`GO:0005886^cellular_component^plasma membrane`GO:0009506^cellular_component^plasmodesma`GO:0005524^molecular_function^ATP binding`GO:0005516^molecular_function^calmodulin binding`GO:0030246^molecular_function^carbohydrate binding`GO:0004674^molecular_function^protein serine/threonine kinase activity`GO:0031625^molecular_function^ubiquit…	.	.	.
c2173_g1	c2173_g1_i1	XRN2_ARATH^XRN2_ARATH^Q:239-27,H:188-258^76.06%ID^E:5e-33^RecName: Full=5'-3' exoribonuclease 2;^Eukaryota; Viridiplantae; Streptophyta; Embryophyta; Tracheophyta; Spermatophyta; Magnoliophyta; eudicotyledons; Gunneridae; Pentapetalae; rosids; malvids; Brassicales; Brassicaceae; Camelineae; Arabidopsis	.	.	c2173_g1_i1|m.1086	3-239[-]	XRN2_ARATH^XRN2_ARATH^Q:1-71,H:188-258^76.06%ID^E:4e-33^RecName: Full=5'-3' exoribonuclease 2;^Eukaryota; Viridiplantae; Streptophyta; Embryophyta; Tracheophyta; Spermatophyta; Magnoliophyta; eudicotyledons; Gunneridae; Pentapetalae; rosids; malvids; Brassicales; Brassicaceae; Camelineae; Arabidopsis	.	PF03159.13^XRN_N^XRN 5'-3' exonuclease N-terminus^1-70^E:1.9e-30	.	.	COG5049^5'-3' exoribonuclease	GO:0005634^cellular_component^nucleus`GO:0004534^molecular_function^5'-3' exoribonuclease activity`GO:0003676^molecular_function^nucleic acid binding`GO:0008270^molecular_function^zinc ion binding`GO:0006397^biological_process^mRNA processing	GO:0003676^molecular_function^nucleic acid binding`GO:0004527^molecular_function^exonuclease activity	.	.
c2174_g1	c2174_g1_i1	TMM19_XENTR^TMM19_XENTR^Q:5-301,H:213-316^38.46%ID^E:1e-12^RecName: Full=Transmembrane protein 19;^Eukaryota; Metazoa; Chordata; Craniata; Vertebrata; Euteleostomi; Amphibia; Batrachia; Anura; Pipoidea; Pipidae; Xenopodinae; Xenopus; Silurana	.	.	.	.	.	.	.	.	.	.	GO:0016021^cellular_component^integral component of membrane	.	.	.
c2176_g1	c2176_g1_i1	.	.	.	.	.	.	.	.	.	.	.	.	.	.	.
c2177_g1	c2177_g1_i1	.	.	.	.	.	.	.	.	.	.	.	.	.	.	.
c2192_g1	c2192_g1_i1	VATG_NEUCR^VATG_NEUCR^Q:50-376,H:1-109^46.79%ID^E:1e-21^RecName: Full=V-type proton ATPase subunit G;^Eukaryota; Fungi; Dikarya; Ascomycota; Pezizomycotina; Sordariomycetes; Sordariomycetidae; Sordariales; Sordariaceae; Neurospora	.	.	c2192_g1_i1|m.1092	50-415[+]	VATG_NEUCR^VATG_NEUCR^Q:1-109,H:1-109^46.79%ID^E:3e-22^RecName: Full=V-type proton ATPase subunit G;^Eukaryota; Fungi; Dikarya; Ascomycota; Pezizomycotina; Sordariomycetes; Sordariomycetidae; Sordariales; Sordariaceae; Neurospora	.	PF03179.10^V-ATPase_G^Vacuolar (H+)-ATPase G subunit^4-107^E:1.9e-31	.	.	.	GO:0016471^cellular_component^vacuolar proton-transporting V-type ATPase complex`GO:0016820^molecular_function^hydrolase activity, acting on acid anhydrides, catalyzing transmembrane movement of substances`GO:0015992^biological_process^proton transport	.	.	.
c2197_g1	c2197_g1_i1	CSLA2_ARATH^CSLA2_ARATH^Q:239-6,H:62-139^74.36%ID^E:8e-37^RecName: Full=Glucomannan 4-beta-mannosyltransferase 2;^Eukaryota; Viridiplantae; Streptophyta; Embryophyta; Tracheophyta; Spermatophyta; Magnoliophyta; eudicotyledons; Gunneridae; Pentapetalae; rosids; malvids; Brassicales; Brassicaceae; Camelineae; Arabidopsis	.	.	c2197_g1_i1|m.1093	3-239[-]	CSLA2_ARATH^CSLA2_ARATH^Q:1-78,H:62-139^74.36%ID^E:7e-37^RecName: Full=Glucomannan 4-beta-mannosyltransferase 2;^Eukaryota; Viridiplantae; Streptophyta; Embryophyta; Tracheophyta; Spermatophyta; Magnoliophyta; eudicotyledons; Gunneridae; Pentapetalae; rosids; malvids; Brassicales; Brassicaceae; Camelineae; Arabidopsis	.	.	.	.	COG1215^Glycosyl transferase, family 2	GO:0005794^cellular_component^Golgi apparatus`GO:0000139^cellular_component^Golgi membrane`GO:0016021^cellular_component^integral component of membrane`GO:0047259^molecular_function^glucomannan 4-beta-mannosyltransferase activity`GO:0051753^molecular_function^mannan synthase activity`GO:0071555^biological_process^cell wall organization`GO:0097502^biological_process^mannosylation`GO:0010192^biolog…	.	.	.
c2198_g1	c2198_g1_i1	.	.	.	.	.	.	.	.	.	.	.	.	.	.	.
c2201_g1	c2201_g1_i1	UBL5_ARATH^UBL5_ARATH^Q:40-252,H:1-71^74.65%ID^E:1e-34^RecName: Full=Ubiquitin-like protein 5;^Eukaryota; Viridiplantae; Streptophyta; Embryophyta; Tracheophyta; Spermatophyta; Magnoliophyta; eudicotyledons; Gunneridae; Pentapetalae; rosids; malvids; Brassicales; Brassicaceae; Camelineae; Arabidopsis	.	.	.	.	.	.	.	.	.	.	GO:0005737^cellular_component^cytoplasm	.	.	.
c2206_g1	c2206_g1_i1	.	.	.	.	.	.	.	.	.	.	.	.	.	.	.
c2208_g1	c2208_g1_i1	.	.	.	.	.	.	.	.	.	.	.	.	.	.	.
c2210_g1	c2210_g1_i1	ARP9_ARATH^ARP9_ARATH^Q:318-1,H:315-420^68.87%ID^E:6e-46^RecName: Full=Actin-related protein 9;^Eukaryota; Viridiplantae; Streptophyta; Embryophyta; Tracheophyta; Spermatophyta; Magnoliophyta; eudicotyledons; Gunneridae; Pentapetalae; rosids; malvids; Brassicales; Brassicaceae; Camelineae; Arabidopsis	.	.	c2210_g1_i1|m.1099	1-333[-]	ARP9_ARATH^ARP9_ARATH^Q:6-111,H:315-420^68.87%ID^E:6e-46^RecName: Full=Actin-related protein 9;^Eukaryota; Viridiplantae; Streptophyta; Embryophyta; Tracheophyta; Spermatophyta; Magnoliophyta; eudicotyledons; Gunneridae; Pentapetalae; rosids; malvids; Brassicales; Brassicaceae; Camelineae; Arabidopsis	.	.	.	.	COG5277^actin-related protein	GO:0031011^cellular_component^Ino80 complex`GO:0006338^biological_process^chromatin remodeling	.	.	.
c2213_g1	c2213_g1_i1	JMJ25_ARATH^JMJ25_ARATH^Q:200-3,H:741-806^68.18%ID^E:7e-24^RecName: Full=Lysine-specific demethylase JMJ25;^Eukaryota; Viridiplantae; Streptophyta; Embryophyta; Tracheophyta; Spermatophyta; Magnoliophyta; eudicotyledons; Gunneridae; Pentapetalae; rosids; malvids; Brassicales; Brassicaceae; Camelineae; Arabidopsis	.	.	c2213_g1_i1|m.1100	3-428[-]	JMJ25_ARATH^JMJ25_ARATH^Q:77-142,H:741-806^68.18%ID^E:7e-24^RecName: Full=Lysine-specific demethylase JMJ25;^Eukaryota; Viridiplantae; Streptophyta; Embryophyta; Tracheophyta; Spermatophyta; Magnoliophyta; eudicotyledons; Gunneridae; Pentapetalae; rosids; malvids; Brassicales; Brassicaceae; Camelineae; Arabidopsis	.	.	.	.	.	GO:0005634^cellular_component^nucleus`GO:0051213^molecular_function^dioxygenase activity`GO:0032454^molecular_function^histone demethylase activity (H3-K9 specific)`GO:0046872^molecular_function^metal ion binding`GO:0033169^biological_process^histone H3-K9 demethylation`GO:0060969^biological_process^negative regulation of gene silencing`GO:0006355^biological_process^regulation of transcription, D…	.	.	.
c2216_g1	c2216_g1_i1	PIP22_ORYSJ^PIP22_ORYSJ^Q:313-2,H:135-238^89.42%ID^E:2e-46^RecName: Full=Probable aquaporin PIP2-2;^Eukaryota; Viridiplantae; Streptophyta; Embryophyta; Tracheophyta; Spermatophyta; Magnoliophyta; Liliopsida; Poales; Poaceae; BEP clade; Ehrhartoideae; Oryzeae; Oryza	.	.	c2216_g1_i1|m.1103	2-313[-]	PIP22_ORYSJ^PIP22_ORYSJ^Q:1-104,H:135-238^89.42%ID^E:8e-61^RecName: Full=Probable aquaporin PIP2-2;^Eukaryota; Viridiplantae; Streptophyta; Embryophyta; Tracheophyta; Spermatophyta; Magnoliophyta; Liliopsida; Poales; Poaceae; BEP clade; Ehrhartoideae; Oryzeae; Oryza	.	PF00230.15^MIP^Major intrinsic protein^1-104^E:6.2e-32	.	.	COG0580^Channel that permits osmotically driven movement of water in both directions. It is involved in the osmoregulation and in the maintenance of cell turgor during volume expansion in rapidly growing cells. It mediates rapid entry or exit of water in response to abrupt changes in osmolarity (By similarity)	GO:0016021^cellular_component^integral component of membrane`GO:0005886^cellular_component^plasma membrane`GO:0005215^molecular_function^transporter activity	GO:0005215^molecular_function^transporter activity`GO:0006810^biological_process^transport`GO:0016020^cellular_component^membrane	.	.
c2216_g1	c2216_g1_i2	PIP21_ORYSJ^PIP21_ORYSJ^Q:334-2,H:129-239^90.99%ID^E:7e-67^RecName: Full=Probable aquaporin PIP2-1;^Eukaryota; Viridiplantae; Streptophyta; Embryophyta; Tracheophyta; Spermatophyta; Magnoliophyta; Liliopsida; Poales; Poaceae; BEP clade; Ehrhartoideae; Oryzeae; Oryza	.	.	c2216_g1_i2|m.1105	2-334[-]	PIP21_ORYSJ^PIP21_ORYSJ^Q:1-111,H:129-239^90.99%ID^E:7e-67^RecName: Full=Probable aquaporin PIP2-1;^Eukaryota; Viridiplantae; Streptophyta; Embryophyta; Tracheophyta; Spermatophyta; Magnoliophyta; Liliopsida; Poales; Poaceae; BEP clade; Ehrhartoideae; Oryzeae; Oryza	.	PF00230.15^MIP^Major intrinsic protein^1-111^E:5.1e-37	.	.	COG0580^Channel that permits osmotically driven movement of water in both directions. It is involved in the osmoregulation and in the maintenance of cell turgor during volume expansion in rapidly growing cells. It mediates rapid entry or exit of water in response to abrupt changes in osmolarity (By similarity)	GO:0016021^cellular_component^integral component of membrane`GO:0005886^cellular_component^plasma membrane`GO:0005215^molecular_function^transporter activity	GO:0005215^molecular_function^transporter activity`GO:0006810^biological_process^transport`GO:0016020^cellular_component^membrane	.	.
c2217_g1	c2217_g1_i1	UBP8_ARATH^UBP8_ARATH^Q:301-2,H:364-463^88%ID^E:9e-57^RecName: Full=Ubiquitin carboxyl-terminal hydrolase 8;^Eukaryota; Viridiplantae; Streptophyta; Embryophyta; Tracheophyta; Spermatophyta; Magnoliophyta; eudicotyledons; Gunneridae; Pentapetalae; rosids; malvids; Brassicales; Brassicaceae; Camelineae; Arabidopsis	.	.	c2217_g1_i1|m.1108	2-301[-]	UBP8_ARATH^UBP8_ARATH^Q:1-100,H:364-463^88%ID^E:8e-57^RecName: Full=Ubiquitin carboxyl-terminal hydrolase 8;^Eukaryota; Viridiplantae; Streptophyta; Embryophyta; Tracheophyta; Spermatophyta; Magnoliophyta; eudicotyledons; Gunneridae; Pentapetalae; rosids; malvids; Brassicales; Brassicaceae; Camelineae; Arabidopsis	.	PF00443.24^UCH^Ubiquitin carboxyl-terminal hydrolase^2-85^E:2.4e-16	.	.	COG5560^ubiquitin carboxyl-terminal hydrolase	GO:0008234^molecular_function^cysteine-type peptidase activity`GO:0036459^molecular_function^ubiquitinyl hydrolase activity`GO:0006511^biological_process^ubiquitin-dependent protein catabolic process	GO:0036459^molecular_function^ubiquitinyl hydrolase activity`GO:0006511^biological_process^ubiquitin-dependent protein catabolic process	.	.
c2220_g1	c2220_g1_i1	.	.	.	.	.	.	.	.	.	.	.	.	.	.	.
c2221_g1	c2221_g1_i1	.	.	.	c2221_g1_i1|m.1110	1-279[+]	.	.	PF00013.24^KH_1^KH domain^17-91^E:1.2e-10`PF13014.1^KH_3^KH domain^27-78^E:8e-06	.	.	.	.	GO:0003723^molecular_function^RNA binding	.	.
c2223_g1	c2223_g1_i1	PFKA4_ARATH^PFKA4_ARATH^Q:161-3,H:67-119^79.25%ID^E:2e-22^RecName: Full=ATP-dependent 6-phosphofructokinase 4, chloroplastic {ECO:0000255|HAMAP-Rule:MF_03186};^Eukaryota; Viridiplantae; Streptophyta; Embryophyta; Tracheophyta; Spermatophyta; Magnoliophyta; eudicotyledons; Gunneridae; Pentapetalae; rosids; malvids; Brassicales; Brassicaceae; Camelineae; Arabidopsis	.	.	c2223_g1_i1|m.1111	3-221[-]	PFKA4_ARATH^PFKA4_ARATH^Q:21-73,H:67-119^79.25%ID^E:2e-22^RecName: Full=ATP-dependent 6-phosphofructokinase 4, chloroplastic {ECO:0000255|HAMAP-Rule:MF_03186};^Eukaryota; Viridiplantae; Streptophyta; Embryophyta; Tracheophyta; Spermatophyta; Magnoliophyta; eudicotyledons; Gunneridae; Pentapetalae; rosids; malvids; Brassicales; Brassicaceae; Camelineae; Arabidopsis	.	.	.	.	COG0205^phosphohexokinase	GO:0009507^cellular_component^chloroplast`GO:0003872^molecular_function^6-phosphofructokinase activity`GO:0005524^molecular_function^ATP binding`GO:0046872^molecular_function^metal ion binding`GO:0046835^biological_process^carbohydrate phosphorylation`GO:0006002^biological_process^fructose 6-phosphate metabolic process`GO:0006096^biological_process^glycolytic process	.	.	.
c2224_g1	c2224_g1_i1	ALA1_ARATH^ALA1_ARATH^Q:485-3,H:278-439^74.69%ID^E:9e-79^RecName: Full=Phospholipid-transporting ATPase 1;^Eukaryota; Viridiplantae; Streptophyta; Embryophyta; Tracheophyta; Spermatophyta; Magnoliophyta; eudicotyledons; Gunneridae; Pentapetalae; rosids; malvids; Brassicales; Brassicaceae; Camelineae; Arabidopsis	.	.	c2224_g1_i1|m.1112	3-485[-]	ALA1_ARATH^ALA1_ARATH^Q:1-161,H:278-439^74.69%ID^E:8e-79^RecName: Full=Phospholipid-transporting ATPase 1;^Eukaryota; Viridiplantae; Streptophyta; Embryophyta; Tracheophyta; Spermatophyta; Magnoliophyta; eudicotyledons; Gunneridae; Pentapetalae; rosids; malvids; Brassicales; Brassicaceae; Camelineae; Arabidopsis	.	PF00122.15^E1-E2_ATPase^E1-E2 ATPase^3-151^E:1.1e-08	.	.	COG0474^P-type atpase	GO:0016021^cellular_component^integral component of membrane`GO:0016020^cellular_component^membrane`GO:0005886^cellular_component^plasma membrane`GO:0005524^molecular_function^ATP binding`GO:0019829^molecular_function^cation-transporting ATPase activity`GO:0000287^molecular_function^magnesium ion binding`GO:0004012^molecular_function^phospholipid-translocating ATPase activity	GO:0000166^molecular_function^nucleotide binding`GO:0046872^molecular_function^metal ion binding	.	.
c2225_g1	c2225_g1_i1	.	.	.	.	.	.	.	.	.	.	.	.	.	.	.
c2227_g1	c2227_g1_i1	.	.	.	c2227_g1_i1|m.1113	2-316[+]	.	.	.	.	.	.	.	.	.	.
c2228_g1	c2228_g1_i1	.	.	.	.	.	.	.	.	.	.	.	.	.	.	.
c2232_g1	c2232_g1_i1	.	.	.	.	.	.	.	.	.	.	.	.	.	.	.
c2233_g1	c2233_g1_i1	.	.	.	.	.	.	.	.	.	.	.	.	.	.	.
c2237_g1	c2237_g1_i1	PRP19_ORYSJ^PRP19_ORYSJ^Q:349-2,H:97-209^67.24%ID^E:2e-41^RecName: Full=Pre-mRNA-processing factor 19 {ECO:0000305};^Eukaryota; Viridiplantae; Streptophyta; Embryophyta; Tracheophyta; Spermatophyta; Magnoliophyta; Liliopsida; Poales; Poaceae; BEP clade; Ehrhartoideae; Oryzeae; Oryza	.	.	c2237_g1_i1|m.1116	2-349[-]	PRP19_ORYSJ^PRP19_ORYSJ^Q:1-116,H:97-209^67.24%ID^E:2e-41^RecName: Full=Pre-mRNA-processing factor 19 {ECO:0000305};^Eukaryota; Viridiplantae; Streptophyta; Embryophyta; Tracheophyta; Spermatophyta; Magnoliophyta; Liliopsida; Poales; Poaceae; BEP clade; Ehrhartoideae; Oryzeae; Oryza	.	PF08606.6^Prp19^Prp19/Pso4-like^3-36^E:3.1e-08	.	.	COG2319^repeat-containing protein	GO:0005634^cellular_component^nucleus`GO:0016874^molecular_function^ligase activity`GO:0061630^molecular_function^ubiquitin protein ligase activity`GO:0004842^molecular_function^ubiquitin-protein transferase activity`GO:0070534^biological_process^protein K63-linked ubiquitination`GO:0016567^biological_process^protein ubiquitination	.	.	.
c2246_g1	c2246_g1_i1	CYPH_SCHPO^CYPH_SCHPO^Q:2-157,H:111-162^67.31%ID^E:2e-11^RecName: Full=Peptidyl-prolyl cis-trans isomerase;^Eukaryota; Fungi; Dikarya; Ascomycota; Taphrinomycotina; Schizosaccharomycetes; Schizosaccharomycetales; Schizosaccharomycetaceae; Schizosaccharomyces	.	.	.	.	.	.	.	.	.	COG0652^PPIases accelerate the folding of proteins	GO:0005829^cellular_component^cytosol`GO:0005634^cellular_component^nucleus`GO:0042277^molecular_function^peptide binding`GO:0003755^molecular_function^peptidyl-prolyl cis-trans isomerase activity`GO:0006457^biological_process^protein folding	.	.	.
c2247_g1	c2247_g1_i1	PSD2_ORYSJ^PSD2_ORYSJ^Q:363-22,H:217-330^80.7%ID^E:5e-60^RecName: Full=Phosphatidylserine decarboxylase proenzyme 2;^Eukaryota; Viridiplantae; Streptophyta; Embryophyta; Tracheophyta; Spermatophyta; Magnoliophyta; Liliopsida; Poales; Poaceae; BEP clade; Ehrhartoideae; Oryzeae; Oryza	.	.	c2247_g1_i1|m.1121	1-357[-]	PSD2_ORYSJ^PSD2_ORYSJ^Q:1-112,H:219-330^81.25%ID^E:1e-59^RecName: Full=Phosphatidylserine decarboxylase proenzyme 2;^Eukaryota; Viridiplantae; Streptophyta; Embryophyta; Tracheophyta; Spermatophyta; Magnoliophyta; Liliopsida; Poales; Poaceae; BEP clade; Ehrhartoideae; Oryzeae; Oryza	.	.	.	.	.	GO:0005743^cellular_component^mitochondrial inner membrane`GO:0005509^molecular_function^calcium ion binding`GO:0004609^molecular_function^phosphatidylserine decarboxylase activity`GO:0006646^biological_process^phosphatidylethanolamine biosynthetic process	.	.	.
c2249_g1	c2249_g1_i1	ISPG_ORYSJ^ISPG_ORYSJ^Q:1-228,H:394-469^92.11%ID^E:9e-39^RecName: Full=4-hydroxy-3-methylbut-2-en-1-yl diphosphate synthase, chloroplastic;^Eukaryota; Viridiplantae; Streptophyta; Embryophyta; Tracheophyta; Spermatophyta; Magnoliophyta; Liliopsida; Poales; Poaceae; BEP clade; Ehrhartoideae; Oryzeae; Oryza	.	.	c2249_g1_i1|m.1123	1-228[+]	ISPG_ORYSJ^ISPG_ORYSJ^Q:1-76,H:394-469^92.11%ID^E:8e-39^RecName: Full=4-hydroxy-3-methylbut-2-en-1-yl diphosphate synthase, chloroplastic;^Eukaryota; Viridiplantae; Streptophyta; Embryophyta; Tracheophyta; Spermatophyta; Magnoliophyta; Liliopsida; Poales; Poaceae; BEP clade; Ehrhartoideae; Oryzeae; Oryza	.	.	.	.	COG0821^Converts 2C-methyl-D-erythritol 2,4-cyclodiphosphate (ME-2,4cPP) into 1-hydroxy-2-methyl-2-(E)-butenyl 4-diphosphate (By similarity)	GO:0009941^cellular_component^chloroplast envelope`GO:0009570^cellular_component^chloroplast stroma`GO:0051539^molecular_function^4 iron, 4 sulfur cluster binding`GO:0046429^molecular_function^4-hydroxy-3-methylbut-2-en-1-yl diphosphate synthase activity`GO:0005506^molecular_function^iron ion binding`GO:0009072^biological_process^aromatic amino acid family metabolic process`GO:0016117^biological_…	.	.	.
c2253_g1	c2253_g1_i1	.	.	.	c2253_g1_i1|m.1124	1-675[+]	.	.	.	.	.	.	.	.	.	.
c2253_g1	c2253_g1_i1	.	.	.	c2253_g1_i1|m.1126	714-860[+]	SMG1_HUMAN^SMG1_HUMAN^Q:16-49,H:3603-3636^61.76%ID^E:9e-07^RecName: Full=Serine/threonine-protein kinase SMG1;^Eukaryota; Metazoa; Chordata; Craniata; Vertebrata; Euteleostomi; Mammalia; Eutheria; Euarchontoglires; Primates; Haplorrhini; Catarrhini; Hominidae; Homo	.	.	.	.	COG5032^3-kinase, catalytic subunit	GO:0005737^cellular_component^cytoplasm`GO:0005829^cellular_component^cytosol`GO:0005634^cellular_component^nucleus`GO:0005524^molecular_function^ATP binding`GO:0046872^molecular_function^metal ion binding`GO:0044822^molecular_function^poly(A) RNA binding`GO:0004672^molecular_function^protein kinase activity`GO:0004674^molecular_function^protein serine/threonine kinase activity`GO:0006281^biologi…	.	.	.
c2258_g1	c2258_g1_i1	VINSY_RAUSE^VINSY_RAUSE^Q:618-97,H:1-180^36.46%ID^E:5e-27^RecName: Full=Vinorine synthase;^Eukaryota; Viridiplantae; Streptophyta; Embryophyta; Tracheophyta; Spermatophyta; Magnoliophyta; eudicotyledons; Gunneridae; Pentapetalae; asterids; lamiids; Gentianales; Apocynaceae; Rauvolfioideae; Vinceae; Rauvolfiinae; Rauvolfia	.	.	c2258_g1_i1|m.1127	1-696[-]	VINSY_RAUSE^VINSY_RAUSE^Q:27-200,H:1-180^36.46%ID^E:3e-27^RecName: Full=Vinorine synthase;^Eukaryota; Viridiplantae; Streptophyta; Embryophyta; Tracheophyta; Spermatophyta; Magnoliophyta; eudicotyledons; Gunneridae; Pentapetalae; asterids; lamiids; Gentianales; Apocynaceae; Rauvolfioideae; Vinceae; Rauvolfiinae; Rauvolfia	.	PF02458.10^Transferase^Transferase family^29-222^E:1.1e-41	.	.	.	GO:0050636^molecular_function^vinorine synthase activity`GO:0009820^biological_process^alkaloid metabolic process	GO:0016747^molecular_function^transferase activity, transferring acyl groups other than amino-acyl groups	.	.
c2266_g1	c2266_g1_i1	CDPK7_ARATH^CDPK7_ARATH^Q:485-3,H:69-229^82.61%ID^E:2e-85^RecName: Full=Calcium-dependent protein kinase 7;^Eukaryota; Viridiplantae; Streptophyta; Embryophyta; Tracheophyta; Spermatophyta; Magnoliophyta; eudicotyledons; Gunneridae; Pentapetalae; rosids; malvids; Brassicales; Brassicaceae; Camelineae; Arabidopsis	.	.	c2266_g1_i1|m.1129	3-485[-]	CDPK7_ARATH^CDPK7_ARATH^Q:1-161,H:69-229^82.61%ID^E:5e-96^RecName: Full=Calcium-dependent protein kinase 7;^Eukaryota; Viridiplantae; Streptophyta; Embryophyta; Tracheophyta; Spermatophyta; Magnoliophyta; eudicotyledons; Gunneridae; Pentapetalae; rosids; malvids; Brassicales; Brassicaceae; Camelineae; Arabidopsis	.	PF00069.20^Pkinase^Protein kinase domain^1-161^E:4e-37`PF07714.12^Pkinase_Tyr^Protein tyrosine kinase^9-143^E:9.6e-14`PF06293.9^Kdo^Lipopolysaccharide kinase (Kdo/WaaP) family^20-137^E:1.4e-05	.	.	COG0515^Serine Threonine protein kinase	GO:0005886^cellular_component^plasma membrane`GO:0005524^molecular_function^ATP binding`GO:0005509^molecular_function^calcium ion binding`GO:0004674^molecular_function^protein serine/threonine kinase activity	GO:0004672^molecular_function^protein kinase activity`GO:0005524^molecular_function^ATP binding`GO:0006468^biological_process^protein phosphorylation`GO:0016773^molecular_function^phosphotransferase activity, alcohol group as acceptor`GO:0009103^biological_process^lipopolysaccharide biosynthetic process`GO:0016020^cellular_component^membrane	.	.
c2266_g1	c2266_g1_i2	CDPK7_ARATH^CDPK7_ARATH^Q:572-3,H:40-229^80.53%ID^E:5e-101^RecName: Full=Calcium-dependent protein kinase 7;^Eukaryota; Viridiplantae; Streptophyta; Embryophyta; Tracheophyta; Spermatophyta; Magnoliophyta; eudicotyledons; Gunneridae; Pentapetalae; rosids; malvids; Brassicales; Brassicaceae; Camelineae; Arabidopsis	.	.	c2266_g1_i2|m.1131	3-578[-]	CDPK7_ARATH^CDPK7_ARATH^Q:3-192,H:40-229^80.53%ID^E:1e-109^RecName: Full=Calcium-dependent protein kinase 7;^Eukaryota; Viridiplantae; Streptophyta; Embryophyta; Tracheophyta; Spermatophyta; Magnoliophyta; eudicotyledons; Gunneridae; Pentapetalae; rosids; malvids; Brassicales; Brassicaceae; Camelineae; Arabidopsis	.	PF00069.20^Pkinase^Protein kinase domain^22-192^E:4.7e-42`PF07714.12^Pkinase_Tyr^Protein tyrosine kinase^23-172^E:2.2e-18`PF06293.9^Kdo^Lipopolysaccharide kinase (Kdo/WaaP) family^97-168^E:4.6e-05	.	.	COG0515^Serine Threonine protein kinase	GO:0005886^cellular_component^plasma membrane`GO:0005524^molecular_function^ATP binding`GO:0005509^molecular_function^calcium ion binding`GO:0004674^molecular_function^protein serine/threonine kinase activity	GO:0004672^molecular_function^protein kinase activity`GO:0005524^molecular_function^ATP binding`GO:0006468^biological_process^protein phosphorylation`GO:0016773^molecular_function^phosphotransferase activity, alcohol group as acceptor`GO:0009103^biological_process^lipopolysaccharide biosynthetic process`GO:0016020^cellular_component^membrane	.	.
c2271_g1	c2271_g1_i1	.	.	.	.	.	.	.	.	.	.	.	.	.	.	.
c2272_g1	c2272_g1_i1	.	.	.	.	.	.	.	.	.	.	.	.	.	.	.
c2281_g1	c2281_g1_i1	.	.	.	.	.	.	.	.	.	.	.	.	.	.	.
c2282_g1	c2282_g1_i1	UT14A_BOVIN^UT14A_BOVIN^Q:492-4,H:15-155^32.73%ID^E:4e-10^RecName: Full=U3 small nucleolar RNA-associated protein 14 homolog A;^Eukaryota; Metazoa; Chordata; Craniata; Vertebrata; Euteleostomi; Mammalia; Eutheria; Laurasiatheria; Cetartiodactyla; Ruminantia; Pecora; Bovidae; Bovinae; Bos	.	.	.	.	.	.	.	.	.	COG5644^Small nucleolar	GO:0005730^cellular_component^nucleolus`GO:0032040^cellular_component^small-subunit processome`GO:0006364^biological_process^rRNA processing	.	.	.
c2284_g1	c2284_g1_i1	.	.	.	.	.	.	.	.	.	.	.	.	.	.	.
c2294_g1	c2294_g1_i1	.	.	.	.	.	.	.	.	.	.	.	.	.	.	.
c2297_g1	c2297_g1_i1	PDPK1_ARATH^PDPK1_ARATH^Q:1-261,H:127-213^89.66%ID^E:1e-48^RecName: Full=3-phosphoinositide-dependent protein kinase 1;^Eukaryota; Viridiplantae; Streptophyta; Embryophyta; Tracheophyta; Spermatophyta; Magnoliophyta; eudicotyledons; Gunneridae; Pentapetalae; rosids; malvids; Brassicales; Brassicaceae; Camelineae; Arabidopsis	.	.	c2297_g1_i1|m.1140	103-261[+]	PDPK1_ARATH^PDPK1_ARATH^Q:1-53,H:161-213^94.34%ID^E:1e-28^RecName: Full=3-phosphoinositide-dependent protein kinase 1;^Eukaryota; Viridiplantae; Streptophyta; Embryophyta; Tracheophyta; Spermatophyta; Magnoliophyta; eudicotyledons; Gunneridae; Pentapetalae; rosids; malvids; Brassicales; Brassicaceae; Camelineae; Arabidopsis	.	PF00069.20^Pkinase^Protein kinase domain^2-33^E:5.2e-11`PF07714.12^Pkinase_Tyr^Protein tyrosine kinase^3-34^E:3.8e-06	.	.	COG0515^Serine Threonine protein kinase	GO:0005737^cellular_component^cytoplasm`GO:0016020^cellular_component^membrane`GO:0004676^molecular_function^3-phosphoinositide-dependent protein kinase activity`GO:0005524^molecular_function^ATP binding`GO:0016301^molecular_function^kinase activity`GO:0070300^molecular_function^phosphatidic acid binding`GO:0035091^molecular_function^phosphatidylinositol binding`GO:0004672^molecular_function^prot…	GO:0004672^molecular_function^protein kinase activity`GO:0005524^molecular_function^ATP binding`GO:0006468^biological_process^protein phosphorylation	.	.
c2300_g1	c2300_g1_i1	DOF18_ARATH^DOF18_ARATH^Q:652-395,H:9-94^68.6%ID^E:3e-32^RecName: Full=Dof zinc finger protein DOF1.8;^Eukaryota; Viridiplantae; Streptophyta; Embryophyta; Tracheophyta; Spermatophyta; Magnoliophyta; eudicotyledons; Gunneridae; Pentapetalae; rosids; malvids; Brassicales; Brassicaceae; Camelineae; Arabidopsis	.	.	c2300_g1_i1|m.1142	2-634[-]	DOF46_ARATH^DOF46_ARATH^Q:24-143,H:42-168^59.26%ID^E:4e-41^RecName: Full=Dof zinc finger protein DOF4.6;^Eukaryota; Viridiplantae; Streptophyta; Embryophyta; Tracheophyta; Spermatophyta; Magnoliophyta; eudicotyledons; Gunneridae; Pentapetalae; rosids; malvids; Brassicales; Brassicaceae; Camelineae; Arabidopsis	.	PF02701.10^zf-Dof^Dof domain, zinc finger^31-92^E:2.4e-36	.	.	.	GO:0005634^cellular_component^nucleus`GO:0003677^molecular_function^DNA binding`GO:0046872^molecular_function^metal ion binding`GO:0003700^molecular_function^sequence-specific DNA binding transcription factor activity`GO:0006355^biological_process^regulation of transcription, DNA-templated`GO:0006351^biological_process^transcription, DNA-templated	GO:0003677^molecular_function^DNA binding`GO:0006355^biological_process^regulation of transcription, DNA-templated	.	.
c2307_g1	c2307_g1_i1	LOX6_ARATH^LOX6_ARATH^Q:2-217,H:148-218^47.22%ID^E:4e-14^RecName: Full=Lipoxygenase 6, chloroplastic;^Eukaryota; Viridiplantae; Streptophyta; Embryophyta; Tracheophyta; Spermatophyta; Magnoliophyta; eudicotyledons; Gunneridae; Pentapetalae; rosids; malvids; Brassicales; Brassicaceae; Camelineae; Arabidopsis	.	.	.	.	.	.	.	.	.	.	GO:0009507^cellular_component^chloroplast`GO:0005886^cellular_component^plasma membrane`GO:0005506^molecular_function^iron ion binding`GO:0016165^molecular_function^linoleate 13S-lipoxygenase activity`GO:0009695^biological_process^jasmonic acid biosynthetic process`GO:0034440^biological_process^lipid oxidation`GO:0031408^biological_process^oxylipin biosynthetic process	.	.	.
c2309_g1	c2309_g1_i1	U89B1_ARATH^U89B1_ARATH^Q:710-15,H:14-244^49.36%ID^E:3e-71^RecName: Full=UDP-glycosyltransferase 89B1;^Eukaryota; Viridiplantae; Streptophyta; Embryophyta; Tracheophyta; Spermatophyta; Magnoliophyta; eudicotyledons; Gunneridae; Pentapetalae; rosids; malvids; Brassicales; Brassicaceae; Camelineae; Arabidopsis	.	.	.	.	.	.	.	.	.	.	GO:0047893^molecular_function^flavonol 3-O-glucosyltransferase activity`GO:0080043^molecular_function^quercetin 3-O-glucosyltransferase activity`GO:0080046^molecular_function^quercetin 4'-O-glucosyltransferase activity`GO:0080044^molecular_function^quercetin 7-O-glucosyltransferase activity`GO:0035251^molecular_function^UDP-glucosyltransferase activity	.	.	.
c2311_g1	c2311_g1_i1	.	.	.	.	.	.	.	.	.	.	.	.	.	.	.
c2314_g1	c2314_g1_i1	.	.	.	.	.	.	.	.	.	.	.	.	.	.	.
c2315_g1	c2315_g1_i1	DNJB4_HUMAN^DNJB4_HUMAN^Q:525-1,H:130-274^38.04%ID^E:3e-28^RecName: Full=DnaJ homolog subfamily B member 4;^Eukaryota; Metazoa; Chordata; Craniata; Vertebrata; Euteleostomi; Mammalia; Eutheria; Euarchontoglires; Primates; Haplorrhini; Catarrhini; Hominidae; Homo	.	.	.	.	.	.	.	.	.	COG2214^DNAj domain protein	GO:0005737^cellular_component^cytoplasm`GO:0005829^cellular_component^cytosol`GO:0070062^cellular_component^extracellular vesicular exosome`GO:0005634^cellular_component^nucleus`GO:0005886^cellular_component^plasma membrane`GO:0051087^molecular_function^chaperone binding`GO:0051082^molecular_function^unfolded protein binding`GO:0006457^biological_process^protein folding`GO:0009408^biological_proc…	.	.	.
c2315_g1	c2315_g1_i2	DNJB4_PONAB^DNJB4_PONAB^Q:255-1,H:190-274^52.94%ID^E:2e-23^RecName: Full=DnaJ homolog subfamily B member 4;^Eukaryota; Metazoa; Chordata; Craniata; Vertebrata; Euteleostomi; Mammalia; Eutheria; Euarchontoglires; Primates; Haplorrhini; Catarrhini; Hominidae; Pongo	.	.	.	.	.	.	.	.	.	.	GO:0006457^biological_process^protein folding	.	.	.
c2317_g1	c2317_g1_i1	.	.	.	.	.	.	.	.	.	.	.	.	.	.	.
c2318_g1	c2318_g1_i1	.	.	.	c2318_g1_i1|m.1154	2-157[-]	.	.	.	.	.	.	.	.	.	.
c2319_g1	c2319_g1_i1	R1A6_SOLDE^R1A6_SOLDE^Q:2-310,H:1083-1192^30.91%ID^E:1e-05^RecName: Full=Putative late blight resistance protein homolog R1A-6;^Eukaryota; Viridiplantae; Streptophyta; Embryophyta; Tracheophyta; Spermatophyta; Magnoliophyta; eudicotyledons; Gunneridae; Pentapetalae; asterids; lamiids; Solanales; Solanaceae; Solanoideae; Solaneae; Solanum	.	.	c2319_g1_i1|m.1155	2-310[+]	R1A4_SOLDE^R1A4_SOLDE^Q:1-103,H:1080-1189^34.55%ID^E:2e-07^RecName: Full=Putative late blight resistance protein homolog R1A-4;^Eukaryota; Viridiplantae; Streptophyta; Embryophyta; Tracheophyta; Spermatophyta; Magnoliophyta; eudicotyledons; Gunneridae; Pentapetalae; asterids; lamiids; Solanales; Solanaceae; Solanoideae; Solaneae; Solanum	.	PF13504.1^LRR_7^Leucine rich repeat^19-31^E:5.1`PF13504.1^LRR_7^Leucine rich repeat^43-51^E:4400`PF13504.1^LRR_7^Leucine rich repeat^69-81^E:2400`PF13504.1^LRR_7^Leucine rich repeat^93-101^E:2800	.	.	.	GO:0005737^cellular_component^cytoplasm`GO:0016020^cellular_component^membrane`GO:0043531^molecular_function^ADP binding`GO:0005524^molecular_function^ATP binding`GO:0009626^biological_process^plant-type hypersensitive response	GO:0005515^molecular_function^protein binding	.	.
c2323_g1	c2323_g1_i2	.	.	.	c2323_g1_i2|m.1156	154-441[-]	.	.	.	.	.	.	.	.	.	.
c2325_g1	c2325_g1_i1	PKHA5_HUMAN^PKHA5_HUMAN^Q:388-678,H:170-263^27.72%ID^E:6e-06^RecName: Full=Pleckstrin homology domain-containing family A member 5;^Eukaryota; Metazoa; Chordata; Craniata; Vertebrata; Euteleostomi; Mammalia; Eutheria; Euarchontoglires; Primates; Haplorrhini; Catarrhini; Hominidae; Homo	.	.	c2325_g1_i1|m.1157	106-786[+]	PKHA5_HUMAN^PKHA5_HUMAN^Q:62-191,H:149-263^26.87%ID^E:7e-06^RecName: Full=Pleckstrin homology domain-containing family A member 5;^Eukaryota; Metazoa; Chordata; Craniata; Vertebrata; Euteleostomi; Mammalia; Eutheria; Euarchontoglires; Primates; Haplorrhini; Catarrhini; Hominidae; Homo	.	PF00169.24^PH^PH domain^95-195^E:1.3e-15	.	.	.	GO:0005829^cellular_component^cytosol`GO:0016020^cellular_component^membrane`GO:0005545^molecular_function^1-phosphatidylinositol binding`GO:0080025^molecular_function^phosphatidylinositol-3,5-bisphosphate binding`GO:0032266^molecular_function^phosphatidylinositol-3-phosphate binding`GO:0070273^molecular_function^phosphatidylinositol-4-phosphate binding`GO:0010314^molecular_function^phosphatidyli…	.	.	.
c2329_g1	c2329_g1_i1	.	.	.	c2329_g1_i1|m.1161	517-708[-]	.	.	.	.	.	.	.	.	.	.
c2331_g1	c2331_g1_i1	AGO1C_ORYSJ^AGO1C_ORYSJ^Q:228-1352,H:167-541^32.63%ID^E:4e-60^RecName: Full=Protein argonaute 1C;^Eukaryota; Viridiplantae; Streptophyta; Embryophyta; Tracheophyta; Spermatophyta; Magnoliophyta; Liliopsida; Poales; Poaceae; BEP clade; Ehrhartoideae; Oryzeae; Oryza	.	.	c2331_g1_i1|m.1162	123-1352[+]	AGO1_ARATH^AGO1_ARATH^Q:14-409,H:182-579^32.92%ID^E:3e-64^RecName: Full=Protein argonaute 1;^Eukaryota; Viridiplantae; Streptophyta; Embryophyta; Tracheophyta; Spermatophyta; Magnoliophyta; eudicotyledons; Gunneridae; Pentapetalae; rosids; malvids; Brassicales; Brassicaceae; Camelineae; Arabidopsis	.	PF08699.5^DUF1785^Domain of unknown function (DUF1785)^168-217^E:6.3e-18`PF02170.17^PAZ^PAZ domain^247-351^E:1.4e-21	.	.	.	GO:0005737^cellular_component^cytoplasm`GO:0005829^cellular_component^cytosol`GO:0019898^cellular_component^extrinsic component of membrane`GO:0005634^cellular_component^nucleus`GO:0030529^cellular_component^ribonucleoprotein complex`GO:0004521^molecular_function^endoribonuclease activity`GO:0046872^molecular_function^metal ion binding`GO:0035198^molecular_function^miRNA binding`GO:0003723^molecu…	GO:0005515^molecular_function^protein binding	.	.
c2334_g1	c2334_g1_i1	.	.	.	c2334_g1_i1|m.1167	2-298[+]	CE104_HUMAN^CE104_HUMAN^Q:2-85,H:844-920^39.29%ID^E:3e-06^RecName: Full=Centrosomal protein of 104 kDa;^Eukaryota; Metazoa; Chordata; Craniata; Vertebrata; Euteleostomi; Mammalia; Eutheria; Euarchontoglires; Primates; Haplorrhini; Catarrhini; Hominidae; Homo	.	.	.	.	.	GO:0005814^cellular_component^centriole`GO:0016595^molecular_function^glutamate binding`GO:0016594^molecular_function^glycine binding`GO:0016596^molecular_function^thienylcyclohexylpiperidine binding	.	.	.
c2335_g1	c2335_g1_i1	.	.	.	.	.	.	.	.	.	.	.	.	.	.	.
c2336_g1	c2336_g1_i1	.	.	.	c2336_g1_i1|m.1170	54-242[-]	.	.	.	.	.	.	.	.	.	.
c2341_g1	c2341_g1_i1	PPOX2_ARATH^PPOX2_ARATH^Q:2-268,H:16-104^84.27%ID^E:9e-52^RecName: Full=Pyridoxine/pyridoxamine 5'-phosphate oxidase 2;^Eukaryota; Viridiplantae; Streptophyta; Embryophyta; Tracheophyta; Spermatophyta; Magnoliophyta; eudicotyledons; Gunneridae; Pentapetalae; rosids; malvids; Brassicales; Brassicaceae; Camelineae; Arabidopsis	.	.	c2341_g1_i1|m.1171	2-268[+]	PPOX2_ARATH^PPOX2_ARATH^Q:1-89,H:16-104^84.27%ID^E:8e-52^RecName: Full=Pyridoxine/pyridoxamine 5'-phosphate oxidase 2;^Eukaryota; Viridiplantae; Streptophyta; Embryophyta; Tracheophyta; Spermatophyta; Magnoliophyta; eudicotyledons; Gunneridae; Pentapetalae; rosids; malvids; Brassicales; Brassicaceae; Camelineae; Arabidopsis	.	PF12766.2^Pyridox_oxase_2^Pyridoxamine 5'-phosphate oxidase^3-83^E:3.8e-27`PF01243.15^Pyridox_oxidase^Pyridoxamine 5'-phosphate oxidase^5-84^E:6.8e-10	.	.	COG5135^pyridoxamine 5'-phosphate	GO:0010181^molecular_function^FMN binding`GO:0004733^molecular_function^pyridoxamine-phosphate oxidase activity`GO:0009443^biological_process^pyridoxal 5'-phosphate salvage`GO:0008615^biological_process^pyridoxine biosynthetic process	GO:0010181^molecular_function^FMN binding`GO:0004733^molecular_function^pyridoxamine-phosphate oxidase activity`GO:0055114^biological_process^oxidation-reduction process	.	.
c2342_g1	c2342_g1_i1	YUC2_ARATH^YUC2_ARATH^Q:487-14,H:38-189^62.03%ID^E:1e-58^RecName: Full=Indole-3-pyruvate monooxygenase YUCCA2;^Eukaryota; Viridiplantae; Streptophyta; Embryophyta; Tracheophyta; Spermatophyta; Magnoliophyta; eudicotyledons; Gunneridae; Pentapetalae; rosids; malvids; Brassicales; Brassicaceae; Camelineae; Arabidopsis	.	.	c2342_g1_i1|m.1174	2-487[-]	YUC2_ARATH^YUC2_ARATH^Q:1-158,H:38-189^63.29%ID^E:1e-66^RecName: Full=Indole-3-pyruvate monooxygenase YUCCA2;^Eukaryota; Viridiplantae; Streptophyta; Embryophyta; Tracheophyta; Spermatophyta; Magnoliophyta; eudicotyledons; Gunneridae; Pentapetalae; rosids; malvids; Brassicales; Brassicaceae; Camelineae; Arabidopsis	.	PF00743.14^FMO-like^Flavin-binding monooxygenase-like^17-153^E:1.1e-05	.	.	COG2072^Monooxygenase	GO:0050660^molecular_function^flavin adenine dinucleotide binding`GO:0004499^molecular_function^N,N-dimethylaniline monooxygenase activity`GO:0050661^molecular_function^NADP binding`GO:0009851^biological_process^auxin biosynthetic process	GO:0004499^molecular_function^N,N-dimethylaniline monooxygenase activity`GO:0050660^molecular_function^flavin adenine dinucleotide binding`GO:0050661^molecular_function^NADP binding`GO:0055114^biological_process^oxidation-reduction process	.	.
c2344_g1	c2344_g1_i1	.	.	.	c2344_g1_i1|m.1178	2-256[+]	.	.	PF04601.8^DUF569^Protein of unknown function (DUF569)^34-83^E:7.9e-19	.	.	.	.	.	.	.
c2349_g1	c2349_g1_i1	.	.	.	.	.	.	.	.	.	.	.	.	.	.	.
c2352_g1	c2352_g1_i1	TALDO_DICDI^TALDO_DICDI^Q:2-370,H:36-159^65.32%ID^E:3e-50^RecName: Full=Probable transaldolase;^Eukaryota; Amoebozoa; Mycetozoa; Dictyosteliida; Dictyostelium	.	.	c2352_g1_i1|m.1181	2-370[+]	TALDO_DICDI^TALDO_DICDI^Q:1-123,H:36-159^65.32%ID^E:3e-50^RecName: Full=Probable transaldolase;^Eukaryota; Amoebozoa; Mycetozoa; Dictyosteliida; Dictyostelium	.	PF00923.14^Transaldolase^Transaldolase^1-123^E:1.7e-38	.	.	COG0176^Transaldolase is important for the balance of metabolites in the pentose-phosphate pathway (By similarity)	GO:0005737^cellular_component^cytoplasm`GO:0004801^molecular_function^sedoheptulose-7-phosphate:D-glyceraldehyde-3-phosphate glyceronetransferase activity`GO:0006098^biological_process^pentose-phosphate shunt	GO:0005975^biological_process^carbohydrate metabolic process	.	.
c2353_g2	c2353_g2_i1	RS25_DANRE^RS25_DANRE^Q:165-374,H:43-112^70%ID^E:7e-25^RecName: Full=40S ribosomal protein S25;^Eukaryota; Metazoa; Chordata; Craniata; Vertebrata; Euteleostomi; Actinopterygii; Neopterygii; Teleostei; Ostariophysi; Cypriniformes; Cyprinidae; Danio	.	.	c2353_g2_i1|m.1183	3-377[+]	RS25_DICDI^RS25_DICDI^Q:11-123,H:1-109^64.6%ID^E:3e-41^RecName: Full=40S ribosomal protein S25;^Eukaryota; Amoebozoa; Mycetozoa; Dictyosteliida; Dictyostelium	.	PF03297.10^Ribosomal_S25^S25 ribosomal protein^11-124^E:7.5e-44	.	.	COG4901^Ribosomal protein S25	GO:0005840^cellular_component^ribosome`GO:0003723^molecular_function^RNA binding	.	.	.
c2354_g1	c2354_g1_i1	.	.	.	.	.	.	.	.	.	.	.	.	.	.	.
c2355_g1	c2355_g1_i1	.	.	.	c2355_g1_i1|m.1186	80-256[+]	.	.	.	.	.	.	.	.	.	.
c2355_g1	c2355_g1_i2	.	.	.	.	.	.	.	.	.	.	.	.	.	.	.
c2362_g1	c2362_g1_i1	.	.	.	c2362_g1_i1|m.1189	194-355[+]	.	.	.	.	.	.	.	.	.	.
c2362_g1	c2362_g1_i1	.	.	.	c2362_g1_i1|m.1188	375-683[+]	.	.	.	.	.	.	.	.	.	.
c2364_g1	c2364_g1_i1	DNAJ_SYNJA^DNAJ_SYNJA^Q:193-2,H:3-66^70.31%ID^E:3e-24^RecName: Full=Chaperone protein DnaJ {ECO:0000255|HAMAP-Rule:MF_01152};^Bacteria; Cyanobacteria; Oscillatoriophycideae; Chroococcales; Synechococcus	.	.	c2364_g1_i1|m.1190	2-247[-]	DNAJ_SYNJA^DNAJ_SYNJA^Q:19-82,H:3-66^70.31%ID^E:2e-24^RecName: Full=Chaperone protein DnaJ {ECO:0000255|HAMAP-Rule:MF_01152};^Bacteria; Cyanobacteria; Oscillatoriophycideae; Chroococcales; Synechococcus	.	PF00226.26^DnaJ^DnaJ domain^20-81^E:2.4e-27	.	.	COG0484^ATP binding to DnaK triggers the release of the substrate protein, thus completing the reaction cycle. Several rounds of ATP-dependent interactions between DnaJ, DnaK and GrpE are required for fully efficient folding. Also involved, together with DnaK and GrpE, in the DNA replication of plasmids through activation of initiation proteins (By similarity)	GO:0005737^cellular_component^cytoplasm`GO:0005524^molecular_function^ATP binding`GO:0008270^molecular_function^zinc ion binding`GO:0006260^biological_process^DNA replication`GO:0006457^biological_process^protein folding`GO:0009408^biological_process^response to heat	.	.	.
c2366_g1	c2366_g1_i1	CNO11_HUMAN^CNO11_HUMAN^Q:304-2,H:282-382^50.98%ID^E:3e-25^RecName: Full=CCR4-NOT transcription complex subunit 11;^Eukaryota; Metazoa; Chordata; Craniata; Vertebrata; Euteleostomi; Mammalia; Eutheria; Euarchontoglires; Primates; Haplorrhini; Catarrhini; Hominidae; Homo	.	.	c2366_g1_i1|m.1192	113-388[-]	CNO11_HUMAN^CNO11_HUMAN^Q:29-90,H:282-343^41.27%ID^E:9e-09^RecName: Full=CCR4-NOT transcription complex subunit 11;^Eukaryota; Metazoa; Chordata; Craniata; Vertebrata; Euteleostomi; Mammalia; Eutheria; Euarchontoglires; Primates; Haplorrhini; Catarrhini; Hominidae; Homo	.	.	.	.	.	GO:0030014^cellular_component^CCR4-NOT complex`GO:0005829^cellular_component^cytosol`GO:0005634^cellular_component^nucleus`GO:0008283^biological_process^cell proliferation`GO:0010467^biological_process^gene expression`GO:0031047^biological_process^gene silencing by RNA`GO:0016071^biological_process^mRNA metabolic process`GO:0000288^biological_process^nuclear-transcribed mRNA catabolic process, de…	.	.	.
c2367_g1	c2367_g1_i1	PFD4_DROME^PFD4_DROME^Q:62-421,H:18-137^40%ID^E:1e-15^RecName: Full=Probable prefoldin subunit 4;^Eukaryota; Metazoa; Ecdysozoa; Arthropoda; Hexapoda; Insecta; Pterygota; Neoptera; Endopterygota; Diptera; Brachycera; Muscomorpha; Ephydroidea; Drosophilidae; Drosophila; Sophophora	.	.	c2367_g1_i1|m.1194	32-424[+]	PFD4_YEAST^PFD4_YEAST^Q:1-129,H:1-129^40.31%ID^E:2e-24^RecName: Full=Prefoldin subunit 4;^Eukaryota; Fungi; Dikarya; Ascomycota; Saccharomycotina; Saccharomycetes; Saccharomycetales; Saccharomycetaceae; Saccharomyces	.	PF01920.15^Prefoldin_2^Prefoldin subunit^19-123^E:7.1e-21	.	.	COG1382^Molecular chaperone capable of stabilizing a range of proteins. Seems to fulfill an ATP-independent, HSP70-like function in archaeal de novo protein folding (By similarity)	GO:0005737^cellular_component^cytoplasm`GO:0016272^cellular_component^prefoldin complex`GO:0015631^molecular_function^tubulin binding`GO:0032968^biological_process^positive regulation of transcription elongation from RNA polymerase II promoter`GO:0006457^biological_process^protein folding`GO:0007021^biological_process^tubulin complex assembly	GO:0051082^molecular_function^unfolded protein binding`GO:0006457^biological_process^protein folding`GO:0016272^cellular_component^prefoldin complex	.	.
c2371_g1	c2371_g1_i2	LHTL8_ARATH^LHTL8_ARATH^Q:255-88,H:163-218^92.86%ID^E:4e-30^RecName: Full=Lysine histidine transporter-like 8;^Eukaryota; Viridiplantae; Streptophyta; Embryophyta; Tracheophyta; Spermatophyta; Magnoliophyta; eudicotyledons; Gunneridae; Pentapetalae; rosids; malvids; Brassicales; Brassicaceae; Camelineae; Arabidopsis`LHTL8_ARATH^LHTL8_ARATH^Q:91-20,H:218-241^83.33%ID^E:4e-30^RecName: Full=Lysine h…	.	.	c2371_g1_i2|m.1197	85-255[-]	LHTL8_ARATH^LHTL8_ARATH^Q:1-56,H:163-218^92.86%ID^E:2e-28^RecName: Full=Lysine histidine transporter-like 8;^Eukaryota; Viridiplantae; Streptophyta; Embryophyta; Tracheophyta; Spermatophyta; Magnoliophyta; eudicotyledons; Gunneridae; Pentapetalae; rosids; malvids; Brassicales; Brassicaceae; Camelineae; Arabidopsis	.	.	.	.	.	GO:0016021^cellular_component^integral component of membrane`GO:0005886^cellular_component^plasma membrane`GO:0006865^biological_process^amino acid transport	.	.	.
c2373_g1	c2373_g1_i1	.	.	.	.	.	.	.	.	.	.	.	.	.	.	.
c2374_g1	c2374_g1_i1	R1B13_SOLDE^R1B13_SOLDE^Q:474-4,H:941-1099^33.33%ID^E:7e-13^RecName: Full=Putative late blight resistance protein homolog R1B-13;^Eukaryota; Viridiplantae; Streptophyta; Embryophyta; Tracheophyta; Spermatophyta; Magnoliophyta; eudicotyledons; Gunneridae; Pentapetalae; asterids; lamiids; Solanales; Solanaceae; Solanoideae; Solaneae; Solanum	.	.	c2374_g1_i1|m.1199	1-522[-]	R1B13_SOLDE^R1B13_SOLDE^Q:17-173,H:941-1099^33.33%ID^E:7e-13^RecName: Full=Putative late blight resistance protein homolog R1B-13;^Eukaryota; Viridiplantae; Streptophyta; Embryophyta; Tracheophyta; Spermatophyta; Magnoliophyta; eudicotyledons; Gunneridae; Pentapetalae; asterids; lamiids; Solanales; Solanaceae; Solanoideae; Solaneae; Solanum	.	.	.	.	.	GO:0005737^cellular_component^cytoplasm`GO:0016020^cellular_component^membrane`GO:0043531^molecular_function^ADP binding`GO:0005524^molecular_function^ATP binding`GO:0009626^biological_process^plant-type hypersensitive response	.	.	.
c2375_g1	c2375_g1_i1	.	.	.	.	.	.	.	.	.	.	.	.	.	.	.
c2378_g1	c2378_g1_i1	.	.	.	c2378_g1_i1|m.1201	1-393[-]	.	.	.	.	.	.	.	.	.	.
c2379_g1	c2379_g1_i1	.	.	.	c2379_g1_i1|m.1202	1-213[+]	.	.	.	.	.	.	.	.	.	.
[truncated: 167,261 more rows]
